# Supplementary material for: Reaction performance prediction with an extrapolative and interpretable graph model based on chemical knowledge
Source: Nat Commun. 2023 Jun 15;14:3569. doi: 10.1038/s41467-023-39283-x (PMC10272164; doi:10.1038/s41467-023-39283-x)
Supplement: Supplementary file 4 — Source Data [file 41467_2023_39283_MOESM4_ESM.zip]

Archive with 45 entries (43 files):
- Source Data/
- Source Data/data1.csv
- Source Data/data2.csv
- Source Data/data3.csv
- Source Data/Data_for_Fig_4.csv
- Source Data/Data_for_Fig_5.csv
- Source Data/Data_for_Fig_7.csv
- Source Data/Data_for_Fig_8.csv
- Source Data/Data_for_Table1.csv
- Source Data/Data_for_Table2.csv
- Source Data/Source Data of SI/
- Source Data/Source Data of SI/Data_for_Supplementary_Fig_10.csv
- Source Data/Source Data of SI/Data_for_Supplementary_Fig_11.csv
- Source Data/Source Data of SI/Data_for_Supplementary_Fig_13.csv
- Source Data/Source Data of SI/Data_for_Supplementary_Fig_14.csv
- Source Data/Source Data of SI/Data_for_Supplementary_Fig_15.csv
- Source Data/Source Data of SI/Data_for_Supplementary_Fig_16.csv
- Source Data/Source Data of SI/Data_for_Supplementary_Fig_18.csv
- Source Data/Source Data of SI/Data_for_Supplementary_Fig_19.csv
- Source Data/Source Data of SI/Data_for_Supplementary_Fig_21.csv
- Source Data/Source Data of SI/Data_for_Supplementary_Fig_23.csv
- Source Data/Source Data of SI/Data_for_Supplementary_Fig_3.csv
- Source Data/Source Data of SI/Data_for_Supplementary_Fig_4.csv
- Source Data/Source Data of SI/Data_for_Supplementary_Fig_5.csv
- Source Data/Source Data of SI/Data_for_Supplementary_Fig_6.csv
- Source Data/Source Data of SI/Data_for_Supplementary_Fig_7.csv
- Source Data/Source Data of SI/Data_for_Supplementary_Fig_8.csv
- Source Data/Source Data of SI/Data_for_Supplementary_Fig_9.csv
- Source Data/Source Data of SI/Data_for_Supplementary_Table10.csv
- Source Data/Source Data of SI/Data_for_Supplementary_Table11.csv
- Source Data/Source Data of SI/Data_for_Supplementary_Table12.csv
- Source Data/Source Data of SI/Data_for_Supplementary_Table13.csv
- Source Data/Source Data of SI/Data_for_Supplementary_Table14.csv
- Source Data/Source Data of SI/Data_for_Supplementary_Table15.csv
- Source Data/Source Data of SI/Data_for_Supplementary_Table16.csv
- Source Data/Source Data of SI/Data_for_Supplementary_Table17.csv
- Source Data/Source Data of SI/Data_for_Supplementary_Table18.csv
- Source Data/Source Data of SI/Data_for_Supplementary_Table19.csv
- Source Data/Source Data of SI/Data_for_Supplementary_Table20.csv
- Source Data/Source Data of SI/Data_for_Supplementary_Table21.csv
- Source Data/Source Data of SI/Data_for_Supplementary_Table5.csv
- Source Data/Source Data of SI/Data_for_Supplementary_Table6.csv
- Source Data/Source Data of SI/Data_for_Supplementary_Table7.csv
- Source Data/Source Data of SI/Data_for_Supplementary_Table8.csv
- Source Data/Source Data of SI/Data_for_Supplementary_Table9.csv
