# Supplementary material for: Reaction performance prediction with an extrapolative and interpretable graph model based on chemical knowledge
Source: Nat Commun. 2023 Jun 15;14:3569. doi: 10.1038/s41467-023-39283-x (PMC10272164; doi:10.1038/s41467-023-39283-x)
Supplement: Supplementary file 4 — Source Data [file 41467_2023_39283_MOESM4_ESM.zip › Source Data/data1.csv]

Ligand	Additive	Base	Aryl halide	Output
CC(C)C(C=C(C(C)C)C=C1C(C)C)=C1C2=C(P([C@@]3(C[C@@H]4C5)C[C@H](C4)C[C@H]5C3)[C@]6(C7)C[C@@H](C[C@@H]7C8)C[C@@H]8C6)C(OC)=CC=C2OC	CC1=CC(C)=NO1	CN(C)P(N(C)C)(N(C)C)=NP(N(C)C)(N(C)C)=NCC	ClC1=NC=CC=C1	70.41045785
CC(C)C(C=C(C(C)C)C=C1C(C)C)=C1C2=C(P([C@@]3(C[C@@H]4C5)C[C@H](C4)C[C@H]5C3)[C@]6(C7)C[C@@H](C[C@@H]7C8)C[C@@H]8C6)C(OC)=CC=C2OC	O=C(OC)C1=CC=NO1	CN(C)P(N(C)C)(N(C)C)=NP(N(C)C)(N(C)C)=NCC	BrC1=NC=CC=C1	11.06445724
CC(C)C(C=C(C(C)C)C=C1C(C)C)=C1C2=C(P(C3CCCCC3)C4CCCCC4)C=CC=C2	O=C(OC)C1=CC=NO1	CN(C)P(N(C)C)(N(C)C)=NP(N(C)C)(N(C)C)=NCC	IC1=CC=C(CC)C=C1	10.22354965
CC(C)C(C=C(C(C)C)C=C1C(C)C)=C1C2=C(P(C(C)(C)C)C(C)(C)C)C(OC)=CC=C2OC	CCOC(C1=CON=C1)=O	CN1CCCN2C1=NCCC2	ClC1=CC=C(C(F)(F)F)C=C1	20.0833829
CC(C)C(C=C(C(C)C)C=C1C(C)C)=C1C2=C(P([C@@]3(C[C@@H]4C5)C[C@H](C4)C[C@H]5C3)[C@]6(C7)C[C@@H](C[C@@H]7C8)C[C@@H]8C6)C(OC)=CC=C2OC	CC1=CC(C)=NO1	CN1CCCN2C1=NCCC2	ClC1=CC=C(OC)C=C1	0.492662711
CC(C)C(C=C(C(C)C)C=C1C(C)C)=C1C2=C(P(C(C)(C)C)C(C)(C)C)C=CC=C2	CCOC(C1=NOC=C1)=O	CC(C)(C)/N=C(N(C)C)/N(C)C	ClC1=CC=C(OC)C=C1	0.553507484
CC(C)C(C=C(C(C)C)C=C1C(C)C)=C1C2=C(P([C@@]3(C[C@@H]4C5)C[C@H](C4)C[C@H]5C3)[C@]6(C7)C[C@@H](C[C@@H]7C8)C[C@@H]8C6)C(OC)=CC=C2OC	CC1=C(C(OCC)=O)C=NO1	CN1CCCN2C1=NCCC2	BrC1=CN=CC=C1	43.17813797
CC(C)C(C=C(C(C)C)C=C1C(C)C)=C1C2=C(P(C3CCCCC3)C4CCCCC4)C=CC=C2	CC1=NOC=C1	CN1CCCN2C1=NCCC2	IC1=NC=CC=C1	69.51698512
CC(C)C(C=C(C(C)C)C=C1C(C)C)=C1C2=C(P([C@@]3(C[C@@H]4C5)C[C@H](C4)C[C@H]5C3)[C@]6(C7)C[C@@H](C[C@@H]7C8)C[C@@H]8C6)C(OC)=CC=C2OC	CCOC(C1=NOC=C1)=O	CN(C)P(N(C)C)(N(C)C)=NP(N(C)C)(N(C)C)=NCC	BrC1=CC=C(CC)C=C1	1.023181291
CC(C)C(C=C(C(C)C)C=C1C(C)C)=C1C2=C(P(C3CCCCC3)C4CCCCC4)C=CC=C2	C1(C2=CC=CC=C2)=CON=C1	CC(C)(C)/N=C(N(C)C)/N(C)C	BrC1=NC=CC=C1	35.53815083
CC(C)C(C=C(C(C)C)C=C1C(C)C)=C1C2=C(P(C(C)(C)C)C(C)(C)C)C(OC)=CC=C2OC	FC(C=CC=C1F)=C1C2=CC=NO2	CN(C)P(N(C)C)(N(C)C)=NP(N(C)C)(N(C)C)=NCC	ClC1=CN=CC=C1	8.50474803
CC(C)C(C=C(C(C)C)C=C1C(C)C)=C1C2=C(P(C(C)(C)C)C(C)(C)C)C=CC=C2	C1(C2=CC=CC=C2)=NOC=C1	CN(C)P(N(C)C)(N(C)C)=NP(N(C)C)(N(C)C)=NCC	ClC1=CN=CC=C1	18.412337
CC(C)C(C=C(C(C)C)C=C1C(C)C)=C1C2=C(P(C3CCCCC3)C4CCCCC4)C=CC=C2	O=C(OC)C1=NOC(C2=CC=CS2)=C1	CC(C)(C)/N=C(N(C)C)/N(C)C	ClC1=CC=C(CC)C=C1	1.036456102
CC(C)C(C=C(C(C)C)C=C1C(C)C)=C1C2=C(P(C(C)(C)C)C(C)(C)C)C(OC)=CC=C2OC	CC1=NOC(C2=CC=CC=C2)=C1	CN1CCCN2C1=NCCC2	ClC1=CC=C(CC)C=C1	4.961974313
CC(C)C(C=C(C(C)C)C=C1C(C)C)=C1C2=C(P(C3CCCCC3)C4CCCCC4)C=CC=C2	C1(N(CC2=CC=CC=C2)CC3=CC=CC=C3)=NOC=C1	CN1CCCN2C1=NCCC2	BrC1=NC=CC=C1	55.41075316
CC(C)C(C=C(C(C)C)C=C1C(C)C)=C1C2=C(P(C(C)(C)C)C(C)(C)C)C=CC=C2	O=C(OC)C1=NOC(C2=CC=CO2)=C1	CN1CCCN2C1=NCCC2	ClC1=CN=CC=C1	0
CC(C)C(C=C(C(C)C)C=C1C(C)C)=C1C2=C(P([C@@]3(C[C@@H]4C5)C[C@H](C4)C[C@H]5C3)[C@]6(C7)C[C@@H](C[C@@H]7C8)C[C@@H]8C6)C(OC)=CC=C2OC	CC1=C(C(OCC)=O)C=NO1	CN(C)P(N(C)C)(N(C)C)=NP(N(C)C)(N(C)C)=NCC	IC1=CN=CC=C1	14.36942688
CC(C)C(C=C(C(C)C)C=C1C(C)C)=C1C2=C(P(C(C)(C)C)C(C)(C)C)C=CC=C2	C1(N(CC2=CC=CC=C2)CC3=CC=CC=C3)=NOC=C1	CC(C)(C)/N=C(N(C)C)/N(C)C	ClC1=NC=CC=C1	62.39976577
CC(C)C(C=C(C(C)C)C=C1C(C)C)=C1C2=C(P([C@@]3(C[C@@H]4C5)C[C@H](C4)C[C@H]5C3)[C@]6(C7)C[C@@H](C[C@@H]7C8)C[C@@H]8C6)C(OC)=CC=C2OC	CC1=NOC(C2=CC=CC=C2)=C1	CN1CCCN2C1=NCCC2	IC1=CC=C(CC)C=C1	73.08177999
CC(C)C(C=C(C(C)C)C=C1C(C)C)=C1C2=C(P([C@@]3(C[C@@H]4C5)C[C@H](C4)C[C@H]5C3)[C@]6(C7)C[C@@H](C[C@@H]7C8)C[C@@H]8C6)C(OC)=CC=C2OC	COC1=NOC(C(OCC)=O)=C1	CN(C)P(N(C)C)(N(C)C)=NP(N(C)C)(N(C)C)=NCC	BrC1=CC=C(OC)C=C1	42.52691913
CC(C)C(C=C(C(C)C)C=C1C(C)C)=C1C2=C(P(C(C)(C)C)C(C)(C)C)C=CC=C2	C1(N(CC2=CC=CC=C2)CC3=CC=CC=C3)=NOC=C1	CN(C)P(N(C)C)(N(C)C)=NP(N(C)C)(N(C)C)=NCC	BrC1=NC=CC=C1	64.57811697
CC(C)C(C=C(C(C)C)C=C1C(C)C)=C1C2=C(P(C(C)(C)C)C(C)(C)C)C(OC)=CC=C2OC	C1(N(CC2=CC=CC=C2)CC3=CC=CC=C3)=CC=NO1	CC(C)(C)/N=C(N(C)C)/N(C)C	IC1=CC=C(C(F)(F)F)C=C1	38.18576353
CC(C)C(C=C(C(C)C)C=C1C(C)C)=C1C2=C(P(C(C)(C)C)C(C)(C)C)C(OC)=CC=C2OC	CCOC(C1=NOC=C1)=O	CC(C)(C)/N=C(N(C)C)/N(C)C	BrC1=CN=CC=C1	59.7949718
CC(C)C(C=C(C(C)C)C=C1C(C)C)=C1C2=C(P(C(C)(C)C)C(C)(C)C)C=CC=C2	O=C(OC)C1=NOC(C2=CC=CO2)=C1	CC(C)(C)/N=C(N(C)C)/N(C)C	ClC1=CC=C(CC)C=C1	0.638545637
CC(C)C(C=C(C(C)C)C=C1C(C)C)=C1C2=C(P(C3CCCCC3)C4CCCCC4)C=CC=C2	O=C(OC)C1=CC=NO1	CN(C)P(N(C)C)(N(C)C)=NP(N(C)C)(N(C)C)=NCC	BrC1=NC=CC=C1	9.80291595
CC(C)C(C=C(C(C)C)C=C1C(C)C)=C1C2=C(P([C@@]3(C[C@@H]4C5)C[C@H](C4)C[C@H]5C3)[C@]6(C7)C[C@@H](C[C@@H]7C8)C[C@@H]8C6)C(OC)=CC=C2OC	C1(N(CC2=CC=CC=C2)CC3=CC=CC=C3)=CC=NO1	CN(C)P(N(C)C)(N(C)C)=NP(N(C)C)(N(C)C)=NCC	IC1=CC=C(OC)C=C1	33.20741805
CC(C)C(C=C(C(C)C)C=C1C(C)C)=C1C2=C(P([C@@]3(C[C@@H]4C5)C[C@H](C4)C[C@H]5C3)[C@]6(C7)C[C@@H](C[C@@H]7C8)C[C@@H]8C6)C(OC)=CC=C2OC	CC1=CC=NO1	CC(C)(C)/N=C(N(C)C)/N(C)C	BrC1=NC=CC=C1	37.45572206
CC(C)C(C=C(C(C)C)C=C1C(C)C)=C1C2=C(P(C3CCCCC3)C4CCCCC4)C=CC=C2	CC1=NOC=C1	CC(C)(C)/N=C(N(C)C)/N(C)C	IC1=NC=CC=C1	63.46127974
CC(C)C(C=C(C(C)C)C=C1C(C)C)=C1C2=C(P(C3CCCCC3)C4CCCCC4)C=CC=C2	CC1=NOC(C(OCC)=O)=C1	CN(C)P(N(C)C)(N(C)C)=NP(N(C)C)(N(C)C)=NCC	IC1=NC=CC=C1	51.10248957
CC(C)C(C=C(C(C)C)C=C1C(C)C)=C1C2=C(P(C3CCCCC3)C4CCCCC4)C=CC=C2	COC1=NOC(C(OCC)=O)=C1	CC(C)(C)/N=C(N(C)C)/N(C)C	IC1=CN=CC=C1	27.22195897
CC(C)C(C=C(C(C)C)C=C1C(C)C)=C1C2=C(P(C(C)(C)C)C(C)(C)C)C=CC=C2	CCOC(C1=NOC=C1)=O	CN1CCCN2C1=NCCC2	BrC1=CC=C(C(F)(F)F)C=C1	40.09723237
CC(C)C(C=C(C(C)C)C=C1C(C)C)=C1C2=C(P(C(C)(C)C)C(C)(C)C)C=CC=C2	O=C(OC)C1=NOC(C2=CC=CO2)=C1	CC(C)(C)/N=C(N(C)C)/N(C)C	BrC1=NC=CC=C1	71.09717455
CC(C)C(C=C(C(C)C)C=C1C(C)C)=C1C2=C(P([C@@]3(C[C@@H]4C5)C[C@H](C4)C[C@H]5C3)[C@]6(C7)C[C@@H](C[C@@H]7C8)C[C@@H]8C6)C(OC)=CC=C2OC	CC1=CC(C(OCC)=O)=NO1	CN(C)P(N(C)C)(N(C)C)=NP(N(C)C)(N(C)C)=NCC	ClC1=CC=C(C(F)(F)F)C=C1	7.7649642
CC(C)C(C=C(C(C)C)C=C1C(C)C)=C1C2=C(P([C@@]3(C[C@@H]4C5)C[C@H](C4)C[C@H]5C3)[C@]6(C7)C[C@@H](C[C@@H]7C8)C[C@@H]8C6)C(OC)=CC=C2OC	C1(N(CC2=CC=CC=C2)CC3=CC=CC=C3)=NOC=C1	CC(C)(C)/N=C(N(C)C)/N(C)C	IC1=CC=C(C(F)(F)F)C=C1	37.90012178
CC(C)C(C=C(C(C)C)C=C1C(C)C)=C1C2=C(P(C(C)(C)C)C(C)(C)C)C=CC=C2	FC(C=CC=C1F)=C1C2=CC=NO2	CN(C)P(N(C)C)(N(C)C)=NP(N(C)C)(N(C)C)=NCC	BrC1=CN=CC=C1	22.41656552
CC(C)C(C=C(C(C)C)C=C1C(C)C)=C1C2=C(P([C@@]3(C[C@@H]4C5)C[C@H](C4)C[C@H]5C3)[C@]6(C7)C[C@@H](C[C@@H]7C8)C[C@@H]8C6)C(OC)=CC=C2OC	C1(C2=CC=CC=C2)=NOC=C1	CC(C)(C)/N=C(N(C)C)/N(C)C	IC1=CC=C(OC)C=C1	51.39664392
CC(C)C(C=C(C(C)C)C=C1C(C)C)=C1C2=C(P(C(C)(C)C)C(C)(C)C)C=CC=C2	C12=CON=C1C=CC=C2	CC(C)(C)/N=C(N(C)C)/N(C)C	ClC1=CC=C(OC)C=C1	0
CC(C)C(C=C(C(C)C)C=C1C(C)C)=C1C2=C(P(C3CCCCC3)C4CCCCC4)C=CC=C2	O=C(OC)C1=NOC(C2=CC=CS2)=C1	CN(C)P(N(C)C)(N(C)C)=NP(N(C)C)(N(C)C)=NCC	IC1=CN=CC=C1	21.33105034
CC(C)C(C=C(C(C)C)C=C1C(C)C)=C1C2=C(P(C(C)(C)C)C(C)(C)C)C=CC=C2	CC1=CC(N2C=CC=C2)=NO1	CN1CCCN2C1=NCCC2	BrC1=CC=C(CC)C=C1	71.55294754
CC(C)C(C=C(C(C)C)C=C1C(C)C)=C1C2=C(P([C@@]3(C[C@@H]4C5)C[C@H](C4)C[C@H]5C3)[C@]6(C7)C[C@@H](C[C@@H]7C8)C[C@@H]8C6)C(OC)=CC=C2OC	O=C(OC)C1=NOC(C2=CC=CO2)=C1	CC(C)(C)/N=C(N(C)C)/N(C)C	ClC1=CC=C(C(F)(F)F)C=C1	2.443106533
CC(C)C(C=C(C(C)C)C=C1C(C)C)=C1C2=C(P([C@@]3(C[C@@H]4C5)C[C@H](C4)C[C@H]5C3)[C@]6(C7)C[C@@H](C[C@@H]7C8)C[C@@H]8C6)C(OC)=CC=C2OC	C1(C2=CC=CC=C2)=NOC=C1	CN(C)P(N(C)C)(N(C)C)=NP(N(C)C)(N(C)C)=NCC	IC1=CC=C(OC)C=C1	54.63240731
CC(C)C(C=C(C(C)C)C=C1C(C)C)=C1C2=C(P(C(C)(C)C)C(C)(C)C)C=CC=C2	CC1=NOC(C(OCC)=O)=C1	CN(C)P(N(C)C)(N(C)C)=NP(N(C)C)(N(C)C)=NCC	IC1=CC=C(C(F)(F)F)C=C1	45.08048043
CC(C)C(C=C(C(C)C)C=C1C(C)C)=C1C2=C(P(C(C)(C)C)C(C)(C)C)C=CC=C2	C1(C2=CC=CC=C2)=CC=NO1	CN1CCCN2C1=NCCC2	IC1=NC=CC=C1	97.56849953
CC(C)C(C=C(C(C)C)C=C1C(C)C)=C1C2=C(P(C3CCCCC3)C4CCCCC4)C=CC=C2	CC1=CC(C(OCC)=O)=NO1	CC(C)(C)/N=C(N(C)C)/N(C)C	BrC1=CC=C(C(F)(F)F)C=C1	38.91690391
CC(C)C(C=C(C(C)C)C=C1C(C)C)=C1C2=C(P(C(C)(C)C)C(C)(C)C)C(OC)=CC=C2OC	CC1=CC(N2C=CC=C2)=NO1	CN1CCCN2C1=NCCC2	IC1=CC=C(CC)C=C1	75.97219172
CC(C)C(C=C(C(C)C)C=C1C(C)C)=C1C2=C(P(C(C)(C)C)C(C)(C)C)C(OC)=CC=C2OC	CC1=NOC=C1	CC(C)(C)/N=C(N(C)C)/N(C)C	ClC1=CC=C(C(F)(F)F)C=C1	13.50296194
CC(C)C(C=C(C(C)C)C=C1C(C)C)=C1C2=C(P(C3CCCCC3)C4CCCCC4)C=CC=C2	CCOC(C1=NOC=C1)=O	CN1CCCN2C1=NCCC2	BrC1=CN=CC=C1	22.07470925
CC(C)C(C=C(C(C)C)C=C1C(C)C)=C1C2=C(P([C@@]3(C[C@@H]4C5)C[C@H](C4)C[C@H]5C3)[C@]6(C7)C[C@@H](C[C@@H]7C8)C[C@@H]8C6)C(OC)=CC=C2OC	CC1=CC(C)=NO1	CN1CCCN2C1=NCCC2	IC1=CN=CC=C1	92.12702212
CC(C)C(C=C(C(C)C)C=C1C(C)C)=C1C2=C(P([C@@]3(C[C@@H]4C5)C[C@H](C4)C[C@H]5C3)[C@]6(C7)C[C@@H](C[C@@H]7C8)C[C@@H]8C6)C(OC)=CC=C2OC	C12=C(C=CC=C2)ON=C1	CN(C)P(N(C)C)(N(C)C)=NP(N(C)C)(N(C)C)=NCC	IC1=CN=CC=C1	74.04736649
CC(C)C(C=C(C(C)C)C=C1C(C)C)=C1C2=C(P([C@@]3(C[C@@H]4C5)C[C@H](C4)C[C@H]5C3)[C@]6(C7)C[C@@H](C[C@@H]7C8)C[C@@H]8C6)C(OC)=CC=C2OC	CC1=CC(N2C=CC=C2)=NO1	CC(C)(C)/N=C(N(C)C)/N(C)C	IC1=CC=C(OC)C=C1	39.70763397
CC(C)C(C=C(C(C)C)C=C1C(C)C)=C1C2=C(P(C(C)(C)C)C(C)(C)C)C(OC)=CC=C2OC	O=C(OC)C1=NOC(C2=CC=CS2)=C1	CN(C)P(N(C)C)(N(C)C)=NP(N(C)C)(N(C)C)=NCC	IC1=CC=C(CC)C=C1	66.89026205
CC(C)C(C=C(C(C)C)C=C1C(C)C)=C1C2=C(P(C(C)(C)C)C(C)(C)C)C(OC)=CC=C2OC	O=C(OC)C1=NOC(C2=CC=CO2)=C1	CN1CCCN2C1=NCCC2	IC1=CC=C(C(F)(F)F)C=C1	41.73289196
CC(C)C(C=C(C(C)C)C=C1C(C)C)=C1C2=C(P(C(C)(C)C)C(C)(C)C)C=CC=C2	CC1=NOC(C(OCC)=O)=C1	CC(C)(C)/N=C(N(C)C)/N(C)C	IC1=CC=C(C(F)(F)F)C=C1	46.25838016
CC(C)C(C=C(C(C)C)C=C1C(C)C)=C1C2=C(P(C3CCCCC3)C4CCCCC4)C=CC=C2	CC1=NOC(C(OCC)=O)=C1	CC(C)(C)/N=C(N(C)C)/N(C)C	BrC1=CN=CC=C1	26.51352578
CC(C)C(C=C(C(C)C)C=C1C(C)C)=C1C2=C(P(C3CCCCC3)C4CCCCC4)C=CC=C2	CC1=NOC=C1	CN1CCCN2C1=NCCC2	IC1=CC=C(CC)C=C1	66.26745697
CC(C)C(C=C(C(C)C)C=C1C(C)C)=C1C2=C(P(C(C)(C)C)C(C)(C)C)C=CC=C2	CC1=NOC(C(OCC)=O)=C1	CN(C)P(N(C)C)(N(C)C)=NP(N(C)C)(N(C)C)=NCC	IC1=NC=CC=C1	66.20793624
CC(C)C(C=C(C(C)C)C=C1C(C)C)=C1C2=C(P([C@@]3(C[C@@H]4C5)C[C@H](C4)C[C@H]5C3)[C@]6(C7)C[C@@H](C[C@@H]7C8)C[C@@H]8C6)C(OC)=CC=C2OC	CCOC(C1=CON=C1)=O	CN1CCCN2C1=NCCC2	IC1=CC=C(C(F)(F)F)C=C1	24.45376754
CC(C)C(C=C(C(C)C)C=C1C(C)C)=C1C2=C(P(C(C)(C)C)C(C)(C)C)C(OC)=CC=C2OC	CC1=NOC(C2=CC=CC=C2)=C1	CN(C)P(N(C)C)(N(C)C)=NP(N(C)C)(N(C)C)=NCC	BrC1=CC=C(OC)C=C1	46.67086698
CC(C)C(C=C(C(C)C)C=C1C(C)C)=C1C2=C(P(C(C)(C)C)C(C)(C)C)C(OC)=CC=C2OC	O=C(OC)C1=NOC(C2=CC=CO2)=C1	CN1CCCN2C1=NCCC2	IC1=CC=C(CC)C=C1	73.57415684
CC(C)C(C=C(C(C)C)C=C1C(C)C)=C1C2=C(P(C3CCCCC3)C4CCCCC4)C=CC=C2	CC1=CC=NO1	CN(C)P(N(C)C)(N(C)C)=NP(N(C)C)(N(C)C)=NCC	ClC1=CC=C(CC)C=C1	7.911192525
CC(C)C(C=C(C(C)C)C=C1C(C)C)=C1C2=C(P(C(C)(C)C)C(C)(C)C)C(OC)=CC=C2OC	CC1=CC(C)=NO1	CN(C)P(N(C)C)(N(C)C)=NP(N(C)C)(N(C)C)=NCC	BrC1=CC=C(OC)C=C1	47.81434881
CC(C)C(C=C(C(C)C)C=C1C(C)C)=C1C2=C(P([C@@]3(C[C@@H]4C5)C[C@H](C4)C[C@H]5C3)[C@]6(C7)C[C@@H](C[C@@H]7C8)C[C@@H]8C6)C(OC)=CC=C2OC	CC1=NOC=C1	CN1CCCN2C1=NCCC2	BrC1=CC=C(OC)C=C1	50.10834683
CC(C)C(C=C(C(C)C)C=C1C(C)C)=C1C2=C(P(C(C)(C)C)C(C)(C)C)C=CC=C2	C1(C2=CC=CC=C2)=CON=C1	CN(C)P(N(C)C)(N(C)C)=NP(N(C)C)(N(C)C)=NCC	IC1=NC=CC=C1	40.08669181
CC(C)C(C=C(C(C)C)C=C1C(C)C)=C1C2=C(P(C(C)(C)C)C(C)(C)C)C(OC)=CC=C2OC	O=C(OC)C1=NOC(C2=CC=CS2)=C1	CN1CCCN2C1=NCCC2	IC1=CC=C(C(F)(F)F)C=C1	45.15638688
CC(C)C(C=C(C(C)C)C=C1C(C)C)=C1C2=C(P(C(C)(C)C)C(C)(C)C)C=CC=C2	C12=CON=C1C=CC=C2	CN1CCCN2C1=NCCC2	BrC1=CC=C(CC)C=C1	24.59821074
CC(C)C(C=C(C(C)C)C=C1C(C)C)=C1C2=C(P(C(C)(C)C)C(C)(C)C)C(OC)=CC=C2OC	CC1=NOC(C2=CC=CC=C2)=C1	CN(C)P(N(C)C)(N(C)C)=NP(N(C)C)(N(C)C)=NCC	ClC1=CC=C(OC)C=C1	0
CC(C)C(C=C(C(C)C)C=C1C(C)C)=C1C2=C(P(C(C)(C)C)C(C)(C)C)C(OC)=CC=C2OC	O=C(OC)C1=CC=NO1	CN(C)P(N(C)C)(N(C)C)=NP(N(C)C)(N(C)C)=NCC	IC1=CC=C(CC)C=C1	16.97838607
CC(C)C(C=C(C(C)C)C=C1C(C)C)=C1C2=C(P(C(C)(C)C)C(C)(C)C)C=CC=C2	CC1=NOC(C(OCC)=O)=C1	CN(C)P(N(C)C)(N(C)C)=NP(N(C)C)(N(C)C)=NCC	IC1=CC=C(OC)C=C1	49.11143206
CC(C)C(C=C(C(C)C)C=C1C(C)C)=C1C2=C(P([C@@]3(C[C@@H]4C5)C[C@H](C4)C[C@H]5C3)[C@]6(C7)C[C@@H](C[C@@H]7C8)C[C@@H]8C6)C(OC)=CC=C2OC	C1(C2=CC=CC=C2)=CC=NO1	CC(C)(C)/N=C(N(C)C)/N(C)C	ClC1=CN=CC=C1	2.344713425
CC(C)C(C=C(C(C)C)C=C1C(C)C)=C1C2=C(P([C@@]3(C[C@@H]4C5)C[C@H](C4)C[C@H]5C3)[C@]6(C7)C[C@@H](C[C@@H]7C8)C[C@@H]8C6)C(OC)=CC=C2OC	CC1=CC(C(OCC)=O)=NO1	CC(C)(C)/N=C(N(C)C)/N(C)C	BrC1=CC=C(C(F)(F)F)C=C1	41.67771463
CC(C)C(C=C(C(C)C)C=C1C(C)C)=C1C2=C(P(C3CCCCC3)C4CCCCC4)C=CC=C2	CCOC(C1=NOC=C1)=O	CC(C)(C)/N=C(N(C)C)/N(C)C	IC1=CN=CC=C1	38.4179882
CC(C)C(C=C(C(C)C)C=C1C(C)C)=C1C2=C(P(C(C)(C)C)C(C)(C)C)C=CC=C2	CC1=NOC=C1	CC(C)(C)/N=C(N(C)C)/N(C)C	IC1=CC=C(C(F)(F)F)C=C1	52.37811419
CC(C)C(C=C(C(C)C)C=C1C(C)C)=C1C2=C(P([C@@]3(C[C@@H]4C5)C[C@H](C4)C[C@H]5C3)[C@]6(C7)C[C@@H](C[C@@H]7C8)C[C@@H]8C6)C(OC)=CC=C2OC	COC1=NOC(C(OCC)=O)=C1	CN1CCCN2C1=NCCC2	IC1=CC=C(CC)C=C1	75.02467082
CC(C)C(C=C(C(C)C)C=C1C(C)C)=C1C2=C(P(C3CCCCC3)C4CCCCC4)C=CC=C2	C1(N(CC2=CC=CC=C2)CC3=CC=CC=C3)=NOC=C1	CC(C)(C)/N=C(N(C)C)/N(C)C	IC1=CC=C(OC)C=C1	49.46765787
CC(C)C(C=C(C(C)C)C=C1C(C)C)=C1C2=C(P([C@@]3(C[C@@H]4C5)C[C@H](C4)C[C@H]5C3)[C@]6(C7)C[C@@H](C[C@@H]7C8)C[C@@H]8C6)C(OC)=CC=C2OC	C1(N(CC2=CC=CC=C2)CC3=CC=CC=C3)=CC=NO1	CN(C)P(N(C)C)(N(C)C)=NP(N(C)C)(N(C)C)=NCC	BrC1=NC=CC=C1	37.12306374
CC(C)C(C=C(C(C)C)C=C1C(C)C)=C1C2=C(P(C(C)(C)C)C(C)(C)C)C=CC=C2	CC1=C(C(OCC)=O)C=NO1	CN(C)P(N(C)C)(N(C)C)=NP(N(C)C)(N(C)C)=NCC	IC1=NC=CC=C1	30.72459608
CC(C)C(C=C(C(C)C)C=C1C(C)C)=C1C2=C(P(C(C)(C)C)C(C)(C)C)C(OC)=CC=C2OC	CC1=C(C(OCC)=O)C=NO1	CN(C)P(N(C)C)(N(C)C)=NP(N(C)C)(N(C)C)=NCC	ClC1=CC=C(C(F)(F)F)C=C1	11.30133212
CC(C)C(C=C(C(C)C)C=C1C(C)C)=C1C2=C(P(C(C)(C)C)C(C)(C)C)C(OC)=CC=C2OC	FC(C=CC=C1F)=C1C2=CC=NO2	CN1CCCN2C1=NCCC2	IC1=CC=C(C(F)(F)F)C=C1	43.31119655
CC(C)C(C=C(C(C)C)C=C1C(C)C)=C1C2=C(P(C(C)(C)C)C(C)(C)C)C=CC=C2	CC1=CC(C(OCC)=O)=NO1	CN1CCCN2C1=NCCC2	IC1=CC=C(CC)C=C1	79.44483195
CC(C)C(C=C(C(C)C)C=C1C(C)C)=C1C2=C(P([C@@]3(C[C@@H]4C5)C[C@H](C4)C[C@H]5C3)[C@]6(C7)C[C@@H](C[C@@H]7C8)C[C@@H]8C6)C(OC)=CC=C2OC	C1(C2=CC=CC=C2)=CON=C1	CC(C)(C)/N=C(N(C)C)/N(C)C	ClC1=CC=C(OC)C=C1	0
CC(C)C(C=C(C(C)C)C=C1C(C)C)=C1C2=C(P(C(C)(C)C)C(C)(C)C)C(OC)=CC=C2OC	C1(C2=CC=CC=C2)=CC=NO1	CC(C)(C)/N=C(N(C)C)/N(C)C	BrC1=NC=CC=C1	51.8134607
CC(C)C(C=C(C(C)C)C=C1C(C)C)=C1C2=C(P(C(C)(C)C)C(C)(C)C)C=CC=C2	C1(N(CC2=CC=CC=C2)CC3=CC=CC=C3)=CC=NO1	CN(C)P(N(C)C)(N(C)C)=NP(N(C)C)(N(C)C)=NCC	BrC1=CC=C(OC)C=C1	9.627089409
CC(C)C(C=C(C(C)C)C=C1C(C)C)=C1C2=C(P(C(C)(C)C)C(C)(C)C)C(OC)=CC=C2OC	CC1=NOC(C(OCC)=O)=C1	CN1CCCN2C1=NCCC2	BrC1=CC=C(OC)C=C1	46.64994849
CC(C)C(C=C(C(C)C)C=C1C(C)C)=C1C2=C(P(C(C)(C)C)C(C)(C)C)C(OC)=CC=C2OC	CC1=NOC(C2=CC=CC=C2)=C1	CN(C)P(N(C)C)(N(C)C)=NP(N(C)C)(N(C)C)=NCC	IC1=CC=C(CC)C=C1	69.13688603
CC(C)C(C=C(C(C)C)C=C1C(C)C)=C1C2=C(P(C(C)(C)C)C(C)(C)C)C=CC=C2	COC1=NOC(C(OCC)=O)=C1	CN(C)P(N(C)C)(N(C)C)=NP(N(C)C)(N(C)C)=NCC	IC1=CN=CC=C1	74.62339174
CC(C)C(C=C(C(C)C)C=C1C(C)C)=C1C2=C(P(C(C)(C)C)C(C)(C)C)C=CC=C2	C12=CON=C1C=CC=C2	CC(C)(C)/N=C(N(C)C)/N(C)C	IC1=CC=C(OC)C=C1	14.9053934
CC(C)C(C=C(C(C)C)C=C1C(C)C)=C1C2=C(P([C@@]3(C[C@@H]4C5)C[C@H](C4)C[C@H]5C3)[C@]6(C7)C[C@@H](C[C@@H]7C8)C[C@@H]8C6)C(OC)=CC=C2OC	C1(C2=CC=CC=C2)=NOC=C1	CC(C)(C)/N=C(N(C)C)/N(C)C	BrC1=CC=C(CC)C=C1	73.85492194
CC(C)C(C=C(C(C)C)C=C1C(C)C)=C1C2=C(P(C3CCCCC3)C4CCCCC4)C=CC=C2	CC1=NOC(C(OCC)=O)=C1	CN1CCCN2C1=NCCC2	BrC1=CC=C(CC)C=C1	35.87055638
CC(C)C(C=C(C(C)C)C=C1C(C)C)=C1C2=C(P([C@@]3(C[C@@H]4C5)C[C@H](C4)C[C@H]5C3)[C@]6(C7)C[C@@H](C[C@@H]7C8)C[C@@H]8C6)C(OC)=CC=C2OC	CC1=CC(N2C=CC=C2)=NO1	CC(C)(C)/N=C(N(C)C)/N(C)C	IC1=CC=C(CC)C=C1	61.4373102
CC(C)C(C=C(C(C)C)C=C1C(C)C)=C1C2=C(P(C(C)(C)C)C(C)(C)C)C=CC=C2	C12=CON=C1C=CC=C2	CC(C)(C)/N=C(N(C)C)/N(C)C	IC1=NC=CC=C1	54.29333472
CC(C)C(C=C(C(C)C)C=C1C(C)C)=C1C2=C(P(C(C)(C)C)C(C)(C)C)C=CC=C2	C1(C2=CC=CC=C2)=NOC=C1	CN(C)P(N(C)C)(N(C)C)=NP(N(C)C)(N(C)C)=NCC	IC1=CC=C(CC)C=C1	70.00785114
CC(C)C(C=C(C(C)C)C=C1C(C)C)=C1C2=C(P(C(C)(C)C)C(C)(C)C)C(OC)=CC=C2OC	CC1=CC=NO1	CC(C)(C)/N=C(N(C)C)/N(C)C	BrC1=NC=CC=C1	57.9744807
CC(C)C(C=C(C(C)C)C=C1C(C)C)=C1C2=C(P([C@@]3(C[C@@H]4C5)C[C@H](C4)C[C@H]5C3)[C@]6(C7)C[C@@H](C[C@@H]7C8)C[C@@H]8C6)C(OC)=CC=C2OC	C1(N(CC2=CC=CC=C2)CC3=CC=CC=C3)=NOC=C1	CN1CCCN2C1=NCCC2	IC1=CC=C(CC)C=C1	72.8478499
CC(C)C(C=C(C(C)C)C=C1C(C)C)=C1C2=C(P([C@@]3(C[C@@H]4C5)C[C@H](C4)C[C@H]5C3)[C@]6(C7)C[C@@H](C[C@@H]7C8)C[C@@H]8C6)C(OC)=CC=C2OC	CC1=CC(N2C=CC=C2)=NO1	CN1CCCN2C1=NCCC2	BrC1=CC=C(C(F)(F)F)C=C1	37.4061745
CC(C)C(C=C(C(C)C)C=C1C(C)C)=C1C2=C(P(C(C)(C)C)C(C)(C)C)C(OC)=CC=C2OC	CC1=CC(N2C=CC=C2)=NO1	CN1CCCN2C1=NCCC2	ClC1=CC=C(CC)C=C1	9.293896224
CC(C)C(C=C(C(C)C)C=C1C(C)C)=C1C2=C(P([C@@]3(C[C@@H]4C5)C[C@H](C4)C[C@H]5C3)[C@]6(C7)C[C@@H](C[C@@H]7C8)C[C@@H]8C6)C(OC)=CC=C2OC	CC1=CC(C)=NO1	CC(C)(C)/N=C(N(C)C)/N(C)C	IC1=CC=C(C(F)(F)F)C=C1	34.84480888
CC(C)C(C=C(C(C)C)C=C1C(C)C)=C1C2=C(P([C@@]3(C[C@@H]4C5)C[C@H](C4)C[C@H]5C3)[C@]6(C7)C[C@@H](C[C@@H]7C8)C[C@@H]8C6)C(OC)=CC=C2OC	CCOC(C1=NOC=C1)=O	CN(C)P(N(C)C)(N(C)C)=NP(N(C)C)(N(C)C)=NCC	BrC1=CC=C(C(F)(F)F)C=C1	0
CC(C)C(C=C(C(C)C)C=C1C(C)C)=C1C2=C(P(C(C)(C)C)C(C)(C)C)C(OC)=CC=C2OC	C12=CON=C1C=CC=C2	CC(C)(C)/N=C(N(C)C)/N(C)C	IC1=CC=C(OC)C=C1	15.30703648
CC(C)C(C=C(C(C)C)C=C1C(C)C)=C1C2=C(P([C@@]3(C[C@@H]4C5)C[C@H](C4)C[C@H]5C3)[C@]6(C7)C[C@@H](C[C@@H]7C8)C[C@@H]8C6)C(OC)=CC=C2OC	C1(N(CC2=CC=CC=C2)CC3=CC=CC=C3)=NOC=C1	CC(C)(C)/N=C(N(C)C)/N(C)C	BrC1=NC=CC=C1	41.4297554
CC(C)C(C=C(C(C)C)C=C1C(C)C)=C1C2=C(P(C(C)(C)C)C(C)(C)C)C=CC=C2	CC1=CC=NO1	CC(C)(C)/N=C(N(C)C)/N(C)C	BrC1=CC=C(C(F)(F)F)C=C1	32.25917309
CC(C)C(C=C(C(C)C)C=C1C(C)C)=C1C2=C(P([C@@]3(C[C@@H]4C5)C[C@H](C4)C[C@H]5C3)[C@]6(C7)C[C@@H](C[C@@H]7C8)C[C@@H]8C6)C(OC)=CC=C2OC	C1(C2=CC=CC=C2)=CC=NO1	CC(C)(C)/N=C(N(C)C)/N(C)C	BrC1=CC=C(CC)C=C1	29.29795514
CC(C)C(C=C(C(C)C)C=C1C(C)C)=C1C2=C(P(C(C)(C)C)C(C)(C)C)C(OC)=CC=C2OC	CC1=CC=NO1	CN1CCCN2C1=NCCC2	BrC1=CC=C(OC)C=C1	35.46998729
CC(C)C(C=C(C(C)C)C=C1C(C)C)=C1C2=C(P([C@@]3(C[C@@H]4C5)C[C@H](C4)C[C@H]5C3)[C@]6(C7)C[C@@H](C[C@@H]7C8)C[C@@H]8C6)C(OC)=CC=C2OC	CC1=NOC=C1	CN1CCCN2C1=NCCC2	BrC1=CC=C(CC)C=C1	80.68492948
CC(C)C(C=C(C(C)C)C=C1C(C)C)=C1C2=C(P(C(C)(C)C)C(C)(C)C)C(OC)=CC=C2OC	C1(C2=CC=CC=C2)=CON=C1	CN1CCCN2C1=NCCC2	IC1=CC=C(OC)C=C1	36.05750203
CC(C)C(C=C(C(C)C)C=C1C(C)C)=C1C2=C(P([C@@]3(C[C@@H]4C5)C[C@H](C4)C[C@H]5C3)[C@]6(C7)C[C@@H](C[C@@H]7C8)C[C@@H]8C6)C(OC)=CC=C2OC	CC1=NOC=C1	CN1CCCN2C1=NCCC2	BrC1=CC=C(C(F)(F)F)C=C1	49.15372199
CC(C)C(C=C(C(C)C)C=C1C(C)C)=C1C2=C(P(C3CCCCC3)C4CCCCC4)C=CC=C2	CC1=CC(C)=NO1	CN1CCCN2C1=NCCC2	BrC1=CC=C(C(F)(F)F)C=C1	25.0144043
CC(C)C(C=C(C(C)C)C=C1C(C)C)=C1C2=C(P([C@@]3(C[C@@H]4C5)C[C@H](C4)C[C@H]5C3)[C@]6(C7)C[C@@H](C[C@@H]7C8)C[C@@H]8C6)C(OC)=CC=C2OC	C12=C(C=CC=C2)ON=C1	CC(C)(C)/N=C(N(C)C)/N(C)C	IC1=CC=C(C(F)(F)F)C=C1	30.77223842
CC(C)C(C=C(C(C)C)C=C1C(C)C)=C1C2=C(P([C@@]3(C[C@@H]4C5)C[C@H](C4)C[C@H]5C3)[C@]6(C7)C[C@@H](C[C@@H]7C8)C[C@@H]8C6)C(OC)=CC=C2OC	COC1=NOC(C(OCC)=O)=C1	CN(C)P(N(C)C)(N(C)C)=NP(N(C)C)(N(C)C)=NCC	IC1=CC=C(CC)C=C1	69.97034068
CC(C)C(C=C(C(C)C)C=C1C(C)C)=C1C2=C(P(C3CCCCC3)C4CCCCC4)C=CC=C2	O=C(OC)C1=CC=NO1	CN(C)P(N(C)C)(N(C)C)=NP(N(C)C)(N(C)C)=NCC	IC1=CN=CC=C1	8.546147234
CC(C)C(C=C(C(C)C)C=C1C(C)C)=C1C2=C(P(C3CCCCC3)C4CCCCC4)C=CC=C2	C1(C2=CC=CC=C2)=CON=C1	CN1CCCN2C1=NCCC2	ClC1=NC=CC=C1	15.69796379
CC(C)C(C=C(C(C)C)C=C1C(C)C)=C1C2=C(P([C@@]3(C[C@@H]4C5)C[C@H](C4)C[C@H]5C3)[C@]6(C7)C[C@@H](C[C@@H]7C8)C[C@@H]8C6)C(OC)=CC=C2OC	C12=C(C=CC=C2)ON=C1	CC(C)(C)/N=C(N(C)C)/N(C)C	BrC1=CC=C(C(F)(F)F)C=C1	19.31180946
CC(C)C(C=C(C(C)C)C=C1C(C)C)=C1C2=C(P(C3CCCCC3)C4CCCCC4)C=CC=C2	CC1=CC=NO1	CC(C)(C)/N=C(N(C)C)/N(C)C	BrC1=CC=C(OC)C=C1	9.043513945
CC(C)C(C=C(C(C)C)C=C1C(C)C)=C1C2=C(P([C@@]3(C[C@@H]4C5)C[C@H](C4)C[C@H]5C3)[C@]6(C7)C[C@@H](C[C@@H]7C8)C[C@@H]8C6)C(OC)=CC=C2OC	C12=C(C=CC=C2)ON=C1	CN1CCCN2C1=NCCC2	IC1=NC=CC=C1	80.80959568
CC(C)C(C=C(C(C)C)C=C1C(C)C)=C1C2=C(P([C@@]3(C[C@@H]4C5)C[C@H](C4)C[C@H]5C3)[C@]6(C7)C[C@@H](C[C@@H]7C8)C[C@@H]8C6)C(OC)=CC=C2OC	C1(N(CC2=CC=CC=C2)CC3=CC=CC=C3)=NOC=C1	CN1CCCN2C1=NCCC2	IC1=CC=C(OC)C=C1	68.2481271
CC(C)C(C=C(C(C)C)C=C1C(C)C)=C1C2=C(P(C(C)(C)C)C(C)(C)C)C=CC=C2	CC1=NOC(C2=CC=CC=C2)=C1	CN1CCCN2C1=NCCC2	IC1=CC=C(CC)C=C1	68.71737558
CC(C)C(C=C(C(C)C)C=C1C(C)C)=C1C2=C(P(C(C)(C)C)C(C)(C)C)C=CC=C2	CC1=CC(C)=NO1	CN1CCCN2C1=NCCC2	IC1=NC=CC=C1	83.65366275
CC(C)C(C=C(C(C)C)C=C1C(C)C)=C1C2=C(P(C(C)(C)C)C(C)(C)C)C(OC)=CC=C2OC	CCOC(C1=CON=C1)=O	CN(C)P(N(C)C)(N(C)C)=NP(N(C)C)(N(C)C)=NCC	BrC1=CC=C(C(F)(F)F)C=C1	5.992320527
CC(C)C(C=C(C(C)C)C=C1C(C)C)=C1C2=C(P(C(C)(C)C)C(C)(C)C)C=CC=C2	CC1=CC(C(OCC)=O)=NO1	CN1CCCN2C1=NCCC2	BrC1=CC=C(CC)C=C1	78.80108905
CC(C)C(C=C(C(C)C)C=C1C(C)C)=C1C2=C(P(C3CCCCC3)C4CCCCC4)C=CC=C2	C1(N(CC2=CC=CC=C2)CC3=CC=CC=C3)=CC=NO1	CC(C)(C)/N=C(N(C)C)/N(C)C	IC1=CC=C(C(F)(F)F)C=C1	32.01377764
CC(C)C(C=C(C(C)C)C=C1C(C)C)=C1C2=C(P(C(C)(C)C)C(C)(C)C)C=CC=C2	CC1=NOC(C(OCC)=O)=C1	CN1CCCN2C1=NCCC2	ClC1=CC=C(C(F)(F)F)C=C1	7.782359234
CC(C)C(C=C(C(C)C)C=C1C(C)C)=C1C2=C(P(C(C)(C)C)C(C)(C)C)C(OC)=CC=C2OC	CC1=NOC(C2=CC=CC=C2)=C1	CN(C)P(N(C)C)(N(C)C)=NP(N(C)C)(N(C)C)=NCC	ClC1=CC=C(C(F)(F)F)C=C1	1.222906926
CC(C)C(C=C(C(C)C)C=C1C(C)C)=C1C2=C(P(C(C)(C)C)C(C)(C)C)C(OC)=CC=C2OC	C12=C(C=CC=C2)ON=C1	CC(C)(C)/N=C(N(C)C)/N(C)C	ClC1=CC=C(C(F)(F)F)C=C1	16.10027076
CC(C)C(C=C(C(C)C)C=C1C(C)C)=C1C2=C(P(C(C)(C)C)C(C)(C)C)C=CC=C2	CC1=C(C(OCC)=O)C=NO1	CC(C)(C)/N=C(N(C)C)/N(C)C	ClC1=CC=C(OC)C=C1	0
CC(C)C(C=C(C(C)C)C=C1C(C)C)=C1C2=C(P(C3CCCCC3)C4CCCCC4)C=CC=C2	O=C(OC)C1=CC=NO1	CC(C)(C)/N=C(N(C)C)/N(C)C	ClC1=CC=C(CC)C=C1	0
CC(C)C(C=C(C(C)C)C=C1C(C)C)=C1C2=C(P(C3CCCCC3)C4CCCCC4)C=CC=C2	CC1=C(C(OCC)=O)C=NO1	CC(C)(C)/N=C(N(C)C)/N(C)C	IC1=CC=C(C(F)(F)F)C=C1	19.55154349
CC(C)C(C=C(C(C)C)C=C1C(C)C)=C1C2=C(P(C(C)(C)C)C(C)(C)C)C(OC)=CC=C2OC	FC(C=CC=C1F)=C1C2=CC=NO2	CC(C)(C)/N=C(N(C)C)/N(C)C	ClC1=NC=CC=C1	32.57727167
CC(C)C(C=C(C(C)C)C=C1C(C)C)=C1C2=C(P(C3CCCCC3)C4CCCCC4)C=CC=C2	FC(C=CC=C1F)=C1C2=CC=NO2	CN(C)P(N(C)C)(N(C)C)=NP(N(C)C)(N(C)C)=NCC	IC1=CC=C(C(F)(F)F)C=C1	15.9216391
CC(C)C(C=C(C(C)C)C=C1C(C)C)=C1C2=C(P(C3CCCCC3)C4CCCCC4)C=CC=C2	C12=CON=C1C=CC=C2	CN1CCCN2C1=NCCC2	BrC1=CC=C(OC)C=C1	0
CC(C)C(C=C(C(C)C)C=C1C(C)C)=C1C2=C(P([C@@]3(C[C@@H]4C5)C[C@H](C4)C[C@H]5C3)[C@]6(C7)C[C@@H](C[C@@H]7C8)C[C@@H]8C6)C(OC)=CC=C2OC	CC1=CC(C)=NO1	CN(C)P(N(C)C)(N(C)C)=NP(N(C)C)(N(C)C)=NCC	ClC1=CC=C(C(F)(F)F)C=C1	1.831351486
CC(C)C(C=C(C(C)C)C=C1C(C)C)=C1C2=C(P(C(C)(C)C)C(C)(C)C)C(OC)=CC=C2OC	CC1=CC(C(OCC)=O)=NO1	CC(C)(C)/N=C(N(C)C)/N(C)C	IC1=CC=C(C(F)(F)F)C=C1	47.5989822
CC(C)C(C=C(C(C)C)C=C1C(C)C)=C1C2=C(P([C@@]3(C[C@@H]4C5)C[C@H](C4)C[C@H]5C3)[C@]6(C7)C[C@@H](C[C@@H]7C8)C[C@@H]8C6)C(OC)=CC=C2OC	CC1=NOC=C1	CN1CCCN2C1=NCCC2	ClC1=CC=C(CC)C=C1	0.968826586
CC(C)C(C=C(C(C)C)C=C1C(C)C)=C1C2=C(P(C(C)(C)C)C(C)(C)C)C(OC)=CC=C2OC	C12=C(C=CC=C2)ON=C1	CC(C)(C)/N=C(N(C)C)/N(C)C	IC1=CC=C(OC)C=C1	18.20662132
CC(C)C(C=C(C(C)C)C=C1C(C)C)=C1C2=C(P(C(C)(C)C)C(C)(C)C)C=CC=C2	CC1=NOC(C2=CC=CC=C2)=C1	CN1CCCN2C1=NCCC2	ClC1=CC=C(CC)C=C1	3.864236463
CC(C)C(C=C(C(C)C)C=C1C(C)C)=C1C2=C(P([C@@]3(C[C@@H]4C5)C[C@H](C4)C[C@H]5C3)[C@]6(C7)C[C@@H](C[C@@H]7C8)C[C@@H]8C6)C(OC)=CC=C2OC	CCOC(C1=CON=C1)=O	CC(C)(C)/N=C(N(C)C)/N(C)C	IC1=CC=C(C(F)(F)F)C=C1	1.896181594
CC(C)C(C=C(C(C)C)C=C1C(C)C)=C1C2=C(P(C(C)(C)C)C(C)(C)C)C(OC)=CC=C2OC	O=C(OC)C1=NOC(C2=CC=CS2)=C1	CN1CCCN2C1=NCCC2	ClC1=CN=CC=C1	1.957264533
CC(C)C(C=C(C(C)C)C=C1C(C)C)=C1C2=C(P(C3CCCCC3)C4CCCCC4)C=CC=C2	CCOC(C1=NOC=C1)=O	CC(C)(C)/N=C(N(C)C)/N(C)C	ClC1=CN=CC=C1	11.67138777
CC(C)C(C=C(C(C)C)C=C1C(C)C)=C1C2=C(P(C(C)(C)C)C(C)(C)C)C=CC=C2	CC1=CC(N2C=CC=C2)=NO1	CC(C)(C)/N=C(N(C)C)/N(C)C	IC1=CC=C(CC)C=C1	59.48668549
CC(C)C(C=C(C(C)C)C=C1C(C)C)=C1C2=C(P([C@@]3(C[C@@H]4C5)C[C@H](C4)C[C@H]5C3)[C@]6(C7)C[C@@H](C[C@@H]7C8)C[C@@H]8C6)C(OC)=CC=C2OC	C1(C2=CC=CC=C2)=CON=C1	CN(C)P(N(C)C)(N(C)C)=NP(N(C)C)(N(C)C)=NCC	IC1=CC=C(OC)C=C1	16.72117045
CC(C)C(C=C(C(C)C)C=C1C(C)C)=C1C2=C(P([C@@]3(C[C@@H]4C5)C[C@H](C4)C[C@H]5C3)[C@]6(C7)C[C@@H](C[C@@H]7C8)C[C@@H]8C6)C(OC)=CC=C2OC	CC1=C(C(OCC)=O)C=NO1	CN1CCCN2C1=NCCC2	ClC1=CC=C(CC)C=C1	0.954745242
CC(C)C(C=C(C(C)C)C=C1C(C)C)=C1C2=C(P(C3CCCCC3)C4CCCCC4)C=CC=C2	CCOC(C1=CON=C1)=O	CN(C)P(N(C)C)(N(C)C)=NP(N(C)C)(N(C)C)=NCC	BrC1=NC=CC=C1	0
CC(C)C(C=C(C(C)C)C=C1C(C)C)=C1C2=C(P(C3CCCCC3)C4CCCCC4)C=CC=C2	C1(C2=CC=CC=C2)=NOC=C1	CN1CCCN2C1=NCCC2	IC1=NC=CC=C1	63.62909921
CC(C)C(C=C(C(C)C)C=C1C(C)C)=C1C2=C(P(C(C)(C)C)C(C)(C)C)C=CC=C2	CCOC(C1=CON=C1)=O	CN(C)P(N(C)C)(N(C)C)=NP(N(C)C)(N(C)C)=NCC	ClC1=CN=CC=C1	1.309393322
CC(C)C(C=C(C(C)C)C=C1C(C)C)=C1C2=C(P(C(C)(C)C)C(C)(C)C)C(OC)=CC=C2OC	C1(C2=CC=CC=C2)=CON=C1	CC(C)(C)/N=C(N(C)C)/N(C)C	BrC1=CC=C(CC)C=C1	36.54381967
CC(C)C(C=C(C(C)C)C=C1C(C)C)=C1C2=C(P(C(C)(C)C)C(C)(C)C)C=CC=C2	O=C(OC)C1=CC=NO1	CC(C)(C)/N=C(N(C)C)/N(C)C	IC1=CN=CC=C1	49.89638876
CC(C)C(C=C(C(C)C)C=C1C(C)C)=C1C2=C(P(C3CCCCC3)C4CCCCC4)C=CC=C2	C1(C2=CC=CC=C2)=CC=NO1	CN(C)P(N(C)C)(N(C)C)=NP(N(C)C)(N(C)C)=NCC	ClC1=CC=C(CC)C=C1	7.802080337
CC(C)C(C=C(C(C)C)C=C1C(C)C)=C1C2=C(P(C3CCCCC3)C4CCCCC4)C=CC=C2	CC1=CC(C(OCC)=O)=NO1	CN(C)P(N(C)C)(N(C)C)=NP(N(C)C)(N(C)C)=NCC	ClC1=NC=CC=C1	22.61165831
CC(C)C(C=C(C(C)C)C=C1C(C)C)=C1C2=C(P([C@@]3(C[C@@H]4C5)C[C@H](C4)C[C@H]5C3)[C@]6(C7)C[C@@H](C[C@@H]7C8)C[C@@H]8C6)C(OC)=CC=C2OC	CCOC(C1=NOC=C1)=O	CN(C)P(N(C)C)(N(C)C)=NP(N(C)C)(N(C)C)=NCC	BrC1=CN=CC=C1	0
CC(C)C(C=C(C(C)C)C=C1C(C)C)=C1C2=C(P(C(C)(C)C)C(C)(C)C)C(OC)=CC=C2OC	C1(C2=CC=CC=C2)=CC=NO1	CN(C)P(N(C)C)(N(C)C)=NP(N(C)C)(N(C)C)=NCC	BrC1=CC=C(CC)C=C1	19.47378974
CC(C)C(C=C(C(C)C)C=C1C(C)C)=C1C2=C(P(C3CCCCC3)C4CCCCC4)C=CC=C2	CC1=CC(C)=NO1	CC(C)(C)/N=C(N(C)C)/N(C)C	IC1=CN=CC=C1	35.92744664
CC(C)C(C=C(C(C)C)C=C1C(C)C)=C1C2=C(P(C(C)(C)C)C(C)(C)C)C=CC=C2	O=C(OC)C1=NOC(C2=CC=CS2)=C1	CN1CCCN2C1=NCCC2	ClC1=CN=CC=C1	7.182520972
CC(C)C(C=C(C(C)C)C=C1C(C)C)=C1C2=C(P(C(C)(C)C)C(C)(C)C)C=CC=C2	CC1=C(C(OCC)=O)C=NO1	CN(C)P(N(C)C)(N(C)C)=NP(N(C)C)(N(C)C)=NCC	BrC1=CN=CC=C1	21.37540077
CC(C)C(C=C(C(C)C)C=C1C(C)C)=C1C2=C(P(C(C)(C)C)C(C)(C)C)C(OC)=CC=C2OC	C1(N(CC2=CC=CC=C2)CC3=CC=CC=C3)=CC=NO1	CN1CCCN2C1=NCCC2	BrC1=CC=C(CC)C=C1	62.86856054
CC(C)C(C=C(C(C)C)C=C1C(C)C)=C1C2=C(P([C@@]3(C[C@@H]4C5)C[C@H](C4)C[C@H]5C3)[C@]6(C7)C[C@@H](C[C@@H]7C8)C[C@@H]8C6)C(OC)=CC=C2OC	C1(N(CC2=CC=CC=C2)CC3=CC=CC=C3)=NOC=C1	CN(C)P(N(C)C)(N(C)C)=NP(N(C)C)(N(C)C)=NCC	BrC1=NC=CC=C1	75.95426954
CC(C)C(C=C(C(C)C)C=C1C(C)C)=C1C2=C(P(C(C)(C)C)C(C)(C)C)C(OC)=CC=C2OC	FC(C=CC=C1F)=C1C2=CC=NO2	CN(C)P(N(C)C)(N(C)C)=NP(N(C)C)(N(C)C)=NCC	IC1=CC=C(OC)C=C1	14.72607829
CC(C)C(C=C(C(C)C)C=C1C(C)C)=C1C2=C(P(C(C)(C)C)C(C)(C)C)C(OC)=CC=C2OC	C1(N(CC2=CC=CC=C2)CC3=CC=CC=C3)=CC=NO1	CN1CCCN2C1=NCCC2	IC1=CC=C(CC)C=C1	72.345187
CC(C)C(C=C(C(C)C)C=C1C(C)C)=C1C2=C(P(C(C)(C)C)C(C)(C)C)C(OC)=CC=C2OC	CCOC(C1=CON=C1)=O	CN1CCCN2C1=NCCC2	BrC1=CC=C(CC)C=C1	30.87951231
CC(C)C(C=C(C(C)C)C=C1C(C)C)=C1C2=C(P([C@@]3(C[C@@H]4C5)C[C@H](C4)C[C@H]5C3)[C@]6(C7)C[C@@H](C[C@@H]7C8)C[C@@H]8C6)C(OC)=CC=C2OC	C12=CON=C1C=CC=C2	CN1CCCN2C1=NCCC2	BrC1=CN=CC=C1	14.39054676
CC(C)C(C=C(C(C)C)C=C1C(C)C)=C1C2=C(P(C(C)(C)C)C(C)(C)C)C(OC)=CC=C2OC	CC1=CC=NO1	CC(C)(C)/N=C(N(C)C)/N(C)C	IC1=CC=C(C(F)(F)F)C=C1	35.59381518
CC(C)C(C=C(C(C)C)C=C1C(C)C)=C1C2=C(P(C(C)(C)C)C(C)(C)C)C(OC)=CC=C2OC	CC1=CC=NO1	CN(C)P(N(C)C)(N(C)C)=NP(N(C)C)(N(C)C)=NCC	IC1=NC=CC=C1	39.75657581
CC(C)C(C=C(C(C)C)C=C1C(C)C)=C1C2=C(P(C3CCCCC3)C4CCCCC4)C=CC=C2	O=C(OC)C1=NOC(C2=CC=CS2)=C1	CN(C)P(N(C)C)(N(C)C)=NP(N(C)C)(N(C)C)=NCC	ClC1=CC=C(CC)C=C1	0.566845941
CC(C)C(C=C(C(C)C)C=C1C(C)C)=C1C2=C(P(C(C)(C)C)C(C)(C)C)C(OC)=CC=C2OC	O=C(OC)C1=CC=NO1	CN1CCCN2C1=NCCC2	BrC1=CN=CC=C1	45.52509107
CC(C)C(C=C(C(C)C)C=C1C(C)C)=C1C2=C(P(C3CCCCC3)C4CCCCC4)C=CC=C2	CC1=C(C(OCC)=O)C=NO1	CN1CCCN2C1=NCCC2	IC1=CN=CC=C1	26.7561311
CC(C)C(C=C(C(C)C)C=C1C(C)C)=C1C2=C(P(C(C)(C)C)C(C)(C)C)C(OC)=CC=C2OC	O=C(OC)C1=NOC(C2=CC=CO2)=C1	CN(C)P(N(C)C)(N(C)C)=NP(N(C)C)(N(C)C)=NCC	ClC1=CC=C(OC)C=C1	0
CC(C)C(C=C(C(C)C)C=C1C(C)C)=C1C2=C(P(C3CCCCC3)C4CCCCC4)C=CC=C2	C1(N(CC2=CC=CC=C2)CC3=CC=CC=C3)=NOC=C1	CC(C)(C)/N=C(N(C)C)/N(C)C	IC1=CC=C(C(F)(F)F)C=C1	42.94679968
CC(C)C(C=C(C(C)C)C=C1C(C)C)=C1C2=C(P(C(C)(C)C)C(C)(C)C)C(OC)=CC=C2OC	CCOC(C1=CON=C1)=O	CN(C)P(N(C)C)(N(C)C)=NP(N(C)C)(N(C)C)=NCC	BrC1=CC=C(CC)C=C1	13.59760256
CC(C)C(C=C(C(C)C)C=C1C(C)C)=C1C2=C(P(C(C)(C)C)C(C)(C)C)C(OC)=CC=C2OC	CC1=C(C(OCC)=O)C=NO1	CN(C)P(N(C)C)(N(C)C)=NP(N(C)C)(N(C)C)=NCC	ClC1=CC=C(OC)C=C1	1.03540736
CC(C)C(C=C(C(C)C)C=C1C(C)C)=C1C2=C(P(C3CCCCC3)C4CCCCC4)C=CC=C2	CC1=NOC=C1	CN(C)P(N(C)C)(N(C)C)=NP(N(C)C)(N(C)C)=NCC	BrC1=CC=C(CC)C=C1	64.27233548
CC(C)C(C=C(C(C)C)C=C1C(C)C)=C1C2=C(P(C(C)(C)C)C(C)(C)C)C(OC)=CC=C2OC	C12=CON=C1C=CC=C2	CC(C)(C)/N=C(N(C)C)/N(C)C	ClC1=CN=CC=C1	0
CC(C)C(C=C(C(C)C)C=C1C(C)C)=C1C2=C(P(C(C)(C)C)C(C)(C)C)C=CC=C2	C1(N(CC2=CC=CC=C2)CC3=CC=CC=C3)=NOC=C1	CN1CCCN2C1=NCCC2	BrC1=CC=C(CC)C=C1	69.07936453
CC(C)C(C=C(C(C)C)C=C1C(C)C)=C1C2=C(P(C3CCCCC3)C4CCCCC4)C=CC=C2	C1(C2=CC=CC=C2)=NOC=C1	CN1CCCN2C1=NCCC2	IC1=CC=C(CC)C=C1	58.95423439
CC(C)C(C=C(C(C)C)C=C1C(C)C)=C1C2=C(P([C@@]3(C[C@@H]4C5)C[C@H](C4)C[C@H]5C3)[C@]6(C7)C[C@@H](C[C@@H]7C8)C[C@@H]8C6)C(OC)=CC=C2OC	C12=CON=C1C=CC=C2	CN1CCCN2C1=NCCC2	ClC1=CC=C(CC)C=C1	0
CC(C)C(C=C(C(C)C)C=C1C(C)C)=C1C2=C(P([C@@]3(C[C@@H]4C5)C[C@H](C4)C[C@H]5C3)[C@]6(C7)C[C@@H](C[C@@H]7C8)C[C@@H]8C6)C(OC)=CC=C2OC	FC(C=CC=C1F)=C1C2=CC=NO2	CN1CCCN2C1=NCCC2	ClC1=CC=C(C(F)(F)F)C=C1	7.949590254
CC(C)C(C=C(C(C)C)C=C1C(C)C)=C1C2=C(P(C3CCCCC3)C4CCCCC4)C=CC=C2	CC1=NOC(C(OCC)=O)=C1	CN(C)P(N(C)C)(N(C)C)=NP(N(C)C)(N(C)C)=NCC	BrC1=CC=C(OC)C=C1	29.29817829
CC(C)C(C=C(C(C)C)C=C1C(C)C)=C1C2=C(P([C@@]3(C[C@@H]4C5)C[C@H](C4)C[C@H]5C3)[C@]6(C7)C[C@@H](C[C@@H]7C8)C[C@@H]8C6)C(OC)=CC=C2OC	C1(C2=CC=CC=C2)=NOC=C1	CN1CCCN2C1=NCCC2	IC1=CC=C(CC)C=C1	82.63071562
CC(C)C(C=C(C(C)C)C=C1C(C)C)=C1C2=C(P(C(C)(C)C)C(C)(C)C)C(OC)=CC=C2OC	O=C(OC)C1=NOC(C2=CC=CO2)=C1	CC(C)(C)/N=C(N(C)C)/N(C)C	ClC1=NC=CC=C1	52.72286451
CC(C)C(C=C(C(C)C)C=C1C(C)C)=C1C2=C(P([C@@]3(C[C@@H]4C5)C[C@H](C4)C[C@H]5C3)[C@]6(C7)C[C@@H](C[C@@H]7C8)C[C@@H]8C6)C(OC)=CC=C2OC	C1(N(CC2=CC=CC=C2)CC3=CC=CC=C3)=CC=NO1	CN1CCCN2C1=NCCC2	BrC1=CC=C(C(F)(F)F)C=C1	31.60555467
CC(C)C(C=C(C(C)C)C=C1C(C)C)=C1C2=C(P(C(C)(C)C)C(C)(C)C)C(OC)=CC=C2OC	C1(N(CC2=CC=CC=C2)CC3=CC=CC=C3)=NOC=C1	CC(C)(C)/N=C(N(C)C)/N(C)C	IC1=CC=C(CC)C=C1	66.51493362
CC(C)C(C=C(C(C)C)C=C1C(C)C)=C1C2=C(P([C@@]3(C[C@@H]4C5)C[C@H](C4)C[C@H]5C3)[C@]6(C7)C[C@@H](C[C@@H]7C8)C[C@@H]8C6)C(OC)=CC=C2OC	CC1=CC=NO1	CN1CCCN2C1=NCCC2	BrC1=CN=CC=C1	79.68761126
CC(C)C(C=C(C(C)C)C=C1C(C)C)=C1C2=C(P(C3CCCCC3)C4CCCCC4)C=CC=C2	O=C(OC)C1=NOC(C2=CC=CS2)=C1	CN1CCCN2C1=NCCC2	BrC1=CC=C(OC)C=C1	4.191040534
CC(C)C(C=C(C(C)C)C=C1C(C)C)=C1C2=C(P(C3CCCCC3)C4CCCCC4)C=CC=C2	C1(N(CC2=CC=CC=C2)CC3=CC=CC=C3)=CC=NO1	CN(C)P(N(C)C)(N(C)C)=NP(N(C)C)(N(C)C)=NCC	IC1=CC=C(C(F)(F)F)C=C1	8.373801377
CC(C)C(C=C(C(C)C)C=C1C(C)C)=C1C2=C(P([C@@]3(C[C@@H]4C5)C[C@H](C4)C[C@H]5C3)[C@]6(C7)C[C@@H](C[C@@H]7C8)C[C@@H]8C6)C(OC)=CC=C2OC	CC1=CC=NO1	CN(C)P(N(C)C)(N(C)C)=NP(N(C)C)(N(C)C)=NCC	ClC1=CC=C(C(F)(F)F)C=C1	1.918248424
CC(C)C(C=C(C(C)C)C=C1C(C)C)=C1C2=C(P([C@@]3(C[C@@H]4C5)C[C@H](C4)C[C@H]5C3)[C@]6(C7)C[C@@H](C[C@@H]7C8)C[C@@H]8C6)C(OC)=CC=C2OC	CC1=CC=NO1	CC(C)(C)/N=C(N(C)C)/N(C)C	ClC1=CC=C(C(F)(F)F)C=C1	3.399446884
CC(C)C(C=C(C(C)C)C=C1C(C)C)=C1C2=C(P(C3CCCCC3)C4CCCCC4)C=CC=C2	CC1=CC(C)=NO1	CC(C)(C)/N=C(N(C)C)/N(C)C	BrC1=CC=C(C(F)(F)F)C=C1	30.36311877
CC(C)C(C=C(C(C)C)C=C1C(C)C)=C1C2=C(P(C3CCCCC3)C4CCCCC4)C=CC=C2	CC1=CC(C)=NO1	CN1CCCN2C1=NCCC2	IC1=NC=CC=C1	58.39892185
CC(C)C(C=C(C(C)C)C=C1C(C)C)=C1C2=C(P(C(C)(C)C)C(C)(C)C)C(OC)=CC=C2OC	CC1=CC(C)=NO1	CN(C)P(N(C)C)(N(C)C)=NP(N(C)C)(N(C)C)=NCC	ClC1=NC=CC=C1	73.53944548
CC(C)C(C=C(C(C)C)C=C1C(C)C)=C1C2=C(P(C(C)(C)C)C(C)(C)C)C(OC)=CC=C2OC	CC1=C(C(OCC)=O)C=NO1	CC(C)(C)/N=C(N(C)C)/N(C)C	ClC1=CC=C(CC)C=C1	0
CC(C)C(C=C(C(C)C)C=C1C(C)C)=C1C2=C(P(C(C)(C)C)C(C)(C)C)C=CC=C2	C1(C2=CC=CC=C2)=CC=NO1	CN(C)P(N(C)C)(N(C)C)=NP(N(C)C)(N(C)C)=NCC	ClC1=CN=CC=C1	10.54082024
CC(C)C(C=C(C(C)C)C=C1C(C)C)=C1C2=C(P(C(C)(C)C)C(C)(C)C)C(OC)=CC=C2OC	CC1=NOC=C1	CN1CCCN2C1=NCCC2	IC1=CC=C(OC)C=C1	43.57558027
CC(C)C(C=C(C(C)C)C=C1C(C)C)=C1C2=C(P(C(C)(C)C)C(C)(C)C)C=CC=C2	CC1=NOC(C2=CC=CC=C2)=C1	CC(C)(C)/N=C(N(C)C)/N(C)C	ClC1=CC=C(OC)C=C1	0.719285108
CC(C)C(C=C(C(C)C)C=C1C(C)C)=C1C2=C(P([C@@]3(C[C@@H]4C5)C[C@H](C4)C[C@H]5C3)[C@]6(C7)C[C@@H](C[C@@H]7C8)C[C@@H]8C6)C(OC)=CC=C2OC	CC1=CC(C)=NO1	CC(C)(C)/N=C(N(C)C)/N(C)C	IC1=NC=CC=C1	46.38749412
CC(C)C(C=C(C(C)C)C=C1C(C)C)=C1C2=C(P(C3CCCCC3)C4CCCCC4)C=CC=C2	COC1=NOC(C(OCC)=O)=C1	CN1CCCN2C1=NCCC2	IC1=NC=CC=C1	62.53548833
CC(C)C(C=C(C(C)C)C=C1C(C)C)=C1C2=C(P(C3CCCCC3)C4CCCCC4)C=CC=C2	CC1=CC=NO1	CC(C)(C)/N=C(N(C)C)/N(C)C	IC1=CC=C(CC)C=C1	28.15132537
CC(C)C(C=C(C(C)C)C=C1C(C)C)=C1C2=C(P(C3CCCCC3)C4CCCCC4)C=CC=C2	CC1=CC(C(OCC)=O)=NO1	CN(C)P(N(C)C)(N(C)C)=NP(N(C)C)(N(C)C)=NCC	ClC1=CC=C(OC)C=C1	0.948128865
CC(C)C(C=C(C(C)C)C=C1C(C)C)=C1C2=C(P(C3CCCCC3)C4CCCCC4)C=CC=C2	O=C(OC)C1=CC=NO1	CN(C)P(N(C)C)(N(C)C)=NP(N(C)C)(N(C)C)=NCC	IC1=CC=C(OC)C=C1	4.471163192
CC(C)C(C=C(C(C)C)C=C1C(C)C)=C1C2=C(P([C@@]3(C[C@@H]4C5)C[C@H](C4)C[C@H]5C3)[C@]6(C7)C[C@@H](C[C@@H]7C8)C[C@@H]8C6)C(OC)=CC=C2OC	O=C(OC)C1=CC=NO1	CC(C)(C)/N=C(N(C)C)/N(C)C	IC1=CC=C(OC)C=C1	24.02218457
CC(C)C(C=C(C(C)C)C=C1C(C)C)=C1C2=C(P(C(C)(C)C)C(C)(C)C)C(OC)=CC=C2OC	CC1=CC(C(OCC)=O)=NO1	CN(C)P(N(C)C)(N(C)C)=NP(N(C)C)(N(C)C)=NCC	ClC1=CN=CC=C1	4.497312079
CC(C)C(C=C(C(C)C)C=C1C(C)C)=C1C2=C(P([C@@]3(C[C@@H]4C5)C[C@H](C4)C[C@H]5C3)[C@]6(C7)C[C@@H](C[C@@H]7C8)C[C@@H]8C6)C(OC)=CC=C2OC	CC1=CC(C(OCC)=O)=NO1	CN(C)P(N(C)C)(N(C)C)=NP(N(C)C)(N(C)C)=NCC	ClC1=CC=C(OC)C=C1	0.230274449
CC(C)C(C=C(C(C)C)C=C1C(C)C)=C1C2=C(P([C@@]3(C[C@@H]4C5)C[C@H](C4)C[C@H]5C3)[C@]6(C7)C[C@@H](C[C@@H]7C8)C[C@@H]8C6)C(OC)=CC=C2OC	O=C(OC)C1=NOC(C2=CC=CO2)=C1	CN(C)P(N(C)C)(N(C)C)=NP(N(C)C)(N(C)C)=NCC	ClC1=CC=C(OC)C=C1	0
CC(C)C(C=C(C(C)C)C=C1C(C)C)=C1C2=C(P(C(C)(C)C)C(C)(C)C)C=CC=C2	CCOC(C1=CON=C1)=O	CC(C)(C)/N=C(N(C)C)/N(C)C	BrC1=CN=CC=C1	2.39840777
CC(C)C(C=C(C(C)C)C=C1C(C)C)=C1C2=C(P(C3CCCCC3)C4CCCCC4)C=CC=C2	C12=CON=C1C=CC=C2	CN(C)P(N(C)C)(N(C)C)=NP(N(C)C)(N(C)C)=NCC	BrC1=NC=CC=C1	11.17697809
CC(C)C(C=C(C(C)C)C=C1C(C)C)=C1C2=C(P(C(C)(C)C)C(C)(C)C)C(OC)=CC=C2OC	CC1=C(C(OCC)=O)C=NO1	CN(C)P(N(C)C)(N(C)C)=NP(N(C)C)(N(C)C)=NCC	IC1=CC=C(OC)C=C1	19.46778248
CC(C)C(C=C(C(C)C)C=C1C(C)C)=C1C2=C(P(C(C)(C)C)C(C)(C)C)C(OC)=CC=C2OC	FC(C=CC=C1F)=C1C2=CC=NO2	CN(C)P(N(C)C)(N(C)C)=NP(N(C)C)(N(C)C)=NCC	IC1=CC=C(CC)C=C1	26.50151753
CC(C)C(C=C(C(C)C)C=C1C(C)C)=C1C2=C(P(C3CCCCC3)C4CCCCC4)C=CC=C2	CCOC(C1=CON=C1)=O	CN1CCCN2C1=NCCC2	ClC1=CC=C(C(F)(F)F)C=C1	16.82018282
CC(C)C(C=C(C(C)C)C=C1C(C)C)=C1C2=C(P([C@@]3(C[C@@H]4C5)C[C@H](C4)C[C@H]5C3)[C@]6(C7)C[C@@H](C[C@@H]7C8)C[C@@H]8C6)C(OC)=CC=C2OC	O=C(OC)C1=NOC(C2=CC=CO2)=C1	CN1CCCN2C1=NCCC2	IC1=CC=C(C(F)(F)F)C=C1	40.21154517
CC(C)C(C=C(C(C)C)C=C1C(C)C)=C1C2=C(P(C3CCCCC3)C4CCCCC4)C=CC=C2	CC1=CC(N2C=CC=C2)=NO1	CN(C)P(N(C)C)(N(C)C)=NP(N(C)C)(N(C)C)=NCC	BrC1=CN=CC=C1	24.97274403
CC(C)C(C=C(C(C)C)C=C1C(C)C)=C1C2=C(P(C3CCCCC3)C4CCCCC4)C=CC=C2	FC(C=CC=C1F)=C1C2=CC=NO2	CC(C)(C)/N=C(N(C)C)/N(C)C	IC1=CC=C(CC)C=C1	13.02243467
CC(C)C(C=C(C(C)C)C=C1C(C)C)=C1C2=C(P(C(C)(C)C)C(C)(C)C)C(OC)=CC=C2OC	CC1=NOC=C1	CN(C)P(N(C)C)(N(C)C)=NP(N(C)C)(N(C)C)=NCC	BrC1=CN=CC=C1	0.955483806
CC(C)C(C=C(C(C)C)C=C1C(C)C)=C1C2=C(P(C3CCCCC3)C4CCCCC4)C=CC=C2	CC1=CC(C)=NO1	CC(C)(C)/N=C(N(C)C)/N(C)C	ClC1=CC=C(OC)C=C1	0.542497492
CC(C)C(C=C(C(C)C)C=C1C(C)C)=C1C2=C(P(C(C)(C)C)C(C)(C)C)C(OC)=CC=C2OC	O=C(OC)C1=NOC(C2=CC=CO2)=C1	CC(C)(C)/N=C(N(C)C)/N(C)C	IC1=NC=CC=C1	61.80067802
CC(C)C(C=C(C(C)C)C=C1C(C)C)=C1C2=C(P([C@@]3(C[C@@H]4C5)C[C@H](C4)C[C@H]5C3)[C@]6(C7)C[C@@H](C[C@@H]7C8)C[C@@H]8C6)C(OC)=CC=C2OC	C1(N(CC2=CC=CC=C2)CC3=CC=CC=C3)=NOC=C1	CC(C)(C)/N=C(N(C)C)/N(C)C	BrC1=CC=C(C(F)(F)F)C=C1	35.94447354
CC(C)C(C=C(C(C)C)C=C1C(C)C)=C1C2=C(P(C(C)(C)C)C(C)(C)C)C(OC)=CC=C2OC	C1(C2=CC=CC=C2)=CC=NO1	CN(C)P(N(C)C)(N(C)C)=NP(N(C)C)(N(C)C)=NCC	ClC1=CC=C(C(F)(F)F)C=C1	7.372693174
CC(C)C(C=C(C(C)C)C=C1C(C)C)=C1C2=C(P(C(C)(C)C)C(C)(C)C)C(OC)=CC=C2OC	CCOC(C1=NOC=C1)=O	CN(C)P(N(C)C)(N(C)C)=NP(N(C)C)(N(C)C)=NCC	ClC1=NC=CC=C1	1.660025621
CC(C)C(C=C(C(C)C)C=C1C(C)C)=C1C2=C(P(C(C)(C)C)C(C)(C)C)C=CC=C2	CC1=NOC(C(OCC)=O)=C1	CN(C)P(N(C)C)(N(C)C)=NP(N(C)C)(N(C)C)=NCC	BrC1=CC=C(CC)C=C1	70.86219062
CC(C)C(C=C(C(C)C)C=C1C(C)C)=C1C2=C(P([C@@]3(C[C@@H]4C5)C[C@H](C4)C[C@H]5C3)[C@]6(C7)C[C@@H](C[C@@H]7C8)C[C@@H]8C6)C(OC)=CC=C2OC	CC1=NOC(C2=CC=CC=C2)=C1	CC(C)(C)/N=C(N(C)C)/N(C)C	BrC1=NC=CC=C1	41.28086675
CC(C)C(C=C(C(C)C)C=C1C(C)C)=C1C2=C(P(C(C)(C)C)C(C)(C)C)C=CC=C2	CC1=C(C(OCC)=O)C=NO1	CC(C)(C)/N=C(N(C)C)/N(C)C	ClC1=CC=C(C(F)(F)F)C=C1	0.747411772
CC(C)C(C=C(C(C)C)C=C1C(C)C)=C1C2=C(P([C@@]3(C[C@@H]4C5)C[C@H](C4)C[C@H]5C3)[C@]6(C7)C[C@@H](C[C@@H]7C8)C[C@@H]8C6)C(OC)=CC=C2OC	CC1=CC(C(OCC)=O)=NO1	CN1CCCN2C1=NCCC2	IC1=CC=C(OC)C=C1	55.01223205
CC(C)C(C=C(C(C)C)C=C1C(C)C)=C1C2=C(P(C3CCCCC3)C4CCCCC4)C=CC=C2	CC1=CC(C)=NO1	CC(C)(C)/N=C(N(C)C)/N(C)C	BrC1=CC=C(OC)C=C1	14.09805788
CC(C)C(C=C(C(C)C)C=C1C(C)C)=C1C2=C(P(C(C)(C)C)C(C)(C)C)C(OC)=CC=C2OC	CC1=NOC=C1	CN1CCCN2C1=NCCC2	ClC1=CC=C(OC)C=C1	0.354218547
CC(C)C(C=C(C(C)C)C=C1C(C)C)=C1C2=C(P(C3CCCCC3)C4CCCCC4)C=CC=C2	C12=CON=C1C=CC=C2	CC(C)(C)/N=C(N(C)C)/N(C)C	IC1=CC=C(C(F)(F)F)C=C1	23.70536277
CC(C)C(C=C(C(C)C)C=C1C(C)C)=C1C2=C(P(C(C)(C)C)C(C)(C)C)C(OC)=CC=C2OC	CCOC(C1=NOC=C1)=O	CN1CCCN2C1=NCCC2	BrC1=CC=C(CC)C=C1	79.8902752
CC(C)C(C=C(C(C)C)C=C1C(C)C)=C1C2=C(P(C(C)(C)C)C(C)(C)C)C(OC)=CC=C2OC	FC(C=CC=C1F)=C1C2=CC=NO2	CN(C)P(N(C)C)(N(C)C)=NP(N(C)C)(N(C)C)=NCC	ClC1=CC=C(CC)C=C1	12.28165388
CC(C)C(C=C(C(C)C)C=C1C(C)C)=C1C2=C(P([C@@]3(C[C@@H]4C5)C[C@H](C4)C[C@H]5C3)[C@]6(C7)C[C@@H](C[C@@H]7C8)C[C@@H]8C6)C(OC)=CC=C2OC	CC1=NOC(C(OCC)=O)=C1	CC(C)(C)/N=C(N(C)C)/N(C)C	ClC1=CC=C(C(F)(F)F)C=C1	2.256359852
CC(C)C(C=C(C(C)C)C=C1C(C)C)=C1C2=C(P(C(C)(C)C)C(C)(C)C)C=CC=C2	FC(C=CC=C1F)=C1C2=CC=NO2	CN1CCCN2C1=NCCC2	ClC1=CN=CC=C1	33.50615076
CC(C)C(C=C(C(C)C)C=C1C(C)C)=C1C2=C(P([C@@]3(C[C@@H]4C5)C[C@H](C4)C[C@H]5C3)[C@]6(C7)C[C@@H](C[C@@H]7C8)C[C@@H]8C6)C(OC)=CC=C2OC	CC1=C(C(OCC)=O)C=NO1	CN1CCCN2C1=NCCC2	BrC1=CC=C(CC)C=C1	43.35191306
CC(C)C(C=C(C(C)C)C=C1C(C)C)=C1C2=C(P(C(C)(C)C)C(C)(C)C)C(OC)=CC=C2OC	C1(N(CC2=CC=CC=C2)CC3=CC=CC=C3)=CC=NO1	CC(C)(C)/N=C(N(C)C)/N(C)C	ClC1=CC=C(CC)C=C1	6.312401384
CC(C)C(C=C(C(C)C)C=C1C(C)C)=C1C2=C(P(C(C)(C)C)C(C)(C)C)C=CC=C2	CC1=CC(N2C=CC=C2)=NO1	CC(C)(C)/N=C(N(C)C)/N(C)C	IC1=CN=CC=C1	62.65745672
CC(C)C(C=C(C(C)C)C=C1C(C)C)=C1C2=C(P([C@@]3(C[C@@H]4C5)C[C@H](C4)C[C@H]5C3)[C@]6(C7)C[C@@H](C[C@@H]7C8)C[C@@H]8C6)C(OC)=CC=C2OC	C1(N(CC2=CC=CC=C2)CC3=CC=CC=C3)=NOC=C1	CC(C)(C)/N=C(N(C)C)/N(C)C	BrC1=CN=CC=C1	60.49224443
CC(C)C(C=C(C(C)C)C=C1C(C)C)=C1C2=C(P([C@@]3(C[C@@H]4C5)C[C@H](C4)C[C@H]5C3)[C@]6(C7)C[C@@H](C[C@@H]7C8)C[C@@H]8C6)C(OC)=CC=C2OC	CC1=NOC=C1	CC(C)(C)/N=C(N(C)C)/N(C)C	BrC1=CC=C(C(F)(F)F)C=C1	45.92980056
CC(C)C(C=C(C(C)C)C=C1C(C)C)=C1C2=C(P(C(C)(C)C)C(C)(C)C)C(OC)=CC=C2OC	CC1=CC(C)=NO1	CC(C)(C)/N=C(N(C)C)/N(C)C	IC1=CC=C(CC)C=C1	65.19833527
CC(C)C(C=C(C(C)C)C=C1C(C)C)=C1C2=C(P([C@@]3(C[C@@H]4C5)C[C@H](C4)C[C@H]5C3)[C@]6(C7)C[C@@H](C[C@@H]7C8)C[C@@H]8C6)C(OC)=CC=C2OC	CC1=CC(N2C=CC=C2)=NO1	CN1CCCN2C1=NCCC2	BrC1=CC=C(CC)C=C1	69.84952946
CC(C)C(C=C(C(C)C)C=C1C(C)C)=C1C2=C(P(C(C)(C)C)C(C)(C)C)C=CC=C2	CC1=CC(C)=NO1	CC(C)(C)/N=C(N(C)C)/N(C)C	ClC1=NC=CC=C1	57.84627264
CC(C)C(C=C(C(C)C)C=C1C(C)C)=C1C2=C(P(C(C)(C)C)C(C)(C)C)C(OC)=CC=C2OC	C12=C(C=CC=C2)ON=C1	CN1CCCN2C1=NCCC2	ClC1=CC=C(CC)C=C1	13.45243807
CC(C)C(C=C(C(C)C)C=C1C(C)C)=C1C2=C(P([C@@]3(C[C@@H]4C5)C[C@H](C4)C[C@H]5C3)[C@]6(C7)C[C@@H](C[C@@H]7C8)C[C@@H]8C6)C(OC)=CC=C2OC	O=C(OC)C1=NOC(C2=CC=CO2)=C1	CN(C)P(N(C)C)(N(C)C)=NP(N(C)C)(N(C)C)=NCC	IC1=NC=CC=C1	72.26820117
CC(C)C(C=C(C(C)C)C=C1C(C)C)=C1C2=C(P([C@@]3(C[C@@H]4C5)C[C@H](C4)C[C@H]5C3)[C@]6(C7)C[C@@H](C[C@@H]7C8)C[C@@H]8C6)C(OC)=CC=C2OC	O=C(OC)C1=NOC(C2=CC=CS2)=C1	CN1CCCN2C1=NCCC2	BrC1=CC=C(C(F)(F)F)C=C1	25.67305216
CC(C)C(C=C(C(C)C)C=C1C(C)C)=C1C2=C(P(C(C)(C)C)C(C)(C)C)C(OC)=CC=C2OC	C1(C2=CC=CC=C2)=NOC=C1	CC(C)(C)/N=C(N(C)C)/N(C)C	BrC1=CN=CC=C1	78.37132703
CC(C)C(C=C(C(C)C)C=C1C(C)C)=C1C2=C(P(C(C)(C)C)C(C)(C)C)C(OC)=CC=C2OC	C1(N(CC2=CC=CC=C2)CC3=CC=CC=C3)=NOC=C1	CN1CCCN2C1=NCCC2	IC1=CC=C(OC)C=C1	65.94429183
CC(C)C(C=C(C(C)C)C=C1C(C)C)=C1C2=C(P([C@@]3(C[C@@H]4C5)C[C@H](C4)C[C@H]5C3)[C@]6(C7)C[C@@H](C[C@@H]7C8)C[C@@H]8C6)C(OC)=CC=C2OC	CC1=CC=NO1	CN1CCCN2C1=NCCC2	BrC1=CC=C(CC)C=C1	66.71317285
CC(C)C(C=C(C(C)C)C=C1C(C)C)=C1C2=C(P(C(C)(C)C)C(C)(C)C)C=CC=C2	O=C(OC)C1=NOC(C2=CC=CS2)=C1	CC(C)(C)/N=C(N(C)C)/N(C)C	BrC1=CC=C(OC)C=C1	37.13655068
CC(C)C(C=C(C(C)C)C=C1C(C)C)=C1C2=C(P(C3CCCCC3)C4CCCCC4)C=CC=C2	O=C(OC)C1=NOC(C2=CC=CO2)=C1	CN1CCCN2C1=NCCC2	ClC1=CC=C(C(F)(F)F)C=C1	5.982836529
CC(C)C(C=C(C(C)C)C=C1C(C)C)=C1C2=C(P(C(C)(C)C)C(C)(C)C)C(OC)=CC=C2OC	FC(C=CC=C1F)=C1C2=CC=NO2	CC(C)(C)/N=C(N(C)C)/N(C)C	ClC1=CC=C(C(F)(F)F)C=C1	2.74121661
CC(C)C(C=C(C(C)C)C=C1C(C)C)=C1C2=C(P(C3CCCCC3)C4CCCCC4)C=CC=C2	C1(C2=CC=CC=C2)=NOC=C1	CN(C)P(N(C)C)(N(C)C)=NP(N(C)C)(N(C)C)=NCC	ClC1=CC=C(C(F)(F)F)C=C1	2.968869757
CC(C)C(C=C(C(C)C)C=C1C(C)C)=C1C2=C(P(C3CCCCC3)C4CCCCC4)C=CC=C2	CC1=CC(N2C=CC=C2)=NO1	CN1CCCN2C1=NCCC2	ClC1=CC=C(C(F)(F)F)C=C1	19.39344332
CC(C)C(C=C(C(C)C)C=C1C(C)C)=C1C2=C(P(C(C)(C)C)C(C)(C)C)C=CC=C2	CC1=NOC=C1	CC(C)(C)/N=C(N(C)C)/N(C)C	BrC1=NC=CC=C1	88.44485055
CC(C)C(C=C(C(C)C)C=C1C(C)C)=C1C2=C(P(C(C)(C)C)C(C)(C)C)C(OC)=CC=C2OC	C12=C(C=CC=C2)ON=C1	CN(C)P(N(C)C)(N(C)C)=NP(N(C)C)(N(C)C)=NCC	BrC1=NC=CC=C1	63.56506276
CC(C)C(C=C(C(C)C)C=C1C(C)C)=C1C2=C(P(C3CCCCC3)C4CCCCC4)C=CC=C2	C1(N(CC2=CC=CC=C2)CC3=CC=CC=C3)=NOC=C1	CN1CCCN2C1=NCCC2	ClC1=CN=CC=C1	7.65708472
CC(C)C(C=C(C(C)C)C=C1C(C)C)=C1C2=C(P(C(C)(C)C)C(C)(C)C)C(OC)=CC=C2OC	C1(C2=CC=CC=C2)=CC=NO1	CC(C)(C)/N=C(N(C)C)/N(C)C	BrC1=CC=C(CC)C=C1	27.79577337
CC(C)C(C=C(C(C)C)C=C1C(C)C)=C1C2=C(P(C(C)(C)C)C(C)(C)C)C(OC)=CC=C2OC	CC1=NOC=C1	CC(C)(C)/N=C(N(C)C)/N(C)C	IC1=CN=CC=C1	83.33821324
CC(C)C(C=C(C(C)C)C=C1C(C)C)=C1C2=C(P(C(C)(C)C)C(C)(C)C)C(OC)=CC=C2OC	CC1=NOC(C2=CC=CC=C2)=C1	CC(C)(C)/N=C(N(C)C)/N(C)C	ClC1=CC=C(C(F)(F)F)C=C1	13.70204119
CC(C)C(C=C(C(C)C)C=C1C(C)C)=C1C2=C(P(C(C)(C)C)C(C)(C)C)C(OC)=CC=C2OC	CC1=NOC=C1	CC(C)(C)/N=C(N(C)C)/N(C)C	ClC1=CC=C(OC)C=C1	0
CC(C)C(C=C(C(C)C)C=C1C(C)C)=C1C2=C(P([C@@]3(C[C@@H]4C5)C[C@H](C4)C[C@H]5C3)[C@]6(C7)C[C@@H](C[C@@H]7C8)C[C@@H]8C6)C(OC)=CC=C2OC	CC1=C(C(OCC)=O)C=NO1	CC(C)(C)/N=C(N(C)C)/N(C)C	BrC1=CC=C(OC)C=C1	1.520182439
CC(C)C(C=C(C(C)C)C=C1C(C)C)=C1C2=C(P(C(C)(C)C)C(C)(C)C)C(OC)=CC=C2OC	CC1=NOC=C1	CN1CCCN2C1=NCCC2	BrC1=CC=C(CC)C=C1	79.45834404
CC(C)C(C=C(C(C)C)C=C1C(C)C)=C1C2=C(P(C(C)(C)C)C(C)(C)C)C(OC)=CC=C2OC	CC1=C(C(OCC)=O)C=NO1	CN1CCCN2C1=NCCC2	BrC1=NC=CC=C1	50.70720641
CC(C)C(C=C(C(C)C)C=C1C(C)C)=C1C2=C(P(C(C)(C)C)C(C)(C)C)C=CC=C2	CC1=NOC(C(OCC)=O)=C1	CC(C)(C)/N=C(N(C)C)/N(C)C	IC1=NC=CC=C1	85.14465222
CC(C)C(C=C(C(C)C)C=C1C(C)C)=C1C2=C(P(C(C)(C)C)C(C)(C)C)C(OC)=CC=C2OC	C1(N(CC2=CC=CC=C2)CC3=CC=CC=C3)=NOC=C1	CN1CCCN2C1=NCCC2	BrC1=CC=C(CC)C=C1	74.21032846
CC(C)C(C=C(C(C)C)C=C1C(C)C)=C1C2=C(P(C(C)(C)C)C(C)(C)C)C(OC)=CC=C2OC	CC1=CC(C)=NO1	CC(C)(C)/N=C(N(C)C)/N(C)C	IC1=NC=CC=C1	65.59087383
CC(C)C(C=C(C(C)C)C=C1C(C)C)=C1C2=C(P([C@@]3(C[C@@H]4C5)C[C@H](C4)C[C@H]5C3)[C@]6(C7)C[C@@H](C[C@@H]7C8)C[C@@H]8C6)C(OC)=CC=C2OC	C1(C2=CC=CC=C2)=CC=NO1	CC(C)(C)/N=C(N(C)C)/N(C)C	BrC1=CC=C(OC)C=C1	15.82179421
CC(C)C(C=C(C(C)C)C=C1C(C)C)=C1C2=C(P(C3CCCCC3)C4CCCCC4)C=CC=C2	O=C(OC)C1=NOC(C2=CC=CS2)=C1	CN1CCCN2C1=NCCC2	IC1=NC=CC=C1	52.56128921
CC(C)C(C=C(C(C)C)C=C1C(C)C)=C1C2=C(P([C@@]3(C[C@@H]4C5)C[C@H](C4)C[C@H]5C3)[C@]6(C7)C[C@@H](C[C@@H]7C8)C[C@@H]8C6)C(OC)=CC=C2OC	CC1=CC(C)=NO1	CN1CCCN2C1=NCCC2	ClC1=CC=C(CC)C=C1	1.542228309
CC(C)C(C=C(C(C)C)C=C1C(C)C)=C1C2=C(P(C3CCCCC3)C4CCCCC4)C=CC=C2	O=C(OC)C1=NOC(C2=CC=CS2)=C1	CN(C)P(N(C)C)(N(C)C)=NP(N(C)C)(N(C)C)=NCC	BrC1=CC=C(C(F)(F)F)C=C1	15.721696
CC(C)C(C=C(C(C)C)C=C1C(C)C)=C1C2=C(P([C@@]3(C[C@@H]4C5)C[C@H](C4)C[C@H]5C3)[C@]6(C7)C[C@@H](C[C@@H]7C8)C[C@@H]8C6)C(OC)=CC=C2OC	CC1=CC(C)=NO1	CN1CCCN2C1=NCCC2	ClC1=CN=CC=C1	11.83956232
CC(C)C(C=C(C(C)C)C=C1C(C)C)=C1C2=C(P(C(C)(C)C)C(C)(C)C)C=CC=C2	FC(C=CC=C1F)=C1C2=CC=NO2	CN(C)P(N(C)C)(N(C)C)=NP(N(C)C)(N(C)C)=NCC	ClC1=CC=C(CC)C=C1	7.108204477
CC(C)C(C=C(C(C)C)C=C1C(C)C)=C1C2=C(P(C(C)(C)C)C(C)(C)C)C=CC=C2	CC1=NOC=C1	CN1CCCN2C1=NCCC2	ClC1=CN=CC=C1	30.83522639
CC(C)C(C=C(C(C)C)C=C1C(C)C)=C1C2=C(P(C(C)(C)C)C(C)(C)C)C=CC=C2	CC1=CC(C)=NO1	CN(C)P(N(C)C)(N(C)C)=NP(N(C)C)(N(C)C)=NCC	IC1=CC=C(C(F)(F)F)C=C1	39.51659226
CC(C)C(C=C(C(C)C)C=C1C(C)C)=C1C2=C(P(C(C)(C)C)C(C)(C)C)C(OC)=CC=C2OC	C12=CON=C1C=CC=C2	CN1CCCN2C1=NCCC2	ClC1=NC=CC=C1	21.81045338
CC(C)C(C=C(C(C)C)C=C1C(C)C)=C1C2=C(P(C(C)(C)C)C(C)(C)C)C(OC)=CC=C2OC	FC(C=CC=C1F)=C1C2=CC=NO2	CN(C)P(N(C)C)(N(C)C)=NP(N(C)C)(N(C)C)=NCC	IC1=NC=CC=C1	32.32915323
CC(C)C(C=C(C(C)C)C=C1C(C)C)=C1C2=C(P([C@@]3(C[C@@H]4C5)C[C@H](C4)C[C@H]5C3)[C@]6(C7)C[C@@H](C[C@@H]7C8)C[C@@H]8C6)C(OC)=CC=C2OC	C12=C(C=CC=C2)ON=C1	CN1CCCN2C1=NCCC2	ClC1=CC=C(C(F)(F)F)C=C1	15.85078385
CC(C)C(C=C(C(C)C)C=C1C(C)C)=C1C2=C(P(C(C)(C)C)C(C)(C)C)C(OC)=CC=C2OC	C1(C2=CC=CC=C2)=NOC=C1	CC(C)(C)/N=C(N(C)C)/N(C)C	BrC1=CC=C(OC)C=C1	40.82349272
CC(C)C(C=C(C(C)C)C=C1C(C)C)=C1C2=C(P(C(C)(C)C)C(C)(C)C)C=CC=C2	C1(N(CC2=CC=CC=C2)CC3=CC=CC=C3)=NOC=C1	CN(C)P(N(C)C)(N(C)C)=NP(N(C)C)(N(C)C)=NCC	BrC1=CC=C(OC)C=C1	65.92742304
CC(C)C(C=C(C(C)C)C=C1C(C)C)=C1C2=C(P([C@@]3(C[C@@H]4C5)C[C@H](C4)C[C@H]5C3)[C@]6(C7)C[C@@H](C[C@@H]7C8)C[C@@H]8C6)C(OC)=CC=C2OC	C12=C(C=CC=C2)ON=C1	CN1CCCN2C1=NCCC2	ClC1=CC=C(CC)C=C1	1.753987647
CC(C)C(C=C(C(C)C)C=C1C(C)C)=C1C2=C(P(C(C)(C)C)C(C)(C)C)C=CC=C2	C1(C2=CC=CC=C2)=CON=C1	CN(C)P(N(C)C)(N(C)C)=NP(N(C)C)(N(C)C)=NCC	ClC1=CC=C(C(F)(F)F)C=C1	14.56538038
CC(C)C(C=C(C(C)C)C=C1C(C)C)=C1C2=C(P(C(C)(C)C)C(C)(C)C)C(OC)=CC=C2OC	CC1=NOC(C(OCC)=O)=C1	CC(C)(C)/N=C(N(C)C)/N(C)C	IC1=NC=CC=C1	84.20189779
CC(C)C(C=C(C(C)C)C=C1C(C)C)=C1C2=C(P([C@@]3(C[C@@H]4C5)C[C@H](C4)C[C@H]5C3)[C@]6(C7)C[C@@H](C[C@@H]7C8)C[C@@H]8C6)C(OC)=CC=C2OC	C12=C(C=CC=C2)ON=C1	CN(C)P(N(C)C)(N(C)C)=NP(N(C)C)(N(C)C)=NCC	BrC1=CC=C(C(F)(F)F)C=C1	14.26125924
CC(C)C(C=C(C(C)C)C=C1C(C)C)=C1C2=C(P(C(C)(C)C)C(C)(C)C)C(OC)=CC=C2OC	O=C(OC)C1=CC=NO1	CC(C)(C)/N=C(N(C)C)/N(C)C	BrC1=CC=C(OC)C=C1	4.728362295
CC(C)C(C=C(C(C)C)C=C1C(C)C)=C1C2=C(P([C@@]3(C[C@@H]4C5)C[C@H](C4)C[C@H]5C3)[C@]6(C7)C[C@@H](C[C@@H]7C8)C[C@@H]8C6)C(OC)=CC=C2OC	CC1=NOC(C(OCC)=O)=C1	CC(C)(C)/N=C(N(C)C)/N(C)C	IC1=CC=C(CC)C=C1	78.71189796
CC(C)C(C=C(C(C)C)C=C1C(C)C)=C1C2=C(P(C3CCCCC3)C4CCCCC4)C=CC=C2	CC1=C(C(OCC)=O)C=NO1	CC(C)(C)/N=C(N(C)C)/N(C)C	BrC1=CN=CC=C1	0.929191796
CC(C)C(C=C(C(C)C)C=C1C(C)C)=C1C2=C(P(C(C)(C)C)C(C)(C)C)C=CC=C2	C1(C2=CC=CC=C2)=NOC=C1	CN1CCCN2C1=NCCC2	IC1=CN=CC=C1	93.42111456
CC(C)C(C=C(C(C)C)C=C1C(C)C)=C1C2=C(P(C3CCCCC3)C4CCCCC4)C=CC=C2	C1(C2=CC=CC=C2)=CC=NO1	CN(C)P(N(C)C)(N(C)C)=NP(N(C)C)(N(C)C)=NCC	BrC1=CC=C(OC)C=C1	6.119058475
CC(C)C(C=C(C(C)C)C=C1C(C)C)=C1C2=C(P(C(C)(C)C)C(C)(C)C)C(OC)=CC=C2OC	CC1=CC=NO1	CN(C)P(N(C)C)(N(C)C)=NP(N(C)C)(N(C)C)=NCC	BrC1=CC=C(CC)C=C1	14.46737016
CC(C)C(C=C(C(C)C)C=C1C(C)C)=C1C2=C(P([C@@]3(C[C@@H]4C5)C[C@H](C4)C[C@H]5C3)[C@]6(C7)C[C@@H](C[C@@H]7C8)C[C@@H]8C6)C(OC)=CC=C2OC	CC1=NOC=C1	CC(C)(C)/N=C(N(C)C)/N(C)C	ClC1=CC=C(C(F)(F)F)C=C1	9.328786223
CC(C)C(C=C(C(C)C)C=C1C(C)C)=C1C2=C(P(C(C)(C)C)C(C)(C)C)C(OC)=CC=C2OC	C1(N(CC2=CC=CC=C2)CC3=CC=CC=C3)=NOC=C1	CN1CCCN2C1=NCCC2	IC1=CN=CC=C1	85.60572483
CC(C)C(C=C(C(C)C)C=C1C(C)C)=C1C2=C(P([C@@]3(C[C@@H]4C5)C[C@H](C4)C[C@H]5C3)[C@]6(C7)C[C@@H](C[C@@H]7C8)C[C@@H]8C6)C(OC)=CC=C2OC	O=C(OC)C1=NOC(C2=CC=CS2)=C1	CN1CCCN2C1=NCCC2	BrC1=NC=CC=C1	57.42667045
CC(C)C(C=C(C(C)C)C=C1C(C)C)=C1C2=C(P(C3CCCCC3)C4CCCCC4)C=CC=C2	CC1=C(C(OCC)=O)C=NO1	CC(C)(C)/N=C(N(C)C)/N(C)C	ClC1=CN=CC=C1	1.445871909
CC(C)C(C=C(C(C)C)C=C1C(C)C)=C1C2=C(P(C3CCCCC3)C4CCCCC4)C=CC=C2	CC1=C(C(OCC)=O)C=NO1	CC(C)(C)/N=C(N(C)C)/N(C)C	ClC1=NC=CC=C1	10.00194934
CC(C)C(C=C(C(C)C)C=C1C(C)C)=C1C2=C(P(C(C)(C)C)C(C)(C)C)C=CC=C2	O=C(OC)C1=NOC(C2=CC=CS2)=C1	CN1CCCN2C1=NCCC2	BrC1=CC=C(CC)C=C1	69.58481273
CC(C)C(C=C(C(C)C)C=C1C(C)C)=C1C2=C(P(C(C)(C)C)C(C)(C)C)C=CC=C2	O=C(OC)C1=NOC(C2=CC=CS2)=C1	CC(C)(C)/N=C(N(C)C)/N(C)C	IC1=CC=C(C(F)(F)F)C=C1	37.37794419
CC(C)C(C=C(C(C)C)C=C1C(C)C)=C1C2=C(P(C(C)(C)C)C(C)(C)C)C=CC=C2	CC1=NOC(C(OCC)=O)=C1	CN(C)P(N(C)C)(N(C)C)=NP(N(C)C)(N(C)C)=NCC	ClC1=CC=C(CC)C=C1	0.705225291
CC(C)C(C=C(C(C)C)C=C1C(C)C)=C1C2=C(P(C3CCCCC3)C4CCCCC4)C=CC=C2	O=C(OC)C1=NOC(C2=CC=CS2)=C1	CC(C)(C)/N=C(N(C)C)/N(C)C	ClC1=CC=C(OC)C=C1	0
CC(C)C(C=C(C(C)C)C=C1C(C)C)=C1C2=C(P(C3CCCCC3)C4CCCCC4)C=CC=C2	CC1=NOC(C2=CC=CC=C2)=C1	CN1CCCN2C1=NCCC2	ClC1=NC=CC=C1	25.36847762
CC(C)C(C=C(C(C)C)C=C1C(C)C)=C1C2=C(P([C@@]3(C[C@@H]4C5)C[C@H](C4)C[C@H]5C3)[C@]6(C7)C[C@@H](C[C@@H]7C8)C[C@@H]8C6)C(OC)=CC=C2OC	CC1=NOC(C(OCC)=O)=C1	CN(C)P(N(C)C)(N(C)C)=NP(N(C)C)(N(C)C)=NCC	IC1=NC=CC=C1	66.28326385
CC(C)C(C=C(C(C)C)C=C1C(C)C)=C1C2=C(P([C@@]3(C[C@@H]4C5)C[C@H](C4)C[C@H]5C3)[C@]6(C7)C[C@@H](C[C@@H]7C8)C[C@@H]8C6)C(OC)=CC=C2OC	O=C(OC)C1=NOC(C2=CC=CO2)=C1	CN(C)P(N(C)C)(N(C)C)=NP(N(C)C)(N(C)C)=NCC	BrC1=CC=C(CC)C=C1	47.34816594
CC(C)C(C=C(C(C)C)C=C1C(C)C)=C1C2=C(P(C3CCCCC3)C4CCCCC4)C=CC=C2	O=C(OC)C1=NOC(C2=CC=CO2)=C1	CN(C)P(N(C)C)(N(C)C)=NP(N(C)C)(N(C)C)=NCC	ClC1=CC=C(OC)C=C1	0
CC(C)C(C=C(C(C)C)C=C1C(C)C)=C1C2=C(P(C(C)(C)C)C(C)(C)C)C(OC)=CC=C2OC	CCOC(C1=NOC=C1)=O	CC(C)(C)/N=C(N(C)C)/N(C)C	ClC1=CC=C(C(F)(F)F)C=C1	15.09367159
CC(C)C(C=C(C(C)C)C=C1C(C)C)=C1C2=C(P(C3CCCCC3)C4CCCCC4)C=CC=C2	C1(N(CC2=CC=CC=C2)CC3=CC=CC=C3)=NOC=C1	CC(C)(C)/N=C(N(C)C)/N(C)C	ClC1=CC=C(CC)C=C1	6.262930072
CC(C)C(C=C(C(C)C)C=C1C(C)C)=C1C2=C(P(C(C)(C)C)C(C)(C)C)C(OC)=CC=C2OC	CC1=NOC(C2=CC=CC=C2)=C1	CN1CCCN2C1=NCCC2	BrC1=CC=C(OC)C=C1	46.19860459
CC(C)C(C=C(C(C)C)C=C1C(C)C)=C1C2=C(P(C(C)(C)C)C(C)(C)C)C=CC=C2	O=C(OC)C1=CC=NO1	CN(C)P(N(C)C)(N(C)C)=NP(N(C)C)(N(C)C)=NCC	ClC1=CN=CC=C1	8.194090633
CC(C)C(C=C(C(C)C)C=C1C(C)C)=C1C2=C(P([C@@]3(C[C@@H]4C5)C[C@H](C4)C[C@H]5C3)[C@]6(C7)C[C@@H](C[C@@H]7C8)C[C@@H]8C6)C(OC)=CC=C2OC	FC(C=CC=C1F)=C1C2=CC=NO2	CN1CCCN2C1=NCCC2	ClC1=NC=CC=C1	29.55686861
CC(C)C(C=C(C(C)C)C=C1C(C)C)=C1C2=C(P(C(C)(C)C)C(C)(C)C)C=CC=C2	COC1=NOC(C(OCC)=O)=C1	CN(C)P(N(C)C)(N(C)C)=NP(N(C)C)(N(C)C)=NCC	IC1=CC=C(OC)C=C1	40.31193463
CC(C)C(C=C(C(C)C)C=C1C(C)C)=C1C2=C(P(C3CCCCC3)C4CCCCC4)C=CC=C2	O=C(OC)C1=CC=NO1	CC(C)(C)/N=C(N(C)C)/N(C)C	ClC1=CC=C(OC)C=C1	0
CC(C)C(C=C(C(C)C)C=C1C(C)C)=C1C2=C(P(C(C)(C)C)C(C)(C)C)C(OC)=CC=C2OC	CC1=CC=NO1	CC(C)(C)/N=C(N(C)C)/N(C)C	ClC1=CC=C(CC)C=C1	5.479660726
CC(C)C(C=C(C(C)C)C=C1C(C)C)=C1C2=C(P(C(C)(C)C)C(C)(C)C)C(OC)=CC=C2OC	C1(N(CC2=CC=CC=C2)CC3=CC=CC=C3)=NOC=C1	CC(C)(C)/N=C(N(C)C)/N(C)C	BrC1=CN=CC=C1	59.47851607
CC(C)C(C=C(C(C)C)C=C1C(C)C)=C1C2=C(P(C(C)(C)C)C(C)(C)C)C=CC=C2	CC1=NOC=C1	CN1CCCN2C1=NCCC2	IC1=NC=CC=C1	91.51096876
CC(C)C(C=C(C(C)C)C=C1C(C)C)=C1C2=C(P(C(C)(C)C)C(C)(C)C)C=CC=C2	CC1=NOC(C(OCC)=O)=C1	CN(C)P(N(C)C)(N(C)C)=NP(N(C)C)(N(C)C)=NCC	ClC1=CN=CC=C1	6.110691586
CC(C)C(C=C(C(C)C)C=C1C(C)C)=C1C2=C(P(C(C)(C)C)C(C)(C)C)C(OC)=CC=C2OC	CCOC(C1=CON=C1)=O	CN1CCCN2C1=NCCC2	ClC1=CN=CC=C1	28.90716664
CC(C)C(C=C(C(C)C)C=C1C(C)C)=C1C2=C(P(C(C)(C)C)C(C)(C)C)C=CC=C2	CC1=NOC(C(OCC)=O)=C1	CC(C)(C)/N=C(N(C)C)/N(C)C	IC1=CN=CC=C1	82.13737482
CC(C)C(C=C(C(C)C)C=C1C(C)C)=C1C2=C(P(C(C)(C)C)C(C)(C)C)C=CC=C2	CC1=CC=NO1	CN(C)P(N(C)C)(N(C)C)=NP(N(C)C)(N(C)C)=NCC	IC1=NC=CC=C1	40.27887601
CC(C)C(C=C(C(C)C)C=C1C(C)C)=C1C2=C(P(C(C)(C)C)C(C)(C)C)C=CC=C2	CC1=CC(C(OCC)=O)=NO1	CN1CCCN2C1=NCCC2	ClC1=CC=C(CC)C=C1	4.582095156
CC(C)C(C=C(C(C)C)C=C1C(C)C)=C1C2=C(P([C@@]3(C[C@@H]4C5)C[C@H](C4)C[C@H]5C3)[C@]6(C7)C[C@@H](C[C@@H]7C8)C[C@@H]8C6)C(OC)=CC=C2OC	CC1=C(C(OCC)=O)C=NO1	CN(C)P(N(C)C)(N(C)C)=NP(N(C)C)(N(C)C)=NCC	IC1=CC=C(OC)C=C1	14.35852859
CC(C)C(C=C(C(C)C)C=C1C(C)C)=C1C2=C(P(C(C)(C)C)C(C)(C)C)C(OC)=CC=C2OC	CC1=CC(N2C=CC=C2)=NO1	CN1CCCN2C1=NCCC2	BrC1=CC=C(C(F)(F)F)C=C1	38.20471013
CC(C)C(C=C(C(C)C)C=C1C(C)C)=C1C2=C(P([C@@]3(C[C@@H]4C5)C[C@H](C4)C[C@H]5C3)[C@]6(C7)C[C@@H](C[C@@H]7C8)C[C@@H]8C6)C(OC)=CC=C2OC	CC1=CC(C(OCC)=O)=NO1	CC(C)(C)/N=C(N(C)C)/N(C)C	IC1=CC=C(C(F)(F)F)C=C1	43.87448476
CC(C)C(C=C(C(C)C)C=C1C(C)C)=C1C2=C(P(C3CCCCC3)C4CCCCC4)C=CC=C2	O=C(OC)C1=CC=NO1	CN(C)P(N(C)C)(N(C)C)=NP(N(C)C)(N(C)C)=NCC	ClC1=CC=C(CC)C=C1	6.90640733
CC(C)C(C=C(C(C)C)C=C1C(C)C)=C1C2=C(P([C@@]3(C[C@@H]4C5)C[C@H](C4)C[C@H]5C3)[C@]6(C7)C[C@@H](C[C@@H]7C8)C[C@@H]8C6)C(OC)=CC=C2OC	C1(C2=CC=CC=C2)=NOC=C1	CN(C)P(N(C)C)(N(C)C)=NP(N(C)C)(N(C)C)=NCC	IC1=CC=C(CC)C=C1	79.07623711
CC(C)C(C=C(C(C)C)C=C1C(C)C)=C1C2=C(P(C3CCCCC3)C4CCCCC4)C=CC=C2	O=C(OC)C1=NOC(C2=CC=CO2)=C1	CC(C)(C)/N=C(N(C)C)/N(C)C	ClC1=CC=C(OC)C=C1	0
CC(C)C(C=C(C(C)C)C=C1C(C)C)=C1C2=C(P(C(C)(C)C)C(C)(C)C)C(OC)=CC=C2OC	C12=CON=C1C=CC=C2	CN1CCCN2C1=NCCC2	IC1=CC=C(C(F)(F)F)C=C1	32.14841463
CC(C)C(C=C(C(C)C)C=C1C(C)C)=C1C2=C(P([C@@]3(C[C@@H]4C5)C[C@H](C4)C[C@H]5C3)[C@]6(C7)C[C@@H](C[C@@H]7C8)C[C@@H]8C6)C(OC)=CC=C2OC	C12=C(C=CC=C2)ON=C1	CN1CCCN2C1=NCCC2	IC1=CC=C(CC)C=C1	68.58213231
CC(C)C(C=C(C(C)C)C=C1C(C)C)=C1C2=C(P(C3CCCCC3)C4CCCCC4)C=CC=C2	FC(C=CC=C1F)=C1C2=CC=NO2	CC(C)(C)/N=C(N(C)C)/N(C)C	BrC1=NC=CC=C1	24.44251918
CC(C)C(C=C(C(C)C)C=C1C(C)C)=C1C2=C(P(C(C)(C)C)C(C)(C)C)C=CC=C2	C1(C2=CC=CC=C2)=CON=C1	CN1CCCN2C1=NCCC2	BrC1=CC=C(CC)C=C1	79.87241595
CC(C)C(C=C(C(C)C)C=C1C(C)C)=C1C2=C(P(C(C)(C)C)C(C)(C)C)C=CC=C2	C12=C(C=CC=C2)ON=C1	CN1CCCN2C1=NCCC2	BrC1=CC=C(OC)C=C1	31.25713511
CC(C)C(C=C(C(C)C)C=C1C(C)C)=C1C2=C(P([C@@]3(C[C@@H]4C5)C[C@H](C4)C[C@H]5C3)[C@]6(C7)C[C@@H](C[C@@H]7C8)C[C@@H]8C6)C(OC)=CC=C2OC	O=C(OC)C1=NOC(C2=CC=CO2)=C1	CN(C)P(N(C)C)(N(C)C)=NP(N(C)C)(N(C)C)=NCC	ClC1=CC=C(C(F)(F)F)C=C1	1.252505333
CC(C)C(C=C(C(C)C)C=C1C(C)C)=C1C2=C(P(C(C)(C)C)C(C)(C)C)C=CC=C2	C1(N(CC2=CC=CC=C2)CC3=CC=CC=C3)=CC=NO1	CC(C)(C)/N=C(N(C)C)/N(C)C	IC1=CN=CC=C1	60.45904469
CC(C)C(C=C(C(C)C)C=C1C(C)C)=C1C2=C(P([C@@]3(C[C@@H]4C5)C[C@H](C4)C[C@H]5C3)[C@]6(C7)C[C@@H](C[C@@H]7C8)C[C@@H]8C6)C(OC)=CC=C2OC	C12=C(C=CC=C2)ON=C1	CC(C)(C)/N=C(N(C)C)/N(C)C	ClC1=CC=C(OC)C=C1	0
CC(C)C(C=C(C(C)C)C=C1C(C)C)=C1C2=C(P([C@@]3(C[C@@H]4C5)C[C@H](C4)C[C@H]5C3)[C@]6(C7)C[C@@H](C[C@@H]7C8)C[C@@H]8C6)C(OC)=CC=C2OC	C12=CON=C1C=CC=C2	CN1CCCN2C1=NCCC2	ClC1=NC=CC=C1	13.55922704
CC(C)C(C=C(C(C)C)C=C1C(C)C)=C1C2=C(P([C@@]3(C[C@@H]4C5)C[C@H](C4)C[C@H]5C3)[C@]6(C7)C[C@@H](C[C@@H]7C8)C[C@@H]8C6)C(OC)=CC=C2OC	CC1=NOC(C(OCC)=O)=C1	CC(C)(C)/N=C(N(C)C)/N(C)C	BrC1=NC=CC=C1	51.68395023
CC(C)C(C=C(C(C)C)C=C1C(C)C)=C1C2=C(P(C(C)(C)C)C(C)(C)C)C(OC)=CC=C2OC	CC1=NOC(C2=CC=CC=C2)=C1	CC(C)(C)/N=C(N(C)C)/N(C)C	BrC1=CC=C(C(F)(F)F)C=C1	37.08529427
CC(C)C(C=C(C(C)C)C=C1C(C)C)=C1C2=C(P(C3CCCCC3)C4CCCCC4)C=CC=C2	CC1=CC(C)=NO1	CC(C)(C)/N=C(N(C)C)/N(C)C	BrC1=NC=CC=C1	43.49187499
CC(C)C(C=C(C(C)C)C=C1C(C)C)=C1C2=C(P(C3CCCCC3)C4CCCCC4)C=CC=C2	C1(C2=CC=CC=C2)=NOC=C1	CN(C)P(N(C)C)(N(C)C)=NP(N(C)C)(N(C)C)=NCC	ClC1=CN=CC=C1	20.53476821
CC(C)C(C=C(C(C)C)C=C1C(C)C)=C1C2=C(P(C3CCCCC3)C4CCCCC4)C=CC=C2	O=C(OC)C1=CC=NO1	CC(C)(C)/N=C(N(C)C)/N(C)C	IC1=CC=C(C(F)(F)F)C=C1	26.35991815
CC(C)C(C=C(C(C)C)C=C1C(C)C)=C1C2=C(P(C(C)(C)C)C(C)(C)C)C=CC=C2	C12=C(C=CC=C2)ON=C1	CN1CCCN2C1=NCCC2	BrC1=CN=CC=C1	76.23035085
CC(C)C(C=C(C(C)C)C=C1C(C)C)=C1C2=C(P([C@@]3(C[C@@H]4C5)C[C@H](C4)C[C@H]5C3)[C@]6(C7)C[C@@H](C[C@@H]7C8)C[C@@H]8C6)C(OC)=CC=C2OC	CCOC(C1=NOC=C1)=O	CN1CCCN2C1=NCCC2	BrC1=CC=C(C(F)(F)F)C=C1	38.37909694
CC(C)C(C=C(C(C)C)C=C1C(C)C)=C1C2=C(P(C3CCCCC3)C4CCCCC4)C=CC=C2	CCOC(C1=CON=C1)=O	CN(C)P(N(C)C)(N(C)C)=NP(N(C)C)(N(C)C)=NCC	ClC1=CC=C(OC)C=C1	0
CC(C)C(C=C(C(C)C)C=C1C(C)C)=C1C2=C(P(C3CCCCC3)C4CCCCC4)C=CC=C2	COC1=NOC(C(OCC)=O)=C1	CC(C)(C)/N=C(N(C)C)/N(C)C	ClC1=CC=C(C(F)(F)F)C=C1	15.42545497
CC(C)C(C=C(C(C)C)C=C1C(C)C)=C1C2=C(P(C(C)(C)C)C(C)(C)C)C=CC=C2	CC1=NOC=C1	CC(C)(C)/N=C(N(C)C)/N(C)C	ClC1=CN=CC=C1	30.758172
CC(C)C(C=C(C(C)C)C=C1C(C)C)=C1C2=C(P(C3CCCCC3)C4CCCCC4)C=CC=C2	CC1=CC(C(OCC)=O)=NO1	CN(C)P(N(C)C)(N(C)C)=NP(N(C)C)(N(C)C)=NCC	BrC1=CC=C(CC)C=C1	53.99699311
CC(C)C(C=C(C(C)C)C=C1C(C)C)=C1C2=C(P([C@@]3(C[C@@H]4C5)C[C@H](C4)C[C@H]5C3)[C@]6(C7)C[C@@H](C[C@@H]7C8)C[C@@H]8C6)C(OC)=CC=C2OC	CC1=NOC(C2=CC=CC=C2)=C1	CC(C)(C)/N=C(N(C)C)/N(C)C	ClC1=CC=C(CC)C=C1	0.817066768
CC(C)C(C=C(C(C)C)C=C1C(C)C)=C1C2=C(P(C(C)(C)C)C(C)(C)C)C(OC)=CC=C2OC	CCOC(C1=NOC=C1)=O	CN1CCCN2C1=NCCC2	ClC1=CC=C(CC)C=C1	7.228003443
CC(C)C(C=C(C(C)C)C=C1C(C)C)=C1C2=C(P(C3CCCCC3)C4CCCCC4)C=CC=C2	CCOC(C1=NOC=C1)=O	CC(C)(C)/N=C(N(C)C)/N(C)C	IC1=CC=C(C(F)(F)F)C=C1	34.89767991
CC(C)C(C=C(C(C)C)C=C1C(C)C)=C1C2=C(P(C3CCCCC3)C4CCCCC4)C=CC=C2	FC(C=CC=C1F)=C1C2=CC=NO2	CC(C)(C)/N=C(N(C)C)/N(C)C	IC1=CC=C(C(F)(F)F)C=C1	25.45694196
CC(C)C(C=C(C(C)C)C=C1C(C)C)=C1C2=C(P(C3CCCCC3)C4CCCCC4)C=CC=C2	O=C(OC)C1=CC=NO1	CN1CCCN2C1=NCCC2	ClC1=CC=C(CC)C=C1	3.462173057
CC(C)C(C=C(C(C)C)C=C1C(C)C)=C1C2=C(P(C(C)(C)C)C(C)(C)C)C=CC=C2	C1(N(CC2=CC=CC=C2)CC3=CC=CC=C3)=NOC=C1	CN1CCCN2C1=NCCC2	BrC1=CC=C(OC)C=C1	66.26538653
CC(C)C(C=C(C(C)C)C=C1C(C)C)=C1C2=C(P(C(C)(C)C)C(C)(C)C)C(OC)=CC=C2OC	C12=C(C=CC=C2)ON=C1	CN(C)P(N(C)C)(N(C)C)=NP(N(C)C)(N(C)C)=NCC	ClC1=CC=C(CC)C=C1	9.228754169
CC(C)C(C=C(C(C)C)C=C1C(C)C)=C1C2=C(P(C(C)(C)C)C(C)(C)C)C(OC)=CC=C2OC	COC1=NOC(C(OCC)=O)=C1	CC(C)(C)/N=C(N(C)C)/N(C)C	IC1=CC=C(OC)C=C1	42.12607272
CC(C)C(C=C(C(C)C)C=C1C(C)C)=C1C2=C(P([C@@]3(C[C@@H]4C5)C[C@H](C4)C[C@H]5C3)[C@]6(C7)C[C@@H](C[C@@H]7C8)C[C@@H]8C6)C(OC)=CC=C2OC	CC1=C(C(OCC)=O)C=NO1	CC(C)(C)/N=C(N(C)C)/N(C)C	BrC1=NC=CC=C1	6.168096918
CC(C)C(C=C(C(C)C)C=C1C(C)C)=C1C2=C(P(C(C)(C)C)C(C)(C)C)C=CC=C2	CC1=NOC=C1	CN1CCCN2C1=NCCC2	IC1=CC=C(OC)C=C1	48.93807733
CC(C)C(C=C(C(C)C)C=C1C(C)C)=C1C2=C(P(C(C)(C)C)C(C)(C)C)C=CC=C2	CC1=CC(C)=NO1	CC(C)(C)/N=C(N(C)C)/N(C)C	BrC1=CC=C(C(F)(F)F)C=C1	34.77458228
CC(C)C(C=C(C(C)C)C=C1C(C)C)=C1C2=C(P(C3CCCCC3)C4CCCCC4)C=CC=C2	O=C(OC)C1=NOC(C2=CC=CS2)=C1	CN1CCCN2C1=NCCC2	BrC1=NC=CC=C1	45.98390905
CC(C)C(C=C(C(C)C)C=C1C(C)C)=C1C2=C(P([C@@]3(C[C@@H]4C5)C[C@H](C4)C[C@H]5C3)[C@]6(C7)C[C@@H](C[C@@H]7C8)C[C@@H]8C6)C(OC)=CC=C2OC	O=C(OC)C1=NOC(C2=CC=CS2)=C1	CN1CCCN2C1=NCCC2	ClC1=CC=C(CC)C=C1	0.553317014
CC(C)C(C=C(C(C)C)C=C1C(C)C)=C1C2=C(P(C(C)(C)C)C(C)(C)C)C(OC)=CC=C2OC	C1(C2=CC=CC=C2)=NOC=C1	CN(C)P(N(C)C)(N(C)C)=NP(N(C)C)(N(C)C)=NCC	BrC1=CC=C(CC)C=C1	70.22907456
CC(C)C(C=C(C(C)C)C=C1C(C)C)=C1C2=C(P(C3CCCCC3)C4CCCCC4)C=CC=C2	FC(C=CC=C1F)=C1C2=CC=NO2	CN1CCCN2C1=NCCC2	BrC1=NC=CC=C1	28.7617291
CC(C)C(C=C(C(C)C)C=C1C(C)C)=C1C2=C(P(C(C)(C)C)C(C)(C)C)C=CC=C2	O=C(OC)C1=NOC(C2=CC=CO2)=C1	CN1CCCN2C1=NCCC2	ClC1=NC=CC=C1	84.64975432
CC(C)C(C=C(C(C)C)C=C1C(C)C)=C1C2=C(P(C(C)(C)C)C(C)(C)C)C(OC)=CC=C2OC	O=C(OC)C1=CC=NO1	CN1CCCN2C1=NCCC2	BrC1=CC=C(CC)C=C1	32.02304313
CC(C)C(C=C(C(C)C)C=C1C(C)C)=C1C2=C(P(C(C)(C)C)C(C)(C)C)C=CC=C2	CC1=CC(N2C=CC=C2)=NO1	CN(C)P(N(C)C)(N(C)C)=NP(N(C)C)(N(C)C)=NCC	IC1=NC=CC=C1	63.44404456
CC(C)C(C=C(C(C)C)C=C1C(C)C)=C1C2=C(P(C3CCCCC3)C4CCCCC4)C=CC=C2	COC1=NOC(C(OCC)=O)=C1	CN(C)P(N(C)C)(N(C)C)=NP(N(C)C)(N(C)C)=NCC	IC1=CN=CC=C1	52.2237426
CC(C)C(C=C(C(C)C)C=C1C(C)C)=C1C2=C(P(C3CCCCC3)C4CCCCC4)C=CC=C2	C1(N(CC2=CC=CC=C2)CC3=CC=CC=C3)=NOC=C1	CN1CCCN2C1=NCCC2	ClC1=NC=CC=C1	27.19452945
CC(C)C(C=C(C(C)C)C=C1C(C)C)=C1C2=C(P([C@@]3(C[C@@H]4C5)C[C@H](C4)C[C@H]5C3)[C@]6(C7)C[C@@H](C[C@@H]7C8)C[C@@H]8C6)C(OC)=CC=C2OC	CC1=C(C(OCC)=O)C=NO1	CC(C)(C)/N=C(N(C)C)/N(C)C	IC1=CC=C(CC)C=C1	27.85496925
CC(C)C(C=C(C(C)C)C=C1C(C)C)=C1C2=C(P(C3CCCCC3)C4CCCCC4)C=CC=C2	FC(C=CC=C1F)=C1C2=CC=NO2	CN(C)P(N(C)C)(N(C)C)=NP(N(C)C)(N(C)C)=NCC	BrC1=CC=C(C(F)(F)F)C=C1	15.08609068
CC(C)C(C=C(C(C)C)C=C1C(C)C)=C1C2=C(P(C(C)(C)C)C(C)(C)C)C(OC)=CC=C2OC	FC(C=CC=C1F)=C1C2=CC=NO2	CC(C)(C)/N=C(N(C)C)/N(C)C	BrC1=CC=C(CC)C=C1	24.96800216
CC(C)C(C=C(C(C)C)C=C1C(C)C)=C1C2=C(P(C3CCCCC3)C4CCCCC4)C=CC=C2	C1(C2=CC=CC=C2)=NOC=C1	CN1CCCN2C1=NCCC2	BrC1=CC=C(C(F)(F)F)C=C1	40.07198822
CC(C)C(C=C(C(C)C)C=C1C(C)C)=C1C2=C(P([C@@]3(C[C@@H]4C5)C[C@H](C4)C[C@H]5C3)[C@]6(C7)C[C@@H](C[C@@H]7C8)C[C@@H]8C6)C(OC)=CC=C2OC	O=C(OC)C1=CC=NO1	CC(C)(C)/N=C(N(C)C)/N(C)C	IC1=CC=C(CC)C=C1	39.2434395
CC(C)C(C=C(C(C)C)C=C1C(C)C)=C1C2=C(P(C3CCCCC3)C4CCCCC4)C=CC=C2	CC1=NOC(C2=CC=CC=C2)=C1	CN(C)P(N(C)C)(N(C)C)=NP(N(C)C)(N(C)C)=NCC	BrC1=CC=C(CC)C=C1	69.98737297
CC(C)C(C=C(C(C)C)C=C1C(C)C)=C1C2=C(P(C(C)(C)C)C(C)(C)C)C=CC=C2	CC1=CC(N2C=CC=C2)=NO1	CC(C)(C)/N=C(N(C)C)/N(C)C	ClC1=CN=CC=C1	36.30128303
CC(C)C(C=C(C(C)C)C=C1C(C)C)=C1C2=C(P(C3CCCCC3)C4CCCCC4)C=CC=C2	CCOC(C1=NOC=C1)=O	CN(C)P(N(C)C)(N(C)C)=NP(N(C)C)(N(C)C)=NCC	IC1=CC=C(CC)C=C1	0
CC(C)C(C=C(C(C)C)C=C1C(C)C)=C1C2=C(P(C3CCCCC3)C4CCCCC4)C=CC=C2	O=C(OC)C1=CC=NO1	CC(C)(C)/N=C(N(C)C)/N(C)C	BrC1=CC=C(OC)C=C1	0.665064231
CC(C)C(C=C(C(C)C)C=C1C(C)C)=C1C2=C(P([C@@]3(C[C@@H]4C5)C[C@H](C4)C[C@H]5C3)[C@]6(C7)C[C@@H](C[C@@H]7C8)C[C@@H]8C6)C(OC)=CC=C2OC	C1(N(CC2=CC=CC=C2)CC3=CC=CC=C3)=NOC=C1	CN1CCCN2C1=NCCC2	ClC1=CC=C(CC)C=C1	2.579355469
CC(C)C(C=C(C(C)C)C=C1C(C)C)=C1C2=C(P([C@@]3(C[C@@H]4C5)C[C@H](C4)C[C@H]5C3)[C@]6(C7)C[C@@H](C[C@@H]7C8)C[C@@H]8C6)C(OC)=CC=C2OC	CC1=C(C(OCC)=O)C=NO1	CC(C)(C)/N=C(N(C)C)/N(C)C	ClC1=CC=C(OC)C=C1	0
CC(C)C(C=C(C(C)C)C=C1C(C)C)=C1C2=C(P([C@@]3(C[C@@H]4C5)C[C@H](C4)C[C@H]5C3)[C@]6(C7)C[C@@H](C[C@@H]7C8)C[C@@H]8C6)C(OC)=CC=C2OC	CCOC(C1=CON=C1)=O	CN(C)P(N(C)C)(N(C)C)=NP(N(C)C)(N(C)C)=NCC	BrC1=CC=C(OC)C=C1	0.489044772
CC(C)C(C=C(C(C)C)C=C1C(C)C)=C1C2=C(P(C3CCCCC3)C4CCCCC4)C=CC=C2	CC1=CC=NO1	CN(C)P(N(C)C)(N(C)C)=NP(N(C)C)(N(C)C)=NCC	BrC1=CC=C(OC)C=C1	4.215754471
CC(C)C(C=C(C(C)C)C=C1C(C)C)=C1C2=C(P(C(C)(C)C)C(C)(C)C)C=CC=C2	FC(C=CC=C1F)=C1C2=CC=NO2	CC(C)(C)/N=C(N(C)C)/N(C)C	IC1=NC=CC=C1	59.18255708
CC(C)C(C=C(C(C)C)C=C1C(C)C)=C1C2=C(P(C(C)(C)C)C(C)(C)C)C=CC=C2	CC1=NOC(C2=CC=CC=C2)=C1	CN1CCCN2C1=NCCC2	IC1=CN=CC=C1	78.2529931
CC(C)C(C=C(C(C)C)C=C1C(C)C)=C1C2=C(P(C(C)(C)C)C(C)(C)C)C=CC=C2	C1(N(CC2=CC=CC=C2)CC3=CC=CC=C3)=CC=NO1	CC(C)(C)/N=C(N(C)C)/N(C)C	BrC1=CC=C(OC)C=C1	5.935933533
CC(C)C(C=C(C(C)C)C=C1C(C)C)=C1C2=C(P(C3CCCCC3)C4CCCCC4)C=CC=C2	C1(C2=CC=CC=C2)=CON=C1	CN(C)P(N(C)C)(N(C)C)=NP(N(C)C)(N(C)C)=NCC	ClC1=CC=C(CC)C=C1	8.323184663
CC(C)C(C=C(C(C)C)C=C1C(C)C)=C1C2=C(P(C(C)(C)C)C(C)(C)C)C(OC)=CC=C2OC	FC(C=CC=C1F)=C1C2=CC=NO2	CC(C)(C)/N=C(N(C)C)/N(C)C	ClC1=CC=C(OC)C=C1	0.328567973
CC(C)C(C=C(C(C)C)C=C1C(C)C)=C1C2=C(P(C(C)(C)C)C(C)(C)C)C=CC=C2	FC(C=CC=C1F)=C1C2=CC=NO2	CN1CCCN2C1=NCCC2	IC1=CC=C(OC)C=C1	47.90925553
CC(C)C(C=C(C(C)C)C=C1C(C)C)=C1C2=C(P(C(C)(C)C)C(C)(C)C)C=CC=C2	CC1=CC(C)=NO1	CN(C)P(N(C)C)(N(C)C)=NP(N(C)C)(N(C)C)=NCC	IC1=CN=CC=C1	78.29631742
CC(C)C(C=C(C(C)C)C=C1C(C)C)=C1C2=C(P(C(C)(C)C)C(C)(C)C)C=CC=C2	C1(C2=CC=CC=C2)=CON=C1	CC(C)(C)/N=C(N(C)C)/N(C)C	IC1=CC=C(CC)C=C1	77.78682066
CC(C)C(C=C(C(C)C)C=C1C(C)C)=C1C2=C(P(C3CCCCC3)C4CCCCC4)C=CC=C2	CCOC(C1=CON=C1)=O	CC(C)(C)/N=C(N(C)C)/N(C)C	BrC1=CN=CC=C1	0
CC(C)C(C=C(C(C)C)C=C1C(C)C)=C1C2=C(P([C@@]3(C[C@@H]4C5)C[C@H](C4)C[C@H]5C3)[C@]6(C7)C[C@@H](C[C@@H]7C8)C[C@@H]8C6)C(OC)=CC=C2OC	CC1=CC(N2C=CC=C2)=NO1	CN1CCCN2C1=NCCC2	BrC1=NC=CC=C1	80.77035612
CC(C)C(C=C(C(C)C)C=C1C(C)C)=C1C2=C(P(C(C)(C)C)C(C)(C)C)C=CC=C2	CC1=CC(C(OCC)=O)=NO1	CN(C)P(N(C)C)(N(C)C)=NP(N(C)C)(N(C)C)=NCC	ClC1=NC=CC=C1	56.83280355
CC(C)C(C=C(C(C)C)C=C1C(C)C)=C1C2=C(P(C(C)(C)C)C(C)(C)C)C=CC=C2	C12=C(C=CC=C2)ON=C1	CC(C)(C)/N=C(N(C)C)/N(C)C	ClC1=CC=C(C(F)(F)F)C=C1	18.75584418
CC(C)C(C=C(C(C)C)C=C1C(C)C)=C1C2=C(P(C3CCCCC3)C4CCCCC4)C=CC=C2	C1(C2=CC=CC=C2)=CC=NO1	CN1CCCN2C1=NCCC2	BrC1=CC=C(C(F)(F)F)C=C1	30.28625472
CC(C)C(C=C(C(C)C)C=C1C(C)C)=C1C2=C(P(C(C)(C)C)C(C)(C)C)C=CC=C2	C1(N(CC2=CC=CC=C2)CC3=CC=CC=C3)=CC=NO1	CN1CCCN2C1=NCCC2	ClC1=CC=C(CC)C=C1	4.28271464
CC(C)C(C=C(C(C)C)C=C1C(C)C)=C1C2=C(P(C3CCCCC3)C4CCCCC4)C=CC=C2	COC1=NOC(C(OCC)=O)=C1	CN1CCCN2C1=NCCC2	BrC1=CC=C(C(F)(F)F)C=C1	22.46669781
CC(C)C(C=C(C(C)C)C=C1C(C)C)=C1C2=C(P(C(C)(C)C)C(C)(C)C)C=CC=C2	CC1=CC(N2C=CC=C2)=NO1	CN(C)P(N(C)C)(N(C)C)=NP(N(C)C)(N(C)C)=NCC	ClC1=CC=C(C(F)(F)F)C=C1	30.59884697
CC(C)C(C=C(C(C)C)C=C1C(C)C)=C1C2=C(P(C(C)(C)C)C(C)(C)C)C=CC=C2	CCOC(C1=CON=C1)=O	CN(C)P(N(C)C)(N(C)C)=NP(N(C)C)(N(C)C)=NCC	IC1=CN=CC=C1	4.416019864
CC(C)C(C=C(C(C)C)C=C1C(C)C)=C1C2=C(P(C3CCCCC3)C4CCCCC4)C=CC=C2	CC1=CC(N2C=CC=C2)=NO1	CC(C)(C)/N=C(N(C)C)/N(C)C	ClC1=CC=C(OC)C=C1	2.069142775
CC(C)C(C=C(C(C)C)C=C1C(C)C)=C1C2=C(P(C3CCCCC3)C4CCCCC4)C=CC=C2	O=C(OC)C1=NOC(C2=CC=CS2)=C1	CN(C)P(N(C)C)(N(C)C)=NP(N(C)C)(N(C)C)=NCC	ClC1=CN=CC=C1	3.037744154
CC(C)C(C=C(C(C)C)C=C1C(C)C)=C1C2=C(P(C(C)(C)C)C(C)(C)C)C=CC=C2	FC(C=CC=C1F)=C1C2=CC=NO2	CC(C)(C)/N=C(N(C)C)/N(C)C	ClC1=NC=CC=C1	56.99401844
CC(C)C(C=C(C(C)C)C=C1C(C)C)=C1C2=C(P(C(C)(C)C)C(C)(C)C)C=CC=C2	C1(C2=CC=CC=C2)=CC=NO1	CC(C)(C)/N=C(N(C)C)/N(C)C	BrC1=CC=C(C(F)(F)F)C=C1	41.29698409
CC(C)C(C=C(C(C)C)C=C1C(C)C)=C1C2=C(P(C3CCCCC3)C4CCCCC4)C=CC=C2	C1(C2=CC=CC=C2)=NOC=C1	CC(C)(C)/N=C(N(C)C)/N(C)C	IC1=CC=C(OC)C=C1	28.37187434
CC(C)C(C=C(C(C)C)C=C1C(C)C)=C1C2=C(P([C@@]3(C[C@@H]4C5)C[C@H](C4)C[C@H]5C3)[C@]6(C7)C[C@@H](C[C@@H]7C8)C[C@@H]8C6)C(OC)=CC=C2OC	CC1=CC(C(OCC)=O)=NO1	CN(C)P(N(C)C)(N(C)C)=NP(N(C)C)(N(C)C)=NCC	IC1=NC=CC=C1	76.16070518
CC(C)C(C=C(C(C)C)C=C1C(C)C)=C1C2=C(P(C3CCCCC3)C4CCCCC4)C=CC=C2	C1(C2=CC=CC=C2)=NOC=C1	CN1CCCN2C1=NCCC2	BrC1=CN=CC=C1	31.9937252
CC(C)C(C=C(C(C)C)C=C1C(C)C)=C1C2=C(P([C@@]3(C[C@@H]4C5)C[C@H](C4)C[C@H]5C3)[C@]6(C7)C[C@@H](C[C@@H]7C8)C[C@@H]8C6)C(OC)=CC=C2OC	O=C(OC)C1=NOC(C2=CC=CS2)=C1	CN(C)P(N(C)C)(N(C)C)=NP(N(C)C)(N(C)C)=NCC	IC1=CC=C(CC)C=C1	61.83593039
CC(C)C(C=C(C(C)C)C=C1C(C)C)=C1C2=C(P(C3CCCCC3)C4CCCCC4)C=CC=C2	CCOC(C1=NOC=C1)=O	CN1CCCN2C1=NCCC2	IC1=CC=C(CC)C=C1	50.86354716
CC(C)C(C=C(C(C)C)C=C1C(C)C)=C1C2=C(P(C(C)(C)C)C(C)(C)C)C=CC=C2	O=C(OC)C1=NOC(C2=CC=CS2)=C1	CN1CCCN2C1=NCCC2	ClC1=CC=C(CC)C=C1	0.745430861
CC(C)C(C=C(C(C)C)C=C1C(C)C)=C1C2=C(P(C(C)(C)C)C(C)(C)C)C=CC=C2	CC1=NOC(C2=CC=CC=C2)=C1	CN1CCCN2C1=NCCC2	BrC1=CN=CC=C1	76.73725946
CC(C)C(C=C(C(C)C)C=C1C(C)C)=C1C2=C(P(C(C)(C)C)C(C)(C)C)C=CC=C2	C1(N(CC2=CC=CC=C2)CC3=CC=CC=C3)=CC=NO1	CN1CCCN2C1=NCCC2	ClC1=CN=CC=C1	12.67223423
CC(C)C(C=C(C(C)C)C=C1C(C)C)=C1C2=C(P(C(C)(C)C)C(C)(C)C)C=CC=C2	CC1=NOC(C2=CC=CC=C2)=C1	CN1CCCN2C1=NCCC2	IC1=CC=C(OC)C=C1	44.40779423
CC(C)C(C=C(C(C)C)C=C1C(C)C)=C1C2=C(P(C(C)(C)C)C(C)(C)C)C=CC=C2	CC1=CC=NO1	CN(C)P(N(C)C)(N(C)C)=NP(N(C)C)(N(C)C)=NCC	ClC1=CC=C(CC)C=C1	2.889330361
CC(C)C(C=C(C(C)C)C=C1C(C)C)=C1C2=C(P(C(C)(C)C)C(C)(C)C)C=CC=C2	C1(N(CC2=CC=CC=C2)CC3=CC=CC=C3)=CC=NO1	CN(C)P(N(C)C)(N(C)C)=NP(N(C)C)(N(C)C)=NCC	IC1=CC=C(OC)C=C1	11.09901507
CC(C)C(C=C(C(C)C)C=C1C(C)C)=C1C2=C(P(C3CCCCC3)C4CCCCC4)C=CC=C2	CC1=CC(N2C=CC=C2)=NO1	CN1CCCN2C1=NCCC2	ClC1=CN=CC=C1	7.71156711
CC(C)C(C=C(C(C)C)C=C1C(C)C)=C1C2=C(P(C3CCCCC3)C4CCCCC4)C=CC=C2	CC1=CC(C)=NO1	CN(C)P(N(C)C)(N(C)C)=NP(N(C)C)(N(C)C)=NCC	ClC1=CC=C(C(F)(F)F)C=C1	18.46507819
CC(C)C(C=C(C(C)C)C=C1C(C)C)=C1C2=C(P([C@@]3(C[C@@H]4C5)C[C@H](C4)C[C@H]5C3)[C@]6(C7)C[C@@H](C[C@@H]7C8)C[C@@H]8C6)C(OC)=CC=C2OC	C1(C2=CC=CC=C2)=NOC=C1	CN1CCCN2C1=NCCC2	ClC1=CN=CC=C1	41.58551371
CC(C)C(C=C(C(C)C)C=C1C(C)C)=C1C2=C(P(C(C)(C)C)C(C)(C)C)C(OC)=CC=C2OC	CC1=C(C(OCC)=O)C=NO1	CN(C)P(N(C)C)(N(C)C)=NP(N(C)C)(N(C)C)=NCC	BrC1=CC=C(CC)C=C1	23.73944169
CC(C)C(C=C(C(C)C)C=C1C(C)C)=C1C2=C(P(C(C)(C)C)C(C)(C)C)C=CC=C2	C1(N(CC2=CC=CC=C2)CC3=CC=CC=C3)=CC=NO1	CC(C)(C)/N=C(N(C)C)/N(C)C	IC1=CC=C(C(F)(F)F)C=C1	34.91039433
CC(C)C(C=C(C(C)C)C=C1C(C)C)=C1C2=C(P(C3CCCCC3)C4CCCCC4)C=CC=C2	CC1=CC(N2C=CC=C2)=NO1	CN1CCCN2C1=NCCC2	BrC1=CC=C(CC)C=C1	28.74353219
CC(C)C(C=C(C(C)C)C=C1C(C)C)=C1C2=C(P(C3CCCCC3)C4CCCCC4)C=CC=C2	CCOC(C1=NOC=C1)=O	CN(C)P(N(C)C)(N(C)C)=NP(N(C)C)(N(C)C)=NCC	IC1=CC=C(OC)C=C1	0
CC(C)C(C=C(C(C)C)C=C1C(C)C)=C1C2=C(P([C@@]3(C[C@@H]4C5)C[C@H](C4)C[C@H]5C3)[C@]6(C7)C[C@@H](C[C@@H]7C8)C[C@@H]8C6)C(OC)=CC=C2OC	C12=CON=C1C=CC=C2	CN1CCCN2C1=NCCC2	ClC1=CC=C(C(F)(F)F)C=C1	0.299153601
CC(C)C(C=C(C(C)C)C=C1C(C)C)=C1C2=C(P([C@@]3(C[C@@H]4C5)C[C@H](C4)C[C@H]5C3)[C@]6(C7)C[C@@H](C[C@@H]7C8)C[C@@H]8C6)C(OC)=CC=C2OC	CC1=CC(C(OCC)=O)=NO1	CN(C)P(N(C)C)(N(C)C)=NP(N(C)C)(N(C)C)=NCC	BrC1=CC=C(CC)C=C1	74.13888356
CC(C)C(C=C(C(C)C)C=C1C(C)C)=C1C2=C(P([C@@]3(C[C@@H]4C5)C[C@H](C4)C[C@H]5C3)[C@]6(C7)C[C@@H](C[C@@H]7C8)C[C@@H]8C6)C(OC)=CC=C2OC	C1(C2=CC=CC=C2)=NOC=C1	CN1CCCN2C1=NCCC2	BrC1=CN=CC=C1	95.12897845
CC(C)C(C=C(C(C)C)C=C1C(C)C)=C1C2=C(P(C(C)(C)C)C(C)(C)C)C=CC=C2	CC1=NOC(C2=CC=CC=C2)=C1	CC(C)(C)/N=C(N(C)C)/N(C)C	ClC1=CC=C(CC)C=C1	3.373624056
CC(C)C(C=C(C(C)C)C=C1C(C)C)=C1C2=C(P([C@@]3(C[C@@H]4C5)C[C@H](C4)C[C@H]5C3)[C@]6(C7)C[C@@H](C[C@@H]7C8)C[C@@H]8C6)C(OC)=CC=C2OC	CC1=C(C(OCC)=O)C=NO1	CC(C)(C)/N=C(N(C)C)/N(C)C	IC1=CC=C(OC)C=C1	16.00671459
CC(C)C(C=C(C(C)C)C=C1C(C)C)=C1C2=C(P(C(C)(C)C)C(C)(C)C)C=CC=C2	C1(C2=CC=CC=C2)=CON=C1	CN1CCCN2C1=NCCC2	IC1=CN=CC=C1	93.02887198
CC(C)C(C=C(C(C)C)C=C1C(C)C)=C1C2=C(P([C@@]3(C[C@@H]4C5)C[C@H](C4)C[C@H]5C3)[C@]6(C7)C[C@@H](C[C@@H]7C8)C[C@@H]8C6)C(OC)=CC=C2OC	C1(N(CC2=CC=CC=C2)CC3=CC=CC=C3)=NOC=C1	CN(C)P(N(C)C)(N(C)C)=NP(N(C)C)(N(C)C)=NCC	ClC1=CC=C(C(F)(F)F)C=C1	4.618730656
CC(C)C(C=C(C(C)C)C=C1C(C)C)=C1C2=C(P(C3CCCCC3)C4CCCCC4)C=CC=C2	O=C(OC)C1=NOC(C2=CC=CO2)=C1	CC(C)(C)/N=C(N(C)C)/N(C)C	ClC1=CC=C(CC)C=C1	0.72962294
CC(C)C(C=C(C(C)C)C=C1C(C)C)=C1C2=C(P(C3CCCCC3)C4CCCCC4)C=CC=C2	C1(N(CC2=CC=CC=C2)CC3=CC=CC=C3)=NOC=C1	CN(C)P(N(C)C)(N(C)C)=NP(N(C)C)(N(C)C)=NCC	ClC1=CC=C(OC)C=C1	10.03471889
CC(C)C(C=C(C(C)C)C=C1C(C)C)=C1C2=C(P(C(C)(C)C)C(C)(C)C)C(OC)=CC=C2OC	CCOC(C1=CON=C1)=O	CN(C)P(N(C)C)(N(C)C)=NP(N(C)C)(N(C)C)=NCC	BrC1=CC=C(OC)C=C1	3.26158183
CC(C)C(C=C(C(C)C)C=C1C(C)C)=C1C2=C(P(C(C)(C)C)C(C)(C)C)C(OC)=CC=C2OC	CC1=NOC(C(OCC)=O)=C1	CN1CCCN2C1=NCCC2	BrC1=CC=C(C(F)(F)F)C=C1	40.44190447
CC(C)C(C=C(C(C)C)C=C1C(C)C)=C1C2=C(P(C3CCCCC3)C4CCCCC4)C=CC=C2	CC1=NOC=C1	CN(C)P(N(C)C)(N(C)C)=NP(N(C)C)(N(C)C)=NCC	BrC1=CC=C(C(F)(F)F)C=C1	9.302544665
CC(C)C(C=C(C(C)C)C=C1C(C)C)=C1C2=C(P([C@@]3(C[C@@H]4C5)C[C@H](C4)C[C@H]5C3)[C@]6(C7)C[C@@H](C[C@@H]7C8)C[C@@H]8C6)C(OC)=CC=C2OC	CC1=CC=NO1	CN1CCCN2C1=NCCC2	IC1=NC=CC=C1	90.31730943
CC(C)C(C=C(C(C)C)C=C1C(C)C)=C1C2=C(P(C3CCCCC3)C4CCCCC4)C=CC=C2	CC1=CC(N2C=CC=C2)=NO1	CC(C)(C)/N=C(N(C)C)/N(C)C	ClC1=CC=C(C(F)(F)F)C=C1	19.41980511
CC(C)C(C=C(C(C)C)C=C1C(C)C)=C1C2=C(P(C(C)(C)C)C(C)(C)C)C=CC=C2	CCOC(C1=CON=C1)=O	CN(C)P(N(C)C)(N(C)C)=NP(N(C)C)(N(C)C)=NCC	BrC1=CC=C(CC)C=C1	5.425616594
CC(C)C(C=C(C(C)C)C=C1C(C)C)=C1C2=C(P([C@@]3(C[C@@H]4C5)C[C@H](C4)C[C@H]5C3)[C@]6(C7)C[C@@H](C[C@@H]7C8)C[C@@H]8C6)C(OC)=CC=C2OC	CC1=CC(C(OCC)=O)=NO1	CN(C)P(N(C)C)(N(C)C)=NP(N(C)C)(N(C)C)=NCC	ClC1=CC=C(CC)C=C1	0.737631078
CC(C)C(C=C(C(C)C)C=C1C(C)C)=C1C2=C(P(C3CCCCC3)C4CCCCC4)C=CC=C2	FC(C=CC=C1F)=C1C2=CC=NO2	CN(C)P(N(C)C)(N(C)C)=NP(N(C)C)(N(C)C)=NCC	IC1=CN=CC=C1	12.79205877
CC(C)C(C=C(C(C)C)C=C1C(C)C)=C1C2=C(P([C@@]3(C[C@@H]4C5)C[C@H](C4)C[C@H]5C3)[C@]6(C7)C[C@@H](C[C@@H]7C8)C[C@@H]8C6)C(OC)=CC=C2OC	C1(C2=CC=CC=C2)=CC=NO1	CN1CCCN2C1=NCCC2	ClC1=CC=C(CC)C=C1	2.173414859
CC(C)C(C=C(C(C)C)C=C1C(C)C)=C1C2=C(P(C(C)(C)C)C(C)(C)C)C=CC=C2	CC1=CC(N2C=CC=C2)=NO1	CC(C)(C)/N=C(N(C)C)/N(C)C	ClC1=CC=C(CC)C=C1	3.311093961
CC(C)C(C=C(C(C)C)C=C1C(C)C)=C1C2=C(P(C(C)(C)C)C(C)(C)C)C(OC)=CC=C2OC	CC1=C(C(OCC)=O)C=NO1	CN(C)P(N(C)C)(N(C)C)=NP(N(C)C)(N(C)C)=NCC	IC1=CC=C(C(F)(F)F)C=C1	12.11048821
CC(C)C(C=C(C(C)C)C=C1C(C)C)=C1C2=C(P([C@@]3(C[C@@H]4C5)C[C@H](C4)C[C@H]5C3)[C@]6(C7)C[C@@H](C[C@@H]7C8)C[C@@H]8C6)C(OC)=CC=C2OC	C12=CON=C1C=CC=C2	CC(C)(C)/N=C(N(C)C)/N(C)C	ClC1=CC=C(OC)C=C1	0
CC(C)C(C=C(C(C)C)C=C1C(C)C)=C1C2=C(P(C3CCCCC3)C4CCCCC4)C=CC=C2	CCOC(C1=CON=C1)=O	CC(C)(C)/N=C(N(C)C)/N(C)C	ClC1=CN=CC=C1	0
CC(C)C(C=C(C(C)C)C=C1C(C)C)=C1C2=C(P(C(C)(C)C)C(C)(C)C)C(OC)=CC=C2OC	C12=CON=C1C=CC=C2	CN(C)P(N(C)C)(N(C)C)=NP(N(C)C)(N(C)C)=NCC	BrC1=CC=C(C(F)(F)F)C=C1	11.65626027
CC(C)C(C=C(C(C)C)C=C1C(C)C)=C1C2=C(P(C(C)(C)C)C(C)(C)C)C(OC)=CC=C2OC	FC(C=CC=C1F)=C1C2=CC=NO2	CN1CCCN2C1=NCCC2	BrC1=CN=CC=C1	55.99062735
CC(C)C(C=C(C(C)C)C=C1C(C)C)=C1C2=C(P(C(C)(C)C)C(C)(C)C)C(OC)=CC=C2OC	C1(C2=CC=CC=C2)=CON=C1	CN(C)P(N(C)C)(N(C)C)=NP(N(C)C)(N(C)C)=NCC	BrC1=CC=C(OC)C=C1	11.12595571
CC(C)C(C=C(C(C)C)C=C1C(C)C)=C1C2=C(P(C(C)(C)C)C(C)(C)C)C(OC)=CC=C2OC	CC1=CC(N2C=CC=C2)=NO1	CC(C)(C)/N=C(N(C)C)/N(C)C	IC1=CC=C(C(F)(F)F)C=C1	36.4250561
CC(C)C(C=C(C(C)C)C=C1C(C)C)=C1C2=C(P([C@@]3(C[C@@H]4C5)C[C@H](C4)C[C@H]5C3)[C@]6(C7)C[C@@H](C[C@@H]7C8)C[C@@H]8C6)C(OC)=CC=C2OC	O=C(OC)C1=NOC(C2=CC=CO2)=C1	CN(C)P(N(C)C)(N(C)C)=NP(N(C)C)(N(C)C)=NCC	BrC1=NC=CC=C1	64.01092118
CC(C)C(C=C(C(C)C)C=C1C(C)C)=C1C2=C(P(C3CCCCC3)C4CCCCC4)C=CC=C2	CC1=CC(N2C=CC=C2)=NO1	CC(C)(C)/N=C(N(C)C)/N(C)C	ClC1=CC=C(CC)C=C1	5.821778044
CC(C)C(C=C(C(C)C)C=C1C(C)C)=C1C2=C(P([C@@]3(C[C@@H]4C5)C[C@H](C4)C[C@H]5C3)[C@]6(C7)C[C@@H](C[C@@H]7C8)C[C@@H]8C6)C(OC)=CC=C2OC	C1(N(CC2=CC=CC=C2)CC3=CC=CC=C3)=CC=NO1	CN1CCCN2C1=NCCC2	ClC1=CC=C(C(F)(F)F)C=C1	5.071740985
CC(C)C(C=C(C(C)C)C=C1C(C)C)=C1C2=C(P([C@@]3(C[C@@H]4C5)C[C@H](C4)C[C@H]5C3)[C@]6(C7)C[C@@H](C[C@@H]7C8)C[C@@H]8C6)C(OC)=CC=C2OC	CCOC(C1=CON=C1)=O	CN1CCCN2C1=NCCC2	ClC1=CN=CC=C1	18.37316337
CC(C)C(C=C(C(C)C)C=C1C(C)C)=C1C2=C(P(C3CCCCC3)C4CCCCC4)C=CC=C2	C12=C(C=CC=C2)ON=C1	CN1CCCN2C1=NCCC2	ClC1=NC=CC=C1	16.58042552
CC(C)C(C=C(C(C)C)C=C1C(C)C)=C1C2=C(P([C@@]3(C[C@@H]4C5)C[C@H](C4)C[C@H]5C3)[C@]6(C7)C[C@@H](C[C@@H]7C8)C[C@@H]8C6)C(OC)=CC=C2OC	C12=CON=C1C=CC=C2	CN(C)P(N(C)C)(N(C)C)=NP(N(C)C)(N(C)C)=NCC	BrC1=CC=C(C(F)(F)F)C=C1	5.105134806
CC(C)C(C=C(C(C)C)C=C1C(C)C)=C1C2=C(P(C(C)(C)C)C(C)(C)C)C(OC)=CC=C2OC	CC1=C(C(OCC)=O)C=NO1	CC(C)(C)/N=C(N(C)C)/N(C)C	ClC1=CC=C(C(F)(F)F)C=C1	0.927604534
CC(C)C(C=C(C(C)C)C=C1C(C)C)=C1C2=C(P(C(C)(C)C)C(C)(C)C)C(OC)=CC=C2OC	COC1=NOC(C(OCC)=O)=C1	CN(C)P(N(C)C)(N(C)C)=NP(N(C)C)(N(C)C)=NCC	IC1=CC=C(C(F)(F)F)C=C1	34.79607292
CC(C)C(C=C(C(C)C)C=C1C(C)C)=C1C2=C(P(C3CCCCC3)C4CCCCC4)C=CC=C2	CC1=CC(C(OCC)=O)=NO1	CC(C)(C)/N=C(N(C)C)/N(C)C	BrC1=NC=CC=C1	51.21654271
CC(C)C(C=C(C(C)C)C=C1C(C)C)=C1C2=C(P(C(C)(C)C)C(C)(C)C)C(OC)=CC=C2OC	C12=CON=C1C=CC=C2	CN1CCCN2C1=NCCC2	IC1=CC=C(CC)C=C1	73.16269955
CC(C)C(C=C(C(C)C)C=C1C(C)C)=C1C2=C(P(C3CCCCC3)C4CCCCC4)C=CC=C2	C1(N(CC2=CC=CC=C2)CC3=CC=CC=C3)=CC=NO1	CN1CCCN2C1=NCCC2	IC1=CC=C(CC)C=C1	4.972241085
CC(C)C(C=C(C(C)C)C=C1C(C)C)=C1C2=C(P(C3CCCCC3)C4CCCCC4)C=CC=C2	C12=CON=C1C=CC=C2	CC(C)(C)/N=C(N(C)C)/N(C)C	ClC1=NC=CC=C1	4.510171982
CC(C)C(C=C(C(C)C)C=C1C(C)C)=C1C2=C(P([C@@]3(C[C@@H]4C5)C[C@H](C4)C[C@H]5C3)[C@]6(C7)C[C@@H](C[C@@H]7C8)C[C@@H]8C6)C(OC)=CC=C2OC	CC1=NOC(C(OCC)=O)=C1	CC(C)(C)/N=C(N(C)C)/N(C)C	BrC1=CC=C(C(F)(F)F)C=C1	32.38635793
CC(C)C(C=C(C(C)C)C=C1C(C)C)=C1C2=C(P(C(C)(C)C)C(C)(C)C)C=CC=C2	CC1=CC(N2C=CC=C2)=NO1	CC(C)(C)/N=C(N(C)C)/N(C)C	BrC1=CC=C(CC)C=C1	57.74229286
CC(C)C(C=C(C(C)C)C=C1C(C)C)=C1C2=C(P(C(C)(C)C)C(C)(C)C)C=CC=C2	CCOC(C1=NOC=C1)=O	CN(C)P(N(C)C)(N(C)C)=NP(N(C)C)(N(C)C)=NCC	IC1=CC=C(OC)C=C1	2.97427716
CC(C)C(C=C(C(C)C)C=C1C(C)C)=C1C2=C(P([C@@]3(C[C@@H]4C5)C[C@H](C4)C[C@H]5C3)[C@]6(C7)C[C@@H](C[C@@H]7C8)C[C@@H]8C6)C(OC)=CC=C2OC	O=C(OC)C1=NOC(C2=CC=CO2)=C1	CN1CCCN2C1=NCCC2	BrC1=CC=C(CC)C=C1	39.51845686
CC(C)C(C=C(C(C)C)C=C1C(C)C)=C1C2=C(P(C3CCCCC3)C4CCCCC4)C=CC=C2	CCOC(C1=NOC=C1)=O	CN1CCCN2C1=NCCC2	ClC1=CC=C(C(F)(F)F)C=C1	18.14790513
CC(C)C(C=C(C(C)C)C=C1C(C)C)=C1C2=C(P(C(C)(C)C)C(C)(C)C)C=CC=C2	O=C(OC)C1=CC=NO1	CN1CCCN2C1=NCCC2	IC1=CC=C(OC)C=C1	42.55967392
CC(C)C(C=C(C(C)C)C=C1C(C)C)=C1C2=C(P([C@@]3(C[C@@H]4C5)C[C@H](C4)C[C@H]5C3)[C@]6(C7)C[C@@H](C[C@@H]7C8)C[C@@H]8C6)C(OC)=CC=C2OC	O=C(OC)C1=NOC(C2=CC=CS2)=C1	CC(C)(C)/N=C(N(C)C)/N(C)C	IC1=CC=C(CC)C=C1	57.87416713
CC(C)C(C=C(C(C)C)C=C1C(C)C)=C1C2=C(P([C@@]3(C[C@@H]4C5)C[C@H](C4)C[C@H]5C3)[C@]6(C7)C[C@@H](C[C@@H]7C8)C[C@@H]8C6)C(OC)=CC=C2OC	C12=CON=C1C=CC=C2	CC(C)(C)/N=C(N(C)C)/N(C)C	BrC1=CC=C(CC)C=C1	4.677881799
CC(C)C(C=C(C(C)C)C=C1C(C)C)=C1C2=C(P(C(C)(C)C)C(C)(C)C)C=CC=C2	CCOC(C1=CON=C1)=O	CN1CCCN2C1=NCCC2	ClC1=CC=C(CC)C=C1	14.32160153
CC(C)C(C=C(C(C)C)C=C1C(C)C)=C1C2=C(P(C(C)(C)C)C(C)(C)C)C=CC=C2	C1(C2=CC=CC=C2)=CON=C1	CC(C)(C)/N=C(N(C)C)/N(C)C	BrC1=CC=C(C(F)(F)F)C=C1	47.02427089
CC(C)C(C=C(C(C)C)C=C1C(C)C)=C1C2=C(P(C3CCCCC3)C4CCCCC4)C=CC=C2	C1(N(CC2=CC=CC=C2)CC3=CC=CC=C3)=CC=NO1	CC(C)(C)/N=C(N(C)C)/N(C)C	ClC1=NC=CC=C1	15.03293541
CC(C)C(C=C(C(C)C)C=C1C(C)C)=C1C2=C(P(C(C)(C)C)C(C)(C)C)C(OC)=CC=C2OC	C12=C(C=CC=C2)ON=C1	CN(C)P(N(C)C)(N(C)C)=NP(N(C)C)(N(C)C)=NCC	ClC1=CN=CC=C1	36.10795647
CC(C)C(C=C(C(C)C)C=C1C(C)C)=C1C2=C(P(C3CCCCC3)C4CCCCC4)C=CC=C2	CC1=NOC=C1	CN1CCCN2C1=NCCC2	BrC1=CC=C(C(F)(F)F)C=C1	44.03844861
CC(C)C(C=C(C(C)C)C=C1C(C)C)=C1C2=C(P(C(C)(C)C)C(C)(C)C)C=CC=C2	CC1=CC(N2C=CC=C2)=NO1	CN(C)P(N(C)C)(N(C)C)=NP(N(C)C)(N(C)C)=NCC	IC1=CC=C(OC)C=C1	44.44212826
CC(C)C(C=C(C(C)C)C=C1C(C)C)=C1C2=C(P(C(C)(C)C)C(C)(C)C)C=CC=C2	CC1=C(C(OCC)=O)C=NO1	CN1CCCN2C1=NCCC2	IC1=CC=C(CC)C=C1	61.5016932
CC(C)C(C=C(C(C)C)C=C1C(C)C)=C1C2=C(P([C@@]3(C[C@@H]4C5)C[C@H](C4)C[C@H]5C3)[C@]6(C7)C[C@@H](C[C@@H]7C8)C[C@@H]8C6)C(OC)=CC=C2OC	CCOC(C1=CON=C1)=O	CN1CCCN2C1=NCCC2	BrC1=CC=C(CC)C=C1	30.37188127
CC(C)C(C=C(C(C)C)C=C1C(C)C)=C1C2=C(P([C@@]3(C[C@@H]4C5)C[C@H](C4)C[C@H]5C3)[C@]6(C7)C[C@@H](C[C@@H]7C8)C[C@@H]8C6)C(OC)=CC=C2OC	C1(C2=CC=CC=C2)=CON=C1	CC(C)(C)/N=C(N(C)C)/N(C)C	IC1=CC=C(CC)C=C1	67.48065191
CC(C)C(C=C(C(C)C)C=C1C(C)C)=C1C2=C(P(C(C)(C)C)C(C)(C)C)C=CC=C2	COC1=NOC(C(OCC)=O)=C1	CC(C)(C)/N=C(N(C)C)/N(C)C	ClC1=NC=CC=C1	61.13755675
CC(C)C(C=C(C(C)C)C=C1C(C)C)=C1C2=C(P(C(C)(C)C)C(C)(C)C)C=CC=C2	CC1=CC(N2C=CC=C2)=NO1	CN(C)P(N(C)C)(N(C)C)=NP(N(C)C)(N(C)C)=NCC	BrC1=CN=CC=C1	68.74074216
CC(C)C(C=C(C(C)C)C=C1C(C)C)=C1C2=C(P([C@@]3(C[C@@H]4C5)C[C@H](C4)C[C@H]5C3)[C@]6(C7)C[C@@H](C[C@@H]7C8)C[C@@H]8C6)C(OC)=CC=C2OC	CC1=NOC(C2=CC=CC=C2)=C1	CC(C)(C)/N=C(N(C)C)/N(C)C	ClC1=CC=C(C(F)(F)F)C=C1	8.178111662
CC(C)C(C=C(C(C)C)C=C1C(C)C)=C1C2=C(P(C3CCCCC3)C4CCCCC4)C=CC=C2	C1(N(CC2=CC=CC=C2)CC3=CC=CC=C3)=NOC=C1	CC(C)(C)/N=C(N(C)C)/N(C)C	ClC1=CN=CC=C1	10.87603871
CC(C)C(C=C(C(C)C)C=C1C(C)C)=C1C2=C(P(C(C)(C)C)C(C)(C)C)C=CC=C2	CCOC(C1=NOC=C1)=O	CN1CCCN2C1=NCCC2	IC1=NC=CC=C1	88.51390693
CC(C)C(C=C(C(C)C)C=C1C(C)C)=C1C2=C(P([C@@]3(C[C@@H]4C5)C[C@H](C4)C[C@H]5C3)[C@]6(C7)C[C@@H](C[C@@H]7C8)C[C@@H]8C6)C(OC)=CC=C2OC	C12=C(C=CC=C2)ON=C1	CC(C)(C)/N=C(N(C)C)/N(C)C	ClC1=CN=CC=C1	9.3964628
CC(C)C(C=C(C(C)C)C=C1C(C)C)=C1C2=C(P(C(C)(C)C)C(C)(C)C)C(OC)=CC=C2OC	CC1=CC(C)=NO1	CN(C)P(N(C)C)(N(C)C)=NP(N(C)C)(N(C)C)=NCC	IC1=CN=CC=C1	70.14574928
CC(C)C(C=C(C(C)C)C=C1C(C)C)=C1C2=C(P(C(C)(C)C)C(C)(C)C)C=CC=C2	O=C(OC)C1=NOC(C2=CC=CO2)=C1	CN1CCCN2C1=NCCC2	BrC1=CC=C(OC)C=C1	47.71503964
CC(C)C(C=C(C(C)C)C=C1C(C)C)=C1C2=C(P([C@@]3(C[C@@H]4C5)C[C@H](C4)C[C@H]5C3)[C@]6(C7)C[C@@H](C[C@@H]7C8)C[C@@H]8C6)C(OC)=CC=C2OC	CC1=C(C(OCC)=O)C=NO1	CC(C)(C)/N=C(N(C)C)/N(C)C	IC1=CC=C(C(F)(F)F)C=C1	13.98397961
CC(C)C(C=C(C(C)C)C=C1C(C)C)=C1C2=C(P(C(C)(C)C)C(C)(C)C)C=CC=C2	C12=C(C=CC=C2)ON=C1	CC(C)(C)/N=C(N(C)C)/N(C)C	IC1=CC=C(OC)C=C1	15.92909866
CC(C)C(C=C(C(C)C)C=C1C(C)C)=C1C2=C(P([C@@]3(C[C@@H]4C5)C[C@H](C4)C[C@H]5C3)[C@]6(C7)C[C@@H](C[C@@H]7C8)C[C@@H]8C6)C(OC)=CC=C2OC	FC(C=CC=C1F)=C1C2=CC=NO2	CN1CCCN2C1=NCCC2	BrC1=CC=C(OC)C=C1	26.95590806
CC(C)C(C=C(C(C)C)C=C1C(C)C)=C1C2=C(P([C@@]3(C[C@@H]4C5)C[C@H](C4)C[C@H]5C3)[C@]6(C7)C[C@@H](C[C@@H]7C8)C[C@@H]8C6)C(OC)=CC=C2OC	C1(N(CC2=CC=CC=C2)CC3=CC=CC=C3)=NOC=C1	CN1CCCN2C1=NCCC2	BrC1=NC=CC=C1	85.65923047
CC(C)C(C=C(C(C)C)C=C1C(C)C)=C1C2=C(P([C@@]3(C[C@@H]4C5)C[C@H](C4)C[C@H]5C3)[C@]6(C7)C[C@@H](C[C@@H]7C8)C[C@@H]8C6)C(OC)=CC=C2OC	C1(C2=CC=CC=C2)=CC=NO1	CC(C)(C)/N=C(N(C)C)/N(C)C	ClC1=CC=C(CC)C=C1	0.57693322
CC(C)C(C=C(C(C)C)C=C1C(C)C)=C1C2=C(P(C(C)(C)C)C(C)(C)C)C(OC)=CC=C2OC	CC1=CC=NO1	CN(C)P(N(C)C)(N(C)C)=NP(N(C)C)(N(C)C)=NCC	ClC1=CC=C(CC)C=C1	2.658633939
CC(C)C(C=C(C(C)C)C=C1C(C)C)=C1C2=C(P(C3CCCCC3)C4CCCCC4)C=CC=C2	CC1=NOC(C2=CC=CC=C2)=C1	CN(C)P(N(C)C)(N(C)C)=NP(N(C)C)(N(C)C)=NCC	BrC1=CC=C(OC)C=C1	39.12148383
CC(C)C(C=C(C(C)C)C=C1C(C)C)=C1C2=C(P([C@@]3(C[C@@H]4C5)C[C@H](C4)C[C@H]5C3)[C@]6(C7)C[C@@H](C[C@@H]7C8)C[C@@H]8C6)C(OC)=CC=C2OC	COC1=NOC(C(OCC)=O)=C1	CN1CCCN2C1=NCCC2	ClC1=CC=C(CC)C=C1	0.665471445
CC(C)C(C=C(C(C)C)C=C1C(C)C)=C1C2=C(P(C(C)(C)C)C(C)(C)C)C=CC=C2	CC1=CC=NO1	CN1CCCN2C1=NCCC2	ClC1=NC=CC=C1	73.07610721
CC(C)C(C=C(C(C)C)C=C1C(C)C)=C1C2=C(P(C(C)(C)C)C(C)(C)C)C=CC=C2	O=C(OC)C1=CC=NO1	CC(C)(C)/N=C(N(C)C)/N(C)C	ClC1=CN=CC=C1	3.496970929
CC(C)C(C=C(C(C)C)C=C1C(C)C)=C1C2=C(P([C@@]3(C[C@@H]4C5)C[C@H](C4)C[C@H]5C3)[C@]6(C7)C[C@@H](C[C@@H]7C8)C[C@@H]8C6)C(OC)=CC=C2OC	CC1=NOC=C1	CC(C)(C)/N=C(N(C)C)/N(C)C	IC1=CC=C(C(F)(F)F)C=C1	52.24472601
CC(C)C(C=C(C(C)C)C=C1C(C)C)=C1C2=C(P(C(C)(C)C)C(C)(C)C)C(OC)=CC=C2OC	CC1=CC=NO1	CN(C)P(N(C)C)(N(C)C)=NP(N(C)C)(N(C)C)=NCC	IC1=CC=C(C(F)(F)F)C=C1	2.106143629
CC(C)C(C=C(C(C)C)C=C1C(C)C)=C1C2=C(P(C(C)(C)C)C(C)(C)C)C(OC)=CC=C2OC	C1(N(CC2=CC=CC=C2)CC3=CC=CC=C3)=CC=NO1	CN(C)P(N(C)C)(N(C)C)=NP(N(C)C)(N(C)C)=NCC	ClC1=NC=CC=C1	41.14460565
CC(C)C(C=C(C(C)C)C=C1C(C)C)=C1C2=C(P(C(C)(C)C)C(C)(C)C)C=CC=C2	CC1=NOC=C1	CN(C)P(N(C)C)(N(C)C)=NP(N(C)C)(N(C)C)=NCC	BrC1=CC=C(CC)C=C1	75.31115449
CC(C)C(C=C(C(C)C)C=C1C(C)C)=C1C2=C(P(C(C)(C)C)C(C)(C)C)C=CC=C2	C12=CON=C1C=CC=C2	CN(C)P(N(C)C)(N(C)C)=NP(N(C)C)(N(C)C)=NCC	BrC1=CC=C(CC)C=C1	14.62829911
CC(C)C(C=C(C(C)C)C=C1C(C)C)=C1C2=C(P(C(C)(C)C)C(C)(C)C)C=CC=C2	CCOC(C1=NOC=C1)=O	CC(C)(C)/N=C(N(C)C)/N(C)C	IC1=CC=C(OC)C=C1	40.65115531
CC(C)C(C=C(C(C)C)C=C1C(C)C)=C1C2=C(P([C@@]3(C[C@@H]4C5)C[C@H](C4)C[C@H]5C3)[C@]6(C7)C[C@@H](C[C@@H]7C8)C[C@@H]8C6)C(OC)=CC=C2OC	CC1=CC=NO1	CN1CCCN2C1=NCCC2	BrC1=CC=C(C(F)(F)F)C=C1	29.47262424
CC(C)C(C=C(C(C)C)C=C1C(C)C)=C1C2=C(P(C(C)(C)C)C(C)(C)C)C=CC=C2	C1(C2=CC=CC=C2)=CON=C1	CC(C)(C)/N=C(N(C)C)/N(C)C	BrC1=CC=C(CC)C=C1	73.2728017
CC(C)C(C=C(C(C)C)C=C1C(C)C)=C1C2=C(P([C@@]3(C[C@@H]4C5)C[C@H](C4)C[C@H]5C3)[C@]6(C7)C[C@@H](C[C@@H]7C8)C[C@@H]8C6)C(OC)=CC=C2OC	C12=C(C=CC=C2)ON=C1	CC(C)(C)/N=C(N(C)C)/N(C)C	ClC1=CC=C(C(F)(F)F)C=C1	5.195732957
CC(C)C(C=C(C(C)C)C=C1C(C)C)=C1C2=C(P([C@@]3(C[C@@H]4C5)C[C@H](C4)C[C@H]5C3)[C@]6(C7)C[C@@H](C[C@@H]7C8)C[C@@H]8C6)C(OC)=CC=C2OC	CC1=NOC=C1	CN(C)P(N(C)C)(N(C)C)=NP(N(C)C)(N(C)C)=NCC	BrC1=CC=C(C(F)(F)F)C=C1	12.61696696
CC(C)C(C=C(C(C)C)C=C1C(C)C)=C1C2=C(P(C3CCCCC3)C4CCCCC4)C=CC=C2	C1(N(CC2=CC=CC=C2)CC3=CC=CC=C3)=CC=NO1	CN1CCCN2C1=NCCC2	IC1=CC=C(OC)C=C1	0
CC(C)C(C=C(C(C)C)C=C1C(C)C)=C1C2=C(P(C(C)(C)C)C(C)(C)C)C(OC)=CC=C2OC	CC1=CC(C)=NO1	CN1CCCN2C1=NCCC2	ClC1=CC=C(C(F)(F)F)C=C1	14.2414228
CC(C)C(C=C(C(C)C)C=C1C(C)C)=C1C2=C(P(C(C)(C)C)C(C)(C)C)C(OC)=CC=C2OC	COC1=NOC(C(OCC)=O)=C1	CC(C)(C)/N=C(N(C)C)/N(C)C	BrC1=NC=CC=C1	56.60877307
CC(C)C(C=C(C(C)C)C=C1C(C)C)=C1C2=C(P(C(C)(C)C)C(C)(C)C)C=CC=C2	CC1=CC=NO1	CN1CCCN2C1=NCCC2	BrC1=CC=C(CC)C=C1	68.26027768
CC(C)C(C=C(C(C)C)C=C1C(C)C)=C1C2=C(P(C(C)(C)C)C(C)(C)C)C=CC=C2	C12=C(C=CC=C2)ON=C1	CN1CCCN2C1=NCCC2	ClC1=CC=C(C(F)(F)F)C=C1	29.17558441
CC(C)C(C=C(C(C)C)C=C1C(C)C)=C1C2=C(P(C(C)(C)C)C(C)(C)C)C=CC=C2	C1(C2=CC=CC=C2)=CC=NO1	CC(C)(C)/N=C(N(C)C)/N(C)C	IC1=CN=CC=C1	86.003404
CC(C)C(C=C(C(C)C)C=C1C(C)C)=C1C2=C(P([C@@]3(C[C@@H]4C5)C[C@H](C4)C[C@H]5C3)[C@]6(C7)C[C@@H](C[C@@H]7C8)C[C@@H]8C6)C(OC)=CC=C2OC	C12=C(C=CC=C2)ON=C1	CN(C)P(N(C)C)(N(C)C)=NP(N(C)C)(N(C)C)=NCC	ClC1=CC=C(OC)C=C1	0.538585368
CC(C)C(C=C(C(C)C)C=C1C(C)C)=C1C2=C(P(C3CCCCC3)C4CCCCC4)C=CC=C2	CC1=CC=NO1	CN(C)P(N(C)C)(N(C)C)=NP(N(C)C)(N(C)C)=NCC	IC1=CC=C(CC)C=C1	18.40781284
CC(C)C(C=C(C(C)C)C=C1C(C)C)=C1C2=C(P([C@@]3(C[C@@H]4C5)C[C@H](C4)C[C@H]5C3)[C@]6(C7)C[C@@H](C[C@@H]7C8)C[C@@H]8C6)C(OC)=CC=C2OC	C1(C2=CC=CC=C2)=CON=C1	CN(C)P(N(C)C)(N(C)C)=NP(N(C)C)(N(C)C)=NCC	IC1=CN=CC=C1	68.57486471
CC(C)C(C=C(C(C)C)C=C1C(C)C)=C1C2=C(P(C(C)(C)C)C(C)(C)C)C=CC=C2	O=C(OC)C1=NOC(C2=CC=CO2)=C1	CN(C)P(N(C)C)(N(C)C)=NP(N(C)C)(N(C)C)=NCC	ClC1=CC=C(CC)C=C1	0.649110542
CC(C)C(C=C(C(C)C)C=C1C(C)C)=C1C2=C(P([C@@]3(C[C@@H]4C5)C[C@H](C4)C[C@H]5C3)[C@]6(C7)C[C@@H](C[C@@H]7C8)C[C@@H]8C6)C(OC)=CC=C2OC	CC1=NOC=C1	CC(C)(C)/N=C(N(C)C)/N(C)C	IC1=CN=CC=C1	90.73131654
CC(C)C(C=C(C(C)C)C=C1C(C)C)=C1C2=C(P(C(C)(C)C)C(C)(C)C)C=CC=C2	CCOC(C1=CON=C1)=O	CN(C)P(N(C)C)(N(C)C)=NP(N(C)C)(N(C)C)=NCC	IC1=CC=C(OC)C=C1	3.876829723
CC(C)C(C=C(C(C)C)C=C1C(C)C)=C1C2=C(P(C(C)(C)C)C(C)(C)C)C=CC=C2	CC1=C(C(OCC)=O)C=NO1	CN(C)P(N(C)C)(N(C)C)=NP(N(C)C)(N(C)C)=NCC	BrC1=CC=C(OC)C=C1	14.85699263
CC(C)C(C=C(C(C)C)C=C1C(C)C)=C1C2=C(P(C(C)(C)C)C(C)(C)C)C=CC=C2	COC1=NOC(C(OCC)=O)=C1	CC(C)(C)/N=C(N(C)C)/N(C)C	BrC1=CC=C(CC)C=C1	57.33300234
CC(C)C(C=C(C(C)C)C=C1C(C)C)=C1C2=C(P(C(C)(C)C)C(C)(C)C)C=CC=C2	C1(C2=CC=CC=C2)=CC=NO1	CN(C)P(N(C)C)(N(C)C)=NP(N(C)C)(N(C)C)=NCC	BrC1=NC=CC=C1	36.30636065
CC(C)C(C=C(C(C)C)C=C1C(C)C)=C1C2=C(P(C3CCCCC3)C4CCCCC4)C=CC=C2	CCOC(C1=CON=C1)=O	CN(C)P(N(C)C)(N(C)C)=NP(N(C)C)(N(C)C)=NCC	IC1=CC=C(C(F)(F)F)C=C1	0
CC(C)C(C=C(C(C)C)C=C1C(C)C)=C1C2=C(P(C3CCCCC3)C4CCCCC4)C=CC=C2	CC1=NOC(C2=CC=CC=C2)=C1	CN1CCCN2C1=NCCC2	BrC1=CC=C(CC)C=C1	25.83582864
CC(C)C(C=C(C(C)C)C=C1C(C)C)=C1C2=C(P(C(C)(C)C)C(C)(C)C)C=CC=C2	CCOC(C1=NOC=C1)=O	CN(C)P(N(C)C)(N(C)C)=NP(N(C)C)(N(C)C)=NCC	ClC1=CC=C(OC)C=C1	0
CC(C)C(C=C(C(C)C)C=C1C(C)C)=C1C2=C(P(C3CCCCC3)C4CCCCC4)C=CC=C2	CC1=CC(C(OCC)=O)=NO1	CN(C)P(N(C)C)(N(C)C)=NP(N(C)C)(N(C)C)=NCC	IC1=CC=C(CC)C=C1	57.37548977
CC(C)C(C=C(C(C)C)C=C1C(C)C)=C1C2=C(P(C(C)(C)C)C(C)(C)C)C(OC)=CC=C2OC	C1(C2=CC=CC=C2)=CON=C1	CN1CCCN2C1=NCCC2	BrC1=CC=C(CC)C=C1	52.90774845
CC(C)C(C=C(C(C)C)C=C1C(C)C)=C1C2=C(P(C(C)(C)C)C(C)(C)C)C=CC=C2	CC1=NOC=C1	CN(C)P(N(C)C)(N(C)C)=NP(N(C)C)(N(C)C)=NCC	BrC1=CC=C(C(F)(F)F)C=C1	47.94242943
CC(C)C(C=C(C(C)C)C=C1C(C)C)=C1C2=C(P(C3CCCCC3)C4CCCCC4)C=CC=C2	CC1=CC(N2C=CC=C2)=NO1	CN1CCCN2C1=NCCC2	BrC1=CN=CC=C1	25.62052054
CC(C)C(C=C(C(C)C)C=C1C(C)C)=C1C2=C(P(C3CCCCC3)C4CCCCC4)C=CC=C2	C1(C2=CC=CC=C2)=CC=NO1	CC(C)(C)/N=C(N(C)C)/N(C)C	IC1=CC=C(CC)C=C1	25.0736586
CC(C)C(C=C(C(C)C)C=C1C(C)C)=C1C2=C(P(C(C)(C)C)C(C)(C)C)C(OC)=CC=C2OC	O=C(OC)C1=CC=NO1	CN(C)P(N(C)C)(N(C)C)=NP(N(C)C)(N(C)C)=NCC	BrC1=CC=C(OC)C=C1	9.492103343
CC(C)C(C=C(C(C)C)C=C1C(C)C)=C1C2=C(P(C3CCCCC3)C4CCCCC4)C=CC=C2	C1(C2=CC=CC=C2)=CC=NO1	CC(C)(C)/N=C(N(C)C)/N(C)C	ClC1=CC=C(OC)C=C1	0.456472494
CC(C)C(C=C(C(C)C)C=C1C(C)C)=C1C2=C(P(C(C)(C)C)C(C)(C)C)C=CC=C2	C1(N(CC2=CC=CC=C2)CC3=CC=CC=C3)=NOC=C1	CN1CCCN2C1=NCCC2	ClC1=NC=CC=C1	84.81458604
CC(C)C(C=C(C(C)C)C=C1C(C)C)=C1C2=C(P(C(C)(C)C)C(C)(C)C)C(OC)=CC=C2OC	C1(C2=CC=CC=C2)=NOC=C1	CN1CCCN2C1=NCCC2	ClC1=NC=CC=C1	86.12188158
CC(C)C(C=C(C(C)C)C=C1C(C)C)=C1C2=C(P(C(C)(C)C)C(C)(C)C)C(OC)=CC=C2OC	CC1=C(C(OCC)=O)C=NO1	CN(C)P(N(C)C)(N(C)C)=NP(N(C)C)(N(C)C)=NCC	IC1=CN=CC=C1	18.13660134
CC(C)C(C=C(C(C)C)C=C1C(C)C)=C1C2=C(P(C(C)(C)C)C(C)(C)C)C=CC=C2	CCOC(C1=CON=C1)=O	CN(C)P(N(C)C)(N(C)C)=NP(N(C)C)(N(C)C)=NCC	IC1=NC=CC=C1	10.03634536
CC(C)C(C=C(C(C)C)C=C1C(C)C)=C1C2=C(P([C@@]3(C[C@@H]4C5)C[C@H](C4)C[C@H]5C3)[C@]6(C7)C[C@@H](C[C@@H]7C8)C[C@@H]8C6)C(OC)=CC=C2OC	CCOC(C1=CON=C1)=O	CN(C)P(N(C)C)(N(C)C)=NP(N(C)C)(N(C)C)=NCC	ClC1=CC=C(C(F)(F)F)C=C1	0.698318685
CC(C)C(C=C(C(C)C)C=C1C(C)C)=C1C2=C(P(C(C)(C)C)C(C)(C)C)C(OC)=CC=C2OC	C12=C(C=CC=C2)ON=C1	CC(C)(C)/N=C(N(C)C)/N(C)C	ClC1=CC=C(OC)C=C1	0
CC(C)C(C=C(C(C)C)C=C1C(C)C)=C1C2=C(P(C3CCCCC3)C4CCCCC4)C=CC=C2	C1(C2=CC=CC=C2)=NOC=C1	CN1CCCN2C1=NCCC2	ClC1=CC=C(OC)C=C1	0.844427684
CC(C)C(C=C(C(C)C)C=C1C(C)C)=C1C2=C(P(C3CCCCC3)C4CCCCC4)C=CC=C2	CC1=NOC(C2=CC=CC=C2)=C1	CC(C)(C)/N=C(N(C)C)/N(C)C	BrC1=CC=C(CC)C=C1	25.1224442
CC(C)C(C=C(C(C)C)C=C1C(C)C)=C1C2=C(P(C(C)(C)C)C(C)(C)C)C(OC)=CC=C2OC	FC(C=CC=C1F)=C1C2=CC=NO2	CC(C)(C)/N=C(N(C)C)/N(C)C	BrC1=CN=CC=C1	42.1300284
CC(C)C(C=C(C(C)C)C=C1C(C)C)=C1C2=C(P([C@@]3(C[C@@H]4C5)C[C@H](C4)C[C@H]5C3)[C@]6(C7)C[C@@H](C[C@@H]7C8)C[C@@H]8C6)C(OC)=CC=C2OC	CC1=NOC(C2=CC=CC=C2)=C1	CN(C)P(N(C)C)(N(C)C)=NP(N(C)C)(N(C)C)=NCC	BrC1=CC=C(OC)C=C1	42.07740888
CC(C)C(C=C(C(C)C)C=C1C(C)C)=C1C2=C(P(C(C)(C)C)C(C)(C)C)C(OC)=CC=C2OC	CC1=CC(C)=NO1	CN(C)P(N(C)C)(N(C)C)=NP(N(C)C)(N(C)C)=NCC	BrC1=CC=C(C(F)(F)F)C=C1	19.65092582
CC(C)C(C=C(C(C)C)C=C1C(C)C)=C1C2=C(P(C(C)(C)C)C(C)(C)C)C=CC=C2	C1(N(CC2=CC=CC=C2)CC3=CC=CC=C3)=CC=NO1	CN(C)P(N(C)C)(N(C)C)=NP(N(C)C)(N(C)C)=NCC	BrC1=CN=CC=C1	18.48421566
CC(C)C(C=C(C(C)C)C=C1C(C)C)=C1C2=C(P([C@@]3(C[C@@H]4C5)C[C@H](C4)C[C@H]5C3)[C@]6(C7)C[C@@H](C[C@@H]7C8)C[C@@H]8C6)C(OC)=CC=C2OC	CCOC(C1=CON=C1)=O	CN1CCCN2C1=NCCC2	BrC1=CN=CC=C1	27.82910373
CC(C)C(C=C(C(C)C)C=C1C(C)C)=C1C2=C(P(C3CCCCC3)C4CCCCC4)C=CC=C2	C1(N(CC2=CC=CC=C2)CC3=CC=CC=C3)=CC=NO1	CN(C)P(N(C)C)(N(C)C)=NP(N(C)C)(N(C)C)=NCC	BrC1=CC=C(CC)C=C1	14.02250347
CC(C)C(C=C(C(C)C)C=C1C(C)C)=C1C2=C(P(C(C)(C)C)C(C)(C)C)C=CC=C2	O=C(OC)C1=NOC(C2=CC=CO2)=C1	CC(C)(C)/N=C(N(C)C)/N(C)C	IC1=CC=C(CC)C=C1	59.93143231
CC(C)C(C=C(C(C)C)C=C1C(C)C)=C1C2=C(P([C@@]3(C[C@@H]4C5)C[C@H](C4)C[C@H]5C3)[C@]6(C7)C[C@@H](C[C@@H]7C8)C[C@@H]8C6)C(OC)=CC=C2OC	C1(C2=CC=CC=C2)=CON=C1	CN1CCCN2C1=NCCC2	BrC1=CC=C(CC)C=C1	49.40490981
CC(C)C(C=C(C(C)C)C=C1C(C)C)=C1C2=C(P(C(C)(C)C)C(C)(C)C)C=CC=C2	CC1=NOC(C2=CC=CC=C2)=C1	CN1CCCN2C1=NCCC2	ClC1=NC=CC=C1	82.51131881
CC(C)C(C=C(C(C)C)C=C1C(C)C)=C1C2=C(P(C3CCCCC3)C4CCCCC4)C=CC=C2	C12=C(C=CC=C2)ON=C1	CN(C)P(N(C)C)(N(C)C)=NP(N(C)C)(N(C)C)=NCC	BrC1=CC=C(CC)C=C1	25.87549138
CC(C)C(C=C(C(C)C)C=C1C(C)C)=C1C2=C(P(C(C)(C)C)C(C)(C)C)C(OC)=CC=C2OC	C1(C2=CC=CC=C2)=CON=C1	CC(C)(C)/N=C(N(C)C)/N(C)C	BrC1=NC=CC=C1	55.46040564
CC(C)C(C=C(C(C)C)C=C1C(C)C)=C1C2=C(P(C(C)(C)C)C(C)(C)C)C(OC)=CC=C2OC	C12=CON=C1C=CC=C2	CN(C)P(N(C)C)(N(C)C)=NP(N(C)C)(N(C)C)=NCC	IC1=CC=C(OC)C=C1	15.44371593
CC(C)C(C=C(C(C)C)C=C1C(C)C)=C1C2=C(P(C(C)(C)C)C(C)(C)C)C(OC)=CC=C2OC	CCOC(C1=CON=C1)=O	CN1CCCN2C1=NCCC2	ClC1=NC=CC=C1	40.01187418
CC(C)C(C=C(C(C)C)C=C1C(C)C)=C1C2=C(P([C@@]3(C[C@@H]4C5)C[C@H](C4)C[C@H]5C3)[C@]6(C7)C[C@@H](C[C@@H]7C8)C[C@@H]8C6)C(OC)=CC=C2OC	CC1=NOC(C2=CC=CC=C2)=C1	CN1CCCN2C1=NCCC2	ClC1=NC=CC=C1	72.98033012
CC(C)C(C=C(C(C)C)C=C1C(C)C)=C1C2=C(P([C@@]3(C[C@@H]4C5)C[C@H](C4)C[C@H]5C3)[C@]6(C7)C[C@@H](C[C@@H]7C8)C[C@@H]8C6)C(OC)=CC=C2OC	CCOC(C1=NOC=C1)=O	CN1CCCN2C1=NCCC2	ClC1=NC=CC=C1	83.03295526
CC(C)C(C=C(C(C)C)C=C1C(C)C)=C1C2=C(P(C(C)(C)C)C(C)(C)C)C=CC=C2	CC1=CC(N2C=CC=C2)=NO1	CN(C)P(N(C)C)(N(C)C)=NP(N(C)C)(N(C)C)=NCC	ClC1=NC=CC=C1	53.37807808
CC(C)C(C=C(C(C)C)C=C1C(C)C)=C1C2=C(P(C3CCCCC3)C4CCCCC4)C=CC=C2	O=C(OC)C1=NOC(C2=CC=CS2)=C1	CN1CCCN2C1=NCCC2	ClC1=CN=CC=C1	3.35256921
CC(C)C(C=C(C(C)C)C=C1C(C)C)=C1C2=C(P(C(C)(C)C)C(C)(C)C)C=CC=C2	C1(N(CC2=CC=CC=C2)CC3=CC=CC=C3)=CC=NO1	CC(C)(C)/N=C(N(C)C)/N(C)C	BrC1=CN=CC=C1	41.72955132
CC(C)C(C=C(C(C)C)C=C1C(C)C)=C1C2=C(P(C(C)(C)C)C(C)(C)C)C(OC)=CC=C2OC	CC1=CC(C(OCC)=O)=NO1	CN(C)P(N(C)C)(N(C)C)=NP(N(C)C)(N(C)C)=NCC	IC1=NC=CC=C1	73.13965753
CC(C)C(C=C(C(C)C)C=C1C(C)C)=C1C2=C(P(C3CCCCC3)C4CCCCC4)C=CC=C2	CCOC(C1=CON=C1)=O	CN1CCCN2C1=NCCC2	BrC1=NC=CC=C1	11.85200713
CC(C)C(C=C(C(C)C)C=C1C(C)C)=C1C2=C(P(C(C)(C)C)C(C)(C)C)C=CC=C2	C12=C(C=CC=C2)ON=C1	CN1CCCN2C1=NCCC2	BrC1=CC=C(CC)C=C1	62.64758393
CC(C)C(C=C(C(C)C)C=C1C(C)C)=C1C2=C(P([C@@]3(C[C@@H]4C5)C[C@H](C4)C[C@H]5C3)[C@]6(C7)C[C@@H](C[C@@H]7C8)C[C@@H]8C6)C(OC)=CC=C2OC	CC1=CC=NO1	CN(C)P(N(C)C)(N(C)C)=NP(N(C)C)(N(C)C)=NCC	IC1=NC=CC=C1	27.05720868
CC(C)C(C=C(C(C)C)C=C1C(C)C)=C1C2=C(P(C3CCCCC3)C4CCCCC4)C=CC=C2	FC(C=CC=C1F)=C1C2=CC=NO2	CN1CCCN2C1=NCCC2	ClC1=CC=C(C(F)(F)F)C=C1	13.18136791
CC(C)C(C=C(C(C)C)C=C1C(C)C)=C1C2=C(P(C3CCCCC3)C4CCCCC4)C=CC=C2	C1(C2=CC=CC=C2)=CC=NO1	CN1CCCN2C1=NCCC2	ClC1=CC=C(C(F)(F)F)C=C1	14.96739578
CC(C)C(C=C(C(C)C)C=C1C(C)C)=C1C2=C(P(C3CCCCC3)C4CCCCC4)C=CC=C2	CC1=CC=NO1	CN1CCCN2C1=NCCC2	ClC1=CN=CC=C1	6.968929302
CC(C)C(C=C(C(C)C)C=C1C(C)C)=C1C2=C(P(C(C)(C)C)C(C)(C)C)C=CC=C2	CC1=CC(C(OCC)=O)=NO1	CN(C)P(N(C)C)(N(C)C)=NP(N(C)C)(N(C)C)=NCC	ClC1=CC=C(CC)C=C1	3.420166341
CC(C)C(C=C(C(C)C)C=C1C(C)C)=C1C2=C(P(C3CCCCC3)C4CCCCC4)C=CC=C2	CC1=NOC(C(OCC)=O)=C1	CN1CCCN2C1=NCCC2	IC1=CC=C(CC)C=C1	68.84449525
CC(C)C(C=C(C(C)C)C=C1C(C)C)=C1C2=C(P(C(C)(C)C)C(C)(C)C)C=CC=C2	O=C(OC)C1=NOC(C2=CC=CS2)=C1	CN(C)P(N(C)C)(N(C)C)=NP(N(C)C)(N(C)C)=NCC	BrC1=CC=C(CC)C=C1	63.69608906
CC(C)C(C=C(C(C)C)C=C1C(C)C)=C1C2=C(P(C3CCCCC3)C4CCCCC4)C=CC=C2	CC1=C(C(OCC)=O)C=NO1	CN(C)P(N(C)C)(N(C)C)=NP(N(C)C)(N(C)C)=NCC	BrC1=NC=CC=C1	18.58444117
CC(C)C(C=C(C(C)C)C=C1C(C)C)=C1C2=C(P(C(C)(C)C)C(C)(C)C)C(OC)=CC=C2OC	C1(C2=CC=CC=C2)=CON=C1	CN1CCCN2C1=NCCC2	IC1=CC=C(CC)C=C1	83.29437838
CC(C)C(C=C(C(C)C)C=C1C(C)C)=C1C2=C(P(C(C)(C)C)C(C)(C)C)C(OC)=CC=C2OC	C1(C2=CC=CC=C2)=CON=C1	CN(C)P(N(C)C)(N(C)C)=NP(N(C)C)(N(C)C)=NCC	ClC1=NC=CC=C1	23.70056273
CC(C)C(C=C(C(C)C)C=C1C(C)C)=C1C2=C(P(C(C)(C)C)C(C)(C)C)C=CC=C2	O=C(OC)C1=NOC(C2=CC=CS2)=C1	CC(C)(C)/N=C(N(C)C)/N(C)C	ClC1=NC=CC=C1	66.07394644
CC(C)C(C=C(C(C)C)C=C1C(C)C)=C1C2=C(P([C@@]3(C[C@@H]4C5)C[C@H](C4)C[C@H]5C3)[C@]6(C7)C[C@@H](C[C@@H]7C8)C[C@@H]8C6)C(OC)=CC=C2OC	O=C(OC)C1=CC=NO1	CN(C)P(N(C)C)(N(C)C)=NP(N(C)C)(N(C)C)=NCC	ClC1=CC=C(OC)C=C1	0
CC(C)C(C=C(C(C)C)C=C1C(C)C)=C1C2=C(P(C(C)(C)C)C(C)(C)C)C(OC)=CC=C2OC	CC1=CC(N2C=CC=C2)=NO1	CN1CCCN2C1=NCCC2	ClC1=CN=CC=C1	21.70039266
CC(C)C(C=C(C(C)C)C=C1C(C)C)=C1C2=C(P(C3CCCCC3)C4CCCCC4)C=CC=C2	CCOC(C1=NOC=C1)=O	CN(C)P(N(C)C)(N(C)C)=NP(N(C)C)(N(C)C)=NCC	ClC1=CC=C(OC)C=C1	0
CC(C)C(C=C(C(C)C)C=C1C(C)C)=C1C2=C(P([C@@]3(C[C@@H]4C5)C[C@H](C4)C[C@H]5C3)[C@]6(C7)C[C@@H](C[C@@H]7C8)C[C@@H]8C6)C(OC)=CC=C2OC	C1(C2=CC=CC=C2)=CC=NO1	CN(C)P(N(C)C)(N(C)C)=NP(N(C)C)(N(C)C)=NCC	IC1=CC=C(OC)C=C1	16.85702349
CC(C)C(C=C(C(C)C)C=C1C(C)C)=C1C2=C(P(C(C)(C)C)C(C)(C)C)C=CC=C2	O=C(OC)C1=NOC(C2=CC=CS2)=C1	CN1CCCN2C1=NCCC2	ClC1=CC=C(OC)C=C1	0.381599662
CC(C)C(C=C(C(C)C)C=C1C(C)C)=C1C2=C(P([C@@]3(C[C@@H]4C5)C[C@H](C4)C[C@H]5C3)[C@]6(C7)C[C@@H](C[C@@H]7C8)C[C@@H]8C6)C(OC)=CC=C2OC	C1(N(CC2=CC=CC=C2)CC3=CC=CC=C3)=NOC=C1	CC(C)(C)/N=C(N(C)C)/N(C)C	ClC1=CC=C(C(F)(F)F)C=C1	19.16223306
CC(C)C(C=C(C(C)C)C=C1C(C)C)=C1C2=C(P(C(C)(C)C)C(C)(C)C)C(OC)=CC=C2OC	CC1=CC(C)=NO1	CN1CCCN2C1=NCCC2	BrC1=CN=CC=C1	86.07412603
CC(C)C(C=C(C(C)C)C=C1C(C)C)=C1C2=C(P(C3CCCCC3)C4CCCCC4)C=CC=C2	O=C(OC)C1=CC=NO1	CC(C)(C)/N=C(N(C)C)/N(C)C	BrC1=CN=CC=C1	2.546576237
CC(C)C(C=C(C(C)C)C=C1C(C)C)=C1C2=C(P(C3CCCCC3)C4CCCCC4)C=CC=C2	C12=CON=C1C=CC=C2	CC(C)(C)/N=C(N(C)C)/N(C)C	IC1=CC=C(OC)C=C1	1.742923089
CC(C)C(C=C(C(C)C)C=C1C(C)C)=C1C2=C(P([C@@]3(C[C@@H]4C5)C[C@H](C4)C[C@H]5C3)[C@]6(C7)C[C@@H](C[C@@H]7C8)C[C@@H]8C6)C(OC)=CC=C2OC	CC1=NOC(C(OCC)=O)=C1	CN1CCCN2C1=NCCC2	BrC1=CC=C(CC)C=C1	57.85208433
CC(C)C(C=C(C(C)C)C=C1C(C)C)=C1C2=C(P([C@@]3(C[C@@H]4C5)C[C@H](C4)C[C@H]5C3)[C@]6(C7)C[C@@H](C[C@@H]7C8)C[C@@H]8C6)C(OC)=CC=C2OC	O=C(OC)C1=CC=NO1	CC(C)(C)/N=C(N(C)C)/N(C)C	IC1=CC=C(C(F)(F)F)C=C1	18.53801466
CC(C)C(C=C(C(C)C)C=C1C(C)C)=C1C2=C(P(C(C)(C)C)C(C)(C)C)C=CC=C2	COC1=NOC(C(OCC)=O)=C1	CN1CCCN2C1=NCCC2	BrC1=CN=CC=C1	79.51166554
CC(C)C(C=C(C(C)C)C=C1C(C)C)=C1C2=C(P([C@@]3(C[C@@H]4C5)C[C@H](C4)C[C@H]5C3)[C@]6(C7)C[C@@H](C[C@@H]7C8)C[C@@H]8C6)C(OC)=CC=C2OC	C1(N(CC2=CC=CC=C2)CC3=CC=CC=C3)=CC=NO1	CN1CCCN2C1=NCCC2	IC1=CN=CC=C1	67.35182955
CC(C)C(C=C(C(C)C)C=C1C(C)C)=C1C2=C(P(C3CCCCC3)C4CCCCC4)C=CC=C2	C12=C(C=CC=C2)ON=C1	CC(C)(C)/N=C(N(C)C)/N(C)C	BrC1=CC=C(C(F)(F)F)C=C1	22.22290277
CC(C)C(C=C(C(C)C)C=C1C(C)C)=C1C2=C(P(C(C)(C)C)C(C)(C)C)C(OC)=CC=C2OC	COC1=NOC(C(OCC)=O)=C1	CC(C)(C)/N=C(N(C)C)/N(C)C	IC1=CC=C(C(F)(F)F)C=C1	37.62624076
CC(C)C(C=C(C(C)C)C=C1C(C)C)=C1C2=C(P(C(C)(C)C)C(C)(C)C)C=CC=C2	CCOC(C1=CON=C1)=O	CN1CCCN2C1=NCCC2	BrC1=CN=CC=C1	30.11566658
CC(C)C(C=C(C(C)C)C=C1C(C)C)=C1C2=C(P(C(C)(C)C)C(C)(C)C)C(OC)=CC=C2OC	C12=C(C=CC=C2)ON=C1	CN1CCCN2C1=NCCC2	BrC1=CN=CC=C1	80.00019125
CC(C)C(C=C(C(C)C)C=C1C(C)C)=C1C2=C(P([C@@]3(C[C@@H]4C5)C[C@H](C4)C[C@H]5C3)[C@]6(C7)C[C@@H](C[C@@H]7C8)C[C@@H]8C6)C(OC)=CC=C2OC	C12=C(C=CC=C2)ON=C1	CN1CCCN2C1=NCCC2	BrC1=NC=CC=C1	67.75052852
CC(C)C(C=C(C(C)C)C=C1C(C)C)=C1C2=C(P([C@@]3(C[C@@H]4C5)C[C@H](C4)C[C@H]5C3)[C@]6(C7)C[C@@H](C[C@@H]7C8)C[C@@H]8C6)C(OC)=CC=C2OC	CC1=NOC(C(OCC)=O)=C1	CN1CCCN2C1=NCCC2	BrC1=CN=CC=C1	86.53541708
CC(C)C(C=C(C(C)C)C=C1C(C)C)=C1C2=C(P(C(C)(C)C)C(C)(C)C)C(OC)=CC=C2OC	C1(C2=CC=CC=C2)=NOC=C1	CN(C)P(N(C)C)(N(C)C)=NP(N(C)C)(N(C)C)=NCC	BrC1=CN=CC=C1	4.80921591
CC(C)C(C=C(C(C)C)C=C1C(C)C)=C1C2=C(P(C(C)(C)C)C(C)(C)C)C=CC=C2	CC1=NOC(C(OCC)=O)=C1	CN1CCCN2C1=NCCC2	IC1=CC=C(CC)C=C1	84.89551287
CC(C)C(C=C(C(C)C)C=C1C(C)C)=C1C2=C(P(C(C)(C)C)C(C)(C)C)C=CC=C2	C12=C(C=CC=C2)ON=C1	CN1CCCN2C1=NCCC2	ClC1=NC=CC=C1	77.39811795
CC(C)C(C=C(C(C)C)C=C1C(C)C)=C1C2=C(P([C@@]3(C[C@@H]4C5)C[C@H](C4)C[C@H]5C3)[C@]6(C7)C[C@@H](C[C@@H]7C8)C[C@@H]8C6)C(OC)=CC=C2OC	C1(N(CC2=CC=CC=C2)CC3=CC=CC=C3)=NOC=C1	CN(C)P(N(C)C)(N(C)C)=NP(N(C)C)(N(C)C)=NCC	IC1=CC=C(OC)C=C1	66.01585424
CC(C)C(C=C(C(C)C)C=C1C(C)C)=C1C2=C(P(C(C)(C)C)C(C)(C)C)C(OC)=CC=C2OC	FC(C=CC=C1F)=C1C2=CC=NO2	CC(C)(C)/N=C(N(C)C)/N(C)C	IC1=NC=CC=C1	61.37532466
CC(C)C(C=C(C(C)C)C=C1C(C)C)=C1C2=C(P(C3CCCCC3)C4CCCCC4)C=CC=C2	O=C(OC)C1=NOC(C2=CC=CO2)=C1	CN1CCCN2C1=NCCC2	BrC1=NC=CC=C1	49.96376516
CC(C)C(C=C(C(C)C)C=C1C(C)C)=C1C2=C(P(C(C)(C)C)C(C)(C)C)C(OC)=CC=C2OC	C1(C2=CC=CC=C2)=CON=C1	CN1CCCN2C1=NCCC2	ClC1=CN=CC=C1	29.94942755
CC(C)C(C=C(C(C)C)C=C1C(C)C)=C1C2=C(P(C3CCCCC3)C4CCCCC4)C=CC=C2	CCOC(C1=CON=C1)=O	CC(C)(C)/N=C(N(C)C)/N(C)C	ClC1=CC=C(CC)C=C1	0
CC(C)C(C=C(C(C)C)C=C1C(C)C)=C1C2=C(P(C(C)(C)C)C(C)(C)C)C=CC=C2	CC1=CC(C(OCC)=O)=NO1	CC(C)(C)/N=C(N(C)C)/N(C)C	IC1=CC=C(OC)C=C1	43.87183311
CC(C)C(C=C(C(C)C)C=C1C(C)C)=C1C2=C(P([C@@]3(C[C@@H]4C5)C[C@H](C4)C[C@H]5C3)[C@]6(C7)C[C@@H](C[C@@H]7C8)C[C@@H]8C6)C(OC)=CC=C2OC	O=C(OC)C1=NOC(C2=CC=CO2)=C1	CN1CCCN2C1=NCCC2	IC1=NC=CC=C1	87.94083651
CC(C)C(C=C(C(C)C)C=C1C(C)C)=C1C2=C(P(C3CCCCC3)C4CCCCC4)C=CC=C2	COC1=NOC(C(OCC)=O)=C1	CC(C)(C)/N=C(N(C)C)/N(C)C	BrC1=CC=C(OC)C=C1	11.6535106
CC(C)C(C=C(C(C)C)C=C1C(C)C)=C1C2=C(P(C3CCCCC3)C4CCCCC4)C=CC=C2	O=C(OC)C1=NOC(C2=CC=CO2)=C1	CN1CCCN2C1=NCCC2	IC1=CC=C(C(F)(F)F)C=C1	34.0336157
CC(C)C(C=C(C(C)C)C=C1C(C)C)=C1C2=C(P(C(C)(C)C)C(C)(C)C)C=CC=C2	CC1=NOC(C(OCC)=O)=C1	CC(C)(C)/N=C(N(C)C)/N(C)C	BrC1=NC=CC=C1	83.08846167
CC(C)C(C=C(C(C)C)C=C1C(C)C)=C1C2=C(P(C(C)(C)C)C(C)(C)C)C=CC=C2	CC1=NOC=C1	CN(C)P(N(C)C)(N(C)C)=NP(N(C)C)(N(C)C)=NCC	BrC1=CC=C(OC)C=C1	45.57576479
CC(C)C(C=C(C(C)C)C=C1C(C)C)=C1C2=C(P(C(C)(C)C)C(C)(C)C)C=CC=C2	C12=C(C=CC=C2)ON=C1	CC(C)(C)/N=C(N(C)C)/N(C)C	BrC1=CC=C(OC)C=C1	13.25145725
CC(C)C(C=C(C(C)C)C=C1C(C)C)=C1C2=C(P(C3CCCCC3)C4CCCCC4)C=CC=C2	CC1=NOC=C1	CN1CCCN2C1=NCCC2	IC1=CC=C(C(F)(F)F)C=C1	47.42870408
CC(C)C(C=C(C(C)C)C=C1C(C)C)=C1C2=C(P([C@@]3(C[C@@H]4C5)C[C@H](C4)C[C@H]5C3)[C@]6(C7)C[C@@H](C[C@@H]7C8)C[C@@H]8C6)C(OC)=CC=C2OC	CC1=CC(C)=NO1	CN(C)P(N(C)C)(N(C)C)=NP(N(C)C)(N(C)C)=NCC	BrC1=CC=C(C(F)(F)F)C=C1	9.025273637
CC(C)C(C=C(C(C)C)C=C1C(C)C)=C1C2=C(P(C3CCCCC3)C4CCCCC4)C=CC=C2	C12=CON=C1C=CC=C2	CC(C)(C)/N=C(N(C)C)/N(C)C	BrC1=CC=C(OC)C=C1	0
CC(C)C(C=C(C(C)C)C=C1C(C)C)=C1C2=C(P(C(C)(C)C)C(C)(C)C)C=CC=C2	CCOC(C1=CON=C1)=O	CN1CCCN2C1=NCCC2	ClC1=CC=C(C(F)(F)F)C=C1	21.36830036
CC(C)C(C=C(C(C)C)C=C1C(C)C)=C1C2=C(P(C3CCCCC3)C4CCCCC4)C=CC=C2	CC1=NOC(C2=CC=CC=C2)=C1	CN(C)P(N(C)C)(N(C)C)=NP(N(C)C)(N(C)C)=NCC	BrC1=NC=CC=C1	23.18775097
CC(C)C(C=C(C(C)C)C=C1C(C)C)=C1C2=C(P(C3CCCCC3)C4CCCCC4)C=CC=C2	C1(C2=CC=CC=C2)=CON=C1	CN(C)P(N(C)C)(N(C)C)=NP(N(C)C)(N(C)C)=NCC	IC1=CC=C(C(F)(F)F)C=C1	15.0343232
CC(C)C(C=C(C(C)C)C=C1C(C)C)=C1C2=C(P(C(C)(C)C)C(C)(C)C)C=CC=C2	CCOC(C1=CON=C1)=O	CC(C)(C)/N=C(N(C)C)/N(C)C	ClC1=CN=CC=C1	0
CC(C)C(C=C(C(C)C)C=C1C(C)C)=C1C2=C(P(C(C)(C)C)C(C)(C)C)C=CC=C2	CCOC(C1=CON=C1)=O	CN(C)P(N(C)C)(N(C)C)=NP(N(C)C)(N(C)C)=NCC	BrC1=NC=CC=C1	4.84059533
CC(C)C(C=C(C(C)C)C=C1C(C)C)=C1C2=C(P(C3CCCCC3)C4CCCCC4)C=CC=C2	CCOC(C1=CON=C1)=O	CC(C)(C)/N=C(N(C)C)/N(C)C	IC1=CN=CC=C1	0.027450906
CC(C)C(C=C(C(C)C)C=C1C(C)C)=C1C2=C(P(C(C)(C)C)C(C)(C)C)C=CC=C2	CC1=NOC=C1	CN1CCCN2C1=NCCC2	ClC1=CC=C(OC)C=C1	0.97555089
CC(C)C(C=C(C(C)C)C=C1C(C)C)=C1C2=C(P(C3CCCCC3)C4CCCCC4)C=CC=C2	FC(C=CC=C1F)=C1C2=CC=NO2	CN1CCCN2C1=NCCC2	BrC1=CC=C(CC)C=C1	9.241578451
CC(C)C(C=C(C(C)C)C=C1C(C)C)=C1C2=C(P(C(C)(C)C)C(C)(C)C)C(OC)=CC=C2OC	CCOC(C1=NOC=C1)=O	CN1CCCN2C1=NCCC2	IC1=CC=C(OC)C=C1	47.70226953
CC(C)C(C=C(C(C)C)C=C1C(C)C)=C1C2=C(P([C@@]3(C[C@@H]4C5)C[C@H](C4)C[C@H]5C3)[C@]6(C7)C[C@@H](C[C@@H]7C8)C[C@@H]8C6)C(OC)=CC=C2OC	CC1=NOC=C1	CN(C)P(N(C)C)(N(C)C)=NP(N(C)C)(N(C)C)=NCC	BrC1=NC=CC=C1	89.89767813
CC(C)C(C=C(C(C)C)C=C1C(C)C)=C1C2=C(P(C(C)(C)C)C(C)(C)C)C(OC)=CC=C2OC	CC1=CC(C)=NO1	CN(C)P(N(C)C)(N(C)C)=NP(N(C)C)(N(C)C)=NCC	IC1=CC=C(CC)C=C1	74.23518284
CC(C)C(C=C(C(C)C)C=C1C(C)C)=C1C2=C(P(C(C)(C)C)C(C)(C)C)C(OC)=CC=C2OC	C1(N(CC2=CC=CC=C2)CC3=CC=CC=C3)=NOC=C1	CN1CCCN2C1=NCCC2	ClC1=CC=C(OC)C=C1	41.98383636
CC(C)C(C=C(C(C)C)C=C1C(C)C)=C1C2=C(P(C3CCCCC3)C4CCCCC4)C=CC=C2	CC1=CC(C)=NO1	CC(C)(C)/N=C(N(C)C)/N(C)C	ClC1=CC=C(C(F)(F)F)C=C1	0
CC(C)C(C=C(C(C)C)C=C1C(C)C)=C1C2=C(P([C@@]3(C[C@@H]4C5)C[C@H](C4)C[C@H]5C3)[C@]6(C7)C[C@@H](C[C@@H]7C8)C[C@@H]8C6)C(OC)=CC=C2OC	CC1=CC(N2C=CC=C2)=NO1	CC(C)(C)/N=C(N(C)C)/N(C)C	IC1=NC=CC=C1	58.26903703
CC(C)C(C=C(C(C)C)C=C1C(C)C)=C1C2=C(P([C@@]3(C[C@@H]4C5)C[C@H](C4)C[C@H]5C3)[C@]6(C7)C[C@@H](C[C@@H]7C8)C[C@@H]8C6)C(OC)=CC=C2OC	C1(C2=CC=CC=C2)=CC=NO1	CN(C)P(N(C)C)(N(C)C)=NP(N(C)C)(N(C)C)=NCC	BrC1=CC=C(CC)C=C1	19.90273024
CC(C)C(C=C(C(C)C)C=C1C(C)C)=C1C2=C(P(C(C)(C)C)C(C)(C)C)C=CC=C2	CC1=NOC(C2=CC=CC=C2)=C1	CC(C)(C)/N=C(N(C)C)/N(C)C	BrC1=CC=C(CC)C=C1	54.46826622
CC(C)C(C=C(C(C)C)C=C1C(C)C)=C1C2=C(P(C(C)(C)C)C(C)(C)C)C=CC=C2	C1(C2=CC=CC=C2)=NOC=C1	CN1CCCN2C1=NCCC2	BrC1=CC=C(C(F)(F)F)C=C1	52.01896484
CC(C)C(C=C(C(C)C)C=C1C(C)C)=C1C2=C(P(C(C)(C)C)C(C)(C)C)C=CC=C2	CC1=NOC(C2=CC=CC=C2)=C1	CC(C)(C)/N=C(N(C)C)/N(C)C	BrC1=NC=CC=C1	66.35401825
CC(C)C(C=C(C(C)C)C=C1C(C)C)=C1C2=C(P(C(C)(C)C)C(C)(C)C)C=CC=C2	CC1=NOC(C2=CC=CC=C2)=C1	CN(C)P(N(C)C)(N(C)C)=NP(N(C)C)(N(C)C)=NCC	BrC1=NC=CC=C1	55.70352222
CC(C)C(C=C(C(C)C)C=C1C(C)C)=C1C2=C(P([C@@]3(C[C@@H]4C5)C[C@H](C4)C[C@H]5C3)[C@]6(C7)C[C@@H](C[C@@H]7C8)C[C@@H]8C6)C(OC)=CC=C2OC	CC1=CC(N2C=CC=C2)=NO1	CN1CCCN2C1=NCCC2	IC1=NC=CC=C1	84.70172213
CC(C)C(C=C(C(C)C)C=C1C(C)C)=C1C2=C(P(C3CCCCC3)C4CCCCC4)C=CC=C2	O=C(OC)C1=NOC(C2=CC=CO2)=C1	CN(C)P(N(C)C)(N(C)C)=NP(N(C)C)(N(C)C)=NCC	ClC1=CC=C(C(F)(F)F)C=C1	6.618305452
CC(C)C(C=C(C(C)C)C=C1C(C)C)=C1C2=C(P(C(C)(C)C)C(C)(C)C)C(OC)=CC=C2OC	CC1=CC(N2C=CC=C2)=NO1	CN(C)P(N(C)C)(N(C)C)=NP(N(C)C)(N(C)C)=NCC	BrC1=CC=C(C(F)(F)F)C=C1	24.23482722
CC(C)C(C=C(C(C)C)C=C1C(C)C)=C1C2=C(P(C(C)(C)C)C(C)(C)C)C=CC=C2	CC1=NOC=C1	CN(C)P(N(C)C)(N(C)C)=NP(N(C)C)(N(C)C)=NCC	ClC1=CC=C(CC)C=C1	3.622466468
CC(C)C(C=C(C(C)C)C=C1C(C)C)=C1C2=C(P(C3CCCCC3)C4CCCCC4)C=CC=C2	C1(C2=CC=CC=C2)=CC=NO1	CN1CCCN2C1=NCCC2	ClC1=CC=C(CC)C=C1	3.920306162
CC(C)C(C=C(C(C)C)C=C1C(C)C)=C1C2=C(P(C3CCCCC3)C4CCCCC4)C=CC=C2	C1(N(CC2=CC=CC=C2)CC3=CC=CC=C3)=NOC=C1	CC(C)(C)/N=C(N(C)C)/N(C)C	ClC1=CC=C(C(F)(F)F)C=C1	17.88950545
CC(C)C(C=C(C(C)C)C=C1C(C)C)=C1C2=C(P(C(C)(C)C)C(C)(C)C)C=CC=C2	FC(C=CC=C1F)=C1C2=CC=NO2	CN(C)P(N(C)C)(N(C)C)=NP(N(C)C)(N(C)C)=NCC	ClC1=CC=C(C(F)(F)F)C=C1	13.16893511
CC(C)C(C=C(C(C)C)C=C1C(C)C)=C1C2=C(P(C3CCCCC3)C4CCCCC4)C=CC=C2	O=C(OC)C1=NOC(C2=CC=CS2)=C1	CN1CCCN2C1=NCCC2	ClC1=CC=C(OC)C=C1	0
CC(C)C(C=C(C(C)C)C=C1C(C)C)=C1C2=C(P(C3CCCCC3)C4CCCCC4)C=CC=C2	C1(C2=CC=CC=C2)=CON=C1	CC(C)(C)/N=C(N(C)C)/N(C)C	ClC1=CN=CC=C1	2.917168593
CC(C)C(C=C(C(C)C)C=C1C(C)C)=C1C2=C(P(C(C)(C)C)C(C)(C)C)C(OC)=CC=C2OC	COC1=NOC(C(OCC)=O)=C1	CC(C)(C)/N=C(N(C)C)/N(C)C	ClC1=CC=C(CC)C=C1	3.554195282
CC(C)C(C=C(C(C)C)C=C1C(C)C)=C1C2=C(P([C@@]3(C[C@@H]4C5)C[C@H](C4)C[C@H]5C3)[C@]6(C7)C[C@@H](C[C@@H]7C8)C[C@@H]8C6)C(OC)=CC=C2OC	CC1=CC(C)=NO1	CN1CCCN2C1=NCCC2	ClC1=NC=CC=C1	75.55480498
CC(C)C(C=C(C(C)C)C=C1C(C)C)=C1C2=C(P(C(C)(C)C)C(C)(C)C)C(OC)=CC=C2OC	C12=C(C=CC=C2)ON=C1	CC(C)(C)/N=C(N(C)C)/N(C)C	BrC1=CC=C(OC)C=C1	11.92095297
CC(C)C(C=C(C(C)C)C=C1C(C)C)=C1C2=C(P(C3CCCCC3)C4CCCCC4)C=CC=C2	C1(C2=CC=CC=C2)=CC=NO1	CN(C)P(N(C)C)(N(C)C)=NP(N(C)C)(N(C)C)=NCC	ClC1=NC=CC=C1	9.46569581
CC(C)C(C=C(C(C)C)C=C1C(C)C)=C1C2=C(P(C(C)(C)C)C(C)(C)C)C=CC=C2	C12=CON=C1C=CC=C2	CN1CCCN2C1=NCCC2	BrC1=CC=C(C(F)(F)F)C=C1	11.85943612
CC(C)C(C=C(C(C)C)C=C1C(C)C)=C1C2=C(P(C3CCCCC3)C4CCCCC4)C=CC=C2	C1(N(CC2=CC=CC=C2)CC3=CC=CC=C3)=CC=NO1	CC(C)(C)/N=C(N(C)C)/N(C)C	IC1=NC=CC=C1	40.83653695
CC(C)C(C=C(C(C)C)C=C1C(C)C)=C1C2=C(P(C(C)(C)C)C(C)(C)C)C=CC=C2	CC1=CC=NO1	CN1CCCN2C1=NCCC2	BrC1=CC=C(OC)C=C1	44.39407022
CC(C)C(C=C(C(C)C)C=C1C(C)C)=C1C2=C(P(C(C)(C)C)C(C)(C)C)C=CC=C2	O=C(OC)C1=CC=NO1	CN1CCCN2C1=NCCC2	ClC1=NC=CC=C1	63.35366236
CC(C)C(C=C(C(C)C)C=C1C(C)C)=C1C2=C(P(C(C)(C)C)C(C)(C)C)C=CC=C2	CC1=CC(N2C=CC=C2)=NO1	CC(C)(C)/N=C(N(C)C)/N(C)C	IC1=NC=CC=C1	62.35242374
CC(C)C(C=C(C(C)C)C=C1C(C)C)=C1C2=C(P(C(C)(C)C)C(C)(C)C)C(OC)=CC=C2OC	O=C(OC)C1=CC=NO1	CC(C)(C)/N=C(N(C)C)/N(C)C	BrC1=CN=CC=C1	26.20309393
CC(C)C(C=C(C(C)C)C=C1C(C)C)=C1C2=C(P(C3CCCCC3)C4CCCCC4)C=CC=C2	CC1=CC=NO1	CN(C)P(N(C)C)(N(C)C)=NP(N(C)C)(N(C)C)=NCC	BrC1=CC=C(C(F)(F)F)C=C1	12.36887401
CC(C)C(C=C(C(C)C)C=C1C(C)C)=C1C2=C(P(C3CCCCC3)C4CCCCC4)C=CC=C2	CCOC(C1=CON=C1)=O	CN1CCCN2C1=NCCC2	IC1=CC=C(CC)C=C1	21.48672588
CC(C)C(C=C(C(C)C)C=C1C(C)C)=C1C2=C(P(C(C)(C)C)C(C)(C)C)C(OC)=CC=C2OC	CC1=NOC(C2=CC=CC=C2)=C1	CC(C)(C)/N=C(N(C)C)/N(C)C	ClC1=CC=C(CC)C=C1	4.7108856
CC(C)C(C=C(C(C)C)C=C1C(C)C)=C1C2=C(P(C(C)(C)C)C(C)(C)C)C=CC=C2	CCOC(C1=NOC=C1)=O	CN(C)P(N(C)C)(N(C)C)=NP(N(C)C)(N(C)C)=NCC	ClC1=CC=C(C(F)(F)F)C=C1	0
CC(C)C(C=C(C(C)C)C=C1C(C)C)=C1C2=C(P([C@@]3(C[C@@H]4C5)C[C@H](C4)C[C@H]5C3)[C@]6(C7)C[C@@H](C[C@@H]7C8)C[C@@H]8C6)C(OC)=CC=C2OC	FC(C=CC=C1F)=C1C2=CC=NO2	CN1CCCN2C1=NCCC2	ClC1=CN=CC=C1	0
CC(C)C(C=C(C(C)C)C=C1C(C)C)=C1C2=C(P(C(C)(C)C)C(C)(C)C)C(OC)=CC=C2OC	O=C(OC)C1=NOC(C2=CC=CS2)=C1	CN1CCCN2C1=NCCC2	ClC1=NC=CC=C1	78.02488381
CC(C)C(C=C(C(C)C)C=C1C(C)C)=C1C2=C(P(C3CCCCC3)C4CCCCC4)C=CC=C2	FC(C=CC=C1F)=C1C2=CC=NO2	CC(C)(C)/N=C(N(C)C)/N(C)C	BrC1=CC=C(CC)C=C1	9.250516466
CC(C)C(C=C(C(C)C)C=C1C(C)C)=C1C2=C(P(C(C)(C)C)C(C)(C)C)C=CC=C2	C1(C2=CC=CC=C2)=CC=NO1	CN(C)P(N(C)C)(N(C)C)=NP(N(C)C)(N(C)C)=NCC	BrC1=CC=C(OC)C=C1	16.04854773
CC(C)C(C=C(C(C)C)C=C1C(C)C)=C1C2=C(P(C3CCCCC3)C4CCCCC4)C=CC=C2	C1(C2=CC=CC=C2)=NOC=C1	CN(C)P(N(C)C)(N(C)C)=NP(N(C)C)(N(C)C)=NCC	BrC1=CN=CC=C1	16.03639807
CC(C)C(C=C(C(C)C)C=C1C(C)C)=C1C2=C(P([C@@]3(C[C@@H]4C5)C[C@H](C4)C[C@H]5C3)[C@]6(C7)C[C@@H](C[C@@H]7C8)C[C@@H]8C6)C(OC)=CC=C2OC	C12=C(C=CC=C2)ON=C1	CC(C)(C)/N=C(N(C)C)/N(C)C	IC1=CC=C(OC)C=C1	23.34747951
CC(C)C(C=C(C(C)C)C=C1C(C)C)=C1C2=C(P(C3CCCCC3)C4CCCCC4)C=CC=C2	CC1=C(C(OCC)=O)C=NO1	CN1CCCN2C1=NCCC2	ClC1=NC=CC=C1	18.83260332
CC(C)C(C=C(C(C)C)C=C1C(C)C)=C1C2=C(P(C3CCCCC3)C4CCCCC4)C=CC=C2	CCOC(C1=CON=C1)=O	CC(C)(C)/N=C(N(C)C)/N(C)C	BrC1=CC=C(C(F)(F)F)C=C1	0.546791384
CC(C)C(C=C(C(C)C)C=C1C(C)C)=C1C2=C(P(C(C)(C)C)C(C)(C)C)C(OC)=CC=C2OC	C12=CON=C1C=CC=C2	CC(C)(C)/N=C(N(C)C)/N(C)C	BrC1=CN=CC=C1	11.61765415
CC(C)C(C=C(C(C)C)C=C1C(C)C)=C1C2=C(P(C(C)(C)C)C(C)(C)C)C(OC)=CC=C2OC	O=C(OC)C1=NOC(C2=CC=CS2)=C1	CN(C)P(N(C)C)(N(C)C)=NP(N(C)C)(N(C)C)=NCC	BrC1=CC=C(C(F)(F)F)C=C1	25.56755062
CC(C)C(C=C(C(C)C)C=C1C(C)C)=C1C2=C(P([C@@]3(C[C@@H]4C5)C[C@H](C4)C[C@H]5C3)[C@]6(C7)C[C@@H](C[C@@H]7C8)C[C@@H]8C6)C(OC)=CC=C2OC	C1(N(CC2=CC=CC=C2)CC3=CC=CC=C3)=NOC=C1	CN(C)P(N(C)C)(N(C)C)=NP(N(C)C)(N(C)C)=NCC	BrC1=CC=C(OC)C=C1	65.46891846
CC(C)C(C=C(C(C)C)C=C1C(C)C)=C1C2=C(P([C@@]3(C[C@@H]4C5)C[C@H](C4)C[C@H]5C3)[C@]6(C7)C[C@@H](C[C@@H]7C8)C[C@@H]8C6)C(OC)=CC=C2OC	CC1=NOC(C2=CC=CC=C2)=C1	CC(C)(C)/N=C(N(C)C)/N(C)C	IC1=CC=C(OC)C=C1	40.59375347
CC(C)C(C=C(C(C)C)C=C1C(C)C)=C1C2=C(P(C(C)(C)C)C(C)(C)C)C(OC)=CC=C2OC	O=C(OC)C1=NOC(C2=CC=CS2)=C1	CN1CCCN2C1=NCCC2	ClC1=CC=C(CC)C=C1	4.225486824
CC(C)C(C=C(C(C)C)C=C1C(C)C)=C1C2=C(P([C@@]3(C[C@@H]4C5)C[C@H](C4)C[C@H]5C3)[C@]6(C7)C[C@@H](C[C@@H]7C8)C[C@@H]8C6)C(OC)=CC=C2OC	C1(N(CC2=CC=CC=C2)CC3=CC=CC=C3)=CC=NO1	CN1CCCN2C1=NCCC2	ClC1=CN=CC=C1	0
CC(C)C(C=C(C(C)C)C=C1C(C)C)=C1C2=C(P(C3CCCCC3)C4CCCCC4)C=CC=C2	CC1=NOC(C(OCC)=O)=C1	CN(C)P(N(C)C)(N(C)C)=NP(N(C)C)(N(C)C)=NCC	BrC1=CC=C(C(F)(F)F)C=C1	35.07866175
CC(C)C(C=C(C(C)C)C=C1C(C)C)=C1C2=C(P([C@@]3(C[C@@H]4C5)C[C@H](C4)C[C@H]5C3)[C@]6(C7)C[C@@H](C[C@@H]7C8)C[C@@H]8C6)C(OC)=CC=C2OC	CCOC(C1=NOC=C1)=O	CC(C)(C)/N=C(N(C)C)/N(C)C	BrC1=CC=C(OC)C=C1	33.21564888
CC(C)C(C=C(C(C)C)C=C1C(C)C)=C1C2=C(P(C(C)(C)C)C(C)(C)C)C=CC=C2	CC1=C(C(OCC)=O)C=NO1	CN(C)P(N(C)C)(N(C)C)=NP(N(C)C)(N(C)C)=NCC	IC1=CC=C(C(F)(F)F)C=C1	15.87410565
CC(C)C(C=C(C(C)C)C=C1C(C)C)=C1C2=C(P([C@@]3(C[C@@H]4C5)C[C@H](C4)C[C@H]5C3)[C@]6(C7)C[C@@H](C[C@@H]7C8)C[C@@H]8C6)C(OC)=CC=C2OC	CCOC(C1=NOC=C1)=O	CN1CCCN2C1=NCCC2	IC1=CC=C(OC)C=C1	50.83768511
CC(C)C(C=C(C(C)C)C=C1C(C)C)=C1C2=C(P(C3CCCCC3)C4CCCCC4)C=CC=C2	FC(C=CC=C1F)=C1C2=CC=NO2	CC(C)(C)/N=C(N(C)C)/N(C)C	ClC1=NC=CC=C1	15.10135263
CC(C)C(C=C(C(C)C)C=C1C(C)C)=C1C2=C(P([C@@]3(C[C@@H]4C5)C[C@H](C4)C[C@H]5C3)[C@]6(C7)C[C@@H](C[C@@H]7C8)C[C@@H]8C6)C(OC)=CC=C2OC	CCOC(C1=CON=C1)=O	CN1CCCN2C1=NCCC2	BrC1=CC=C(OC)C=C1	18.44134196
CC(C)C(C=C(C(C)C)C=C1C(C)C)=C1C2=C(P([C@@]3(C[C@@H]4C5)C[C@H](C4)C[C@H]5C3)[C@]6(C7)C[C@@H](C[C@@H]7C8)C[C@@H]8C6)C(OC)=CC=C2OC	O=C(OC)C1=NOC(C2=CC=CS2)=C1	CN1CCCN2C1=NCCC2	BrC1=CN=CC=C1	43.53836522
CC(C)C(C=C(C(C)C)C=C1C(C)C)=C1C2=C(P(C3CCCCC3)C4CCCCC4)C=CC=C2	O=C(OC)C1=NOC(C2=CC=CS2)=C1	CC(C)(C)/N=C(N(C)C)/N(C)C	ClC1=NC=CC=C1	22.69659515
CC(C)C(C=C(C(C)C)C=C1C(C)C)=C1C2=C(P(C(C)(C)C)C(C)(C)C)C(OC)=CC=C2OC	COC1=NOC(C(OCC)=O)=C1	CN(C)P(N(C)C)(N(C)C)=NP(N(C)C)(N(C)C)=NCC	BrC1=CC=C(C(F)(F)F)C=C1	28.25277351
CC(C)C(C=C(C(C)C)C=C1C(C)C)=C1C2=C(P(C3CCCCC3)C4CCCCC4)C=CC=C2	CC1=NOC=C1	CN1CCCN2C1=NCCC2	IC1=CN=CC=C1	49.09682213
CC(C)C(C=C(C(C)C)C=C1C(C)C)=C1C2=C(P(C(C)(C)C)C(C)(C)C)C(OC)=CC=C2OC	O=C(OC)C1=NOC(C2=CC=CO2)=C1	CC(C)(C)/N=C(N(C)C)/N(C)C	IC1=CC=C(CC)C=C1	61.65083258
CC(C)C(C=C(C(C)C)C=C1C(C)C)=C1C2=C(P(C(C)(C)C)C(C)(C)C)C(OC)=CC=C2OC	CC1=C(C(OCC)=O)C=NO1	CN(C)P(N(C)C)(N(C)C)=NP(N(C)C)(N(C)C)=NCC	ClC1=CC=C(CC)C=C1	8.038113026
CC(C)C(C=C(C(C)C)C=C1C(C)C)=C1C2=C(P(C(C)(C)C)C(C)(C)C)C(OC)=CC=C2OC	CC1=CC(C)=NO1	CN1CCCN2C1=NCCC2	ClC1=CC=C(OC)C=C1	0.49264217
CC(C)C(C=C(C(C)C)C=C1C(C)C)=C1C2=C(P([C@@]3(C[C@@H]4C5)C[C@H](C4)C[C@H]5C3)[C@]6(C7)C[C@@H](C[C@@H]7C8)C[C@@H]8C6)C(OC)=CC=C2OC	CC1=CC(C(OCC)=O)=NO1	CN1CCCN2C1=NCCC2	ClC1=CN=CC=C1	14.50083816
CC(C)C(C=C(C(C)C)C=C1C(C)C)=C1C2=C(P(C(C)(C)C)C(C)(C)C)C(OC)=CC=C2OC	O=C(OC)C1=NOC(C2=CC=CS2)=C1	CN1CCCN2C1=NCCC2	IC1=CC=C(OC)C=C1	44.33872807
CC(C)C(C=C(C(C)C)C=C1C(C)C)=C1C2=C(P(C(C)(C)C)C(C)(C)C)C(OC)=CC=C2OC	C1(C2=CC=CC=C2)=CC=NO1	CN1CCCN2C1=NCCC2	IC1=CC=C(OC)C=C1	54.89240735
CC(C)C(C=C(C(C)C)C=C1C(C)C)=C1C2=C(P([C@@]3(C[C@@H]4C5)C[C@H](C4)C[C@H]5C3)[C@]6(C7)C[C@@H](C[C@@H]7C8)C[C@@H]8C6)C(OC)=CC=C2OC	C1(N(CC2=CC=CC=C2)CC3=CC=CC=C3)=CC=NO1	CC(C)(C)/N=C(N(C)C)/N(C)C	ClC1=NC=CC=C1	20.49711258
CC(C)C(C=C(C(C)C)C=C1C(C)C)=C1C2=C(P(C(C)(C)C)C(C)(C)C)C(OC)=CC=C2OC	CC1=CC(N2C=CC=C2)=NO1	CN(C)P(N(C)C)(N(C)C)=NP(N(C)C)(N(C)C)=NCC	ClC1=CC=C(CC)C=C1	9.993569506
CC(C)C(C=C(C(C)C)C=C1C(C)C)=C1C2=C(P(C(C)(C)C)C(C)(C)C)C=CC=C2	C1(C2=CC=CC=C2)=CC=NO1	CN1CCCN2C1=NCCC2	ClC1=NC=CC=C1	86.68959994
CC(C)C(C=C(C(C)C)C=C1C(C)C)=C1C2=C(P(C(C)(C)C)C(C)(C)C)C(OC)=CC=C2OC	C12=C(C=CC=C2)ON=C1	CC(C)(C)/N=C(N(C)C)/N(C)C	IC1=CC=C(CC)C=C1	44.01604328
CC(C)C(C=C(C(C)C)C=C1C(C)C)=C1C2=C(P(C(C)(C)C)C(C)(C)C)C(OC)=CC=C2OC	C12=CON=C1C=CC=C2	CN(C)P(N(C)C)(N(C)C)=NP(N(C)C)(N(C)C)=NCC	IC1=CC=C(CC)C=C1	11.23128528
CC(C)C(C=C(C(C)C)C=C1C(C)C)=C1C2=C(P([C@@]3(C[C@@H]4C5)C[C@H](C4)C[C@H]5C3)[C@]6(C7)C[C@@H](C[C@@H]7C8)C[C@@H]8C6)C(OC)=CC=C2OC	CC1=CC(C(OCC)=O)=NO1	CN1CCCN2C1=NCCC2	IC1=CC=C(C(F)(F)F)C=C1	48.86581696
CC(C)C(C=C(C(C)C)C=C1C(C)C)=C1C2=C(P(C(C)(C)C)C(C)(C)C)C=CC=C2	CC1=C(C(OCC)=O)C=NO1	CC(C)(C)/N=C(N(C)C)/N(C)C	IC1=NC=CC=C1	44.53583158
CC(C)C(C=C(C(C)C)C=C1C(C)C)=C1C2=C(P([C@@]3(C[C@@H]4C5)C[C@H](C4)C[C@H]5C3)[C@]6(C7)C[C@@H](C[C@@H]7C8)C[C@@H]8C6)C(OC)=CC=C2OC	COC1=NOC(C(OCC)=O)=C1	CN(C)P(N(C)C)(N(C)C)=NP(N(C)C)(N(C)C)=NCC	BrC1=CN=CC=C1	47.89881593
CC(C)C(C=C(C(C)C)C=C1C(C)C)=C1C2=C(P(C(C)(C)C)C(C)(C)C)C=CC=C2	C1(C2=CC=CC=C2)=CC=NO1	CN(C)P(N(C)C)(N(C)C)=NP(N(C)C)(N(C)C)=NCC	BrC1=CC=C(CC)C=C1	28.39231834
CC(C)C(C=C(C(C)C)C=C1C(C)C)=C1C2=C(P(C(C)(C)C)C(C)(C)C)C=CC=C2	C1(C2=CC=CC=C2)=CC=NO1	CN1CCCN2C1=NCCC2	IC1=CC=C(CC)C=C1	77.57371189
CC(C)C(C=C(C(C)C)C=C1C(C)C)=C1C2=C(P(C3CCCCC3)C4CCCCC4)C=CC=C2	O=C(OC)C1=NOC(C2=CC=CS2)=C1	CN(C)P(N(C)C)(N(C)C)=NP(N(C)C)(N(C)C)=NCC	BrC1=NC=CC=C1	31.22952549
CC(C)C(C=C(C(C)C)C=C1C(C)C)=C1C2=C(P(C(C)(C)C)C(C)(C)C)C(OC)=CC=C2OC	COC1=NOC(C(OCC)=O)=C1	CN1CCCN2C1=NCCC2	ClC1=CC=C(OC)C=C1	0
CC(C)C(C=C(C(C)C)C=C1C(C)C)=C1C2=C(P(C3CCCCC3)C4CCCCC4)C=CC=C2	CCOC(C1=NOC=C1)=O	CC(C)(C)/N=C(N(C)C)/N(C)C	IC1=CC=C(CC)C=C1	42.17741181
CC(C)C(C=C(C(C)C)C=C1C(C)C)=C1C2=C(P(C3CCCCC3)C4CCCCC4)C=CC=C2	O=C(OC)C1=NOC(C2=CC=CS2)=C1	CN(C)P(N(C)C)(N(C)C)=NP(N(C)C)(N(C)C)=NCC	BrC1=CN=CC=C1	13.63572226
CC(C)C(C=C(C(C)C)C=C1C(C)C)=C1C2=C(P(C(C)(C)C)C(C)(C)C)C=CC=C2	C1(C2=CC=CC=C2)=NOC=C1	CN(C)P(N(C)C)(N(C)C)=NP(N(C)C)(N(C)C)=NCC	ClC1=CC=C(OC)C=C1	1.112505085
CC(C)C(C=C(C(C)C)C=C1C(C)C)=C1C2=C(P(C(C)(C)C)C(C)(C)C)C(OC)=CC=C2OC	CC1=CC(C)=NO1	CN(C)P(N(C)C)(N(C)C)=NP(N(C)C)(N(C)C)=NCC	ClC1=CC=C(OC)C=C1	0
CC(C)C(C=C(C(C)C)C=C1C(C)C)=C1C2=C(P(C3CCCCC3)C4CCCCC4)C=CC=C2	CC1=NOC(C(OCC)=O)=C1	CN(C)P(N(C)C)(N(C)C)=NP(N(C)C)(N(C)C)=NCC	ClC1=NC=CC=C1	35.13952712
CC(C)C(C=C(C(C)C)C=C1C(C)C)=C1C2=C(P([C@@]3(C[C@@H]4C5)C[C@H](C4)C[C@H]5C3)[C@]6(C7)C[C@@H](C[C@@H]7C8)C[C@@H]8C6)C(OC)=CC=C2OC	CC1=C(C(OCC)=O)C=NO1	CN(C)P(N(C)C)(N(C)C)=NP(N(C)C)(N(C)C)=NCC	ClC1=CC=C(OC)C=C1	0.613157833
CC(C)C(C=C(C(C)C)C=C1C(C)C)=C1C2=C(P(C(C)(C)C)C(C)(C)C)C=CC=C2	O=C(OC)C1=CC=NO1	CN(C)P(N(C)C)(N(C)C)=NP(N(C)C)(N(C)C)=NCC	ClC1=CC=C(CC)C=C1	4.278834497
CC(C)C(C=C(C(C)C)C=C1C(C)C)=C1C2=C(P([C@@]3(C[C@@H]4C5)C[C@H](C4)C[C@H]5C3)[C@]6(C7)C[C@@H](C[C@@H]7C8)C[C@@H]8C6)C(OC)=CC=C2OC	O=C(OC)C1=NOC(C2=CC=CS2)=C1	CN(C)P(N(C)C)(N(C)C)=NP(N(C)C)(N(C)C)=NCC	IC1=CC=C(OC)C=C1	44.94211074
CC(C)C(C=C(C(C)C)C=C1C(C)C)=C1C2=C(P([C@@]3(C[C@@H]4C5)C[C@H](C4)C[C@H]5C3)[C@]6(C7)C[C@@H](C[C@@H]7C8)C[C@@H]8C6)C(OC)=CC=C2OC	CC1=CC=NO1	CN(C)P(N(C)C)(N(C)C)=NP(N(C)C)(N(C)C)=NCC	IC1=CC=C(OC)C=C1	11.24955158
CC(C)C(C=C(C(C)C)C=C1C(C)C)=C1C2=C(P(C3CCCCC3)C4CCCCC4)C=CC=C2	C12=CON=C1C=CC=C2	CN1CCCN2C1=NCCC2	ClC1=CC=C(C(F)(F)F)C=C1	0
CC(C)C(C=C(C(C)C)C=C1C(C)C)=C1C2=C(P(C(C)(C)C)C(C)(C)C)C=CC=C2	C1(C2=CC=CC=C2)=CC=NO1	CC(C)(C)/N=C(N(C)C)/N(C)C	BrC1=NC=CC=C1	82.1847816
CC(C)C(C=C(C(C)C)C=C1C(C)C)=C1C2=C(P(C3CCCCC3)C4CCCCC4)C=CC=C2	O=C(OC)C1=NOC(C2=CC=CS2)=C1	CC(C)(C)/N=C(N(C)C)/N(C)C	ClC1=CN=CC=C1	4.58213428
CC(C)C(C=C(C(C)C)C=C1C(C)C)=C1C2=C(P(C(C)(C)C)C(C)(C)C)C(OC)=CC=C2OC	O=C(OC)C1=NOC(C2=CC=CS2)=C1	CN(C)P(N(C)C)(N(C)C)=NP(N(C)C)(N(C)C)=NCC	ClC1=CN=CC=C1	0.810171959
CC(C)C(C=C(C(C)C)C=C1C(C)C)=C1C2=C(P(C3CCCCC3)C4CCCCC4)C=CC=C2	O=C(OC)C1=NOC(C2=CC=CS2)=C1	CN1CCCN2C1=NCCC2	ClC1=CC=C(CC)C=C1	0.884950948
CC(C)C(C=C(C(C)C)C=C1C(C)C)=C1C2=C(P([C@@]3(C[C@@H]4C5)C[C@H](C4)C[C@H]5C3)[C@]6(C7)C[C@@H](C[C@@H]7C8)C[C@@H]8C6)C(OC)=CC=C2OC	CC1=NOC(C(OCC)=O)=C1	CC(C)(C)/N=C(N(C)C)/N(C)C	BrC1=CN=CC=C1	65.78374618
CC(C)C(C=C(C(C)C)C=C1C(C)C)=C1C2=C(P([C@@]3(C[C@@H]4C5)C[C@H](C4)C[C@H]5C3)[C@]6(C7)C[C@@H](C[C@@H]7C8)C[C@@H]8C6)C(OC)=CC=C2OC	CC1=NOC(C(OCC)=O)=C1	CN(C)P(N(C)C)(N(C)C)=NP(N(C)C)(N(C)C)=NCC	ClC1=CC=C(C(F)(F)F)C=C1	2.038853369
CC(C)C(C=C(C(C)C)C=C1C(C)C)=C1C2=C(P(C(C)(C)C)C(C)(C)C)C(OC)=CC=C2OC	O=C(OC)C1=NOC(C2=CC=CO2)=C1	CN(C)P(N(C)C)(N(C)C)=NP(N(C)C)(N(C)C)=NCC	ClC1=NC=CC=C1	75.99606764
CC(C)C(C=C(C(C)C)C=C1C(C)C)=C1C2=C(P([C@@]3(C[C@@H]4C5)C[C@H](C4)C[C@H]5C3)[C@]6(C7)C[C@@H](C[C@@H]7C8)C[C@@H]8C6)C(OC)=CC=C2OC	CC1=NOC=C1	CN(C)P(N(C)C)(N(C)C)=NP(N(C)C)(N(C)C)=NCC	IC1=CN=CC=C1	0.747631534
CC(C)C(C=C(C(C)C)C=C1C(C)C)=C1C2=C(P(C(C)(C)C)C(C)(C)C)C=CC=C2	CCOC(C1=CON=C1)=O	CN1CCCN2C1=NCCC2	BrC1=CC=C(C(F)(F)F)C=C1	21.54675104
CC(C)C(C=C(C(C)C)C=C1C(C)C)=C1C2=C(P([C@@]3(C[C@@H]4C5)C[C@H](C4)C[C@H]5C3)[C@]6(C7)C[C@@H](C[C@@H]7C8)C[C@@H]8C6)C(OC)=CC=C2OC	CC1=NOC(C2=CC=CC=C2)=C1	CN(C)P(N(C)C)(N(C)C)=NP(N(C)C)(N(C)C)=NCC	IC1=NC=CC=C1	83.08232968
CC(C)C(C=C(C(C)C)C=C1C(C)C)=C1C2=C(P(C3CCCCC3)C4CCCCC4)C=CC=C2	C1(C2=CC=CC=C2)=CC=NO1	CN1CCCN2C1=NCCC2	BrC1=NC=CC=C1	42.69485888
CC(C)C(C=C(C(C)C)C=C1C(C)C)=C1C2=C(P(C3CCCCC3)C4CCCCC4)C=CC=C2	CC1=CC=NO1	CC(C)(C)/N=C(N(C)C)/N(C)C	IC1=CN=CC=C1	32.75793304
CC(C)C(C=C(C(C)C)C=C1C(C)C)=C1C2=C(P([C@@]3(C[C@@H]4C5)C[C@H](C4)C[C@H]5C3)[C@]6(C7)C[C@@H](C[C@@H]7C8)C[C@@H]8C6)C(OC)=CC=C2OC	CC1=NOC(C(OCC)=O)=C1	CC(C)(C)/N=C(N(C)C)/N(C)C	ClC1=CC=C(CC)C=C1	0
CC(C)C(C=C(C(C)C)C=C1C(C)C)=C1C2=C(P(C(C)(C)C)C(C)(C)C)C(OC)=CC=C2OC	FC(C=CC=C1F)=C1C2=CC=NO2	CC(C)(C)/N=C(N(C)C)/N(C)C	IC1=CN=CC=C1	55.13286563
CC(C)C(C=C(C(C)C)C=C1C(C)C)=C1C2=C(P([C@@]3(C[C@@H]4C5)C[C@H](C4)C[C@H]5C3)[C@]6(C7)C[C@@H](C[C@@H]7C8)C[C@@H]8C6)C(OC)=CC=C2OC	CC1=NOC=C1	CN1CCCN2C1=NCCC2	ClC1=CN=CC=C1	9.967076399
CC(C)C(C=C(C(C)C)C=C1C(C)C)=C1C2=C(P([C@@]3(C[C@@H]4C5)C[C@H](C4)C[C@H]5C3)[C@]6(C7)C[C@@H](C[C@@H]7C8)C[C@@H]8C6)C(OC)=CC=C2OC	C12=CON=C1C=CC=C2	CN(C)P(N(C)C)(N(C)C)=NP(N(C)C)(N(C)C)=NCC	ClC1=CN=CC=C1	0.750246803
CC(C)C(C=C(C(C)C)C=C1C(C)C)=C1C2=C(P([C@@]3(C[C@@H]4C5)C[C@H](C4)C[C@H]5C3)[C@]6(C7)C[C@@H](C[C@@H]7C8)C[C@@H]8C6)C(OC)=CC=C2OC	CCOC(C1=NOC=C1)=O	CN(C)P(N(C)C)(N(C)C)=NP(N(C)C)(N(C)C)=NCC	ClC1=NC=CC=C1	0
CC(C)C(C=C(C(C)C)C=C1C(C)C)=C1C2=C(P(C(C)(C)C)C(C)(C)C)C(OC)=CC=C2OC	C1(N(CC2=CC=CC=C2)CC3=CC=CC=C3)=NOC=C1	CC(C)(C)/N=C(N(C)C)/N(C)C	BrC1=NC=CC=C1	59.21092574
CC(C)C(C=C(C(C)C)C=C1C(C)C)=C1C2=C(P(C(C)(C)C)C(C)(C)C)C(OC)=CC=C2OC	COC1=NOC(C(OCC)=O)=C1	CN1CCCN2C1=NCCC2	ClC1=CC=C(CC)C=C1	4.04132523
CC(C)C(C=C(C(C)C)C=C1C(C)C)=C1C2=C(P(C(C)(C)C)C(C)(C)C)C=CC=C2	C1(N(CC2=CC=CC=C2)CC3=CC=CC=C3)=CC=NO1	CC(C)(C)/N=C(N(C)C)/N(C)C	IC1=CC=C(CC)C=C1	57.01120739
CC(C)C(C=C(C(C)C)C=C1C(C)C)=C1C2=C(P(C(C)(C)C)C(C)(C)C)C(OC)=CC=C2OC	CC1=NOC=C1	CN1CCCN2C1=NCCC2	BrC1=CN=CC=C1	93.74857618
CC(C)C(C=C(C(C)C)C=C1C(C)C)=C1C2=C(P(C3CCCCC3)C4CCCCC4)C=CC=C2	C1(C2=CC=CC=C2)=CC=NO1	CN(C)P(N(C)C)(N(C)C)=NP(N(C)C)(N(C)C)=NCC	BrC1=CC=C(CC)C=C1	14.23417841
CC(C)C(C=C(C(C)C)C=C1C(C)C)=C1C2=C(P(C(C)(C)C)C(C)(C)C)C(OC)=CC=C2OC	CC1=CC=NO1	CN(C)P(N(C)C)(N(C)C)=NP(N(C)C)(N(C)C)=NCC	BrC1=NC=CC=C1	32.01759643
CC(C)C(C=C(C(C)C)C=C1C(C)C)=C1C2=C(P(C3CCCCC3)C4CCCCC4)C=CC=C2	FC(C=CC=C1F)=C1C2=CC=NO2	CN1CCCN2C1=NCCC2	ClC1=NC=CC=C1	14.60964787
CC(C)C(C=C(C(C)C)C=C1C(C)C)=C1C2=C(P(C3CCCCC3)C4CCCCC4)C=CC=C2	C12=CON=C1C=CC=C2	CN(C)P(N(C)C)(N(C)C)=NP(N(C)C)(N(C)C)=NCC	BrC1=CC=C(CC)C=C1	8.876631997
CC(C)C(C=C(C(C)C)C=C1C(C)C)=C1C2=C(P(C(C)(C)C)C(C)(C)C)C(OC)=CC=C2OC	CC1=NOC(C2=CC=CC=C2)=C1	CN1CCCN2C1=NCCC2	IC1=CC=C(C(F)(F)F)C=C1	41.728023
CC(C)C(C=C(C(C)C)C=C1C(C)C)=C1C2=C(P(C(C)(C)C)C(C)(C)C)C(OC)=CC=C2OC	O=C(OC)C1=NOC(C2=CC=CS2)=C1	CN1CCCN2C1=NCCC2	BrC1=NC=CC=C1	80.73687357
CC(C)C(C=C(C(C)C)C=C1C(C)C)=C1C2=C(P([C@@]3(C[C@@H]4C5)C[C@H](C4)C[C@H]5C3)[C@]6(C7)C[C@@H](C[C@@H]7C8)C[C@@H]8C6)C(OC)=CC=C2OC	CC1=CC=NO1	CN1CCCN2C1=NCCC2	IC1=CN=CC=C1	91.69839995
CC(C)C(C=C(C(C)C)C=C1C(C)C)=C1C2=C(P(C(C)(C)C)C(C)(C)C)C=CC=C2	CC1=NOC=C1	CC(C)(C)/N=C(N(C)C)/N(C)C	ClC1=CC=C(C(F)(F)F)C=C1	34.30918762
CC(C)C(C=C(C(C)C)C=C1C(C)C)=C1C2=C(P(C(C)(C)C)C(C)(C)C)C(OC)=CC=C2OC	C12=CON=C1C=CC=C2	CN1CCCN2C1=NCCC2	IC1=CC=C(OC)C=C1	35.33585167
CC(C)C(C=C(C(C)C)C=C1C(C)C)=C1C2=C(P(C(C)(C)C)C(C)(C)C)C=CC=C2	CC1=CC(C(OCC)=O)=NO1	CN1CCCN2C1=NCCC2	ClC1=CC=C(C(F)(F)F)C=C1	42.28229272
CC(C)C(C=C(C(C)C)C=C1C(C)C)=C1C2=C(P(C(C)(C)C)C(C)(C)C)C(OC)=CC=C2OC	C1(C2=CC=CC=C2)=CC=NO1	CN1CCCN2C1=NCCC2	BrC1=CC=C(CC)C=C1	57.45048731
CC(C)C(C=C(C(C)C)C=C1C(C)C)=C1C2=C(P(C(C)(C)C)C(C)(C)C)C=CC=C2	CC1=NOC(C(OCC)=O)=C1	CN1CCCN2C1=NCCC2	IC1=CN=CC=C1	94.69105416
CC(C)C(C=C(C(C)C)C=C1C(C)C)=C1C2=C(P(C(C)(C)C)C(C)(C)C)C(OC)=CC=C2OC	C1(N(CC2=CC=CC=C2)CC3=CC=CC=C3)=NOC=C1	CN(C)P(N(C)C)(N(C)C)=NP(N(C)C)(N(C)C)=NCC	ClC1=CN=CC=C1	6.010382761
CC(C)C(C=C(C(C)C)C=C1C(C)C)=C1C2=C(P(C(C)(C)C)C(C)(C)C)C(OC)=CC=C2OC	C12=C(C=CC=C2)ON=C1	CC(C)(C)/N=C(N(C)C)/N(C)C	IC1=CN=CC=C1	58.6831586
CC(C)C(C=C(C(C)C)C=C1C(C)C)=C1C2=C(P(C3CCCCC3)C4CCCCC4)C=CC=C2	C1(C2=CC=CC=C2)=CON=C1	CN(C)P(N(C)C)(N(C)C)=NP(N(C)C)(N(C)C)=NCC	ClC1=NC=CC=C1	12.98584411
CC(C)C(C=C(C(C)C)C=C1C(C)C)=C1C2=C(P(C(C)(C)C)C(C)(C)C)C=CC=C2	CCOC(C1=CON=C1)=O	CN(C)P(N(C)C)(N(C)C)=NP(N(C)C)(N(C)C)=NCC	BrC1=CC=C(C(F)(F)F)C=C1	5.034974824
CC(C)C(C=C(C(C)C)C=C1C(C)C)=C1C2=C(P(C(C)(C)C)C(C)(C)C)C(OC)=CC=C2OC	CCOC(C1=CON=C1)=O	CC(C)(C)/N=C(N(C)C)/N(C)C	BrC1=CC=C(CC)C=C1	2.370474153
CC(C)C(C=C(C(C)C)C=C1C(C)C)=C1C2=C(P(C(C)(C)C)C(C)(C)C)C(OC)=CC=C2OC	CC1=NOC=C1	CN(C)P(N(C)C)(N(C)C)=NP(N(C)C)(N(C)C)=NCC	BrC1=CC=C(CC)C=C1	68.29340203
CC(C)C(C=C(C(C)C)C=C1C(C)C)=C1C2=C(P([C@@]3(C[C@@H]4C5)C[C@H](C4)C[C@H]5C3)[C@]6(C7)C[C@@H](C[C@@H]7C8)C[C@@H]8C6)C(OC)=CC=C2OC	CCOC(C1=CON=C1)=O	CN(C)P(N(C)C)(N(C)C)=NP(N(C)C)(N(C)C)=NCC	BrC1=CC=C(CC)C=C1	1.305562617
CC(C)C(C=C(C(C)C)C=C1C(C)C)=C1C2=C(P(C(C)(C)C)C(C)(C)C)C=CC=C2	O=C(OC)C1=CC=NO1	CN(C)P(N(C)C)(N(C)C)=NP(N(C)C)(N(C)C)=NCC	IC1=CC=C(OC)C=C1	13.83920399
CC(C)C(C=C(C(C)C)C=C1C(C)C)=C1C2=C(P(C(C)(C)C)C(C)(C)C)C=CC=C2	C1(N(CC2=CC=CC=C2)CC3=CC=CC=C3)=NOC=C1	CN1CCCN2C1=NCCC2	IC1=CC=C(OC)C=C1	56.80622374
CC(C)C(C=C(C(C)C)C=C1C(C)C)=C1C2=C(P(C(C)(C)C)C(C)(C)C)C=CC=C2	CC1=CC=NO1	CC(C)(C)/N=C(N(C)C)/N(C)C	BrC1=NC=CC=C1	63.56431346
CC(C)C(C=C(C(C)C)C=C1C(C)C)=C1C2=C(P(C3CCCCC3)C4CCCCC4)C=CC=C2	CC1=CC(N2C=CC=C2)=NO1	CN(C)P(N(C)C)(N(C)C)=NP(N(C)C)(N(C)C)=NCC	IC1=CC=C(CC)C=C1	67.69619533
CC(C)C(C=C(C(C)C)C=C1C(C)C)=C1C2=C(P(C3CCCCC3)C4CCCCC4)C=CC=C2	FC(C=CC=C1F)=C1C2=CC=NO2	CN(C)P(N(C)C)(N(C)C)=NP(N(C)C)(N(C)C)=NCC	BrC1=CC=C(OC)C=C1	8.641168314
CC(C)C(C=C(C(C)C)C=C1C(C)C)=C1C2=C(P(C(C)(C)C)C(C)(C)C)C(OC)=CC=C2OC	CC1=CC(C(OCC)=O)=NO1	CN(C)P(N(C)C)(N(C)C)=NP(N(C)C)(N(C)C)=NCC	BrC1=CC=C(OC)C=C1	43.42467948
CC(C)C(C=C(C(C)C)C=C1C(C)C)=C1C2=C(P([C@@]3(C[C@@H]4C5)C[C@H](C4)C[C@H]5C3)[C@]6(C7)C[C@@H](C[C@@H]7C8)C[C@@H]8C6)C(OC)=CC=C2OC	C1(C2=CC=CC=C2)=CC=NO1	CN(C)P(N(C)C)(N(C)C)=NP(N(C)C)(N(C)C)=NCC	ClC1=CC=C(CC)C=C1	3.595206135
CC(C)C(C=C(C(C)C)C=C1C(C)C)=C1C2=C(P(C3CCCCC3)C4CCCCC4)C=CC=C2	C12=C(C=CC=C2)ON=C1	CN1CCCN2C1=NCCC2	ClC1=CC=C(OC)C=C1	0
CC(C)C(C=C(C(C)C)C=C1C(C)C)=C1C2=C(P(C(C)(C)C)C(C)(C)C)C=CC=C2	CC1=C(C(OCC)=O)C=NO1	CN(C)P(N(C)C)(N(C)C)=NP(N(C)C)(N(C)C)=NCC	ClC1=CC=C(OC)C=C1	1.879419954
CC(C)C(C=C(C(C)C)C=C1C(C)C)=C1C2=C(P(C(C)(C)C)C(C)(C)C)C(OC)=CC=C2OC	COC1=NOC(C(OCC)=O)=C1	CN(C)P(N(C)C)(N(C)C)=NP(N(C)C)(N(C)C)=NCC	IC1=CC=C(OC)C=C1	42.82874785
CC(C)C(C=C(C(C)C)C=C1C(C)C)=C1C2=C(P(C3CCCCC3)C4CCCCC4)C=CC=C2	O=C(OC)C1=NOC(C2=CC=CS2)=C1	CN(C)P(N(C)C)(N(C)C)=NP(N(C)C)(N(C)C)=NCC	IC1=CC=C(CC)C=C1	31.41749034
CC(C)C(C=C(C(C)C)C=C1C(C)C)=C1C2=C(P(C(C)(C)C)C(C)(C)C)C=CC=C2	C12=C(C=CC=C2)ON=C1	CN1CCCN2C1=NCCC2	IC1=NC=CC=C1	84.53852223
CC(C)C(C=C(C(C)C)C=C1C(C)C)=C1C2=C(P(C(C)(C)C)C(C)(C)C)C(OC)=CC=C2OC	CCOC(C1=CON=C1)=O	CN1CCCN2C1=NCCC2	IC1=CC=C(CC)C=C1	33.69627508
CC(C)C(C=C(C(C)C)C=C1C(C)C)=C1C2=C(P([C@@]3(C[C@@H]4C5)C[C@H](C4)C[C@H]5C3)[C@]6(C7)C[C@@H](C[C@@H]7C8)C[C@@H]8C6)C(OC)=CC=C2OC	O=C(OC)C1=NOC(C2=CC=CO2)=C1	CN1CCCN2C1=NCCC2	ClC1=CC=C(C(F)(F)F)C=C1	2.103607287
CC(C)C(C=C(C(C)C)C=C1C(C)C)=C1C2=C(P(C(C)(C)C)C(C)(C)C)C(OC)=CC=C2OC	O=C(OC)C1=NOC(C2=CC=CO2)=C1	CN(C)P(N(C)C)(N(C)C)=NP(N(C)C)(N(C)C)=NCC	IC1=CN=CC=C1	49.87050942
CC(C)C(C=C(C(C)C)C=C1C(C)C)=C1C2=C(P(C(C)(C)C)C(C)(C)C)C(OC)=CC=C2OC	O=C(OC)C1=NOC(C2=CC=CS2)=C1	CN(C)P(N(C)C)(N(C)C)=NP(N(C)C)(N(C)C)=NCC	BrC1=CN=CC=C1	48.96975625
CC(C)C(C=C(C(C)C)C=C1C(C)C)=C1C2=C(P([C@@]3(C[C@@H]4C5)C[C@H](C4)C[C@H]5C3)[C@]6(C7)C[C@@H](C[C@@H]7C8)C[C@@H]8C6)C(OC)=CC=C2OC	C1(C2=CC=CC=C2)=NOC=C1	CC(C)(C)/N=C(N(C)C)/N(C)C	BrC1=CC=C(OC)C=C1	46.19696168
CC(C)C(C=C(C(C)C)C=C1C(C)C)=C1C2=C(P(C(C)(C)C)C(C)(C)C)C(OC)=CC=C2OC	CC1=NOC=C1	CN(C)P(N(C)C)(N(C)C)=NP(N(C)C)(N(C)C)=NCC	ClC1=NC=CC=C1	69.08248124
CC(C)C(C=C(C(C)C)C=C1C(C)C)=C1C2=C(P([C@@]3(C[C@@H]4C5)C[C@H](C4)C[C@H]5C3)[C@]6(C7)C[C@@H](C[C@@H]7C8)C[C@@H]8C6)C(OC)=CC=C2OC	CC1=CC(C)=NO1	CC(C)(C)/N=C(N(C)C)/N(C)C	ClC1=NC=CC=C1	33.09635306
CC(C)C(C=C(C(C)C)C=C1C(C)C)=C1C2=C(P(C(C)(C)C)C(C)(C)C)C(OC)=CC=C2OC	C1(N(CC2=CC=CC=C2)CC3=CC=CC=C3)=CC=NO1	CC(C)(C)/N=C(N(C)C)/N(C)C	ClC1=CC=C(C(F)(F)F)C=C1	5.492602222
CC(C)C(C=C(C(C)C)C=C1C(C)C)=C1C2=C(P(C(C)(C)C)C(C)(C)C)C=CC=C2	CC1=NOC(C(OCC)=O)=C1	CN1CCCN2C1=NCCC2	ClC1=CC=C(OC)C=C1	0
CC(C)C(C=C(C(C)C)C=C1C(C)C)=C1C2=C(P(C(C)(C)C)C(C)(C)C)C=CC=C2	C1(N(CC2=CC=CC=C2)CC3=CC=CC=C3)=CC=NO1	CN(C)P(N(C)C)(N(C)C)=NP(N(C)C)(N(C)C)=NCC	IC1=CN=CC=C1	20.6070389
CC(C)C(C=C(C(C)C)C=C1C(C)C)=C1C2=C(P(C(C)(C)C)C(C)(C)C)C(OC)=CC=C2OC	CC1=NOC(C2=CC=CC=C2)=C1	CN1CCCN2C1=NCCC2	IC1=CC=C(CC)C=C1	71.82751675
CC(C)C(C=C(C(C)C)C=C1C(C)C)=C1C2=C(P(C(C)(C)C)C(C)(C)C)C(OC)=CC=C2OC	C1(C2=CC=CC=C2)=NOC=C1	CN1CCCN2C1=NCCC2	ClC1=CC=C(CC)C=C1	9.034825048
CC(C)C(C=C(C(C)C)C=C1C(C)C)=C1C2=C(P([C@@]3(C[C@@H]4C5)C[C@H](C4)C[C@H]5C3)[C@]6(C7)C[C@@H](C[C@@H]7C8)C[C@@H]8C6)C(OC)=CC=C2OC	C1(C2=CC=CC=C2)=CC=NO1	CN1CCCN2C1=NCCC2	BrC1=NC=CC=C1	84.91024962
CC(C)C(C=C(C(C)C)C=C1C(C)C)=C1C2=C(P(C(C)(C)C)C(C)(C)C)C(OC)=CC=C2OC	C1(N(CC2=CC=CC=C2)CC3=CC=CC=C3)=CC=NO1	CN(C)P(N(C)C)(N(C)C)=NP(N(C)C)(N(C)C)=NCC	BrC1=CC=C(OC)C=C1	38.02062933
CC(C)C(C=C(C(C)C)C=C1C(C)C)=C1C2=C(P(C3CCCCC3)C4CCCCC4)C=CC=C2	CC1=CC=NO1	CN(C)P(N(C)C)(N(C)C)=NP(N(C)C)(N(C)C)=NCC	ClC1=CN=CC=C1	9.474964289
CC(C)C(C=C(C(C)C)C=C1C(C)C)=C1C2=C(P(C(C)(C)C)C(C)(C)C)C=CC=C2	O=C(OC)C1=CC=NO1	CN(C)P(N(C)C)(N(C)C)=NP(N(C)C)(N(C)C)=NCC	ClC1=CC=C(C(F)(F)F)C=C1	8.912186757
CC(C)C(C=C(C(C)C)C=C1C(C)C)=C1C2=C(P(C(C)(C)C)C(C)(C)C)C(OC)=CC=C2OC	C1(N(CC2=CC=CC=C2)CC3=CC=CC=C3)=CC=NO1	CC(C)(C)/N=C(N(C)C)/N(C)C	ClC1=NC=CC=C1	29.74076309
CC(C)C(C=C(C(C)C)C=C1C(C)C)=C1C2=C(P(C(C)(C)C)C(C)(C)C)C=CC=C2	CC1=CC=NO1	CN(C)P(N(C)C)(N(C)C)=NP(N(C)C)(N(C)C)=NCC	BrC1=CN=CC=C1	21.93776353
CC(C)C(C=C(C(C)C)C=C1C(C)C)=C1C2=C(P([C@@]3(C[C@@H]4C5)C[C@H](C4)C[C@H]5C3)[C@]6(C7)C[C@@H](C[C@@H]7C8)C[C@@H]8C6)C(OC)=CC=C2OC	C1(C2=CC=CC=C2)=CON=C1	CN(C)P(N(C)C)(N(C)C)=NP(N(C)C)(N(C)C)=NCC	BrC1=NC=CC=C1	20.15990301
CC(C)C(C=C(C(C)C)C=C1C(C)C)=C1C2=C(P(C(C)(C)C)C(C)(C)C)C=CC=C2	O=C(OC)C1=NOC(C2=CC=CO2)=C1	CN(C)P(N(C)C)(N(C)C)=NP(N(C)C)(N(C)C)=NCC	IC1=CN=CC=C1	75.28558302
CC(C)C(C=C(C(C)C)C=C1C(C)C)=C1C2=C(P([C@@]3(C[C@@H]4C5)C[C@H](C4)C[C@H]5C3)[C@]6(C7)C[C@@H](C[C@@H]7C8)C[C@@H]8C6)C(OC)=CC=C2OC	CC1=CC=NO1	CC(C)(C)/N=C(N(C)C)/N(C)C	IC1=CC=C(C(F)(F)F)C=C1	37.04718214
CC(C)C(C=C(C(C)C)C=C1C(C)C)=C1C2=C(P(C3CCCCC3)C4CCCCC4)C=CC=C2	CC1=NOC(C(OCC)=O)=C1	CN1CCCN2C1=NCCC2	IC1=CC=C(C(F)(F)F)C=C1	46.63249784
CC(C)C(C=C(C(C)C)C=C1C(C)C)=C1C2=C(P(C(C)(C)C)C(C)(C)C)C(OC)=CC=C2OC	CC1=CC(C)=NO1	CN(C)P(N(C)C)(N(C)C)=NP(N(C)C)(N(C)C)=NCC	BrC1=NC=CC=C1	79.65524299
CC(C)C(C=C(C(C)C)C=C1C(C)C)=C1C2=C(P([C@@]3(C[C@@H]4C5)C[C@H](C4)C[C@H]5C3)[C@]6(C7)C[C@@H](C[C@@H]7C8)C[C@@H]8C6)C(OC)=CC=C2OC	CCOC(C1=CON=C1)=O	CN1CCCN2C1=NCCC2	ClC1=NC=CC=C1	34.48220577
CC(C)C(C=C(C(C)C)C=C1C(C)C)=C1C2=C(P(C(C)(C)C)C(C)(C)C)C(OC)=CC=C2OC	C1(C2=CC=CC=C2)=CON=C1	CC(C)(C)/N=C(N(C)C)/N(C)C	BrC1=CC=C(C(F)(F)F)C=C1	31.17955703
CC(C)C(C=C(C(C)C)C=C1C(C)C)=C1C2=C(P([C@@]3(C[C@@H]4C5)C[C@H](C4)C[C@H]5C3)[C@]6(C7)C[C@@H](C[C@@H]7C8)C[C@@H]8C6)C(OC)=CC=C2OC	O=C(OC)C1=NOC(C2=CC=CS2)=C1	CN(C)P(N(C)C)(N(C)C)=NP(N(C)C)(N(C)C)=NCC	ClC1=NC=CC=C1	54.69797468
CC(C)C(C=C(C(C)C)C=C1C(C)C)=C1C2=C(P(C(C)(C)C)C(C)(C)C)C=CC=C2	CC1=NOC(C2=CC=CC=C2)=C1	CN1CCCN2C1=NCCC2	ClC1=CC=C(C(F)(F)F)C=C1	33.9312366
CC(C)C(C=C(C(C)C)C=C1C(C)C)=C1C2=C(P(C(C)(C)C)C(C)(C)C)C(OC)=CC=C2OC	CC1=CC(C(OCC)=O)=NO1	CC(C)(C)/N=C(N(C)C)/N(C)C	ClC1=CN=CC=C1	21.94834142
CC(C)C(C=C(C(C)C)C=C1C(C)C)=C1C2=C(P(C(C)(C)C)C(C)(C)C)C(OC)=CC=C2OC	CCOC(C1=NOC=C1)=O	CN1CCCN2C1=NCCC2	BrC1=CC=C(OC)C=C1	45.97256872
CC(C)C(C=C(C(C)C)C=C1C(C)C)=C1C2=C(P(C(C)(C)C)C(C)(C)C)C=CC=C2	C12=CON=C1C=CC=C2	CN(C)P(N(C)C)(N(C)C)=NP(N(C)C)(N(C)C)=NCC	BrC1=CC=C(OC)C=C1	13.33701887
CC(C)C(C=C(C(C)C)C=C1C(C)C)=C1C2=C(P(C(C)(C)C)C(C)(C)C)C=CC=C2	CC1=C(C(OCC)=O)C=NO1	CN1CCCN2C1=NCCC2	ClC1=CC=C(CC)C=C1	13.56968075
CC(C)C(C=C(C(C)C)C=C1C(C)C)=C1C2=C(P(C(C)(C)C)C(C)(C)C)C(OC)=CC=C2OC	CCOC(C1=NOC=C1)=O	CC(C)(C)/N=C(N(C)C)/N(C)C	BrC1=CC=C(CC)C=C1	62.44858365
CC(C)C(C=C(C(C)C)C=C1C(C)C)=C1C2=C(P([C@@]3(C[C@@H]4C5)C[C@H](C4)C[C@H]5C3)[C@]6(C7)C[C@@H](C[C@@H]7C8)C[C@@H]8C6)C(OC)=CC=C2OC	CC1=CC(C)=NO1	CN1CCCN2C1=NCCC2	BrC1=CC=C(OC)C=C1	48.41843845
CC(C)C(C=C(C(C)C)C=C1C(C)C)=C1C2=C(P(C(C)(C)C)C(C)(C)C)C=CC=C2	COC1=NOC(C(OCC)=O)=C1	CC(C)(C)/N=C(N(C)C)/N(C)C	ClC1=CC=C(CC)C=C1	1.358946967
CC(C)C(C=C(C(C)C)C=C1C(C)C)=C1C2=C(P([C@@]3(C[C@@H]4C5)C[C@H](C4)C[C@H]5C3)[C@]6(C7)C[C@@H](C[C@@H]7C8)C[C@@H]8C6)C(OC)=CC=C2OC	C1(N(CC2=CC=CC=C2)CC3=CC=CC=C3)=CC=NO1	CC(C)(C)/N=C(N(C)C)/N(C)C	BrC1=CC=C(CC)C=C1	30.16614104
CC(C)C(C=C(C(C)C)C=C1C(C)C)=C1C2=C(P(C(C)(C)C)C(C)(C)C)C(OC)=CC=C2OC	C1(C2=CC=CC=C2)=NOC=C1	CN1CCCN2C1=NCCC2	IC1=CC=C(CC)C=C1	78.10978605
CC(C)C(C=C(C(C)C)C=C1C(C)C)=C1C2=C(P([C@@]3(C[C@@H]4C5)C[C@H](C4)C[C@H]5C3)[C@]6(C7)C[C@@H](C[C@@H]7C8)C[C@@H]8C6)C(OC)=CC=C2OC	CCOC(C1=NOC=C1)=O	CN1CCCN2C1=NCCC2	BrC1=CN=CC=C1	89.97416157
CC(C)C(C=C(C(C)C)C=C1C(C)C)=C1C2=C(P(C(C)(C)C)C(C)(C)C)C=CC=C2	CC1=NOC(C2=CC=CC=C2)=C1	CC(C)(C)/N=C(N(C)C)/N(C)C	IC1=NC=CC=C1	65.50261834
CC(C)C(C=C(C(C)C)C=C1C(C)C)=C1C2=C(P([C@@]3(C[C@@H]4C5)C[C@H](C4)C[C@H]5C3)[C@]6(C7)C[C@@H](C[C@@H]7C8)C[C@@H]8C6)C(OC)=CC=C2OC	CC1=C(C(OCC)=O)C=NO1	CC(C)(C)/N=C(N(C)C)/N(C)C	ClC1=CC=C(CC)C=C1	0
CC(C)C(C=C(C(C)C)C=C1C(C)C)=C1C2=C(P(C(C)(C)C)C(C)(C)C)C=CC=C2	O=C(OC)C1=CC=NO1	CN(C)P(N(C)C)(N(C)C)=NP(N(C)C)(N(C)C)=NCC	IC1=NC=CC=C1	26.69194458
CC(C)C(C=C(C(C)C)C=C1C(C)C)=C1C2=C(P(C(C)(C)C)C(C)(C)C)C=CC=C2	C1(C2=CC=CC=C2)=CON=C1	CC(C)(C)/N=C(N(C)C)/N(C)C	IC1=NC=CC=C1	85.14015258
CC(C)C(C=C(C(C)C)C=C1C(C)C)=C1C2=C(P(C3CCCCC3)C4CCCCC4)C=CC=C2	C12=CON=C1C=CC=C2	CN1CCCN2C1=NCCC2	IC1=CC=C(OC)C=C1	0.878081853
CC(C)C(C=C(C(C)C)C=C1C(C)C)=C1C2=C(P(C(C)(C)C)C(C)(C)C)C(OC)=CC=C2OC	CC1=CC=NO1	CC(C)(C)/N=C(N(C)C)/N(C)C	IC1=CC=C(OC)C=C1	37.2145199
CC(C)C(C=C(C(C)C)C=C1C(C)C)=C1C2=C(P(C(C)(C)C)C(C)(C)C)C=CC=C2	C1(C2=CC=CC=C2)=CON=C1	CN(C)P(N(C)C)(N(C)C)=NP(N(C)C)(N(C)C)=NCC	ClC1=CC=C(CC)C=C1	6.853480142
CC(C)C(C=C(C(C)C)C=C1C(C)C)=C1C2=C(P([C@@]3(C[C@@H]4C5)C[C@H](C4)C[C@H]5C3)[C@]6(C7)C[C@@H](C[C@@H]7C8)C[C@@H]8C6)C(OC)=CC=C2OC	C1(C2=CC=CC=C2)=CON=C1	CN(C)P(N(C)C)(N(C)C)=NP(N(C)C)(N(C)C)=NCC	IC1=CC=C(CC)C=C1	26.3918508
CC(C)C(C=C(C(C)C)C=C1C(C)C)=C1C2=C(P([C@@]3(C[C@@H]4C5)C[C@H](C4)C[C@H]5C3)[C@]6(C7)C[C@@H](C[C@@H]7C8)C[C@@H]8C6)C(OC)=CC=C2OC	C1(N(CC2=CC=CC=C2)CC3=CC=CC=C3)=CC=NO1	CC(C)(C)/N=C(N(C)C)/N(C)C	IC1=CC=C(CC)C=C1	59.31991617
CC(C)C(C=C(C(C)C)C=C1C(C)C)=C1C2=C(P(C(C)(C)C)C(C)(C)C)C=CC=C2	CC1=CC(N2C=CC=C2)=NO1	CN1CCCN2C1=NCCC2	ClC1=NC=CC=C1	83.76441682
CC(C)C(C=C(C(C)C)C=C1C(C)C)=C1C2=C(P(C3CCCCC3)C4CCCCC4)C=CC=C2	CCOC(C1=CON=C1)=O	CN1CCCN2C1=NCCC2	ClC1=CN=CC=C1	4.333466821
CC(C)C(C=C(C(C)C)C=C1C(C)C)=C1C2=C(P([C@@]3(C[C@@H]4C5)C[C@H](C4)C[C@H]5C3)[C@]6(C7)C[C@@H](C[C@@H]7C8)C[C@@H]8C6)C(OC)=CC=C2OC	O=C(OC)C1=NOC(C2=CC=CO2)=C1	CC(C)(C)/N=C(N(C)C)/N(C)C	ClC1=NC=CC=C1	26.8260429
CC(C)C(C=C(C(C)C)C=C1C(C)C)=C1C2=C(P(C(C)(C)C)C(C)(C)C)C(OC)=CC=C2OC	C1(N(CC2=CC=CC=C2)CC3=CC=CC=C3)=CC=NO1	CN1CCCN2C1=NCCC2	BrC1=NC=CC=C1	73.49750543
CC(C)C(C=C(C(C)C)C=C1C(C)C)=C1C2=C(P(C3CCCCC3)C4CCCCC4)C=CC=C2	C1(N(CC2=CC=CC=C2)CC3=CC=CC=C3)=CC=NO1	CN(C)P(N(C)C)(N(C)C)=NP(N(C)C)(N(C)C)=NCC	BrC1=NC=CC=C1	12.48722349
CC(C)C(C=C(C(C)C)C=C1C(C)C)=C1C2=C(P(C(C)(C)C)C(C)(C)C)C=CC=C2	CC1=C(C(OCC)=O)C=NO1	CN1CCCN2C1=NCCC2	BrC1=CN=CC=C1	54.8424453
CC(C)C(C=C(C(C)C)C=C1C(C)C)=C1C2=C(P(C(C)(C)C)C(C)(C)C)C(OC)=CC=C2OC	COC1=NOC(C(OCC)=O)=C1	CN(C)P(N(C)C)(N(C)C)=NP(N(C)C)(N(C)C)=NCC	ClC1=CC=C(OC)C=C1	0.471327258
CC(C)C(C=C(C(C)C)C=C1C(C)C)=C1C2=C(P(C(C)(C)C)C(C)(C)C)C(OC)=CC=C2OC	CC1=CC(N2C=CC=C2)=NO1	CC(C)(C)/N=C(N(C)C)/N(C)C	BrC1=NC=CC=C1	65.86005497
CC(C)C(C=C(C(C)C)C=C1C(C)C)=C1C2=C(P([C@@]3(C[C@@H]4C5)C[C@H](C4)C[C@H]5C3)[C@]6(C7)C[C@@H](C[C@@H]7C8)C[C@@H]8C6)C(OC)=CC=C2OC	C1(N(CC2=CC=CC=C2)CC3=CC=CC=C3)=NOC=C1	CN1CCCN2C1=NCCC2	ClC1=CC=C(OC)C=C1	44.14137034
CC(C)C(C=C(C(C)C)C=C1C(C)C)=C1C2=C(P(C(C)(C)C)C(C)(C)C)C=CC=C2	C1(C2=CC=CC=C2)=CON=C1	CC(C)(C)/N=C(N(C)C)/N(C)C	IC1=CN=CC=C1	83.73721982
CC(C)C(C=C(C(C)C)C=C1C(C)C)=C1C2=C(P(C(C)(C)C)C(C)(C)C)C=CC=C2	CC1=CC=NO1	CN1CCCN2C1=NCCC2	IC1=CC=C(CC)C=C1	67.19924832
CC(C)C(C=C(C(C)C)C=C1C(C)C)=C1C2=C(P(C3CCCCC3)C4CCCCC4)C=CC=C2	C1(C2=CC=CC=C2)=CON=C1	CN(C)P(N(C)C)(N(C)C)=NP(N(C)C)(N(C)C)=NCC	BrC1=CN=CC=C1	64.52902546
CC(C)C(C=C(C(C)C)C=C1C(C)C)=C1C2=C(P(C(C)(C)C)C(C)(C)C)C=CC=C2	CC1=CC(N2C=CC=C2)=NO1	CC(C)(C)/N=C(N(C)C)/N(C)C	BrC1=NC=CC=C1	61.25906652
CC(C)C(C=C(C(C)C)C=C1C(C)C)=C1C2=C(P([C@@]3(C[C@@H]4C5)C[C@H](C4)C[C@H]5C3)[C@]6(C7)C[C@@H](C[C@@H]7C8)C[C@@H]8C6)C(OC)=CC=C2OC	O=C(OC)C1=NOC(C2=CC=CS2)=C1	CN1CCCN2C1=NCCC2	ClC1=CC=C(OC)C=C1	0
CC(C)C(C=C(C(C)C)C=C1C(C)C)=C1C2=C(P(C(C)(C)C)C(C)(C)C)C=CC=C2	CC1=CC(C)=NO1	CC(C)(C)/N=C(N(C)C)/N(C)C	IC1=NC=CC=C1	63.71103229
CC(C)C(C=C(C(C)C)C=C1C(C)C)=C1C2=C(P(C(C)(C)C)C(C)(C)C)C=CC=C2	CC1=CC(C)=NO1	CC(C)(C)/N=C(N(C)C)/N(C)C	BrC1=CC=C(OC)C=C1	39.32908802
CC(C)C(C=C(C(C)C)C=C1C(C)C)=C1C2=C(P(C3CCCCC3)C4CCCCC4)C=CC=C2	C1(N(CC2=CC=CC=C2)CC3=CC=CC=C3)=NOC=C1	CN1CCCN2C1=NCCC2	IC1=CC=C(C(F)(F)F)C=C1	38.95047983
CC(C)C(C=C(C(C)C)C=C1C(C)C)=C1C2=C(P(C(C)(C)C)C(C)(C)C)C(OC)=CC=C2OC	CCOC(C1=NOC=C1)=O	CN(C)P(N(C)C)(N(C)C)=NP(N(C)C)(N(C)C)=NCC	ClC1=CC=C(CC)C=C1	9.08121194
CC(C)C(C=C(C(C)C)C=C1C(C)C)=C1C2=C(P(C(C)(C)C)C(C)(C)C)C=CC=C2	C12=C(C=CC=C2)ON=C1	CN(C)P(N(C)C)(N(C)C)=NP(N(C)C)(N(C)C)=NCC	ClC1=CC=C(C(F)(F)F)C=C1	20.05913492
CC(C)C(C=C(C(C)C)C=C1C(C)C)=C1C2=C(P(C(C)(C)C)C(C)(C)C)C(OC)=CC=C2OC	C1(N(CC2=CC=CC=C2)CC3=CC=CC=C3)=NOC=C1	CC(C)(C)/N=C(N(C)C)/N(C)C	BrC1=CC=C(C(F)(F)F)C=C1	36.81475234
CC(C)C(C=C(C(C)C)C=C1C(C)C)=C1C2=C(P(C3CCCCC3)C4CCCCC4)C=CC=C2	CC1=CC(C)=NO1	CN1CCCN2C1=NCCC2	BrC1=NC=CC=C1	51.64764803
CC(C)C(C=C(C(C)C)C=C1C(C)C)=C1C2=C(P([C@@]3(C[C@@H]4C5)C[C@H](C4)C[C@H]5C3)[C@]6(C7)C[C@@H](C[C@@H]7C8)C[C@@H]8C6)C(OC)=CC=C2OC	CCOC(C1=NOC=C1)=O	CN(C)P(N(C)C)(N(C)C)=NP(N(C)C)(N(C)C)=NCC	BrC1=NC=CC=C1	0
CC(C)C(C=C(C(C)C)C=C1C(C)C)=C1C2=C(P(C3CCCCC3)C4CCCCC4)C=CC=C2	CC1=NOC(C(OCC)=O)=C1	CC(C)(C)/N=C(N(C)C)/N(C)C	IC1=NC=CC=C1	59.4767437
CC(C)C(C=C(C(C)C)C=C1C(C)C)=C1C2=C(P(C(C)(C)C)C(C)(C)C)C(OC)=CC=C2OC	CC1=NOC(C(OCC)=O)=C1	CN(C)P(N(C)C)(N(C)C)=NP(N(C)C)(N(C)C)=NCC	IC1=CN=CC=C1	52.43589363
CC(C)C(C=C(C(C)C)C=C1C(C)C)=C1C2=C(P([C@@]3(C[C@@H]4C5)C[C@H](C4)C[C@H]5C3)[C@]6(C7)C[C@@H](C[C@@H]7C8)C[C@@H]8C6)C(OC)=CC=C2OC	CCOC(C1=CON=C1)=O	CN1CCCN2C1=NCCC2	IC1=CC=C(OC)C=C1	18.87491239
CC(C)C(C=C(C(C)C)C=C1C(C)C)=C1C2=C(P(C(C)(C)C)C(C)(C)C)C=CC=C2	C12=CON=C1C=CC=C2	CN1CCCN2C1=NCCC2	BrC1=CN=CC=C1	46.74806516
CC(C)C(C=C(C(C)C)C=C1C(C)C)=C1C2=C(P(C(C)(C)C)C(C)(C)C)C(OC)=CC=C2OC	CC1=CC=NO1	CN(C)P(N(C)C)(N(C)C)=NP(N(C)C)(N(C)C)=NCC	ClC1=CC=C(C(F)(F)F)C=C1	3.167837071
CC(C)C(C=C(C(C)C)C=C1C(C)C)=C1C2=C(P([C@@]3(C[C@@H]4C5)C[C@H](C4)C[C@H]5C3)[C@]6(C7)C[C@@H](C[C@@H]7C8)C[C@@H]8C6)C(OC)=CC=C2OC	CC1=CC(N2C=CC=C2)=NO1	CN(C)P(N(C)C)(N(C)C)=NP(N(C)C)(N(C)C)=NCC	IC1=CC=C(OC)C=C1	49.50904012
CC(C)C(C=C(C(C)C)C=C1C(C)C)=C1C2=C(P(C(C)(C)C)C(C)(C)C)C(OC)=CC=C2OC	C1(N(CC2=CC=CC=C2)CC3=CC=CC=C3)=NOC=C1	CC(C)(C)/N=C(N(C)C)/N(C)C	BrC1=CC=C(OC)C=C1	57.13220837
CC(C)C(C=C(C(C)C)C=C1C(C)C)=C1C2=C(P(C(C)(C)C)C(C)(C)C)C=CC=C2	C1(C2=CC=CC=C2)=CC=NO1	CN1CCCN2C1=NCCC2	ClC1=CC=C(C(F)(F)F)C=C1	30.01215681
CC(C)C(C=C(C(C)C)C=C1C(C)C)=C1C2=C(P(C3CCCCC3)C4CCCCC4)C=CC=C2	C12=C(C=CC=C2)ON=C1	CC(C)(C)/N=C(N(C)C)/N(C)C	IC1=CC=C(C(F)(F)F)C=C1	26.64038865
CC(C)C(C=C(C(C)C)C=C1C(C)C)=C1C2=C(P([C@@]3(C[C@@H]4C5)C[C@H](C4)C[C@H]5C3)[C@]6(C7)C[C@@H](C[C@@H]7C8)C[C@@H]8C6)C(OC)=CC=C2OC	C1(C2=CC=CC=C2)=CON=C1	CN1CCCN2C1=NCCC2	BrC1=NC=CC=C1	59.28097568
CC(C)C(C=C(C(C)C)C=C1C(C)C)=C1C2=C(P([C@@]3(C[C@@H]4C5)C[C@H](C4)C[C@H]5C3)[C@]6(C7)C[C@@H](C[C@@H]7C8)C[C@@H]8C6)C(OC)=CC=C2OC	C1(C2=CC=CC=C2)=CC=NO1	CN1CCCN2C1=NCCC2	IC1=CN=CC=C1	92.13068227
CC(C)C(C=C(C(C)C)C=C1C(C)C)=C1C2=C(P(C(C)(C)C)C(C)(C)C)C=CC=C2	C1(N(CC2=CC=CC=C2)CC3=CC=CC=C3)=NOC=C1	CN1CCCN2C1=NCCC2	BrC1=CN=CC=C1	78.63353277
CC(C)C(C=C(C(C)C)C=C1C(C)C)=C1C2=C(P([C@@]3(C[C@@H]4C5)C[C@H](C4)C[C@H]5C3)[C@]6(C7)C[C@@H](C[C@@H]7C8)C[C@@H]8C6)C(OC)=CC=C2OC	C1(C2=CC=CC=C2)=NOC=C1	CN1CCCN2C1=NCCC2	IC1=CN=CC=C1	92.39124083
CC(C)C(C=C(C(C)C)C=C1C(C)C)=C1C2=C(P(C(C)(C)C)C(C)(C)C)C=CC=C2	C1(N(CC2=CC=CC=C2)CC3=CC=CC=C3)=NOC=C1	CN(C)P(N(C)C)(N(C)C)=NP(N(C)C)(N(C)C)=NCC	ClC1=CC=C(OC)C=C1	8.38964842
CC(C)C(C=C(C(C)C)C=C1C(C)C)=C1C2=C(P([C@@]3(C[C@@H]4C5)C[C@H](C4)C[C@H]5C3)[C@]6(C7)C[C@@H](C[C@@H]7C8)C[C@@H]8C6)C(OC)=CC=C2OC	C1(C2=CC=CC=C2)=CON=C1	CC(C)(C)/N=C(N(C)C)/N(C)C	ClC1=CC=C(C(F)(F)F)C=C1	3.309805744
CC(C)C(C=C(C(C)C)C=C1C(C)C)=C1C2=C(P([C@@]3(C[C@@H]4C5)C[C@H](C4)C[C@H]5C3)[C@]6(C7)C[C@@H](C[C@@H]7C8)C[C@@H]8C6)C(OC)=CC=C2OC	C1(N(CC2=CC=CC=C2)CC3=CC=CC=C3)=NOC=C1	CN1CCCN2C1=NCCC2	IC1=CC=C(C(F)(F)F)C=C1	44.68109157
CC(C)C(C=C(C(C)C)C=C1C(C)C)=C1C2=C(P([C@@]3(C[C@@H]4C5)C[C@H](C4)C[C@H]5C3)[C@]6(C7)C[C@@H](C[C@@H]7C8)C[C@@H]8C6)C(OC)=CC=C2OC	CCOC(C1=NOC=C1)=O	CC(C)(C)/N=C(N(C)C)/N(C)C	IC1=CC=C(OC)C=C1	37.49278178
CC(C)C(C=C(C(C)C)C=C1C(C)C)=C1C2=C(P(C(C)(C)C)C(C)(C)C)C=CC=C2	CC1=NOC(C2=CC=CC=C2)=C1	CN(C)P(N(C)C)(N(C)C)=NP(N(C)C)(N(C)C)=NCC	IC1=NC=CC=C1	57.7580975
CC(C)C(C=C(C(C)C)C=C1C(C)C)=C1C2=C(P(C(C)(C)C)C(C)(C)C)C=CC=C2	O=C(OC)C1=CC=NO1	CC(C)(C)/N=C(N(C)C)/N(C)C	BrC1=CC=C(OC)C=C1	25.94022732
CC(C)C(C=C(C(C)C)C=C1C(C)C)=C1C2=C(P(C3CCCCC3)C4CCCCC4)C=CC=C2	C1(N(CC2=CC=CC=C2)CC3=CC=CC=C3)=CC=NO1	CN(C)P(N(C)C)(N(C)C)=NP(N(C)C)(N(C)C)=NCC	ClC1=NC=CC=C1	11.84842444
CC(C)C(C=C(C(C)C)C=C1C(C)C)=C1C2=C(P(C(C)(C)C)C(C)(C)C)C=CC=C2	CC1=CC(C(OCC)=O)=NO1	CN(C)P(N(C)C)(N(C)C)=NP(N(C)C)(N(C)C)=NCC	BrC1=CN=CC=C1	68.55764886
CC(C)C(C=C(C(C)C)C=C1C(C)C)=C1C2=C(P(C(C)(C)C)C(C)(C)C)C=CC=C2	O=C(OC)C1=NOC(C2=CC=CS2)=C1	CN1CCCN2C1=NCCC2	IC1=CN=CC=C1	82.40046293
CC(C)C(C=C(C(C)C)C=C1C(C)C)=C1C2=C(P(C3CCCCC3)C4CCCCC4)C=CC=C2	C1(N(CC2=CC=CC=C2)CC3=CC=CC=C3)=NOC=C1	CN(C)P(N(C)C)(N(C)C)=NP(N(C)C)(N(C)C)=NCC	IC1=CC=C(OC)C=C1	50.81226991
CC(C)C(C=C(C(C)C)C=C1C(C)C)=C1C2=C(P(C(C)(C)C)C(C)(C)C)C=CC=C2	FC(C=CC=C1F)=C1C2=CC=NO2	CN1CCCN2C1=NCCC2	BrC1=CC=C(OC)C=C1	45.52184766
CC(C)C(C=C(C(C)C)C=C1C(C)C)=C1C2=C(P(C(C)(C)C)C(C)(C)C)C=CC=C2	CC1=NOC(C(OCC)=O)=C1	CN(C)P(N(C)C)(N(C)C)=NP(N(C)C)(N(C)C)=NCC	IC1=CN=CC=C1	72.63064909
CC(C)C(C=C(C(C)C)C=C1C(C)C)=C1C2=C(P(C(C)(C)C)C(C)(C)C)C=CC=C2	C1(C2=CC=CC=C2)=CC=NO1	CN1CCCN2C1=NCCC2	BrC1=CN=CC=C1	98.73132029
CC(C)C(C=C(C(C)C)C=C1C(C)C)=C1C2=C(P(C(C)(C)C)C(C)(C)C)C(OC)=CC=C2OC	CC1=CC(N2C=CC=C2)=NO1	CN(C)P(N(C)C)(N(C)C)=NP(N(C)C)(N(C)C)=NCC	IC1=CC=C(C(F)(F)F)C=C1	31.2993075
CC(C)C(C=C(C(C)C)C=C1C(C)C)=C1C2=C(P(C3CCCCC3)C4CCCCC4)C=CC=C2	C1(C2=CC=CC=C2)=NOC=C1	CN(C)P(N(C)C)(N(C)C)=NP(N(C)C)(N(C)C)=NCC	IC1=CC=C(CC)C=C1	53.23936389
CC(C)C(C=C(C(C)C)C=C1C(C)C)=C1C2=C(P(C3CCCCC3)C4CCCCC4)C=CC=C2	CC1=CC(C(OCC)=O)=NO1	CN(C)P(N(C)C)(N(C)C)=NP(N(C)C)(N(C)C)=NCC	ClC1=CC=C(C(F)(F)F)C=C1	22.16644806
CC(C)C(C=C(C(C)C)C=C1C(C)C)=C1C2=C(P(C(C)(C)C)C(C)(C)C)C=CC=C2	C1(N(CC2=CC=CC=C2)CC3=CC=CC=C3)=NOC=C1	CN(C)P(N(C)C)(N(C)C)=NP(N(C)C)(N(C)C)=NCC	BrC1=CC=C(C(F)(F)F)C=C1	36.56526068
CC(C)C(C=C(C(C)C)C=C1C(C)C)=C1C2=C(P(C(C)(C)C)C(C)(C)C)C=CC=C2	CC1=NOC=C1	CC(C)(C)/N=C(N(C)C)/N(C)C	BrC1=CC=C(C(F)(F)F)C=C1	52.55061961
CC(C)C(C=C(C(C)C)C=C1C(C)C)=C1C2=C(P([C@@]3(C[C@@H]4C5)C[C@H](C4)C[C@H]5C3)[C@]6(C7)C[C@@H](C[C@@H]7C8)C[C@@H]8C6)C(OC)=CC=C2OC	CCOC(C1=CON=C1)=O	CC(C)(C)/N=C(N(C)C)/N(C)C	IC1=CC=C(OC)C=C1	0.974444275
CC(C)C(C=C(C(C)C)C=C1C(C)C)=C1C2=C(P([C@@]3(C[C@@H]4C5)C[C@H](C4)C[C@H]5C3)[C@]6(C7)C[C@@H](C[C@@H]7C8)C[C@@H]8C6)C(OC)=CC=C2OC	CC1=CC(C(OCC)=O)=NO1	CC(C)(C)/N=C(N(C)C)/N(C)C	BrC1=CC=C(CC)C=C1	65.05218409
CC(C)C(C=C(C(C)C)C=C1C(C)C)=C1C2=C(P(C(C)(C)C)C(C)(C)C)C=CC=C2	CC1=C(C(OCC)=O)C=NO1	CN(C)P(N(C)C)(N(C)C)=NP(N(C)C)(N(C)C)=NCC	IC1=CN=CC=C1	23.67114189
CC(C)C(C=C(C(C)C)C=C1C(C)C)=C1C2=C(P([C@@]3(C[C@@H]4C5)C[C@H](C4)C[C@H]5C3)[C@]6(C7)C[C@@H](C[C@@H]7C8)C[C@@H]8C6)C(OC)=CC=C2OC	O=C(OC)C1=NOC(C2=CC=CS2)=C1	CN1CCCN2C1=NCCC2	BrC1=CC=C(CC)C=C1	32.70750682
CC(C)C(C=C(C(C)C)C=C1C(C)C)=C1C2=C(P(C(C)(C)C)C(C)(C)C)C=CC=C2	O=C(OC)C1=NOC(C2=CC=CS2)=C1	CC(C)(C)/N=C(N(C)C)/N(C)C	IC1=CN=CC=C1	65.07775968
CC(C)C(C=C(C(C)C)C=C1C(C)C)=C1C2=C(P(C(C)(C)C)C(C)(C)C)C(OC)=CC=C2OC	CC1=NOC(C(OCC)=O)=C1	CC(C)(C)/N=C(N(C)C)/N(C)C	BrC1=CN=CC=C1	71.60789091
CC(C)C(C=C(C(C)C)C=C1C(C)C)=C1C2=C(P([C@@]3(C[C@@H]4C5)C[C@H](C4)C[C@H]5C3)[C@]6(C7)C[C@@H](C[C@@H]7C8)C[C@@H]8C6)C(OC)=CC=C2OC	FC(C=CC=C1F)=C1C2=CC=NO2	CN1CCCN2C1=NCCC2	IC1=CC=C(C(F)(F)F)C=C1	47.10591975
CC(C)C(C=C(C(C)C)C=C1C(C)C)=C1C2=C(P([C@@]3(C[C@@H]4C5)C[C@H](C4)C[C@H]5C3)[C@]6(C7)C[C@@H](C[C@@H]7C8)C[C@@H]8C6)C(OC)=CC=C2OC	CC1=C(C(OCC)=O)C=NO1	CC(C)(C)/N=C(N(C)C)/N(C)C	ClC1=NC=CC=C1	3.964447459
CC(C)C(C=C(C(C)C)C=C1C(C)C)=C1C2=C(P(C3CCCCC3)C4CCCCC4)C=CC=C2	O=C(OC)C1=CC=NO1	CC(C)(C)/N=C(N(C)C)/N(C)C	ClC1=NC=CC=C1	11.68964545
CC(C)C(C=C(C(C)C)C=C1C(C)C)=C1C2=C(P(C(C)(C)C)C(C)(C)C)C=CC=C2	CCOC(C1=CON=C1)=O	CC(C)(C)/N=C(N(C)C)/N(C)C	BrC1=CC=C(OC)C=C1	0.74784749
CC(C)C(C=C(C(C)C)C=C1C(C)C)=C1C2=C(P(C(C)(C)C)C(C)(C)C)C(OC)=CC=C2OC	CC1=CC=NO1	CC(C)(C)/N=C(N(C)C)/N(C)C	BrC1=CC=C(OC)C=C1	19.70724871
CC(C)C(C=C(C(C)C)C=C1C(C)C)=C1C2=C(P(C(C)(C)C)C(C)(C)C)C=CC=C2	O=C(OC)C1=NOC(C2=CC=CO2)=C1	CC(C)(C)/N=C(N(C)C)/N(C)C	IC1=CC=C(C(F)(F)F)C=C1	36.58867026
CC(C)C(C=C(C(C)C)C=C1C(C)C)=C1C2=C(P(C(C)(C)C)C(C)(C)C)C(OC)=CC=C2OC	C1(C2=CC=CC=C2)=NOC=C1	CN1CCCN2C1=NCCC2	BrC1=CC=C(OC)C=C1	34.83452753
CC(C)C(C=C(C(C)C)C=C1C(C)C)=C1C2=C(P(C3CCCCC3)C4CCCCC4)C=CC=C2	CCOC(C1=CON=C1)=O	CC(C)(C)/N=C(N(C)C)/N(C)C	IC1=CC=C(CC)C=C1	0.602410789
CC(C)C(C=C(C(C)C)C=C1C(C)C)=C1C2=C(P(C(C)(C)C)C(C)(C)C)C=CC=C2	COC1=NOC(C(OCC)=O)=C1	CN(C)P(N(C)C)(N(C)C)=NP(N(C)C)(N(C)C)=NCC	ClC1=CN=CC=C1	27.32089436
CC(C)C(C=C(C(C)C)C=C1C(C)C)=C1C2=C(P(C(C)(C)C)C(C)(C)C)C(OC)=CC=C2OC	C1(C2=CC=CC=C2)=NOC=C1	CC(C)(C)/N=C(N(C)C)/N(C)C	BrC1=NC=CC=C1	84.44355873
CC(C)C(C=C(C(C)C)C=C1C(C)C)=C1C2=C(P([C@@]3(C[C@@H]4C5)C[C@H](C4)C[C@H]5C3)[C@]6(C7)C[C@@H](C[C@@H]7C8)C[C@@H]8C6)C(OC)=CC=C2OC	O=C(OC)C1=NOC(C2=CC=CO2)=C1	CN(C)P(N(C)C)(N(C)C)=NP(N(C)C)(N(C)C)=NCC	BrC1=CC=C(OC)C=C1	0
CC(C)C(C=C(C(C)C)C=C1C(C)C)=C1C2=C(P(C(C)(C)C)C(C)(C)C)C(OC)=CC=C2OC	C12=C(C=CC=C2)ON=C1	CN(C)P(N(C)C)(N(C)C)=NP(N(C)C)(N(C)C)=NCC	BrC1=CN=CC=C1	70.74157393
CC(C)C(C=C(C(C)C)C=C1C(C)C)=C1C2=C(P(C(C)(C)C)C(C)(C)C)C=CC=C2	CC1=CC(C(OCC)=O)=NO1	CN(C)P(N(C)C)(N(C)C)=NP(N(C)C)(N(C)C)=NCC	IC1=CC=C(CC)C=C1	65.31185167
CC(C)C(C=C(C(C)C)C=C1C(C)C)=C1C2=C(P(C(C)(C)C)C(C)(C)C)C(OC)=CC=C2OC	O=C(OC)C1=CC=NO1	CN(C)P(N(C)C)(N(C)C)=NP(N(C)C)(N(C)C)=NCC	IC1=NC=CC=C1	24.6686189
CC(C)C(C=C(C(C)C)C=C1C(C)C)=C1C2=C(P(C(C)(C)C)C(C)(C)C)C=CC=C2	CC1=NOC=C1	CN1CCCN2C1=NCCC2	BrC1=CC=C(OC)C=C1	44.07099157
CC(C)C(C=C(C(C)C)C=C1C(C)C)=C1C2=C(P(C(C)(C)C)C(C)(C)C)C=CC=C2	CC1=CC=NO1	CN1CCCN2C1=NCCC2	BrC1=NC=CC=C1	81.15618498
CC(C)C(C=C(C(C)C)C=C1C(C)C)=C1C2=C(P(C(C)(C)C)C(C)(C)C)C=CC=C2	CCOC(C1=NOC=C1)=O	CN(C)P(N(C)C)(N(C)C)=NP(N(C)C)(N(C)C)=NCC	BrC1=CC=C(CC)C=C1	1.599458738
CC(C)C(C=C(C(C)C)C=C1C(C)C)=C1C2=C(P(C(C)(C)C)C(C)(C)C)C(OC)=CC=C2OC	CC1=NOC(C(OCC)=O)=C1	CC(C)(C)/N=C(N(C)C)/N(C)C	IC1=CN=CC=C1	72.77189285
CC(C)C(C=C(C(C)C)C=C1C(C)C)=C1C2=C(P([C@@]3(C[C@@H]4C5)C[C@H](C4)C[C@H]5C3)[C@]6(C7)C[C@@H](C[C@@H]7C8)C[C@@H]8C6)C(OC)=CC=C2OC	CC1=NOC=C1	CC(C)(C)/N=C(N(C)C)/N(C)C	ClC1=CC=C(CC)C=C1	0.841459123
CC(C)C(C=C(C(C)C)C=C1C(C)C)=C1C2=C(P(C(C)(C)C)C(C)(C)C)C=CC=C2	CC1=NOC(C(OCC)=O)=C1	CC(C)(C)/N=C(N(C)C)/N(C)C	ClC1=CC=C(OC)C=C1	0
CC(C)C(C=C(C(C)C)C=C1C(C)C)=C1C2=C(P(C(C)(C)C)C(C)(C)C)C=CC=C2	O=C(OC)C1=NOC(C2=CC=CS2)=C1	CC(C)(C)/N=C(N(C)C)/N(C)C	ClC1=CC=C(C(F)(F)F)C=C1	12.88972347
CC(C)C(C=C(C(C)C)C=C1C(C)C)=C1C2=C(P([C@@]3(C[C@@H]4C5)C[C@H](C4)C[C@H]5C3)[C@]6(C7)C[C@@H](C[C@@H]7C8)C[C@@H]8C6)C(OC)=CC=C2OC	C12=CON=C1C=CC=C2	CN1CCCN2C1=NCCC2	BrC1=CC=C(OC)C=C1	4.988380083
CC(C)C(C=C(C(C)C)C=C1C(C)C)=C1C2=C(P(C3CCCCC3)C4CCCCC4)C=CC=C2	C12=C(C=CC=C2)ON=C1	CN(C)P(N(C)C)(N(C)C)=NP(N(C)C)(N(C)C)=NCC	ClC1=NC=CC=C1	17.200701
CC(C)C(C=C(C(C)C)C=C1C(C)C)=C1C2=C(P([C@@]3(C[C@@H]4C5)C[C@H](C4)C[C@H]5C3)[C@]6(C7)C[C@@H](C[C@@H]7C8)C[C@@H]8C6)C(OC)=CC=C2OC	O=C(OC)C1=NOC(C2=CC=CS2)=C1	CC(C)(C)/N=C(N(C)C)/N(C)C	BrC1=CC=C(C(F)(F)F)C=C1	28.74221631
CC(C)C(C=C(C(C)C)C=C1C(C)C)=C1C2=C(P(C(C)(C)C)C(C)(C)C)C=CC=C2	CC1=NOC=C1	CN(C)P(N(C)C)(N(C)C)=NP(N(C)C)(N(C)C)=NCC	IC1=CC=C(CC)C=C1	67.19184926
CC(C)C(C=C(C(C)C)C=C1C(C)C)=C1C2=C(P([C@@]3(C[C@@H]4C5)C[C@H](C4)C[C@H]5C3)[C@]6(C7)C[C@@H](C[C@@H]7C8)C[C@@H]8C6)C(OC)=CC=C2OC	CC1=CC(C)=NO1	CN(C)P(N(C)C)(N(C)C)=NP(N(C)C)(N(C)C)=NCC	IC1=CC=C(C(F)(F)F)C=C1	31.74709006
CC(C)C(C=C(C(C)C)C=C1C(C)C)=C1C2=C(P(C3CCCCC3)C4CCCCC4)C=CC=C2	C1(N(CC2=CC=CC=C2)CC3=CC=CC=C3)=CC=NO1	CN1CCCN2C1=NCCC2	BrC1=CC=C(CC)C=C1	3.304153664
CC(C)C(C=C(C(C)C)C=C1C(C)C)=C1C2=C(P(C(C)(C)C)C(C)(C)C)C=CC=C2	CC1=CC(N2C=CC=C2)=NO1	CN1CCCN2C1=NCCC2	BrC1=CC=C(OC)C=C1	49.69104828
CC(C)C(C=C(C(C)C)C=C1C(C)C)=C1C2=C(P(C(C)(C)C)C(C)(C)C)C(OC)=CC=C2OC	O=C(OC)C1=NOC(C2=CC=CS2)=C1	CN1CCCN2C1=NCCC2	IC1=CC=C(CC)C=C1	74.59845802
CC(C)C(C=C(C(C)C)C=C1C(C)C)=C1C2=C(P(C3CCCCC3)C4CCCCC4)C=CC=C2	C1(N(CC2=CC=CC=C2)CC3=CC=CC=C3)=CC=NO1	CC(C)(C)/N=C(N(C)C)/N(C)C	IC1=CC=C(CC)C=C1	15.88279637
CC(C)C(C=C(C(C)C)C=C1C(C)C)=C1C2=C(P(C(C)(C)C)C(C)(C)C)C(OC)=CC=C2OC	CC1=CC=NO1	CN1CCCN2C1=NCCC2	ClC1=CN=CC=C1	8.955957809
CC(C)C(C=C(C(C)C)C=C1C(C)C)=C1C2=C(P(C(C)(C)C)C(C)(C)C)C=CC=C2	C1(C2=CC=CC=C2)=NOC=C1	CN(C)P(N(C)C)(N(C)C)=NP(N(C)C)(N(C)C)=NCC	BrC1=CN=CC=C1	1.57607478
CC(C)C(C=C(C(C)C)C=C1C(C)C)=C1C2=C(P(C(C)(C)C)C(C)(C)C)C=CC=C2	CC1=CC(C(OCC)=O)=NO1	CN(C)P(N(C)C)(N(C)C)=NP(N(C)C)(N(C)C)=NCC	ClC1=CC=C(OC)C=C1	0.924541619
CC(C)C(C=C(C(C)C)C=C1C(C)C)=C1C2=C(P(C(C)(C)C)C(C)(C)C)C=CC=C2	C1(C2=CC=CC=C2)=CC=NO1	CC(C)(C)/N=C(N(C)C)/N(C)C	ClC1=CC=C(C(F)(F)F)C=C1	16.88486051
CC(C)C(C=C(C(C)C)C=C1C(C)C)=C1C2=C(P([C@@]3(C[C@@H]4C5)C[C@H](C4)C[C@H]5C3)[C@]6(C7)C[C@@H](C[C@@H]7C8)C[C@@H]8C6)C(OC)=CC=C2OC	C1(C2=CC=CC=C2)=NOC=C1	CN(C)P(N(C)C)(N(C)C)=NP(N(C)C)(N(C)C)=NCC	IC1=NC=CC=C1	91.37329051
CC(C)C(C=C(C(C)C)C=C1C(C)C)=C1C2=C(P(C(C)(C)C)C(C)(C)C)C(OC)=CC=C2OC	C1(C2=CC=CC=C2)=CON=C1	CC(C)(C)/N=C(N(C)C)/N(C)C	ClC1=NC=CC=C1	32.19059222
CC(C)C(C=C(C(C)C)C=C1C(C)C)=C1C2=C(P([C@@]3(C[C@@H]4C5)C[C@H](C4)C[C@H]5C3)[C@]6(C7)C[C@@H](C[C@@H]7C8)C[C@@H]8C6)C(OC)=CC=C2OC	CC1=CC(N2C=CC=C2)=NO1	CC(C)(C)/N=C(N(C)C)/N(C)C	ClC1=CN=CC=C1	15.2876268
CC(C)C(C=C(C(C)C)C=C1C(C)C)=C1C2=C(P([C@@]3(C[C@@H]4C5)C[C@H](C4)C[C@H]5C3)[C@]6(C7)C[C@@H](C[C@@H]7C8)C[C@@H]8C6)C(OC)=CC=C2OC	CC1=C(C(OCC)=O)C=NO1	CN(C)P(N(C)C)(N(C)C)=NP(N(C)C)(N(C)C)=NCC	ClC1=CC=C(CC)C=C1	1.582170389
CC(C)C(C=C(C(C)C)C=C1C(C)C)=C1C2=C(P(C(C)(C)C)C(C)(C)C)C(OC)=CC=C2OC	CC1=CC(C)=NO1	CN(C)P(N(C)C)(N(C)C)=NP(N(C)C)(N(C)C)=NCC	IC1=CC=C(C(F)(F)F)C=C1	39.13544884
CC(C)C(C=C(C(C)C)C=C1C(C)C)=C1C2=C(P(C(C)(C)C)C(C)(C)C)C=CC=C2	O=C(OC)C1=NOC(C2=CC=CS2)=C1	CN1CCCN2C1=NCCC2	IC1=NC=CC=C1	82.3438198
CC(C)C(C=C(C(C)C)C=C1C(C)C)=C1C2=C(P([C@@]3(C[C@@H]4C5)C[C@H](C4)C[C@H]5C3)[C@]6(C7)C[C@@H](C[C@@H]7C8)C[C@@H]8C6)C(OC)=CC=C2OC	CCOC(C1=CON=C1)=O	CC(C)(C)/N=C(N(C)C)/N(C)C	BrC1=CC=C(OC)C=C1	0
CC(C)C(C=C(C(C)C)C=C1C(C)C)=C1C2=C(P(C3CCCCC3)C4CCCCC4)C=CC=C2	CC1=CC(C)=NO1	CN(C)P(N(C)C)(N(C)C)=NP(N(C)C)(N(C)C)=NCC	ClC1=CC=C(OC)C=C1	1.208332351
CC(C)C(C=C(C(C)C)C=C1C(C)C)=C1C2=C(P(C(C)(C)C)C(C)(C)C)C=CC=C2	CC1=NOC(C(OCC)=O)=C1	CN1CCCN2C1=NCCC2	BrC1=NC=CC=C1	97.29293259
CC(C)C(C=C(C(C)C)C=C1C(C)C)=C1C2=C(P(C3CCCCC3)C4CCCCC4)C=CC=C2	O=C(OC)C1=NOC(C2=CC=CO2)=C1	CC(C)(C)/N=C(N(C)C)/N(C)C	IC1=CN=CC=C1	19.48013153
CC(C)C(C=C(C(C)C)C=C1C(C)C)=C1C2=C(P(C(C)(C)C)C(C)(C)C)C=CC=C2	CC1=NOC(C2=CC=CC=C2)=C1	CC(C)(C)/N=C(N(C)C)/N(C)C	IC1=CN=CC=C1	67.31022474
CC(C)C(C=C(C(C)C)C=C1C(C)C)=C1C2=C(P([C@@]3(C[C@@H]4C5)C[C@H](C4)C[C@H]5C3)[C@]6(C7)C[C@@H](C[C@@H]7C8)C[C@@H]8C6)C(OC)=CC=C2OC	CC1=CC(N2C=CC=C2)=NO1	CN(C)P(N(C)C)(N(C)C)=NP(N(C)C)(N(C)C)=NCC	IC1=CC=C(C(F)(F)F)C=C1	29.76126623
CC(C)C(C=C(C(C)C)C=C1C(C)C)=C1C2=C(P([C@@]3(C[C@@H]4C5)C[C@H](C4)C[C@H]5C3)[C@]6(C7)C[C@@H](C[C@@H]7C8)C[C@@H]8C6)C(OC)=CC=C2OC	CC1=NOC(C(OCC)=O)=C1	CN1CCCN2C1=NCCC2	BrC1=CC=C(C(F)(F)F)C=C1	36.61548208
CC(C)C(C=C(C(C)C)C=C1C(C)C)=C1C2=C(P(C(C)(C)C)C(C)(C)C)C=CC=C2	CC1=CC(C)=NO1	CN1CCCN2C1=NCCC2	ClC1=CC=C(CC)C=C1	5.620589612
CC(C)C(C=C(C(C)C)C=C1C(C)C)=C1C2=C(P(C3CCCCC3)C4CCCCC4)C=CC=C2	C12=CON=C1C=CC=C2	CN1CCCN2C1=NCCC2	BrC1=NC=CC=C1	46.5446166
CC(C)C(C=C(C(C)C)C=C1C(C)C)=C1C2=C(P(C3CCCCC3)C4CCCCC4)C=CC=C2	COC1=NOC(C(OCC)=O)=C1	CN(C)P(N(C)C)(N(C)C)=NP(N(C)C)(N(C)C)=NCC	ClC1=CN=CC=C1	21.44960942
CC(C)C(C=C(C(C)C)C=C1C(C)C)=C1C2=C(P(C(C)(C)C)C(C)(C)C)C=CC=C2	CC1=NOC(C2=CC=CC=C2)=C1	CN(C)P(N(C)C)(N(C)C)=NP(N(C)C)(N(C)C)=NCC	BrC1=CN=CC=C1	71.32414041
CC(C)C(C=C(C(C)C)C=C1C(C)C)=C1C2=C(P([C@@]3(C[C@@H]4C5)C[C@H](C4)C[C@H]5C3)[C@]6(C7)C[C@@H](C[C@@H]7C8)C[C@@H]8C6)C(OC)=CC=C2OC	O=C(OC)C1=CC=NO1	CN1CCCN2C1=NCCC2	IC1=CN=CC=C1	63.99072189
CC(C)C(C=C(C(C)C)C=C1C(C)C)=C1C2=C(P(C3CCCCC3)C4CCCCC4)C=CC=C2	C12=CON=C1C=CC=C2	CN1CCCN2C1=NCCC2	ClC1=CC=C(OC)C=C1	0
CC(C)C(C=C(C(C)C)C=C1C(C)C)=C1C2=C(P(C3CCCCC3)C4CCCCC4)C=CC=C2	O=C(OC)C1=CC=NO1	CN(C)P(N(C)C)(N(C)C)=NP(N(C)C)(N(C)C)=NCC	ClC1=NC=CC=C1	7.147436012
CC(C)C(C=C(C(C)C)C=C1C(C)C)=C1C2=C(P(C(C)(C)C)C(C)(C)C)C(OC)=CC=C2OC	CC1=CC(C(OCC)=O)=NO1	CN(C)P(N(C)C)(N(C)C)=NP(N(C)C)(N(C)C)=NCC	ClC1=NC=CC=C1	63.8547365
CC(C)C(C=C(C(C)C)C=C1C(C)C)=C1C2=C(P(C(C)(C)C)C(C)(C)C)C(OC)=CC=C2OC	FC(C=CC=C1F)=C1C2=CC=NO2	CN(C)P(N(C)C)(N(C)C)=NP(N(C)C)(N(C)C)=NCC	BrC1=NC=CC=C1	27.98543221
CC(C)C(C=C(C(C)C)C=C1C(C)C)=C1C2=C(P(C(C)(C)C)C(C)(C)C)C(OC)=CC=C2OC	CC1=NOC(C(OCC)=O)=C1	CC(C)(C)/N=C(N(C)C)/N(C)C	ClC1=CC=C(C(F)(F)F)C=C1	3.542495517
CC(C)C(C=C(C(C)C)C=C1C(C)C)=C1C2=C(P(C3CCCCC3)C4CCCCC4)C=CC=C2	O=C(OC)C1=NOC(C2=CC=CS2)=C1	CN(C)P(N(C)C)(N(C)C)=NP(N(C)C)(N(C)C)=NCC	BrC1=CC=C(CC)C=C1	22.16483544
CC(C)C(C=C(C(C)C)C=C1C(C)C)=C1C2=C(P([C@@]3(C[C@@H]4C5)C[C@H](C4)C[C@H]5C3)[C@]6(C7)C[C@@H](C[C@@H]7C8)C[C@@H]8C6)C(OC)=CC=C2OC	FC(C=CC=C1F)=C1C2=CC=NO2	CC(C)(C)/N=C(N(C)C)/N(C)C	ClC1=NC=CC=C1	20.28381752
CC(C)C(C=C(C(C)C)C=C1C(C)C)=C1C2=C(P([C@@]3(C[C@@H]4C5)C[C@H](C4)C[C@H]5C3)[C@]6(C7)C[C@@H](C[C@@H]7C8)C[C@@H]8C6)C(OC)=CC=C2OC	O=C(OC)C1=CC=NO1	CC(C)(C)/N=C(N(C)C)/N(C)C	ClC1=CC=C(CC)C=C1	0
CC(C)C(C=C(C(C)C)C=C1C(C)C)=C1C2=C(P(C(C)(C)C)C(C)(C)C)C=CC=C2	CC1=C(C(OCC)=O)C=NO1	CC(C)(C)/N=C(N(C)C)/N(C)C	ClC1=CN=CC=C1	0
CC(C)C(C=C(C(C)C)C=C1C(C)C)=C1C2=C(P(C(C)(C)C)C(C)(C)C)C=CC=C2	CC1=CC(N2C=CC=C2)=NO1	CN(C)P(N(C)C)(N(C)C)=NP(N(C)C)(N(C)C)=NCC	BrC1=CC=C(OC)C=C1	47.27988184
CC(C)C(C=C(C(C)C)C=C1C(C)C)=C1C2=C(P(C3CCCCC3)C4CCCCC4)C=CC=C2	C1(C2=CC=CC=C2)=NOC=C1	CC(C)(C)/N=C(N(C)C)/N(C)C	IC1=CC=C(CC)C=C1	36.02889558
CC(C)C(C=C(C(C)C)C=C1C(C)C)=C1C2=C(P(C3CCCCC3)C4CCCCC4)C=CC=C2	FC(C=CC=C1F)=C1C2=CC=NO2	CC(C)(C)/N=C(N(C)C)/N(C)C	IC1=NC=CC=C1	26.61192771
CC(C)C(C=C(C(C)C)C=C1C(C)C)=C1C2=C(P([C@@]3(C[C@@H]4C5)C[C@H](C4)C[C@H]5C3)[C@]6(C7)C[C@@H](C[C@@H]7C8)C[C@@H]8C6)C(OC)=CC=C2OC	O=C(OC)C1=NOC(C2=CC=CS2)=C1	CN(C)P(N(C)C)(N(C)C)=NP(N(C)C)(N(C)C)=NCC	ClC1=CC=C(OC)C=C1	0
CC(C)C(C=C(C(C)C)C=C1C(C)C)=C1C2=C(P(C(C)(C)C)C(C)(C)C)C=CC=C2	CC1=NOC=C1	CN(C)P(N(C)C)(N(C)C)=NP(N(C)C)(N(C)C)=NCC	BrC1=CN=CC=C1	0
CC(C)C(C=C(C(C)C)C=C1C(C)C)=C1C2=C(P(C(C)(C)C)C(C)(C)C)C(OC)=CC=C2OC	CC1=NOC(C(OCC)=O)=C1	CN(C)P(N(C)C)(N(C)C)=NP(N(C)C)(N(C)C)=NCC	ClC1=CC=C(CC)C=C1	0.910655456
CC(C)C(C=C(C(C)C)C=C1C(C)C)=C1C2=C(P(C(C)(C)C)C(C)(C)C)C(OC)=CC=C2OC	CC1=NOC=C1	CN(C)P(N(C)C)(N(C)C)=NP(N(C)C)(N(C)C)=NCC	IC1=CC=C(CC)C=C1	71.5462211
CC(C)C(C=C(C(C)C)C=C1C(C)C)=C1C2=C(P(C(C)(C)C)C(C)(C)C)C=CC=C2	CC1=CC(C)=NO1	CN1CCCN2C1=NCCC2	BrC1=CC=C(CC)C=C1	73.06292012
CC(C)C(C=C(C(C)C)C=C1C(C)C)=C1C2=C(P(C(C)(C)C)C(C)(C)C)C(OC)=CC=C2OC	C1(C2=CC=CC=C2)=CON=C1	CN1CCCN2C1=NCCC2	BrC1=CC=C(C(F)(F)F)C=C1	41.46468331
CC(C)C(C=C(C(C)C)C=C1C(C)C)=C1C2=C(P([C@@]3(C[C@@H]4C5)C[C@H](C4)C[C@H]5C3)[C@]6(C7)C[C@@H](C[C@@H]7C8)C[C@@H]8C6)C(OC)=CC=C2OC	C12=C(C=CC=C2)ON=C1	CN(C)P(N(C)C)(N(C)C)=NP(N(C)C)(N(C)C)=NCC	IC1=CC=C(CC)C=C1	50.52138402
CC(C)C(C=C(C(C)C)C=C1C(C)C)=C1C2=C(P(C3CCCCC3)C4CCCCC4)C=CC=C2	COC1=NOC(C(OCC)=O)=C1	CN1CCCN2C1=NCCC2	IC1=CC=C(CC)C=C1	53.28001638
CC(C)C(C=C(C(C)C)C=C1C(C)C)=C1C2=C(P(C3CCCCC3)C4CCCCC4)C=CC=C2	C12=C(C=CC=C2)ON=C1	CC(C)(C)/N=C(N(C)C)/N(C)C	BrC1=CC=C(CC)C=C1	8.384736601
CC(C)C(C=C(C(C)C)C=C1C(C)C)=C1C2=C(P(C3CCCCC3)C4CCCCC4)C=CC=C2	C12=CON=C1C=CC=C2	CC(C)(C)/N=C(N(C)C)/N(C)C	BrC1=NC=CC=C1	34.38173794
CC(C)C(C=C(C(C)C)C=C1C(C)C)=C1C2=C(P(C(C)(C)C)C(C)(C)C)C(OC)=CC=C2OC	C1(C2=CC=CC=C2)=CC=NO1	CN1CCCN2C1=NCCC2	BrC1=CC=C(C(F)(F)F)C=C1	37.21381762
CC(C)C(C=C(C(C)C)C=C1C(C)C)=C1C2=C(P(C(C)(C)C)C(C)(C)C)C(OC)=CC=C2OC	FC(C=CC=C1F)=C1C2=CC=NO2	CN1CCCN2C1=NCCC2	ClC1=CN=CC=C1	2.019729051
CC(C)C(C=C(C(C)C)C=C1C(C)C)=C1C2=C(P(C(C)(C)C)C(C)(C)C)C(OC)=CC=C2OC	CC1=NOC(C(OCC)=O)=C1	CN1CCCN2C1=NCCC2	ClC1=CC=C(C(F)(F)F)C=C1	4.275083316
CC(C)C(C=C(C(C)C)C=C1C(C)C)=C1C2=C(P([C@@]3(C[C@@H]4C5)C[C@H](C4)C[C@H]5C3)[C@]6(C7)C[C@@H](C[C@@H]7C8)C[C@@H]8C6)C(OC)=CC=C2OC	CC1=CC(N2C=CC=C2)=NO1	CC(C)(C)/N=C(N(C)C)/N(C)C	BrC1=CN=CC=C1	59.26239712
CC(C)C(C=C(C(C)C)C=C1C(C)C)=C1C2=C(P(C(C)(C)C)C(C)(C)C)C=CC=C2	CC1=C(C(OCC)=O)C=NO1	CN1CCCN2C1=NCCC2	IC1=CC=C(OC)C=C1	35.07362546
CC(C)C(C=C(C(C)C)C=C1C(C)C)=C1C2=C(P(C(C)(C)C)C(C)(C)C)C=CC=C2	CCOC(C1=CON=C1)=O	CC(C)(C)/N=C(N(C)C)/N(C)C	IC1=CC=C(C(F)(F)F)C=C1	3.141934656
CC(C)C(C=C(C(C)C)C=C1C(C)C)=C1C2=C(P([C@@]3(C[C@@H]4C5)C[C@H](C4)C[C@H]5C3)[C@]6(C7)C[C@@H](C[C@@H]7C8)C[C@@H]8C6)C(OC)=CC=C2OC	C12=C(C=CC=C2)ON=C1	CN(C)P(N(C)C)(N(C)C)=NP(N(C)C)(N(C)C)=NCC	IC1=CC=C(OC)C=C1	28.28230111
CC(C)C(C=C(C(C)C)C=C1C(C)C)=C1C2=C(P(C(C)(C)C)C(C)(C)C)C=CC=C2	CC1=NOC(C(OCC)=O)=C1	CC(C)(C)/N=C(N(C)C)/N(C)C	BrC1=CC=C(OC)C=C1	37.03037628
CC(C)C(C=C(C(C)C)C=C1C(C)C)=C1C2=C(P(C3CCCCC3)C4CCCCC4)C=CC=C2	CC1=CC(C)=NO1	CN(C)P(N(C)C)(N(C)C)=NP(N(C)C)(N(C)C)=NCC	ClC1=NC=CC=C1	19.78619625
CC(C)C(C=C(C(C)C)C=C1C(C)C)=C1C2=C(P(C(C)(C)C)C(C)(C)C)C(OC)=CC=C2OC	CC1=CC(C)=NO1	CN1CCCN2C1=NCCC2	IC1=NC=CC=C1	89.32312927
CC(C)C(C=C(C(C)C)C=C1C(C)C)=C1C2=C(P(C3CCCCC3)C4CCCCC4)C=CC=C2	C1(N(CC2=CC=CC=C2)CC3=CC=CC=C3)=NOC=C1	CC(C)(C)/N=C(N(C)C)/N(C)C	IC1=NC=CC=C1	46.57912629
CC(C)C(C=C(C(C)C)C=C1C(C)C)=C1C2=C(P([C@@]3(C[C@@H]4C5)C[C@H](C4)C[C@H]5C3)[C@]6(C7)C[C@@H](C[C@@H]7C8)C[C@@H]8C6)C(OC)=CC=C2OC	O=C(OC)C1=NOC(C2=CC=CO2)=C1	CN1CCCN2C1=NCCC2	BrC1=CC=C(OC)C=C1	23.916357
CC(C)C(C=C(C(C)C)C=C1C(C)C)=C1C2=C(P(C(C)(C)C)C(C)(C)C)C(OC)=CC=C2OC	CC1=CC(C(OCC)=O)=NO1	CN1CCCN2C1=NCCC2	ClC1=CC=C(OC)C=C1	0.605197064
CC(C)C(C=C(C(C)C)C=C1C(C)C)=C1C2=C(P(C(C)(C)C)C(C)(C)C)C(OC)=CC=C2OC	CC1=NOC=C1	CN(C)P(N(C)C)(N(C)C)=NP(N(C)C)(N(C)C)=NCC	ClC1=CC=C(CC)C=C1	7.259312325
CC(C)C(C=C(C(C)C)C=C1C(C)C)=C1C2=C(P(C3CCCCC3)C4CCCCC4)C=CC=C2	C1(N(CC2=CC=CC=C2)CC3=CC=CC=C3)=NOC=C1	CN1CCCN2C1=NCCC2	IC1=CC=C(CC)C=C1	55.76912496
CC(C)C(C=C(C(C)C)C=C1C(C)C)=C1C2=C(P(C(C)(C)C)C(C)(C)C)C(OC)=CC=C2OC	CC1=NOC(C(OCC)=O)=C1	CN1CCCN2C1=NCCC2	ClC1=CC=C(OC)C=C1	0
CC(C)C(C=C(C(C)C)C=C1C(C)C)=C1C2=C(P(C3CCCCC3)C4CCCCC4)C=CC=C2	CC1=NOC=C1	CC(C)(C)/N=C(N(C)C)/N(C)C	BrC1=CC=C(C(F)(F)F)C=C1	43.74297776
CC(C)C(C=C(C(C)C)C=C1C(C)C)=C1C2=C(P(C3CCCCC3)C4CCCCC4)C=CC=C2	CC1=C(C(OCC)=O)C=NO1	CN(C)P(N(C)C)(N(C)C)=NP(N(C)C)(N(C)C)=NCC	IC1=CC=C(OC)C=C1	6.999679881
CC(C)C(C=C(C(C)C)C=C1C(C)C)=C1C2=C(P([C@@]3(C[C@@H]4C5)C[C@H](C4)C[C@H]5C3)[C@]6(C7)C[C@@H](C[C@@H]7C8)C[C@@H]8C6)C(OC)=CC=C2OC	CC1=CC(C)=NO1	CN(C)P(N(C)C)(N(C)C)=NP(N(C)C)(N(C)C)=NCC	ClC1=CN=CC=C1	1.779970363
CC(C)C(C=C(C(C)C)C=C1C(C)C)=C1C2=C(P(C(C)(C)C)C(C)(C)C)C=CC=C2	CC1=CC(C)=NO1	CN1CCCN2C1=NCCC2	ClC1=CC=C(OC)C=C1	1.413781414
CC(C)C(C=C(C(C)C)C=C1C(C)C)=C1C2=C(P(C3CCCCC3)C4CCCCC4)C=CC=C2	O=C(OC)C1=NOC(C2=CC=CS2)=C1	CC(C)(C)/N=C(N(C)C)/N(C)C	IC1=CN=CC=C1	33.31806917
CC(C)C(C=C(C(C)C)C=C1C(C)C)=C1C2=C(P([C@@]3(C[C@@H]4C5)C[C@H](C4)C[C@H]5C3)[C@]6(C7)C[C@@H](C[C@@H]7C8)C[C@@H]8C6)C(OC)=CC=C2OC	O=C(OC)C1=NOC(C2=CC=CO2)=C1	CC(C)(C)/N=C(N(C)C)/N(C)C	IC1=CC=C(CC)C=C1	56.47944581
CC(C)C(C=C(C(C)C)C=C1C(C)C)=C1C2=C(P(C(C)(C)C)C(C)(C)C)C(OC)=CC=C2OC	CC1=NOC(C2=CC=CC=C2)=C1	CN1CCCN2C1=NCCC2	ClC1=CN=CC=C1	6.458217991
CC(C)C(C=C(C(C)C)C=C1C(C)C)=C1C2=C(P(C3CCCCC3)C4CCCCC4)C=CC=C2	C1(N(CC2=CC=CC=C2)CC3=CC=CC=C3)=CC=NO1	CN1CCCN2C1=NCCC2	BrC1=NC=CC=C1	23.14100825
CC(C)C(C=C(C(C)C)C=C1C(C)C)=C1C2=C(P(C(C)(C)C)C(C)(C)C)C=CC=C2	CC1=C(C(OCC)=O)C=NO1	CC(C)(C)/N=C(N(C)C)/N(C)C	IC1=CC=C(CC)C=C1	41.96736477
CC(C)C(C=C(C(C)C)C=C1C(C)C)=C1C2=C(P(C(C)(C)C)C(C)(C)C)C=CC=C2	C1(N(CC2=CC=CC=C2)CC3=CC=CC=C3)=CC=NO1	CN1CCCN2C1=NCCC2	BrC1=CC=C(OC)C=C1	8.970204017
CC(C)C(C=C(C(C)C)C=C1C(C)C)=C1C2=C(P([C@@]3(C[C@@H]4C5)C[C@H](C4)C[C@H]5C3)[C@]6(C7)C[C@@H](C[C@@H]7C8)C[C@@H]8C6)C(OC)=CC=C2OC	C1(C2=CC=CC=C2)=NOC=C1	CC(C)(C)/N=C(N(C)C)/N(C)C	ClC1=CC=C(C(F)(F)F)C=C1	25.8434488
CC(C)C(C=C(C(C)C)C=C1C(C)C)=C1C2=C(P([C@@]3(C[C@@H]4C5)C[C@H](C4)C[C@H]5C3)[C@]6(C7)C[C@@H](C[C@@H]7C8)C[C@@H]8C6)C(OC)=CC=C2OC	CC1=NOC(C2=CC=CC=C2)=C1	CC(C)(C)/N=C(N(C)C)/N(C)C	ClC1=CC=C(OC)C=C1	0
CC(C)C(C=C(C(C)C)C=C1C(C)C)=C1C2=C(P([C@@]3(C[C@@H]4C5)C[C@H](C4)C[C@H]5C3)[C@]6(C7)C[C@@H](C[C@@H]7C8)C[C@@H]8C6)C(OC)=CC=C2OC	CC1=CC=NO1	CN1CCCN2C1=NCCC2	IC1=CC=C(OC)C=C1	50.10463357
CC(C)C(C=C(C(C)C)C=C1C(C)C)=C1C2=C(P([C@@]3(C[C@@H]4C5)C[C@H](C4)C[C@H]5C3)[C@]6(C7)C[C@@H](C[C@@H]7C8)C[C@@H]8C6)C(OC)=CC=C2OC	O=C(OC)C1=NOC(C2=CC=CS2)=C1	CC(C)(C)/N=C(N(C)C)/N(C)C	ClC1=CC=C(C(F)(F)F)C=C1	2.749074467
CC(C)C(C=C(C(C)C)C=C1C(C)C)=C1C2=C(P(C(C)(C)C)C(C)(C)C)C=CC=C2	CC1=NOC=C1	CN(C)P(N(C)C)(N(C)C)=NP(N(C)C)(N(C)C)=NCC	ClC1=CN=CC=C1	20.39347896
CC(C)C(C=C(C(C)C)C=C1C(C)C)=C1C2=C(P(C3CCCCC3)C4CCCCC4)C=CC=C2	CC1=CC(C(OCC)=O)=NO1	CC(C)(C)/N=C(N(C)C)/N(C)C	IC1=CN=CC=C1	40.41327646
CC(C)C(C=C(C(C)C)C=C1C(C)C)=C1C2=C(P([C@@]3(C[C@@H]4C5)C[C@H](C4)C[C@H]5C3)[C@]6(C7)C[C@@H](C[C@@H]7C8)C[C@@H]8C6)C(OC)=CC=C2OC	C1(N(CC2=CC=CC=C2)CC3=CC=CC=C3)=NOC=C1	CC(C)(C)/N=C(N(C)C)/N(C)C	ClC1=CC=C(OC)C=C1	41.26452613
CC(C)C(C=C(C(C)C)C=C1C(C)C)=C1C2=C(P([C@@]3(C[C@@H]4C5)C[C@H](C4)C[C@H]5C3)[C@]6(C7)C[C@@H](C[C@@H]7C8)C[C@@H]8C6)C(OC)=CC=C2OC	COC1=NOC(C(OCC)=O)=C1	CN(C)P(N(C)C)(N(C)C)=NP(N(C)C)(N(C)C)=NCC	BrC1=CC=C(CC)C=C1	62.78571552
CC(C)C(C=C(C(C)C)C=C1C(C)C)=C1C2=C(P([C@@]3(C[C@@H]4C5)C[C@H](C4)C[C@H]5C3)[C@]6(C7)C[C@@H](C[C@@H]7C8)C[C@@H]8C6)C(OC)=CC=C2OC	CC1=NOC=C1	CN1CCCN2C1=NCCC2	IC1=CC=C(OC)C=C1	53.33497035
CC(C)C(C=C(C(C)C)C=C1C(C)C)=C1C2=C(P(C(C)(C)C)C(C)(C)C)C(OC)=CC=C2OC	O=C(OC)C1=CC=NO1	CN1CCCN2C1=NCCC2	BrC1=CC=C(OC)C=C1	17.55880282
CC(C)C(C=C(C(C)C)C=C1C(C)C)=C1C2=C(P(C3CCCCC3)C4CCCCC4)C=CC=C2	O=C(OC)C1=NOC(C2=CC=CS2)=C1	CN(C)P(N(C)C)(N(C)C)=NP(N(C)C)(N(C)C)=NCC	BrC1=CC=C(OC)C=C1	5.529906697
CC(C)C(C=C(C(C)C)C=C1C(C)C)=C1C2=C(P(C(C)(C)C)C(C)(C)C)C=CC=C2	CC1=NOC=C1	CN(C)P(N(C)C)(N(C)C)=NP(N(C)C)(N(C)C)=NCC	IC1=CC=C(C(F)(F)F)C=C1	42.81292825
CC(C)C(C=C(C(C)C)C=C1C(C)C)=C1C2=C(P(C3CCCCC3)C4CCCCC4)C=CC=C2	CC1=NOC(C2=CC=CC=C2)=C1	CC(C)(C)/N=C(N(C)C)/N(C)C	BrC1=CC=C(OC)C=C1	13.27473408
CC(C)C(C=C(C(C)C)C=C1C(C)C)=C1C2=C(P(C(C)(C)C)C(C)(C)C)C(OC)=CC=C2OC	C1(C2=CC=CC=C2)=CC=NO1	CN1CCCN2C1=NCCC2	ClC1=CC=C(CC)C=C1	0
CC(C)C(C=C(C(C)C)C=C1C(C)C)=C1C2=C(P(C(C)(C)C)C(C)(C)C)C(OC)=CC=C2OC	CCOC(C1=CON=C1)=O	CN(C)P(N(C)C)(N(C)C)=NP(N(C)C)(N(C)C)=NCC	ClC1=NC=CC=C1	4.444109893
CC(C)C(C=C(C(C)C)C=C1C(C)C)=C1C2=C(P([C@@]3(C[C@@H]4C5)C[C@H](C4)C[C@H]5C3)[C@]6(C7)C[C@@H](C[C@@H]7C8)C[C@@H]8C6)C(OC)=CC=C2OC	FC(C=CC=C1F)=C1C2=CC=NO2	CC(C)(C)/N=C(N(C)C)/N(C)C	BrC1=CC=C(CC)C=C1	24.05265274
CC(C)C(C=C(C(C)C)C=C1C(C)C)=C1C2=C(P(C(C)(C)C)C(C)(C)C)C=CC=C2	CC1=NOC(C2=CC=CC=C2)=C1	CN(C)P(N(C)C)(N(C)C)=NP(N(C)C)(N(C)C)=NCC	IC1=CN=CC=C1	78.36249844
CC(C)C(C=C(C(C)C)C=C1C(C)C)=C1C2=C(P([C@@]3(C[C@@H]4C5)C[C@H](C4)C[C@H]5C3)[C@]6(C7)C[C@@H](C[C@@H]7C8)C[C@@H]8C6)C(OC)=CC=C2OC	CC1=CC(C(OCC)=O)=NO1	CN1CCCN2C1=NCCC2	ClC1=CC=C(C(F)(F)F)C=C1	14.49254361
CC(C)C(C=C(C(C)C)C=C1C(C)C)=C1C2=C(P([C@@]3(C[C@@H]4C5)C[C@H](C4)C[C@H]5C3)[C@]6(C7)C[C@@H](C[C@@H]7C8)C[C@@H]8C6)C(OC)=CC=C2OC	C12=C(C=CC=C2)ON=C1	CC(C)(C)/N=C(N(C)C)/N(C)C	BrC1=CC=C(OC)C=C1	11.75749506
CC(C)C(C=C(C(C)C)C=C1C(C)C)=C1C2=C(P(C(C)(C)C)C(C)(C)C)C=CC=C2	C1(C2=CC=CC=C2)=CC=NO1	CC(C)(C)/N=C(N(C)C)/N(C)C	IC1=CC=C(OC)C=C1	41.48980841
CC(C)C(C=C(C(C)C)C=C1C(C)C)=C1C2=C(P(C(C)(C)C)C(C)(C)C)C=CC=C2	COC1=NOC(C(OCC)=O)=C1	CN1CCCN2C1=NCCC2	ClC1=CC=C(CC)C=C1	1.442502721
CC(C)C(C=C(C(C)C)C=C1C(C)C)=C1C2=C(P(C(C)(C)C)C(C)(C)C)C(OC)=CC=C2OC	CC1=CC(C(OCC)=O)=NO1	CN(C)P(N(C)C)(N(C)C)=NP(N(C)C)(N(C)C)=NCC	ClC1=CC=C(C(F)(F)F)C=C1	9.910073167
CC(C)C(C=C(C(C)C)C=C1C(C)C)=C1C2=C(P(C(C)(C)C)C(C)(C)C)C=CC=C2	COC1=NOC(C(OCC)=O)=C1	CC(C)(C)/N=C(N(C)C)/N(C)C	IC1=CN=CC=C1	68.67316565
CC(C)C(C=C(C(C)C)C=C1C(C)C)=C1C2=C(P(C3CCCCC3)C4CCCCC4)C=CC=C2	CC1=NOC(C(OCC)=O)=C1	CN1CCCN2C1=NCCC2	ClC1=CN=CC=C1	2.481415648
CC(C)C(C=C(C(C)C)C=C1C(C)C)=C1C2=C(P([C@@]3(C[C@@H]4C5)C[C@H](C4)C[C@H]5C3)[C@]6(C7)C[C@@H](C[C@@H]7C8)C[C@@H]8C6)C(OC)=CC=C2OC	C12=C(C=CC=C2)ON=C1	CN1CCCN2C1=NCCC2	IC1=CN=CC=C1	74.51133845
CC(C)C(C=C(C(C)C)C=C1C(C)C)=C1C2=C(P(C3CCCCC3)C4CCCCC4)C=CC=C2	CC1=CC(C)=NO1	CC(C)(C)/N=C(N(C)C)/N(C)C	IC1=NC=CC=C1	48.23965662
CC(C)C(C=C(C(C)C)C=C1C(C)C)=C1C2=C(P(C(C)(C)C)C(C)(C)C)C(OC)=CC=C2OC	CCOC(C1=CON=C1)=O	CN(C)P(N(C)C)(N(C)C)=NP(N(C)C)(N(C)C)=NCC	IC1=NC=CC=C1	12.05269157
CC(C)C(C=C(C(C)C)C=C1C(C)C)=C1C2=C(P(C3CCCCC3)C4CCCCC4)C=CC=C2	CC1=NOC(C(OCC)=O)=C1	CN1CCCN2C1=NCCC2	ClC1=CC=C(C(F)(F)F)C=C1	4.820162197
CC(C)C(C=C(C(C)C)C=C1C(C)C)=C1C2=C(P(C(C)(C)C)C(C)(C)C)C(OC)=CC=C2OC	CC1=CC=NO1	CN1CCCN2C1=NCCC2	ClC1=CC=C(CC)C=C1	5.688672061
CC(C)C(C=C(C(C)C)C=C1C(C)C)=C1C2=C(P(C3CCCCC3)C4CCCCC4)C=CC=C2	C1(C2=CC=CC=C2)=CON=C1	CN(C)P(N(C)C)(N(C)C)=NP(N(C)C)(N(C)C)=NCC	BrC1=CC=C(CC)C=C1	13.24692026
CC(C)C(C=C(C(C)C)C=C1C(C)C)=C1C2=C(P([C@@]3(C[C@@H]4C5)C[C@H](C4)C[C@H]5C3)[C@]6(C7)C[C@@H](C[C@@H]7C8)C[C@@H]8C6)C(OC)=CC=C2OC	O=C(OC)C1=CC=NO1	CC(C)(C)/N=C(N(C)C)/N(C)C	BrC1=CC=C(OC)C=C1	3.046255894
CC(C)C(C=C(C(C)C)C=C1C(C)C)=C1C2=C(P(C(C)(C)C)C(C)(C)C)C(OC)=CC=C2OC	CC1=CC=NO1	CC(C)(C)/N=C(N(C)C)/N(C)C	BrC1=CN=CC=C1	53.91867484
CC(C)C(C=C(C(C)C)C=C1C(C)C)=C1C2=C(P(C(C)(C)C)C(C)(C)C)C=CC=C2	C12=CON=C1C=CC=C2	CN1CCCN2C1=NCCC2	IC1=CN=CC=C1	45.53588257
CC(C)C(C=C(C(C)C)C=C1C(C)C)=C1C2=C(P(C(C)(C)C)C(C)(C)C)C(OC)=CC=C2OC	O=C(OC)C1=CC=NO1	CN1CCCN2C1=NCCC2	ClC1=CC=C(C(F)(F)F)C=C1	7.387205125
CC(C)C(C=C(C(C)C)C=C1C(C)C)=C1C2=C(P(C(C)(C)C)C(C)(C)C)C(OC)=CC=C2OC	O=C(OC)C1=NOC(C2=CC=CO2)=C1	CN(C)P(N(C)C)(N(C)C)=NP(N(C)C)(N(C)C)=NCC	BrC1=CC=C(C(F)(F)F)C=C1	27.00233561
CC(C)C(C=C(C(C)C)C=C1C(C)C)=C1C2=C(P([C@@]3(C[C@@H]4C5)C[C@H](C4)C[C@H]5C3)[C@]6(C7)C[C@@H](C[C@@H]7C8)C[C@@H]8C6)C(OC)=CC=C2OC	C1(C2=CC=CC=C2)=CON=C1	CN(C)P(N(C)C)(N(C)C)=NP(N(C)C)(N(C)C)=NCC	ClC1=CN=CC=C1	68.47251074
CC(C)C(C=C(C(C)C)C=C1C(C)C)=C1C2=C(P(C(C)(C)C)C(C)(C)C)C=CC=C2	C1(C2=CC=CC=C2)=NOC=C1	CN(C)P(N(C)C)(N(C)C)=NP(N(C)C)(N(C)C)=NCC	BrC1=CC=C(OC)C=C1	50.90618574
CC(C)C(C=C(C(C)C)C=C1C(C)C)=C1C2=C(P([C@@]3(C[C@@H]4C5)C[C@H](C4)C[C@H]5C3)[C@]6(C7)C[C@@H](C[C@@H]7C8)C[C@@H]8C6)C(OC)=CC=C2OC	C1(C2=CC=CC=C2)=CON=C1	CN1CCCN2C1=NCCC2	ClC1=CN=CC=C1	28.30443344
CC(C)C(C=C(C(C)C)C=C1C(C)C)=C1C2=C(P([C@@]3(C[C@@H]4C5)C[C@H](C4)C[C@H]5C3)[C@]6(C7)C[C@@H](C[C@@H]7C8)C[C@@H]8C6)C(OC)=CC=C2OC	O=C(OC)C1=NOC(C2=CC=CS2)=C1	CN1CCCN2C1=NCCC2	IC1=CC=C(C(F)(F)F)C=C1	40.24019595
CC(C)C(C=C(C(C)C)C=C1C(C)C)=C1C2=C(P(C3CCCCC3)C4CCCCC4)C=CC=C2	CC1=CC=NO1	CC(C)(C)/N=C(N(C)C)/N(C)C	ClC1=NC=CC=C1	22.49487977
CC(C)C(C=C(C(C)C)C=C1C(C)C)=C1C2=C(P(C(C)(C)C)C(C)(C)C)C=CC=C2	C12=CON=C1C=CC=C2	CC(C)(C)/N=C(N(C)C)/N(C)C	BrC1=CC=C(OC)C=C1	6.77799041
CC(C)C(C=C(C(C)C)C=C1C(C)C)=C1C2=C(P(C(C)(C)C)C(C)(C)C)C=CC=C2	C12=CON=C1C=CC=C2	CN1CCCN2C1=NCCC2	ClC1=NC=CC=C1	14.03184959
CC(C)C(C=C(C(C)C)C=C1C(C)C)=C1C2=C(P(C3CCCCC3)C4CCCCC4)C=CC=C2	CC1=CC(N2C=CC=C2)=NO1	CN(C)P(N(C)C)(N(C)C)=NP(N(C)C)(N(C)C)=NCC	ClC1=CC=C(C(F)(F)F)C=C1	25.79234273
CC(C)C(C=C(C(C)C)C=C1C(C)C)=C1C2=C(P(C(C)(C)C)C(C)(C)C)C=CC=C2	CCOC(C1=CON=C1)=O	CN1CCCN2C1=NCCC2	IC1=NC=CC=C1	51.15306518
CC(C)C(C=C(C(C)C)C=C1C(C)C)=C1C2=C(P([C@@]3(C[C@@H]4C5)C[C@H](C4)C[C@H]5C3)[C@]6(C7)C[C@@H](C[C@@H]7C8)C[C@@H]8C6)C(OC)=CC=C2OC	O=C(OC)C1=CC=NO1	CC(C)(C)/N=C(N(C)C)/N(C)C	BrC1=NC=CC=C1	6.703331473
CC(C)C(C=C(C(C)C)C=C1C(C)C)=C1C2=C(P([C@@]3(C[C@@H]4C5)C[C@H](C4)C[C@H]5C3)[C@]6(C7)C[C@@H](C[C@@H]7C8)C[C@@H]8C6)C(OC)=CC=C2OC	COC1=NOC(C(OCC)=O)=C1	CC(C)(C)/N=C(N(C)C)/N(C)C	BrC1=CC=C(OC)C=C1	23.50114845
CC(C)C(C=C(C(C)C)C=C1C(C)C)=C1C2=C(P(C(C)(C)C)C(C)(C)C)C(OC)=CC=C2OC	CC1=NOC(C(OCC)=O)=C1	CN(C)P(N(C)C)(N(C)C)=NP(N(C)C)(N(C)C)=NCC	BrC1=CC=C(C(F)(F)F)C=C1	28.35051675
CC(C)C(C=C(C(C)C)C=C1C(C)C)=C1C2=C(P(C(C)(C)C)C(C)(C)C)C(OC)=CC=C2OC	C1(N(CC2=CC=CC=C2)CC3=CC=CC=C3)=CC=NO1	CN(C)P(N(C)C)(N(C)C)=NP(N(C)C)(N(C)C)=NCC	BrC1=CC=C(CC)C=C1	60.55316321
CC(C)C(C=C(C(C)C)C=C1C(C)C)=C1C2=C(P(C(C)(C)C)C(C)(C)C)C=CC=C2	CCOC(C1=NOC=C1)=O	CN(C)P(N(C)C)(N(C)C)=NP(N(C)C)(N(C)C)=NCC	BrC1=NC=CC=C1	8.008432112
CC(C)C(C=C(C(C)C)C=C1C(C)C)=C1C2=C(P(C(C)(C)C)C(C)(C)C)C(OC)=CC=C2OC	FC(C=CC=C1F)=C1C2=CC=NO2	CN1CCCN2C1=NCCC2	IC1=CC=C(CC)C=C1	73.95398123
CC(C)C(C=C(C(C)C)C=C1C(C)C)=C1C2=C(P(C3CCCCC3)C4CCCCC4)C=CC=C2	CC1=NOC=C1	CC(C)(C)/N=C(N(C)C)/N(C)C	ClC1=CC=C(OC)C=C1	0.43718104
CC(C)C(C=C(C(C)C)C=C1C(C)C)=C1C2=C(P(C(C)(C)C)C(C)(C)C)C(OC)=CC=C2OC	CCOC(C1=CON=C1)=O	CN(C)P(N(C)C)(N(C)C)=NP(N(C)C)(N(C)C)=NCC	IC1=CC=C(OC)C=C1	6.286120839
CC(C)C(C=C(C(C)C)C=C1C(C)C)=C1C2=C(P(C(C)(C)C)C(C)(C)C)C(OC)=CC=C2OC	O=C(OC)C1=NOC(C2=CC=CO2)=C1	CN(C)P(N(C)C)(N(C)C)=NP(N(C)C)(N(C)C)=NCC	IC1=CC=C(CC)C=C1	64.23525691
CC(C)C(C=C(C(C)C)C=C1C(C)C)=C1C2=C(P(C(C)(C)C)C(C)(C)C)C=CC=C2	C1(C2=CC=CC=C2)=NOC=C1	CN1CCCN2C1=NCCC2	IC1=NC=CC=C1	95.38648822
CC(C)C(C=C(C(C)C)C=C1C(C)C)=C1C2=C(P(C(C)(C)C)C(C)(C)C)C(OC)=CC=C2OC	CC1=NOC(C2=CC=CC=C2)=C1	CN(C)P(N(C)C)(N(C)C)=NP(N(C)C)(N(C)C)=NCC	BrC1=CC=C(CC)C=C1	64.56169067
CC(C)C(C=C(C(C)C)C=C1C(C)C)=C1C2=C(P(C(C)(C)C)C(C)(C)C)C=CC=C2	C1(C2=CC=CC=C2)=CON=C1	CN1CCCN2C1=NCCC2	IC1=NC=CC=C1	99.99999
CC(C)C(C=C(C(C)C)C=C1C(C)C)=C1C2=C(P(C(C)(C)C)C(C)(C)C)C(OC)=CC=C2OC	O=C(OC)C1=CC=NO1	CN(C)P(N(C)C)(N(C)C)=NP(N(C)C)(N(C)C)=NCC	IC1=CN=CC=C1	13.1837798
CC(C)C(C=C(C(C)C)C=C1C(C)C)=C1C2=C(P(C3CCCCC3)C4CCCCC4)C=CC=C2	CCOC(C1=NOC=C1)=O	CN(C)P(N(C)C)(N(C)C)=NP(N(C)C)(N(C)C)=NCC	BrC1=CN=CC=C1	0
CC(C)C(C=C(C(C)C)C=C1C(C)C)=C1C2=C(P(C(C)(C)C)C(C)(C)C)C(OC)=CC=C2OC	C12=CON=C1C=CC=C2	CN1CCCN2C1=NCCC2	IC1=NC=CC=C1	78.78970759
CC(C)C(C=C(C(C)C)C=C1C(C)C)=C1C2=C(P(C(C)(C)C)C(C)(C)C)C(OC)=CC=C2OC	O=C(OC)C1=NOC(C2=CC=CO2)=C1	CN1CCCN2C1=NCCC2	BrC1=CC=C(OC)C=C1	37.72387007
CC(C)C(C=C(C(C)C)C=C1C(C)C)=C1C2=C(P(C(C)(C)C)C(C)(C)C)C(OC)=CC=C2OC	CC1=NOC(C(OCC)=O)=C1	CN(C)P(N(C)C)(N(C)C)=NP(N(C)C)(N(C)C)=NCC	IC1=CC=C(C(F)(F)F)C=C1	40.1812432
CC(C)C(C=C(C(C)C)C=C1C(C)C)=C1C2=C(P([C@@]3(C[C@@H]4C5)C[C@H](C4)C[C@H]5C3)[C@]6(C7)C[C@@H](C[C@@H]7C8)C[C@@H]8C6)C(OC)=CC=C2OC	C1(C2=CC=CC=C2)=CON=C1	CN1CCCN2C1=NCCC2	IC1=CC=C(OC)C=C1	49.32388819
CC(C)C(C=C(C(C)C)C=C1C(C)C)=C1C2=C(P([C@@]3(C[C@@H]4C5)C[C@H](C4)C[C@H]5C3)[C@]6(C7)C[C@@H](C[C@@H]7C8)C[C@@H]8C6)C(OC)=CC=C2OC	C1(N(CC2=CC=CC=C2)CC3=CC=CC=C3)=CC=NO1	CN(C)P(N(C)C)(N(C)C)=NP(N(C)C)(N(C)C)=NCC	BrC1=CN=CC=C1	52.20286143
CC(C)C(C=C(C(C)C)C=C1C(C)C)=C1C2=C(P(C(C)(C)C)C(C)(C)C)C=CC=C2	C12=CON=C1C=CC=C2	CC(C)(C)/N=C(N(C)C)/N(C)C	BrC1=CC=C(C(F)(F)F)C=C1	5.800095284
CC(C)C(C=C(C(C)C)C=C1C(C)C)=C1C2=C(P([C@@]3(C[C@@H]4C5)C[C@H](C4)C[C@H]5C3)[C@]6(C7)C[C@@H](C[C@@H]7C8)C[C@@H]8C6)C(OC)=CC=C2OC	CCOC(C1=NOC=C1)=O	CC(C)(C)/N=C(N(C)C)/N(C)C	IC1=CC=C(CC)C=C1	58.15311301
CC(C)C(C=C(C(C)C)C=C1C(C)C)=C1C2=C(P(C3CCCCC3)C4CCCCC4)C=CC=C2	C1(C2=CC=CC=C2)=NOC=C1	CN(C)P(N(C)C)(N(C)C)=NP(N(C)C)(N(C)C)=NCC	IC1=NC=CC=C1	12.7214048
CC(C)C(C=C(C(C)C)C=C1C(C)C)=C1C2=C(P(C(C)(C)C)C(C)(C)C)C=CC=C2	O=C(OC)C1=CC=NO1	CC(C)(C)/N=C(N(C)C)/N(C)C	BrC1=CC=C(CC)C=C1	47.92550874
CC(C)C(C=C(C(C)C)C=C1C(C)C)=C1C2=C(P([C@@]3(C[C@@H]4C5)C[C@H](C4)C[C@H]5C3)[C@]6(C7)C[C@@H](C[C@@H]7C8)C[C@@H]8C6)C(OC)=CC=C2OC	CC1=NOC(C2=CC=CC=C2)=C1	CN(C)P(N(C)C)(N(C)C)=NP(N(C)C)(N(C)C)=NCC	BrC1=CN=CC=C1	22.62644976
CC(C)C(C=C(C(C)C)C=C1C(C)C)=C1C2=C(P(C(C)(C)C)C(C)(C)C)C=CC=C2	CC1=CC=NO1	CN(C)P(N(C)C)(N(C)C)=NP(N(C)C)(N(C)C)=NCC	BrC1=CC=C(OC)C=C1	16.4358293
CC(C)C(C=C(C(C)C)C=C1C(C)C)=C1C2=C(P(C(C)(C)C)C(C)(C)C)C(OC)=CC=C2OC	C1(C2=CC=CC=C2)=CC=NO1	CC(C)(C)/N=C(N(C)C)/N(C)C	ClC1=NC=CC=C1	32.00160024
CC(C)C(C=C(C(C)C)C=C1C(C)C)=C1C2=C(P(C(C)(C)C)C(C)(C)C)C(OC)=CC=C2OC	CCOC(C1=NOC=C1)=O	CC(C)(C)/N=C(N(C)C)/N(C)C	IC1=CC=C(OC)C=C1	34.24307349
CC(C)C(C=C(C(C)C)C=C1C(C)C)=C1C2=C(P(C(C)(C)C)C(C)(C)C)C(OC)=CC=C2OC	C12=C(C=CC=C2)ON=C1	CN(C)P(N(C)C)(N(C)C)=NP(N(C)C)(N(C)C)=NCC	IC1=CC=C(C(F)(F)F)C=C1	42.70251629
CC(C)C(C=C(C(C)C)C=C1C(C)C)=C1C2=C(P([C@@]3(C[C@@H]4C5)C[C@H](C4)C[C@H]5C3)[C@]6(C7)C[C@@H](C[C@@H]7C8)C[C@@H]8C6)C(OC)=CC=C2OC	O=C(OC)C1=CC=NO1	CN(C)P(N(C)C)(N(C)C)=NP(N(C)C)(N(C)C)=NCC	BrC1=CN=CC=C1	8.862814974
CC(C)C(C=C(C(C)C)C=C1C(C)C)=C1C2=C(P(C3CCCCC3)C4CCCCC4)C=CC=C2	CC1=C(C(OCC)=O)C=NO1	CC(C)(C)/N=C(N(C)C)/N(C)C	ClC1=CC=C(C(F)(F)F)C=C1	2.550915003
CC(C)C(C=C(C(C)C)C=C1C(C)C)=C1C2=C(P(C3CCCCC3)C4CCCCC4)C=CC=C2	C1(N(CC2=CC=CC=C2)CC3=CC=CC=C3)=CC=NO1	CN(C)P(N(C)C)(N(C)C)=NP(N(C)C)(N(C)C)=NCC	ClC1=CC=C(OC)C=C1	2.086409943
CC(C)C(C=C(C(C)C)C=C1C(C)C)=C1C2=C(P([C@@]3(C[C@@H]4C5)C[C@H](C4)C[C@H]5C3)[C@]6(C7)C[C@@H](C[C@@H]7C8)C[C@@H]8C6)C(OC)=CC=C2OC	C1(C2=CC=CC=C2)=CON=C1	CC(C)(C)/N=C(N(C)C)/N(C)C	BrC1=CC=C(C(F)(F)F)C=C1	19.84794125
CC(C)C(C=C(C(C)C)C=C1C(C)C)=C1C2=C(P(C(C)(C)C)C(C)(C)C)C(OC)=CC=C2OC	CC1=CC(C(OCC)=O)=NO1	CC(C)(C)/N=C(N(C)C)/N(C)C	BrC1=CC=C(CC)C=C1	68.06627781
CC(C)C(C=C(C(C)C)C=C1C(C)C)=C1C2=C(P(C(C)(C)C)C(C)(C)C)C=CC=C2	COC1=NOC(C(OCC)=O)=C1	CN(C)P(N(C)C)(N(C)C)=NP(N(C)C)(N(C)C)=NCC	BrC1=NC=CC=C1	70.25926715
CC(C)C(C=C(C(C)C)C=C1C(C)C)=C1C2=C(P(C3CCCCC3)C4CCCCC4)C=CC=C2	COC1=NOC(C(OCC)=O)=C1	CC(C)(C)/N=C(N(C)C)/N(C)C	IC1=NC=CC=C1	42.79858664
CC(C)C(C=C(C(C)C)C=C1C(C)C)=C1C2=C(P(C(C)(C)C)C(C)(C)C)C=CC=C2	O=C(OC)C1=NOC(C2=CC=CO2)=C1	CN(C)P(N(C)C)(N(C)C)=NP(N(C)C)(N(C)C)=NCC	BrC1=CC=C(C(F)(F)F)C=C1	38.94339394
CC(C)C(C=C(C(C)C)C=C1C(C)C)=C1C2=C(P(C(C)(C)C)C(C)(C)C)C=CC=C2	C1(N(CC2=CC=CC=C2)CC3=CC=CC=C3)=CC=NO1	CC(C)(C)/N=C(N(C)C)/N(C)C	ClC1=CN=CC=C1	2.249906301
CC(C)C(C=C(C(C)C)C=C1C(C)C)=C1C2=C(P(C(C)(C)C)C(C)(C)C)C=CC=C2	C12=CON=C1C=CC=C2	CN(C)P(N(C)C)(N(C)C)=NP(N(C)C)(N(C)C)=NCC	BrC1=CC=C(C(F)(F)F)C=C1	12.33593597
CC(C)C(C=C(C(C)C)C=C1C(C)C)=C1C2=C(P([C@@]3(C[C@@H]4C5)C[C@H](C4)C[C@H]5C3)[C@]6(C7)C[C@@H](C[C@@H]7C8)C[C@@H]8C6)C(OC)=CC=C2OC	C1(N(CC2=CC=CC=C2)CC3=CC=CC=C3)=CC=NO1	CC(C)(C)/N=C(N(C)C)/N(C)C	IC1=CC=C(OC)C=C1	49.985461
CC(C)C(C=C(C(C)C)C=C1C(C)C)=C1C2=C(P(C(C)(C)C)C(C)(C)C)C(OC)=CC=C2OC	FC(C=CC=C1F)=C1C2=CC=NO2	CN(C)P(N(C)C)(N(C)C)=NP(N(C)C)(N(C)C)=NCC	ClC1=NC=CC=C1	24.72320112
CC(C)C(C=C(C(C)C)C=C1C(C)C)=C1C2=C(P([C@@]3(C[C@@H]4C5)C[C@H](C4)C[C@H]5C3)[C@]6(C7)C[C@@H](C[C@@H]7C8)C[C@@H]8C6)C(OC)=CC=C2OC	CCOC(C1=CON=C1)=O	CN1CCCN2C1=NCCC2	ClC1=CC=C(OC)C=C1	1.682541771
CC(C)C(C=C(C(C)C)C=C1C(C)C)=C1C2=C(P([C@@]3(C[C@@H]4C5)C[C@H](C4)C[C@H]5C3)[C@]6(C7)C[C@@H](C[C@@H]7C8)C[C@@H]8C6)C(OC)=CC=C2OC	FC(C=CC=C1F)=C1C2=CC=NO2	CN(C)P(N(C)C)(N(C)C)=NP(N(C)C)(N(C)C)=NCC	IC1=CN=CC=C1	19.96336659
CC(C)C(C=C(C(C)C)C=C1C(C)C)=C1C2=C(P([C@@]3(C[C@@H]4C5)C[C@H](C4)C[C@H]5C3)[C@]6(C7)C[C@@H](C[C@@H]7C8)C[C@@H]8C6)C(OC)=CC=C2OC	CC1=C(C(OCC)=O)C=NO1	CN(C)P(N(C)C)(N(C)C)=NP(N(C)C)(N(C)C)=NCC	BrC1=NC=CC=C1	16.4099085
CC(C)C(C=C(C(C)C)C=C1C(C)C)=C1C2=C(P(C(C)(C)C)C(C)(C)C)C(OC)=CC=C2OC	CCOC(C1=CON=C1)=O	CN(C)P(N(C)C)(N(C)C)=NP(N(C)C)(N(C)C)=NCC	BrC1=NC=CC=C1	2.413308832
CC(C)C(C=C(C(C)C)C=C1C(C)C)=C1C2=C(P(C3CCCCC3)C4CCCCC4)C=CC=C2	C12=C(C=CC=C2)ON=C1	CN1CCCN2C1=NCCC2	IC1=CC=C(CC)C=C1	29.83775681
CC(C)C(C=C(C(C)C)C=C1C(C)C)=C1C2=C(P(C(C)(C)C)C(C)(C)C)C=CC=C2	C1(C2=CC=CC=C2)=CC=NO1	CC(C)(C)/N=C(N(C)C)/N(C)C	BrC1=CN=CC=C1	83.87445444
CC(C)C(C=C(C(C)C)C=C1C(C)C)=C1C2=C(P(C(C)(C)C)C(C)(C)C)C=CC=C2	FC(C=CC=C1F)=C1C2=CC=NO2	CC(C)(C)/N=C(N(C)C)/N(C)C	BrC1=CN=CC=C1	54.77135423
CC(C)C(C=C(C(C)C)C=C1C(C)C)=C1C2=C(P([C@@]3(C[C@@H]4C5)C[C@H](C4)C[C@H]5C3)[C@]6(C7)C[C@@H](C[C@@H]7C8)C[C@@H]8C6)C(OC)=CC=C2OC	FC(C=CC=C1F)=C1C2=CC=NO2	CC(C)(C)/N=C(N(C)C)/N(C)C	IC1=CC=C(CC)C=C1	60.8676331
CC(C)C(C=C(C(C)C)C=C1C(C)C)=C1C2=C(P(C3CCCCC3)C4CCCCC4)C=CC=C2	CC1=CC(N2C=CC=C2)=NO1	CN1CCCN2C1=NCCC2	IC1=CC=C(C(F)(F)F)C=C1	38.74519603
CC(C)C(C=C(C(C)C)C=C1C(C)C)=C1C2=C(P(C3CCCCC3)C4CCCCC4)C=CC=C2	C12=CON=C1C=CC=C2	CN(C)P(N(C)C)(N(C)C)=NP(N(C)C)(N(C)C)=NCC	ClC1=CC=C(CC)C=C1	0.689951869
CC(C)C(C=C(C(C)C)C=C1C(C)C)=C1C2=C(P(C3CCCCC3)C4CCCCC4)C=CC=C2	O=C(OC)C1=CC=NO1	CN(C)P(N(C)C)(N(C)C)=NP(N(C)C)(N(C)C)=NCC	ClC1=CC=C(OC)C=C1	1.468935867
CC(C)C(C=C(C(C)C)C=C1C(C)C)=C1C2=C(P([C@@]3(C[C@@H]4C5)C[C@H](C4)C[C@H]5C3)[C@]6(C7)C[C@@H](C[C@@H]7C8)C[C@@H]8C6)C(OC)=CC=C2OC	CCOC(C1=CON=C1)=O	CN(C)P(N(C)C)(N(C)C)=NP(N(C)C)(N(C)C)=NCC	IC1=CC=C(OC)C=C1	4.88514688
CC(C)C(C=C(C(C)C)C=C1C(C)C)=C1C2=C(P([C@@]3(C[C@@H]4C5)C[C@H](C4)C[C@H]5C3)[C@]6(C7)C[C@@H](C[C@@H]7C8)C[C@@H]8C6)C(OC)=CC=C2OC	CC1=CC(C)=NO1	CN1CCCN2C1=NCCC2	IC1=CC=C(CC)C=C1	76.98654081
CC(C)C(C=C(C(C)C)C=C1C(C)C)=C1C2=C(P(C(C)(C)C)C(C)(C)C)C=CC=C2	CC1=CC(N2C=CC=C2)=NO1	CC(C)(C)/N=C(N(C)C)/N(C)C	BrC1=CN=CC=C1	63.06191521
CC(C)C(C=C(C(C)C)C=C1C(C)C)=C1C2=C(P(C3CCCCC3)C4CCCCC4)C=CC=C2	CC1=CC=NO1	CN1CCCN2C1=NCCC2	IC1=NC=CC=C1	55.00354925
CC(C)C(C=C(C(C)C)C=C1C(C)C)=C1C2=C(P(C(C)(C)C)C(C)(C)C)C=CC=C2	CCOC(C1=NOC=C1)=O	CC(C)(C)/N=C(N(C)C)/N(C)C	BrC1=NC=CC=C1	60.25206697
CC(C)C(C=C(C(C)C)C=C1C(C)C)=C1C2=C(P(C3CCCCC3)C4CCCCC4)C=CC=C2	C1(N(CC2=CC=CC=C2)CC3=CC=CC=C3)=CC=NO1	CC(C)(C)/N=C(N(C)C)/N(C)C	BrC1=CC=C(C(F)(F)F)C=C1	11.73173458
CC(C)C(C=C(C(C)C)C=C1C(C)C)=C1C2=C(P(C(C)(C)C)C(C)(C)C)C=CC=C2	CCOC(C1=CON=C1)=O	CC(C)(C)/N=C(N(C)C)/N(C)C	ClC1=CC=C(CC)C=C1	0.518126221
CC(C)C(C=C(C(C)C)C=C1C(C)C)=C1C2=C(P([C@@]3(C[C@@H]4C5)C[C@H](C4)C[C@H]5C3)[C@]6(C7)C[C@@H](C[C@@H]7C8)C[C@@H]8C6)C(OC)=CC=C2OC	C12=CON=C1C=CC=C2	CC(C)(C)/N=C(N(C)C)/N(C)C	BrC1=CN=CC=C1	6.275458681
CC(C)C(C=C(C(C)C)C=C1C(C)C)=C1C2=C(P(C(C)(C)C)C(C)(C)C)C(OC)=CC=C2OC	CC1=NOC(C(OCC)=O)=C1	CC(C)(C)/N=C(N(C)C)/N(C)C	BrC1=CC=C(C(F)(F)F)C=C1	39.19686382
CC(C)C(C=C(C(C)C)C=C1C(C)C)=C1C2=C(P([C@@]3(C[C@@H]4C5)C[C@H](C4)C[C@H]5C3)[C@]6(C7)C[C@@H](C[C@@H]7C8)C[C@@H]8C6)C(OC)=CC=C2OC	C1(C2=CC=CC=C2)=CON=C1	CN(C)P(N(C)C)(N(C)C)=NP(N(C)C)(N(C)C)=NCC	BrC1=CC=C(C(F)(F)F)C=C1	13.5242012
CC(C)C(C=C(C(C)C)C=C1C(C)C)=C1C2=C(P(C3CCCCC3)C4CCCCC4)C=CC=C2	CCOC(C1=NOC=C1)=O	CN(C)P(N(C)C)(N(C)C)=NP(N(C)C)(N(C)C)=NCC	ClC1=CC=C(C(F)(F)F)C=C1	0
CC(C)C(C=C(C(C)C)C=C1C(C)C)=C1C2=C(P(C(C)(C)C)C(C)(C)C)C(OC)=CC=C2OC	CCOC(C1=NOC=C1)=O	CN(C)P(N(C)C)(N(C)C)=NP(N(C)C)(N(C)C)=NCC	ClC1=CC=C(C(F)(F)F)C=C1	0
CC(C)C(C=C(C(C)C)C=C1C(C)C)=C1C2=C(P(C3CCCCC3)C4CCCCC4)C=CC=C2	CC1=NOC(C(OCC)=O)=C1	CC(C)(C)/N=C(N(C)C)/N(C)C	BrC1=CC=C(C(F)(F)F)C=C1	35.08872433
CC(C)C(C=C(C(C)C)C=C1C(C)C)=C1C2=C(P(C(C)(C)C)C(C)(C)C)C=CC=C2	COC1=NOC(C(OCC)=O)=C1	CN1CCCN2C1=NCCC2	ClC1=NC=CC=C1	83.17489955
CC(C)C(C=C(C(C)C)C=C1C(C)C)=C1C2=C(P(C3CCCCC3)C4CCCCC4)C=CC=C2	FC(C=CC=C1F)=C1C2=CC=NO2	CN1CCCN2C1=NCCC2	BrC1=CC=C(C(F)(F)F)C=C1	22.67787637
CC(C)C(C=C(C(C)C)C=C1C(C)C)=C1C2=C(P(C(C)(C)C)C(C)(C)C)C(OC)=CC=C2OC	O=C(OC)C1=NOC(C2=CC=CS2)=C1	CC(C)(C)/N=C(N(C)C)/N(C)C	BrC1=CN=CC=C1	58.35068095
CC(C)C(C=C(C(C)C)C=C1C(C)C)=C1C2=C(P([C@@]3(C[C@@H]4C5)C[C@H](C4)C[C@H]5C3)[C@]6(C7)C[C@@H](C[C@@H]7C8)C[C@@H]8C6)C(OC)=CC=C2OC	O=C(OC)C1=CC=NO1	CN(C)P(N(C)C)(N(C)C)=NP(N(C)C)(N(C)C)=NCC	IC1=CN=CC=C1	10.8296376
CC(C)C(C=C(C(C)C)C=C1C(C)C)=C1C2=C(P(C(C)(C)C)C(C)(C)C)C=CC=C2	CC1=CC(C)=NO1	CC(C)(C)/N=C(N(C)C)/N(C)C	BrC1=CC=C(CC)C=C1	61.04819615
CC(C)C(C=C(C(C)C)C=C1C(C)C)=C1C2=C(P([C@@]3(C[C@@H]4C5)C[C@H](C4)C[C@H]5C3)[C@]6(C7)C[C@@H](C[C@@H]7C8)C[C@@H]8C6)C(OC)=CC=C2OC	C1(C2=CC=CC=C2)=NOC=C1	CC(C)(C)/N=C(N(C)C)/N(C)C	IC1=NC=CC=C1	69.8410056
CC(C)C(C=C(C(C)C)C=C1C(C)C)=C1C2=C(P(C(C)(C)C)C(C)(C)C)C=CC=C2	C12=C(C=CC=C2)ON=C1	CN(C)P(N(C)C)(N(C)C)=NP(N(C)C)(N(C)C)=NCC	BrC1=NC=CC=C1	65.48767084
CC(C)C(C=C(C(C)C)C=C1C(C)C)=C1C2=C(P(C3CCCCC3)C4CCCCC4)C=CC=C2	O=C(OC)C1=NOC(C2=CC=CS2)=C1	CN(C)P(N(C)C)(N(C)C)=NP(N(C)C)(N(C)C)=NCC	IC1=CC=C(OC)C=C1	6.840870887
CC(C)C(C=C(C(C)C)C=C1C(C)C)=C1C2=C(P(C(C)(C)C)C(C)(C)C)C(OC)=CC=C2OC	CC1=CC(C)=NO1	CN1CCCN2C1=NCCC2	BrC1=NC=CC=C1	86.78620377
CC(C)C(C=C(C(C)C)C=C1C(C)C)=C1C2=C(P([C@@]3(C[C@@H]4C5)C[C@H](C4)C[C@H]5C3)[C@]6(C7)C[C@@H](C[C@@H]7C8)C[C@@H]8C6)C(OC)=CC=C2OC	CC1=CC=NO1	CC(C)(C)/N=C(N(C)C)/N(C)C	ClC1=CC=C(CC)C=C1	0.375286042
CC(C)C(C=C(C(C)C)C=C1C(C)C)=C1C2=C(P([C@@]3(C[C@@H]4C5)C[C@H](C4)C[C@H]5C3)[C@]6(C7)C[C@@H](C[C@@H]7C8)C[C@@H]8C6)C(OC)=CC=C2OC	CCOC(C1=CON=C1)=O	CN1CCCN2C1=NCCC2	IC1=CC=C(CC)C=C1	33.47151562
CC(C)C(C=C(C(C)C)C=C1C(C)C)=C1C2=C(P(C(C)(C)C)C(C)(C)C)C=CC=C2	CCOC(C1=NOC=C1)=O	CN1CCCN2C1=NCCC2	IC1=CC=C(C(F)(F)F)C=C1	48.69500261
CC(C)C(C=C(C(C)C)C=C1C(C)C)=C1C2=C(P([C@@]3(C[C@@H]4C5)C[C@H](C4)C[C@H]5C3)[C@]6(C7)C[C@@H](C[C@@H]7C8)C[C@@H]8C6)C(OC)=CC=C2OC	C1(C2=CC=CC=C2)=CC=NO1	CN1CCCN2C1=NCCC2	ClC1=CN=CC=C1	15.22347574
CC(C)C(C=C(C(C)C)C=C1C(C)C)=C1C2=C(P(C3CCCCC3)C4CCCCC4)C=CC=C2	CC1=NOC(C(OCC)=O)=C1	CN1CCCN2C1=NCCC2	ClC1=CC=C(OC)C=C1	0
CC(C)C(C=C(C(C)C)C=C1C(C)C)=C1C2=C(P(C(C)(C)C)C(C)(C)C)C(OC)=CC=C2OC	CC1=NOC(C2=CC=CC=C2)=C1	CN(C)P(N(C)C)(N(C)C)=NP(N(C)C)(N(C)C)=NCC	BrC1=NC=CC=C1	77.62777181
CC(C)C(C=C(C(C)C)C=C1C(C)C)=C1C2=C(P(C(C)(C)C)C(C)(C)C)C=CC=C2	C1(C2=CC=CC=C2)=NOC=C1	CN(C)P(N(C)C)(N(C)C)=NP(N(C)C)(N(C)C)=NCC	BrC1=CC=C(C(F)(F)F)C=C1	51.07128287
CC(C)C(C=C(C(C)C)C=C1C(C)C)=C1C2=C(P(C(C)(C)C)C(C)(C)C)C=CC=C2	CC1=CC(C)=NO1	CN(C)P(N(C)C)(N(C)C)=NP(N(C)C)(N(C)C)=NCC	IC1=NC=CC=C1	70.35430221
CC(C)C(C=C(C(C)C)C=C1C(C)C)=C1C2=C(P(C3CCCCC3)C4CCCCC4)C=CC=C2	FC(C=CC=C1F)=C1C2=CC=NO2	CN(C)P(N(C)C)(N(C)C)=NP(N(C)C)(N(C)C)=NCC	ClC1=CN=CC=C1	12.13886151
CC(C)C(C=C(C(C)C)C=C1C(C)C)=C1C2=C(P(C(C)(C)C)C(C)(C)C)C(OC)=CC=C2OC	C12=CON=C1C=CC=C2	CN(C)P(N(C)C)(N(C)C)=NP(N(C)C)(N(C)C)=NCC	IC1=NC=CC=C1	13.88482007
CC(C)C(C=C(C(C)C)C=C1C(C)C)=C1C2=C(P(C3CCCCC3)C4CCCCC4)C=CC=C2	C12=CON=C1C=CC=C2	CN1CCCN2C1=NCCC2	IC1=CC=C(C(F)(F)F)C=C1	14.24693951
CC(C)C(C=C(C(C)C)C=C1C(C)C)=C1C2=C(P(C(C)(C)C)C(C)(C)C)C(OC)=CC=C2OC	C1(C2=CC=CC=C2)=NOC=C1	CN1CCCN2C1=NCCC2	BrC1=NC=CC=C1	87.95919128
CC(C)C(C=C(C(C)C)C=C1C(C)C)=C1C2=C(P(C3CCCCC3)C4CCCCC4)C=CC=C2	O=C(OC)C1=NOC(C2=CC=CO2)=C1	CC(C)(C)/N=C(N(C)C)/N(C)C	BrC1=CN=CC=C1	16.01570816
CC(C)C(C=C(C(C)C)C=C1C(C)C)=C1C2=C(P(C(C)(C)C)C(C)(C)C)C=CC=C2	FC(C=CC=C1F)=C1C2=CC=NO2	CN1CCCN2C1=NCCC2	IC1=NC=CC=C1	82.21280375
CC(C)C(C=C(C(C)C)C=C1C(C)C)=C1C2=C(P(C(C)(C)C)C(C)(C)C)C(OC)=CC=C2OC	C1(C2=CC=CC=C2)=CON=C1	CN(C)P(N(C)C)(N(C)C)=NP(N(C)C)(N(C)C)=NCC	ClC1=CC=C(OC)C=C1	0.862512473
CC(C)C(C=C(C(C)C)C=C1C(C)C)=C1C2=C(P(C(C)(C)C)C(C)(C)C)C(OC)=CC=C2OC	CC1=CC(C)=NO1	CN1CCCN2C1=NCCC2	ClC1=CN=CC=C1	20.99661905
CC(C)C(C=C(C(C)C)C=C1C(C)C)=C1C2=C(P([C@@]3(C[C@@H]4C5)C[C@H](C4)C[C@H]5C3)[C@]6(C7)C[C@@H](C[C@@H]7C8)C[C@@H]8C6)C(OC)=CC=C2OC	CCOC(C1=NOC=C1)=O	CN(C)P(N(C)C)(N(C)C)=NP(N(C)C)(N(C)C)=NCC	ClC1=CC=C(C(F)(F)F)C=C1	0
CC(C)C(C=C(C(C)C)C=C1C(C)C)=C1C2=C(P(C3CCCCC3)C4CCCCC4)C=CC=C2	C1(N(CC2=CC=CC=C2)CC3=CC=CC=C3)=NOC=C1	CN(C)P(N(C)C)(N(C)C)=NP(N(C)C)(N(C)C)=NCC	BrC1=CC=C(CC)C=C1	66.43295508
CC(C)C(C=C(C(C)C)C=C1C(C)C)=C1C2=C(P([C@@]3(C[C@@H]4C5)C[C@H](C4)C[C@H]5C3)[C@]6(C7)C[C@@H](C[C@@H]7C8)C[C@@H]8C6)C(OC)=CC=C2OC	CC1=NOC=C1	CC(C)(C)/N=C(N(C)C)/N(C)C	BrC1=NC=CC=C1	59.55424843
CC(C)C(C=C(C(C)C)C=C1C(C)C)=C1C2=C(P([C@@]3(C[C@@H]4C5)C[C@H](C4)C[C@H]5C3)[C@]6(C7)C[C@@H](C[C@@H]7C8)C[C@@H]8C6)C(OC)=CC=C2OC	C12=C(C=CC=C2)ON=C1	CN1CCCN2C1=NCCC2	IC1=CC=C(OC)C=C1	41.68551837
CC(C)C(C=C(C(C)C)C=C1C(C)C)=C1C2=C(P(C3CCCCC3)C4CCCCC4)C=CC=C2	COC1=NOC(C(OCC)=O)=C1	CN1CCCN2C1=NCCC2	ClC1=CC=C(CC)C=C1	0.662349524
CC(C)C(C=C(C(C)C)C=C1C(C)C)=C1C2=C(P(C(C)(C)C)C(C)(C)C)C(OC)=CC=C2OC	CC1=NOC(C(OCC)=O)=C1	CC(C)(C)/N=C(N(C)C)/N(C)C	IC1=CC=C(C(F)(F)F)C=C1	45.87563784
CC(C)C(C=C(C(C)C)C=C1C(C)C)=C1C2=C(P([C@@]3(C[C@@H]4C5)C[C@H](C4)C[C@H]5C3)[C@]6(C7)C[C@@H](C[C@@H]7C8)C[C@@H]8C6)C(OC)=CC=C2OC	CC1=CC(C)=NO1	CC(C)(C)/N=C(N(C)C)/N(C)C	ClC1=CN=CC=C1	13.31813914
CC(C)C(C=C(C(C)C)C=C1C(C)C)=C1C2=C(P(C(C)(C)C)C(C)(C)C)C(OC)=CC=C2OC	O=C(OC)C1=CC=NO1	CN1CCCN2C1=NCCC2	IC1=NC=CC=C1	87.75322874
CC(C)C(C=C(C(C)C)C=C1C(C)C)=C1C2=C(P(C(C)(C)C)C(C)(C)C)C(OC)=CC=C2OC	CC1=NOC(C2=CC=CC=C2)=C1	CC(C)(C)/N=C(N(C)C)/N(C)C	BrC1=CN=CC=C1	56.79309437
CC(C)C(C=C(C(C)C)C=C1C(C)C)=C1C2=C(P(C(C)(C)C)C(C)(C)C)C=CC=C2	CCOC(C1=CON=C1)=O	CN(C)P(N(C)C)(N(C)C)=NP(N(C)C)(N(C)C)=NCC	IC1=CC=C(C(F)(F)F)C=C1	4.765281768
CC(C)C(C=C(C(C)C)C=C1C(C)C)=C1C2=C(P([C@@]3(C[C@@H]4C5)C[C@H](C4)C[C@H]5C3)[C@]6(C7)C[C@@H](C[C@@H]7C8)C[C@@H]8C6)C(OC)=CC=C2OC	CC1=NOC(C(OCC)=O)=C1	CN1CCCN2C1=NCCC2	IC1=CC=C(C(F)(F)F)C=C1	52.67302388
CC(C)C(C=C(C(C)C)C=C1C(C)C)=C1C2=C(P(C(C)(C)C)C(C)(C)C)C=CC=C2	CC1=C(C(OCC)=O)C=NO1	CN(C)P(N(C)C)(N(C)C)=NP(N(C)C)(N(C)C)=NCC	ClC1=NC=CC=C1	21.68221926
CC(C)C(C=C(C(C)C)C=C1C(C)C)=C1C2=C(P(C(C)(C)C)C(C)(C)C)C=CC=C2	C1(C2=CC=CC=C2)=CON=C1	CN1CCCN2C1=NCCC2	ClC1=CC=C(CC)C=C1	16.2490011
CC(C)C(C=C(C(C)C)C=C1C(C)C)=C1C2=C(P(C(C)(C)C)C(C)(C)C)C(OC)=CC=C2OC	C12=CON=C1C=CC=C2	CN1CCCN2C1=NCCC2	BrC1=CN=CC=C1	12.90161423
CC(C)C(C=C(C(C)C)C=C1C(C)C)=C1C2=C(P(C(C)(C)C)C(C)(C)C)C(OC)=CC=C2OC	O=C(OC)C1=NOC(C2=CC=CS2)=C1	CN1CCCN2C1=NCCC2	BrC1=CC=C(CC)C=C1	59.21946541
CC(C)C(C=C(C(C)C)C=C1C(C)C)=C1C2=C(P(C3CCCCC3)C4CCCCC4)C=CC=C2	C1(N(CC2=CC=CC=C2)CC3=CC=CC=C3)=CC=NO1	CN(C)P(N(C)C)(N(C)C)=NP(N(C)C)(N(C)C)=NCC	BrC1=CC=C(OC)C=C1	3.898269895
CC(C)C(C=C(C(C)C)C=C1C(C)C)=C1C2=C(P([C@@]3(C[C@@H]4C5)C[C@H](C4)C[C@H]5C3)[C@]6(C7)C[C@@H](C[C@@H]7C8)C[C@@H]8C6)C(OC)=CC=C2OC	CC1=C(C(OCC)=O)C=NO1	CC(C)(C)/N=C(N(C)C)/N(C)C	BrC1=CC=C(C(F)(F)F)C=C1	3.835722246
CC(C)C(C=C(C(C)C)C=C1C(C)C)=C1C2=C(P(C3CCCCC3)C4CCCCC4)C=CC=C2	C1(C2=CC=CC=C2)=CC=NO1	CN1CCCN2C1=NCCC2	IC1=CC=C(CC)C=C1	22.45064906
CC(C)C(C=C(C(C)C)C=C1C(C)C)=C1C2=C(P([C@@]3(C[C@@H]4C5)C[C@H](C4)C[C@H]5C3)[C@]6(C7)C[C@@H](C[C@@H]7C8)C[C@@H]8C6)C(OC)=CC=C2OC	O=C(OC)C1=NOC(C2=CC=CS2)=C1	CC(C)(C)/N=C(N(C)C)/N(C)C	IC1=CC=C(C(F)(F)F)C=C1	33.74215602
CC(C)C(C=C(C(C)C)C=C1C(C)C)=C1C2=C(P(C(C)(C)C)C(C)(C)C)C=CC=C2	CC1=CC(C)=NO1	CC(C)(C)/N=C(N(C)C)/N(C)C	ClC1=CC=C(C(F)(F)F)C=C1	26.29043032
CC(C)C(C=C(C(C)C)C=C1C(C)C)=C1C2=C(P(C3CCCCC3)C4CCCCC4)C=CC=C2	CC1=CC(C(OCC)=O)=NO1	CN1CCCN2C1=NCCC2	IC1=CC=C(CC)C=C1	66.76359549
CC(C)C(C=C(C(C)C)C=C1C(C)C)=C1C2=C(P(C(C)(C)C)C(C)(C)C)C(OC)=CC=C2OC	C1(C2=CC=CC=C2)=CC=NO1	CN(C)P(N(C)C)(N(C)C)=NP(N(C)C)(N(C)C)=NCC	IC1=NC=CC=C1	33.33065232
CC(C)C(C=C(C(C)C)C=C1C(C)C)=C1C2=C(P(C(C)(C)C)C(C)(C)C)C(OC)=CC=C2OC	CC1=NOC=C1	CN1CCCN2C1=NCCC2	ClC1=CC=C(CC)C=C1	4.228381568
CC(C)C(C=C(C(C)C)C=C1C(C)C)=C1C2=C(P(C(C)(C)C)C(C)(C)C)C(OC)=CC=C2OC	O=C(OC)C1=NOC(C2=CC=CS2)=C1	CN(C)P(N(C)C)(N(C)C)=NP(N(C)C)(N(C)C)=NCC	ClC1=CC=C(CC)C=C1	5.761815995
CC(C)C(C=C(C(C)C)C=C1C(C)C)=C1C2=C(P(C(C)(C)C)C(C)(C)C)C(OC)=CC=C2OC	CC1=NOC(C2=CC=CC=C2)=C1	CC(C)(C)/N=C(N(C)C)/N(C)C	IC1=CC=C(C(F)(F)F)C=C1	36.0162633
CC(C)C(C=C(C(C)C)C=C1C(C)C)=C1C2=C(P(C(C)(C)C)C(C)(C)C)C=CC=C2	CCOC(C1=CON=C1)=O	CC(C)(C)/N=C(N(C)C)/N(C)C	ClC1=CC=C(C(F)(F)F)C=C1	0
CC(C)C(C=C(C(C)C)C=C1C(C)C)=C1C2=C(P(C(C)(C)C)C(C)(C)C)C(OC)=CC=C2OC	CCOC(C1=CON=C1)=O	CN(C)P(N(C)C)(N(C)C)=NP(N(C)C)(N(C)C)=NCC	BrC1=CN=CC=C1	6.360003901
CC(C)C(C=C(C(C)C)C=C1C(C)C)=C1C2=C(P([C@@]3(C[C@@H]4C5)C[C@H](C4)C[C@H]5C3)[C@]6(C7)C[C@@H](C[C@@H]7C8)C[C@@H]8C6)C(OC)=CC=C2OC	O=C(OC)C1=NOC(C2=CC=CO2)=C1	CN1CCCN2C1=NCCC2	IC1=CN=CC=C1	83.95560608
CC(C)C(C=C(C(C)C)C=C1C(C)C)=C1C2=C(P(C(C)(C)C)C(C)(C)C)C(OC)=CC=C2OC	C1(C2=CC=CC=C2)=CON=C1	CC(C)(C)/N=C(N(C)C)/N(C)C	IC1=CC=C(OC)C=C1	33.79435982
CC(C)C(C=C(C(C)C)C=C1C(C)C)=C1C2=C(P(C(C)(C)C)C(C)(C)C)C=CC=C2	CC1=NOC(C(OCC)=O)=C1	CC(C)(C)/N=C(N(C)C)/N(C)C	BrC1=CC=C(CC)C=C1	70.54955286
CC(C)C(C=C(C(C)C)C=C1C(C)C)=C1C2=C(P(C(C)(C)C)C(C)(C)C)C=CC=C2	C1(C2=CC=CC=C2)=CON=C1	CC(C)(C)/N=C(N(C)C)/N(C)C	ClC1=CC=C(C(F)(F)F)C=C1	12.56300254
CC(C)C(C=C(C(C)C)C=C1C(C)C)=C1C2=C(P(C3CCCCC3)C4CCCCC4)C=CC=C2	COC1=NOC(C(OCC)=O)=C1	CC(C)(C)/N=C(N(C)C)/N(C)C	IC1=CC=C(CC)C=C1	27.27757284
CC(C)C(C=C(C(C)C)C=C1C(C)C)=C1C2=C(P(C3CCCCC3)C4CCCCC4)C=CC=C2	C1(N(CC2=CC=CC=C2)CC3=CC=CC=C3)=CC=NO1	CC(C)(C)/N=C(N(C)C)/N(C)C	ClC1=CC=C(CC)C=C1	1.378417368
CC(C)C(C=C(C(C)C)C=C1C(C)C)=C1C2=C(P(C(C)(C)C)C(C)(C)C)C(OC)=CC=C2OC	C1(C2=CC=CC=C2)=CON=C1	CN1CCCN2C1=NCCC2	ClC1=CC=C(CC)C=C1	7.805738503
CC(C)C(C=C(C(C)C)C=C1C(C)C)=C1C2=C(P(C(C)(C)C)C(C)(C)C)C(OC)=CC=C2OC	CCOC(C1=NOC=C1)=O	CC(C)(C)/N=C(N(C)C)/N(C)C	ClC1=CN=CC=C1	18.36789148
CC(C)C(C=C(C(C)C)C=C1C(C)C)=C1C2=C(P(C(C)(C)C)C(C)(C)C)C(OC)=CC=C2OC	CCOC(C1=NOC=C1)=O	CN(C)P(N(C)C)(N(C)C)=NP(N(C)C)(N(C)C)=NCC	BrC1=NC=CC=C1	2.145304957
CC(C)C(C=C(C(C)C)C=C1C(C)C)=C1C2=C(P(C(C)(C)C)C(C)(C)C)C(OC)=CC=C2OC	CC1=NOC(C2=CC=CC=C2)=C1	CC(C)(C)/N=C(N(C)C)/N(C)C	BrC1=NC=CC=C1	60.94658978
CC(C)C(C=C(C(C)C)C=C1C(C)C)=C1C2=C(P([C@@]3(C[C@@H]4C5)C[C@H](C4)C[C@H]5C3)[C@]6(C7)C[C@@H](C[C@@H]7C8)C[C@@H]8C6)C(OC)=CC=C2OC	COC1=NOC(C(OCC)=O)=C1	CN1CCCN2C1=NCCC2	ClC1=NC=CC=C1	52.59936901
CC(C)C(C=C(C(C)C)C=C1C(C)C)=C1C2=C(P(C(C)(C)C)C(C)(C)C)C=CC=C2	C1(N(CC2=CC=CC=C2)CC3=CC=CC=C3)=NOC=C1	CC(C)(C)/N=C(N(C)C)/N(C)C	IC1=CC=C(OC)C=C1	52.14546944
CC(C)C(C=C(C(C)C)C=C1C(C)C)=C1C2=C(P(C(C)(C)C)C(C)(C)C)C=CC=C2	CCOC(C1=CON=C1)=O	CC(C)(C)/N=C(N(C)C)/N(C)C	BrC1=CC=C(C(F)(F)F)C=C1	1.785587557
CC(C)C(C=C(C(C)C)C=C1C(C)C)=C1C2=C(P(C(C)(C)C)C(C)(C)C)C=CC=C2	CC1=NOC(C2=CC=CC=C2)=C1	CC(C)(C)/N=C(N(C)C)/N(C)C	IC1=CC=C(C(F)(F)F)C=C1	36.57290373
CC(C)C(C=C(C(C)C)C=C1C(C)C)=C1C2=C(P(C(C)(C)C)C(C)(C)C)C=CC=C2	CC1=NOC(C(OCC)=O)=C1	CN(C)P(N(C)C)(N(C)C)=NP(N(C)C)(N(C)C)=NCC	ClC1=CC=C(C(F)(F)F)C=C1	5.980979595
CC(C)C(C=C(C(C)C)C=C1C(C)C)=C1C2=C(P(C3CCCCC3)C4CCCCC4)C=CC=C2	CC1=CC(C)=NO1	CN(C)P(N(C)C)(N(C)C)=NP(N(C)C)(N(C)C)=NCC	IC1=CC=C(C(F)(F)F)C=C1	37.38354754
CC(C)C(C=C(C(C)C)C=C1C(C)C)=C1C2=C(P(C(C)(C)C)C(C)(C)C)C(OC)=CC=C2OC	C1(C2=CC=CC=C2)=NOC=C1	CC(C)(C)/N=C(N(C)C)/N(C)C	ClC1=NC=CC=C1	78.17281005
CC(C)C(C=C(C(C)C)C=C1C(C)C)=C1C2=C(P(C(C)(C)C)C(C)(C)C)C=CC=C2	C12=CON=C1C=CC=C2	CN1CCCN2C1=NCCC2	IC1=CC=C(C(F)(F)F)C=C1	33.82793233
CC(C)C(C=C(C(C)C)C=C1C(C)C)=C1C2=C(P(C(C)(C)C)C(C)(C)C)C(OC)=CC=C2OC	C12=CON=C1C=CC=C2	CN(C)P(N(C)C)(N(C)C)=NP(N(C)C)(N(C)C)=NCC	ClC1=CC=C(CC)C=C1	1.034854608
CC(C)C(C=C(C(C)C)C=C1C(C)C)=C1C2=C(P(C(C)(C)C)C(C)(C)C)C(OC)=CC=C2OC	C1(C2=CC=CC=C2)=CC=NO1	CC(C)(C)/N=C(N(C)C)/N(C)C	BrC1=CC=C(OC)C=C1	15.16664871
CC(C)C(C=C(C(C)C)C=C1C(C)C)=C1C2=C(P([C@@]3(C[C@@H]4C5)C[C@H](C4)C[C@H]5C3)[C@]6(C7)C[C@@H](C[C@@H]7C8)C[C@@H]8C6)C(OC)=CC=C2OC	CC1=CC(C(OCC)=O)=NO1	CN(C)P(N(C)C)(N(C)C)=NP(N(C)C)(N(C)C)=NCC	IC1=CC=C(CC)C=C1	71.26504827
CC(C)C(C=C(C(C)C)C=C1C(C)C)=C1C2=C(P([C@@]3(C[C@@H]4C5)C[C@H](C4)C[C@H]5C3)[C@]6(C7)C[C@@H](C[C@@H]7C8)C[C@@H]8C6)C(OC)=CC=C2OC	CC1=CC(N2C=CC=C2)=NO1	CC(C)(C)/N=C(N(C)C)/N(C)C	ClC1=NC=CC=C1	44.04139335
CC(C)C(C=C(C(C)C)C=C1C(C)C)=C1C2=C(P(C(C)(C)C)C(C)(C)C)C(OC)=CC=C2OC	CC1=CC=NO1	CC(C)(C)/N=C(N(C)C)/N(C)C	BrC1=CC=C(CC)C=C1	38.82629912
CC(C)C(C=C(C(C)C)C=C1C(C)C)=C1C2=C(P(C3CCCCC3)C4CCCCC4)C=CC=C2	FC(C=CC=C1F)=C1C2=CC=NO2	CN1CCCN2C1=NCCC2	ClC1=CN=CC=C1	3.338911929
CC(C)C(C=C(C(C)C)C=C1C(C)C)=C1C2=C(P([C@@]3(C[C@@H]4C5)C[C@H](C4)C[C@H]5C3)[C@]6(C7)C[C@@H](C[C@@H]7C8)C[C@@H]8C6)C(OC)=CC=C2OC	O=C(OC)C1=CC=NO1	CN(C)P(N(C)C)(N(C)C)=NP(N(C)C)(N(C)C)=NCC	BrC1=CC=C(CC)C=C1	9.746425367
CC(C)C(C=C(C(C)C)C=C1C(C)C)=C1C2=C(P(C(C)(C)C)C(C)(C)C)C(OC)=CC=C2OC	CC1=NOC=C1	CC(C)(C)/N=C(N(C)C)/N(C)C	IC1=CC=C(C(F)(F)F)C=C1	50.86308576
CC(C)C(C=C(C(C)C)C=C1C(C)C)=C1C2=C(P(C3CCCCC3)C4CCCCC4)C=CC=C2	CC1=CC(C(OCC)=O)=NO1	CN1CCCN2C1=NCCC2	ClC1=CC=C(OC)C=C1	0.828206999
CC(C)C(C=C(C(C)C)C=C1C(C)C)=C1C2=C(P([C@@]3(C[C@@H]4C5)C[C@H](C4)C[C@H]5C3)[C@]6(C7)C[C@@H](C[C@@H]7C8)C[C@@H]8C6)C(OC)=CC=C2OC	FC(C=CC=C1F)=C1C2=CC=NO2	CN(C)P(N(C)C)(N(C)C)=NP(N(C)C)(N(C)C)=NCC	IC1=CC=C(C(F)(F)F)C=C1	10.78771766
CC(C)C(C=C(C(C)C)C=C1C(C)C)=C1C2=C(P(C(C)(C)C)C(C)(C)C)C(OC)=CC=C2OC	COC1=NOC(C(OCC)=O)=C1	CN(C)P(N(C)C)(N(C)C)=NP(N(C)C)(N(C)C)=NCC	ClC1=CC=C(CC)C=C1	6.975926865
CC(C)C(C=C(C(C)C)C=C1C(C)C)=C1C2=C(P(C(C)(C)C)C(C)(C)C)C=CC=C2	C12=CON=C1C=CC=C2	CN1CCCN2C1=NCCC2	BrC1=NC=CC=C1	60.85990802
CC(C)C(C=C(C(C)C)C=C1C(C)C)=C1C2=C(P(C(C)(C)C)C(C)(C)C)C=CC=C2	C1(C2=CC=CC=C2)=CON=C1	CN(C)P(N(C)C)(N(C)C)=NP(N(C)C)(N(C)C)=NCC	IC1=CN=CC=C1	70.58038327
CC(C)C(C=C(C(C)C)C=C1C(C)C)=C1C2=C(P(C(C)(C)C)C(C)(C)C)C=CC=C2	CCOC(C1=NOC=C1)=O	CC(C)(C)/N=C(N(C)C)/N(C)C	BrC1=CN=CC=C1	60.28357539
CC(C)C(C=C(C(C)C)C=C1C(C)C)=C1C2=C(P(C(C)(C)C)C(C)(C)C)C(OC)=CC=C2OC	C12=CON=C1C=CC=C2	CN(C)P(N(C)C)(N(C)C)=NP(N(C)C)(N(C)C)=NCC	ClC1=CC=C(OC)C=C1	0.1532428
CC(C)C(C=C(C(C)C)C=C1C(C)C)=C1C2=C(P(C(C)(C)C)C(C)(C)C)C(OC)=CC=C2OC	C1(N(CC2=CC=CC=C2)CC3=CC=CC=C3)=NOC=C1	CN1CCCN2C1=NCCC2	IC1=CC=C(C(F)(F)F)C=C1	41.71330917
CC(C)C(C=C(C(C)C)C=C1C(C)C)=C1C2=C(P(C(C)(C)C)C(C)(C)C)C=CC=C2	CC1=CC(N2C=CC=C2)=NO1	CN1CCCN2C1=NCCC2	IC1=CN=CC=C1	81.27546311
CC(C)C(C=C(C(C)C)C=C1C(C)C)=C1C2=C(P(C(C)(C)C)C(C)(C)C)C(OC)=CC=C2OC	C1(C2=CC=CC=C2)=NOC=C1	CN(C)P(N(C)C)(N(C)C)=NP(N(C)C)(N(C)C)=NCC	ClC1=NC=CC=C1	68.99091328
CC(C)C(C=C(C(C)C)C=C1C(C)C)=C1C2=C(P(C(C)(C)C)C(C)(C)C)C=CC=C2	C1(C2=CC=CC=C2)=CC=NO1	CN1CCCN2C1=NCCC2	IC1=CC=C(C(F)(F)F)C=C1	50.13634297
CC(C)C(C=C(C(C)C)C=C1C(C)C)=C1C2=C(P(C3CCCCC3)C4CCCCC4)C=CC=C2	CCOC(C1=NOC=C1)=O	CN(C)P(N(C)C)(N(C)C)=NP(N(C)C)(N(C)C)=NCC	ClC1=CC=C(CC)C=C1	0
CC(C)C(C=C(C(C)C)C=C1C(C)C)=C1C2=C(P(C3CCCCC3)C4CCCCC4)C=CC=C2	CC1=NOC(C2=CC=CC=C2)=C1	CN1CCCN2C1=NCCC2	BrC1=NC=CC=C1	50.91041247
CC(C)C(C=C(C(C)C)C=C1C(C)C)=C1C2=C(P(C3CCCCC3)C4CCCCC4)C=CC=C2	C1(C2=CC=CC=C2)=CC=NO1	CC(C)(C)/N=C(N(C)C)/N(C)C	ClC1=CC=C(C(F)(F)F)C=C1	14.01864146
CC(C)C(C=C(C(C)C)C=C1C(C)C)=C1C2=C(P(C3CCCCC3)C4CCCCC4)C=CC=C2	C1(N(CC2=CC=CC=C2)CC3=CC=CC=C3)=CC=NO1	CN(C)P(N(C)C)(N(C)C)=NP(N(C)C)(N(C)C)=NCC	IC1=CC=C(CC)C=C1	13.30215474
CC(C)C(C=C(C(C)C)C=C1C(C)C)=C1C2=C(P(C(C)(C)C)C(C)(C)C)C=CC=C2	CC1=CC(N2C=CC=C2)=NO1	CC(C)(C)/N=C(N(C)C)/N(C)C	ClC1=CC=C(C(F)(F)F)C=C1	34.08344524
CC(C)C(C=C(C(C)C)C=C1C(C)C)=C1C2=C(P(C(C)(C)C)C(C)(C)C)C=CC=C2	CC1=C(C(OCC)=O)C=NO1	CC(C)(C)/N=C(N(C)C)/N(C)C	BrC1=NC=CC=C1	33.74087377
CC(C)C(C=C(C(C)C)C=C1C(C)C)=C1C2=C(P(C(C)(C)C)C(C)(C)C)C=CC=C2	C1(C2=CC=CC=C2)=CC=NO1	CC(C)(C)/N=C(N(C)C)/N(C)C	ClC1=NC=CC=C1	68.84655406
CC(C)C(C=C(C(C)C)C=C1C(C)C)=C1C2=C(P(C3CCCCC3)C4CCCCC4)C=CC=C2	FC(C=CC=C1F)=C1C2=CC=NO2	CC(C)(C)/N=C(N(C)C)/N(C)C	ClC1=CC=C(CC)C=C1	1.896990139
CC(C)C(C=C(C(C)C)C=C1C(C)C)=C1C2=C(P(C(C)(C)C)C(C)(C)C)C(OC)=CC=C2OC	CC1=NOC(C2=CC=CC=C2)=C1	CN(C)P(N(C)C)(N(C)C)=NP(N(C)C)(N(C)C)=NCC	IC1=CC=C(C(F)(F)F)C=C1	33.55651029
CC(C)C(C=C(C(C)C)C=C1C(C)C)=C1C2=C(P(C(C)(C)C)C(C)(C)C)C(OC)=CC=C2OC	CCOC(C1=CON=C1)=O	CN1CCCN2C1=NCCC2	IC1=CC=C(C(F)(F)F)C=C1	22.47082227
CC(C)C(C=C(C(C)C)C=C1C(C)C)=C1C2=C(P(C(C)(C)C)C(C)(C)C)C(OC)=CC=C2OC	CC1=CC(N2C=CC=C2)=NO1	CC(C)(C)/N=C(N(C)C)/N(C)C	BrC1=CC=C(CC)C=C1	59.10146589
CC(C)C(C=C(C(C)C)C=C1C(C)C)=C1C2=C(P(C(C)(C)C)C(C)(C)C)C(OC)=CC=C2OC	C1(N(CC2=CC=CC=C2)CC3=CC=CC=C3)=NOC=C1	CN(C)P(N(C)C)(N(C)C)=NP(N(C)C)(N(C)C)=NCC	ClC1=NC=CC=C1	78.76794462
CC(C)C(C=C(C(C)C)C=C1C(C)C)=C1C2=C(P(C(C)(C)C)C(C)(C)C)C(OC)=CC=C2OC	CC1=CC(C(OCC)=O)=NO1	CC(C)(C)/N=C(N(C)C)/N(C)C	BrC1=CC=C(OC)C=C1	40.97949244
CC(C)C(C=C(C(C)C)C=C1C(C)C)=C1C2=C(P(C(C)(C)C)C(C)(C)C)C(OC)=CC=C2OC	CCOC(C1=NOC=C1)=O	CN1CCCN2C1=NCCC2	ClC1=CC=C(OC)C=C1	0.578158424
CC(C)C(C=C(C(C)C)C=C1C(C)C)=C1C2=C(P(C(C)(C)C)C(C)(C)C)C(OC)=CC=C2OC	CC1=CC(C)=NO1	CC(C)(C)/N=C(N(C)C)/N(C)C	IC1=CC=C(OC)C=C1	40.47969677
CC(C)C(C=C(C(C)C)C=C1C(C)C)=C1C2=C(P(C(C)(C)C)C(C)(C)C)C=CC=C2	CCOC(C1=CON=C1)=O	CN(C)P(N(C)C)(N(C)C)=NP(N(C)C)(N(C)C)=NCC	BrC1=CN=CC=C1	2.689766175
CC(C)C(C=C(C(C)C)C=C1C(C)C)=C1C2=C(P(C3CCCCC3)C4CCCCC4)C=CC=C2	CC1=C(C(OCC)=O)C=NO1	CN(C)P(N(C)C)(N(C)C)=NP(N(C)C)(N(C)C)=NCC	IC1=NC=CC=C1	17.39978172
CC(C)C(C=C(C(C)C)C=C1C(C)C)=C1C2=C(P([C@@]3(C[C@@H]4C5)C[C@H](C4)C[C@H]5C3)[C@]6(C7)C[C@@H](C[C@@H]7C8)C[C@@H]8C6)C(OC)=CC=C2OC	C1(C2=CC=CC=C2)=NOC=C1	CN1CCCN2C1=NCCC2	ClC1=CC=C(CC)C=C1	3.135484875
CC(C)C(C=C(C(C)C)C=C1C(C)C)=C1C2=C(P(C(C)(C)C)C(C)(C)C)C=CC=C2	C1(C2=CC=CC=C2)=NOC=C1	CC(C)(C)/N=C(N(C)C)/N(C)C	BrC1=CC=C(CC)C=C1	77.85802389
CC(C)C(C=C(C(C)C)C=C1C(C)C)=C1C2=C(P([C@@]3(C[C@@H]4C5)C[C@H](C4)C[C@H]5C3)[C@]6(C7)C[C@@H](C[C@@H]7C8)C[C@@H]8C6)C(OC)=CC=C2OC	CCOC(C1=NOC=C1)=O	CC(C)(C)/N=C(N(C)C)/N(C)C	IC1=CN=CC=C1	55.78951841
CC(C)C(C=C(C(C)C)C=C1C(C)C)=C1C2=C(P(C(C)(C)C)C(C)(C)C)C(OC)=CC=C2OC	CC1=NOC=C1	CC(C)(C)/N=C(N(C)C)/N(C)C	ClC1=CC=C(CC)C=C1	0
CC(C)C(C=C(C(C)C)C=C1C(C)C)=C1C2=C(P(C(C)(C)C)C(C)(C)C)C=CC=C2	CCOC(C1=CON=C1)=O	CN(C)P(N(C)C)(N(C)C)=NP(N(C)C)(N(C)C)=NCC	ClC1=CC=C(CC)C=C1	0.400015161
CC(C)C(C=C(C(C)C)C=C1C(C)C)=C1C2=C(P([C@@]3(C[C@@H]4C5)C[C@H](C4)C[C@H]5C3)[C@]6(C7)C[C@@H](C[C@@H]7C8)C[C@@H]8C6)C(OC)=CC=C2OC	C1(N(CC2=CC=CC=C2)CC3=CC=CC=C3)=CC=NO1	CN(C)P(N(C)C)(N(C)C)=NP(N(C)C)(N(C)C)=NCC	IC1=CC=C(CC)C=C1	49.28704587
CC(C)C(C=C(C(C)C)C=C1C(C)C)=C1C2=C(P([C@@]3(C[C@@H]4C5)C[C@H](C4)C[C@H]5C3)[C@]6(C7)C[C@@H](C[C@@H]7C8)C[C@@H]8C6)C(OC)=CC=C2OC	C1(C2=CC=CC=C2)=CON=C1	CN(C)P(N(C)C)(N(C)C)=NP(N(C)C)(N(C)C)=NCC	ClC1=CC=C(C(F)(F)F)C=C1	9.062775444
CC(C)C(C=C(C(C)C)C=C1C(C)C)=C1C2=C(P(C(C)(C)C)C(C)(C)C)C(OC)=CC=C2OC	CC1=CC(C(OCC)=O)=NO1	CC(C)(C)/N=C(N(C)C)/N(C)C	ClC1=CC=C(CC)C=C1	1.497954505
CC(C)C(C=C(C(C)C)C=C1C(C)C)=C1C2=C(P(C3CCCCC3)C4CCCCC4)C=CC=C2	C1(C2=CC=CC=C2)=CON=C1	CC(C)(C)/N=C(N(C)C)/N(C)C	IC1=CC=C(CC)C=C1	11.40684881
CC(C)C(C=C(C(C)C)C=C1C(C)C)=C1C2=C(P([C@@]3(C[C@@H]4C5)C[C@H](C4)C[C@H]5C3)[C@]6(C7)C[C@@H](C[C@@H]7C8)C[C@@H]8C6)C(OC)=CC=C2OC	CC1=CC=NO1	CN(C)P(N(C)C)(N(C)C)=NP(N(C)C)(N(C)C)=NCC	ClC1=NC=CC=C1	17.08713871
CC(C)C(C=C(C(C)C)C=C1C(C)C)=C1C2=C(P(C3CCCCC3)C4CCCCC4)C=CC=C2	C1(C2=CC=CC=C2)=CON=C1	CN1CCCN2C1=NCCC2	BrC1=NC=CC=C1	27.33482675
CC(C)C(C=C(C(C)C)C=C1C(C)C)=C1C2=C(P(C(C)(C)C)C(C)(C)C)C(OC)=CC=C2OC	CC1=NOC(C2=CC=CC=C2)=C1	CN(C)P(N(C)C)(N(C)C)=NP(N(C)C)(N(C)C)=NCC	BrC1=CC=C(C(F)(F)F)C=C1	24.60563466
CC(C)C(C=C(C(C)C)C=C1C(C)C)=C1C2=C(P([C@@]3(C[C@@H]4C5)C[C@H](C4)C[C@H]5C3)[C@]6(C7)C[C@@H](C[C@@H]7C8)C[C@@H]8C6)C(OC)=CC=C2OC	O=C(OC)C1=NOC(C2=CC=CO2)=C1	CC(C)(C)/N=C(N(C)C)/N(C)C	BrC1=CC=C(C(F)(F)F)C=C1	28.78693437
CC(C)C(C=C(C(C)C)C=C1C(C)C)=C1C2=C(P(C(C)(C)C)C(C)(C)C)C=CC=C2	CC1=CC(C(OCC)=O)=NO1	CN1CCCN2C1=NCCC2	IC1=CC=C(OC)C=C1	49.9274003
CC(C)C(C=C(C(C)C)C=C1C(C)C)=C1C2=C(P([C@@]3(C[C@@H]4C5)C[C@H](C4)C[C@H]5C3)[C@]6(C7)C[C@@H](C[C@@H]7C8)C[C@@H]8C6)C(OC)=CC=C2OC	CC1=C(C(OCC)=O)C=NO1	CN(C)P(N(C)C)(N(C)C)=NP(N(C)C)(N(C)C)=NCC	BrC1=CC=C(C(F)(F)F)C=C1	9.576264128
CC(C)C(C=C(C(C)C)C=C1C(C)C)=C1C2=C(P([C@@]3(C[C@@H]4C5)C[C@H](C4)C[C@H]5C3)[C@]6(C7)C[C@@H](C[C@@H]7C8)C[C@@H]8C6)C(OC)=CC=C2OC	CC1=C(C(OCC)=O)C=NO1	CN1CCCN2C1=NCCC2	ClC1=CN=CC=C1	3.647451971
CC(C)C(C=C(C(C)C)C=C1C(C)C)=C1C2=C(P(C3CCCCC3)C4CCCCC4)C=CC=C2	CC1=CC(N2C=CC=C2)=NO1	CN1CCCN2C1=NCCC2	IC1=CC=C(CC)C=C1	53.88645108
CC(C)C(C=C(C(C)C)C=C1C(C)C)=C1C2=C(P(C(C)(C)C)C(C)(C)C)C(OC)=CC=C2OC	FC(C=CC=C1F)=C1C2=CC=NO2	CN1CCCN2C1=NCCC2	IC1=CC=C(OC)C=C1	44.42036094
CC(C)C(C=C(C(C)C)C=C1C(C)C)=C1C2=C(P(C3CCCCC3)C4CCCCC4)C=CC=C2	O=C(OC)C1=NOC(C2=CC=CS2)=C1	CC(C)(C)/N=C(N(C)C)/N(C)C	IC1=CC=C(C(F)(F)F)C=C1	23.69345333
CC(C)C(C=C(C(C)C)C=C1C(C)C)=C1C2=C(P(C3CCCCC3)C4CCCCC4)C=CC=C2	C12=CON=C1C=CC=C2	CN1CCCN2C1=NCCC2	BrC1=CC=C(CC)C=C1	0.830867403
CC(C)C(C=C(C(C)C)C=C1C(C)C)=C1C2=C(P(C3CCCCC3)C4CCCCC4)C=CC=C2	CC1=CC(N2C=CC=C2)=NO1	CN(C)P(N(C)C)(N(C)C)=NP(N(C)C)(N(C)C)=NCC	BrC1=CC=C(OC)C=C1	41.22664286
CC(C)C(C=C(C(C)C)C=C1C(C)C)=C1C2=C(P(C3CCCCC3)C4CCCCC4)C=CC=C2	CC1=C(C(OCC)=O)C=NO1	CN1CCCN2C1=NCCC2	IC1=CC=C(C(F)(F)F)C=C1	23.3532112
CC(C)C(C=C(C(C)C)C=C1C(C)C)=C1C2=C(P(C(C)(C)C)C(C)(C)C)C(OC)=CC=C2OC	COC1=NOC(C(OCC)=O)=C1	CN(C)P(N(C)C)(N(C)C)=NP(N(C)C)(N(C)C)=NCC	IC1=CC=C(CC)C=C1	68.43167679
CC(C)C(C=C(C(C)C)C=C1C(C)C)=C1C2=C(P(C3CCCCC3)C4CCCCC4)C=CC=C2	C1(C2=CC=CC=C2)=CC=NO1	CN1CCCN2C1=NCCC2	BrC1=CC=C(OC)C=C1	3.12306153
CC(C)C(C=C(C(C)C)C=C1C(C)C)=C1C2=C(P([C@@]3(C[C@@H]4C5)C[C@H](C4)C[C@H]5C3)[C@]6(C7)C[C@@H](C[C@@H]7C8)C[C@@H]8C6)C(OC)=CC=C2OC	CC1=NOC(C2=CC=CC=C2)=C1	CN(C)P(N(C)C)(N(C)C)=NP(N(C)C)(N(C)C)=NCC	BrC1=CC=C(CC)C=C1	63.12102891
CC(C)C(C=C(C(C)C)C=C1C(C)C)=C1C2=C(P(C(C)(C)C)C(C)(C)C)C(OC)=CC=C2OC	CC1=CC(C(OCC)=O)=NO1	CC(C)(C)/N=C(N(C)C)/N(C)C	BrC1=CC=C(C(F)(F)F)C=C1	42.64405348
CC(C)C(C=C(C(C)C)C=C1C(C)C)=C1C2=C(P(C(C)(C)C)C(C)(C)C)C(OC)=CC=C2OC	C1(C2=CC=CC=C2)=CON=C1	CN(C)P(N(C)C)(N(C)C)=NP(N(C)C)(N(C)C)=NCC	IC1=CN=CC=C1	66.6354412
CC(C)C(C=C(C(C)C)C=C1C(C)C)=C1C2=C(P(C(C)(C)C)C(C)(C)C)C=CC=C2	C1(C2=CC=CC=C2)=CON=C1	CN1CCCN2C1=NCCC2	ClC1=CC=C(OC)C=C1	3.500057239
CC(C)C(C=C(C(C)C)C=C1C(C)C)=C1C2=C(P([C@@]3(C[C@@H]4C5)C[C@H](C4)C[C@H]5C3)[C@]6(C7)C[C@@H](C[C@@H]7C8)C[C@@H]8C6)C(OC)=CC=C2OC	C1(C2=CC=CC=C2)=NOC=C1	CN(C)P(N(C)C)(N(C)C)=NP(N(C)C)(N(C)C)=NCC	ClC1=CC=C(C(F)(F)F)C=C1	5.298717423
CC(C)C(C=C(C(C)C)C=C1C(C)C)=C1C2=C(P([C@@]3(C[C@@H]4C5)C[C@H](C4)C[C@H]5C3)[C@]6(C7)C[C@@H](C[C@@H]7C8)C[C@@H]8C6)C(OC)=CC=C2OC	FC(C=CC=C1F)=C1C2=CC=NO2	CC(C)(C)/N=C(N(C)C)/N(C)C	IC1=NC=CC=C1	53.5695113
CC(C)C(C=C(C(C)C)C=C1C(C)C)=C1C2=C(P(C(C)(C)C)C(C)(C)C)C=CC=C2	CC1=NOC(C(OCC)=O)=C1	CN(C)P(N(C)C)(N(C)C)=NP(N(C)C)(N(C)C)=NCC	BrC1=CC=C(C(F)(F)F)C=C1	50.58289676
CC(C)C(C=C(C(C)C)C=C1C(C)C)=C1C2=C(P(C(C)(C)C)C(C)(C)C)C=CC=C2	O=C(OC)C1=NOC(C2=CC=CS2)=C1	CN(C)P(N(C)C)(N(C)C)=NP(N(C)C)(N(C)C)=NCC	IC1=NC=CC=C1	70.29330199
CC(C)C(C=C(C(C)C)C=C1C(C)C)=C1C2=C(P(C(C)(C)C)C(C)(C)C)C(OC)=CC=C2OC	C1(C2=CC=CC=C2)=CC=NO1	CC(C)(C)/N=C(N(C)C)/N(C)C	ClC1=CC=C(C(F)(F)F)C=C1	3.88663609
CC(C)C(C=C(C(C)C)C=C1C(C)C)=C1C2=C(P([C@@]3(C[C@@H]4C5)C[C@H](C4)C[C@H]5C3)[C@]6(C7)C[C@@H](C[C@@H]7C8)C[C@@H]8C6)C(OC)=CC=C2OC	O=C(OC)C1=CC=NO1	CN(C)P(N(C)C)(N(C)C)=NP(N(C)C)(N(C)C)=NCC	BrC1=CC=C(C(F)(F)F)C=C1	3.932288397
CC(C)C(C=C(C(C)C)C=C1C(C)C)=C1C2=C(P(C3CCCCC3)C4CCCCC4)C=CC=C2	C12=CON=C1C=CC=C2	CN(C)P(N(C)C)(N(C)C)=NP(N(C)C)(N(C)C)=NCC	ClC1=CC=C(OC)C=C1	0.121773863
CC(C)C(C=C(C(C)C)C=C1C(C)C)=C1C2=C(P(C3CCCCC3)C4CCCCC4)C=CC=C2	CC1=NOC=C1	CC(C)(C)/N=C(N(C)C)/N(C)C	BrC1=CC=C(CC)C=C1	50.97511306
CC(C)C(C=C(C(C)C)C=C1C(C)C)=C1C2=C(P([C@@]3(C[C@@H]4C5)C[C@H](C4)C[C@H]5C3)[C@]6(C7)C[C@@H](C[C@@H]7C8)C[C@@H]8C6)C(OC)=CC=C2OC	CC1=CC(C)=NO1	CN1CCCN2C1=NCCC2	BrC1=CN=CC=C1	83.80386815
CC(C)C(C=C(C(C)C)C=C1C(C)C)=C1C2=C(P(C(C)(C)C)C(C)(C)C)C=CC=C2	CC1=NOC(C2=CC=CC=C2)=C1	CN(C)P(N(C)C)(N(C)C)=NP(N(C)C)(N(C)C)=NCC	BrC1=CC=C(OC)C=C1	46.04956103
CC(C)C(C=C(C(C)C)C=C1C(C)C)=C1C2=C(P([C@@]3(C[C@@H]4C5)C[C@H](C4)C[C@H]5C3)[C@]6(C7)C[C@@H](C[C@@H]7C8)C[C@@H]8C6)C(OC)=CC=C2OC	CCOC(C1=CON=C1)=O	CC(C)(C)/N=C(N(C)C)/N(C)C	BrC1=NC=CC=C1	0
CC(C)C(C=C(C(C)C)C=C1C(C)C)=C1C2=C(P([C@@]3(C[C@@H]4C5)C[C@H](C4)C[C@H]5C3)[C@]6(C7)C[C@@H](C[C@@H]7C8)C[C@@H]8C6)C(OC)=CC=C2OC	FC(C=CC=C1F)=C1C2=CC=NO2	CN1CCCN2C1=NCCC2	IC1=NC=CC=C1	86.42573792
CC(C)C(C=C(C(C)C)C=C1C(C)C)=C1C2=C(P(C3CCCCC3)C4CCCCC4)C=CC=C2	C1(N(CC2=CC=CC=C2)CC3=CC=CC=C3)=NOC=C1	CN(C)P(N(C)C)(N(C)C)=NP(N(C)C)(N(C)C)=NCC	BrC1=CC=C(C(F)(F)F)C=C1	15.00790512
CC(C)C(C=C(C(C)C)C=C1C(C)C)=C1C2=C(P(C(C)(C)C)C(C)(C)C)C=CC=C2	C1(C2=CC=CC=C2)=CON=C1	CN(C)P(N(C)C)(N(C)C)=NP(N(C)C)(N(C)C)=NCC	BrC1=CC=C(CC)C=C1	26.75645727
CC(C)C(C=C(C(C)C)C=C1C(C)C)=C1C2=C(P([C@@]3(C[C@@H]4C5)C[C@H](C4)C[C@H]5C3)[C@]6(C7)C[C@@H](C[C@@H]7C8)C[C@@H]8C6)C(OC)=CC=C2OC	CC1=NOC=C1	CN(C)P(N(C)C)(N(C)C)=NP(N(C)C)(N(C)C)=NCC	BrC1=CC=C(OC)C=C1	52.34346738
CC(C)C(C=C(C(C)C)C=C1C(C)C)=C1C2=C(P(C3CCCCC3)C4CCCCC4)C=CC=C2	CC1=NOC(C(OCC)=O)=C1	CN(C)P(N(C)C)(N(C)C)=NP(N(C)C)(N(C)C)=NCC	ClC1=CN=CC=C1	3.963450153
CC(C)C(C=C(C(C)C)C=C1C(C)C)=C1C2=C(P([C@@]3(C[C@@H]4C5)C[C@H](C4)C[C@H]5C3)[C@]6(C7)C[C@@H](C[C@@H]7C8)C[C@@H]8C6)C(OC)=CC=C2OC	C1(C2=CC=CC=C2)=NOC=C1	CN1CCCN2C1=NCCC2	BrC1=CC=C(OC)C=C1	54.23706273
CC(C)C(C=C(C(C)C)C=C1C(C)C)=C1C2=C(P(C(C)(C)C)C(C)(C)C)C(OC)=CC=C2OC	CC1=CC(C(OCC)=O)=NO1	CN(C)P(N(C)C)(N(C)C)=NP(N(C)C)(N(C)C)=NCC	IC1=CC=C(CC)C=C1	64.60847653
CC(C)C(C=C(C(C)C)C=C1C(C)C)=C1C2=C(P(C(C)(C)C)C(C)(C)C)C(OC)=CC=C2OC	CC1=C(C(OCC)=O)C=NO1	CC(C)(C)/N=C(N(C)C)/N(C)C	BrC1=CC=C(OC)C=C1	3.292807267
CC(C)C(C=C(C(C)C)C=C1C(C)C)=C1C2=C(P(C(C)(C)C)C(C)(C)C)C(OC)=CC=C2OC	CC1=CC(C)=NO1	CN(C)P(N(C)C)(N(C)C)=NP(N(C)C)(N(C)C)=NCC	BrC1=CN=CC=C1	48.47717448
CC(C)C(C=C(C(C)C)C=C1C(C)C)=C1C2=C(P(C(C)(C)C)C(C)(C)C)C(OC)=CC=C2OC	CC1=CC=NO1	CN1CCCN2C1=NCCC2	ClC1=CC=C(C(F)(F)F)C=C1	4.68080841
CC(C)C(C=C(C(C)C)C=C1C(C)C)=C1C2=C(P(C3CCCCC3)C4CCCCC4)C=CC=C2	CC1=CC(N2C=CC=C2)=NO1	CC(C)(C)/N=C(N(C)C)/N(C)C	IC1=NC=CC=C1	44.76424476
CC(C)C(C=C(C(C)C)C=C1C(C)C)=C1C2=C(P(C(C)(C)C)C(C)(C)C)C(OC)=CC=C2OC	C1(C2=CC=CC=C2)=CC=NO1	CN1CCCN2C1=NCCC2	ClC1=CC=C(C(F)(F)F)C=C1	9.564949769
CC(C)C(C=C(C(C)C)C=C1C(C)C)=C1C2=C(P(C3CCCCC3)C4CCCCC4)C=CC=C2	C1(C2=CC=CC=C2)=CC=NO1	CC(C)(C)/N=C(N(C)C)/N(C)C	BrC1=NC=CC=C1	48.48749388
CC(C)C(C=C(C(C)C)C=C1C(C)C)=C1C2=C(P([C@@]3(C[C@@H]4C5)C[C@H](C4)C[C@H]5C3)[C@]6(C7)C[C@@H](C[C@@H]7C8)C[C@@H]8C6)C(OC)=CC=C2OC	O=C(OC)C1=NOC(C2=CC=CS2)=C1	CN1CCCN2C1=NCCC2	IC1=CC=C(OC)C=C1	46.31398784
CC(C)C(C=C(C(C)C)C=C1C(C)C)=C1C2=C(P(C(C)(C)C)C(C)(C)C)C=CC=C2	C12=CON=C1C=CC=C2	CN(C)P(N(C)C)(N(C)C)=NP(N(C)C)(N(C)C)=NCC	IC1=CN=CC=C1	11.72782605
CC(C)C(C=C(C(C)C)C=C1C(C)C)=C1C2=C(P(C(C)(C)C)C(C)(C)C)C(OC)=CC=C2OC	CC1=C(C(OCC)=O)C=NO1	CN1CCCN2C1=NCCC2	BrC1=CC=C(C(F)(F)F)C=C1	29.08430143
CC(C)C(C=C(C(C)C)C=C1C(C)C)=C1C2=C(P([C@@]3(C[C@@H]4C5)C[C@H](C4)C[C@H]5C3)[C@]6(C7)C[C@@H](C[C@@H]7C8)C[C@@H]8C6)C(OC)=CC=C2OC	COC1=NOC(C(OCC)=O)=C1	CN1CCCN2C1=NCCC2	BrC1=CC=C(CC)C=C1	50.28049867
CC(C)C(C=C(C(C)C)C=C1C(C)C)=C1C2=C(P(C(C)(C)C)C(C)(C)C)C=CC=C2	C12=C(C=CC=C2)ON=C1	CN1CCCN2C1=NCCC2	ClC1=CC=C(OC)C=C1	1.858400826
CC(C)C(C=C(C(C)C)C=C1C(C)C)=C1C2=C(P(C3CCCCC3)C4CCCCC4)C=CC=C2	CC1=C(C(OCC)=O)C=NO1	CN(C)P(N(C)C)(N(C)C)=NP(N(C)C)(N(C)C)=NCC	ClC1=CN=CC=C1	17.22825534
CC(C)C(C=C(C(C)C)C=C1C(C)C)=C1C2=C(P([C@@]3(C[C@@H]4C5)C[C@H](C4)C[C@H]5C3)[C@]6(C7)C[C@@H](C[C@@H]7C8)C[C@@H]8C6)C(OC)=CC=C2OC	O=C(OC)C1=NOC(C2=CC=CO2)=C1	CN(C)P(N(C)C)(N(C)C)=NP(N(C)C)(N(C)C)=NCC	IC1=CC=C(C(F)(F)F)C=C1	30.7124479
CC(C)C(C=C(C(C)C)C=C1C(C)C)=C1C2=C(P([C@@]3(C[C@@H]4C5)C[C@H](C4)C[C@H]5C3)[C@]6(C7)C[C@@H](C[C@@H]7C8)C[C@@H]8C6)C(OC)=CC=C2OC	O=C(OC)C1=NOC(C2=CC=CO2)=C1	CN1CCCN2C1=NCCC2	ClC1=CC=C(CC)C=C1	0.490842961
CC(C)C(C=C(C(C)C)C=C1C(C)C)=C1C2=C(P([C@@]3(C[C@@H]4C5)C[C@H](C4)C[C@H]5C3)[C@]6(C7)C[C@@H](C[C@@H]7C8)C[C@@H]8C6)C(OC)=CC=C2OC	C1(N(CC2=CC=CC=C2)CC3=CC=CC=C3)=NOC=C1	CN(C)P(N(C)C)(N(C)C)=NP(N(C)C)(N(C)C)=NCC	BrC1=CC=C(C(F)(F)F)C=C1	15.74680272
CC(C)C(C=C(C(C)C)C=C1C(C)C)=C1C2=C(P(C(C)(C)C)C(C)(C)C)C(OC)=CC=C2OC	C12=C(C=CC=C2)ON=C1	CN1CCCN2C1=NCCC2	IC1=NC=CC=C1	89.5987779
CC(C)C(C=C(C(C)C)C=C1C(C)C)=C1C2=C(P(C(C)(C)C)C(C)(C)C)C(OC)=CC=C2OC	FC(C=CC=C1F)=C1C2=CC=NO2	CN1CCCN2C1=NCCC2	ClC1=CC=C(OC)C=C1	0.568210949
CC(C)C(C=C(C(C)C)C=C1C(C)C)=C1C2=C(P([C@@]3(C[C@@H]4C5)C[C@H](C4)C[C@H]5C3)[C@]6(C7)C[C@@H](C[C@@H]7C8)C[C@@H]8C6)C(OC)=CC=C2OC	C1(N(CC2=CC=CC=C2)CC3=CC=CC=C3)=NOC=C1	CN1CCCN2C1=NCCC2	ClC1=NC=CC=C1	89.07661609
CC(C)C(C=C(C(C)C)C=C1C(C)C)=C1C2=C(P(C(C)(C)C)C(C)(C)C)C=CC=C2	COC1=NOC(C(OCC)=O)=C1	CN1CCCN2C1=NCCC2	IC1=CC=C(C(F)(F)F)C=C1	42.68462411
CC(C)C(C=C(C(C)C)C=C1C(C)C)=C1C2=C(P(C(C)(C)C)C(C)(C)C)C(OC)=CC=C2OC	O=C(OC)C1=NOC(C2=CC=CO2)=C1	CC(C)(C)/N=C(N(C)C)/N(C)C	BrC1=CC=C(CC)C=C1	50.63065751
CC(C)C(C=C(C(C)C)C=C1C(C)C)=C1C2=C(P(C(C)(C)C)C(C)(C)C)C(OC)=CC=C2OC	C1(N(CC2=CC=CC=C2)CC3=CC=CC=C3)=CC=NO1	CC(C)(C)/N=C(N(C)C)/N(C)C	ClC1=CN=CC=C1	4.069080612
CC(C)C(C=C(C(C)C)C=C1C(C)C)=C1C2=C(P([C@@]3(C[C@@H]4C5)C[C@H](C4)C[C@H]5C3)[C@]6(C7)C[C@@H](C[C@@H]7C8)C[C@@H]8C6)C(OC)=CC=C2OC	CC1=CC(C(OCC)=O)=NO1	CN(C)P(N(C)C)(N(C)C)=NP(N(C)C)(N(C)C)=NCC	BrC1=CC=C(OC)C=C1	47.71300168
CC(C)C(C=C(C(C)C)C=C1C(C)C)=C1C2=C(P(C(C)(C)C)C(C)(C)C)C(OC)=CC=C2OC	CC1=C(C(OCC)=O)C=NO1	CN1CCCN2C1=NCCC2	ClC1=CC=C(CC)C=C1	7.689322987
CC(C)C(C=C(C(C)C)C=C1C(C)C)=C1C2=C(P(C(C)(C)C)C(C)(C)C)C=CC=C2	C1(N(CC2=CC=CC=C2)CC3=CC=CC=C3)=NOC=C1	CN(C)P(N(C)C)(N(C)C)=NP(N(C)C)(N(C)C)=NCC	IC1=CN=CC=C1	76.79526891
CC(C)C(C=C(C(C)C)C=C1C(C)C)=C1C2=C(P(C3CCCCC3)C4CCCCC4)C=CC=C2	CC1=NOC=C1	CN1CCCN2C1=NCCC2	BrC1=CN=CC=C1	35.81675951
CC(C)C(C=C(C(C)C)C=C1C(C)C)=C1C2=C(P([C@@]3(C[C@@H]4C5)C[C@H](C4)C[C@H]5C3)[C@]6(C7)C[C@@H](C[C@@H]7C8)C[C@@H]8C6)C(OC)=CC=C2OC	CC1=CC(C(OCC)=O)=NO1	CN(C)P(N(C)C)(N(C)C)=NP(N(C)C)(N(C)C)=NCC	BrC1=CN=CC=C1	52.86647451
CC(C)C(C=C(C(C)C)C=C1C(C)C)=C1C2=C(P([C@@]3(C[C@@H]4C5)C[C@H](C4)C[C@H]5C3)[C@]6(C7)C[C@@H](C[C@@H]7C8)C[C@@H]8C6)C(OC)=CC=C2OC	CC1=CC(N2C=CC=C2)=NO1	CN1CCCN2C1=NCCC2	BrC1=CC=C(OC)C=C1	43.83894822
CC(C)C(C=C(C(C)C)C=C1C(C)C)=C1C2=C(P(C3CCCCC3)C4CCCCC4)C=CC=C2	CC1=CC(C(OCC)=O)=NO1	CN1CCCN2C1=NCCC2	IC1=CC=C(C(F)(F)F)C=C1	43.5835106
CC(C)C(C=C(C(C)C)C=C1C(C)C)=C1C2=C(P(C3CCCCC3)C4CCCCC4)C=CC=C2	CCOC(C1=CON=C1)=O	CN(C)P(N(C)C)(N(C)C)=NP(N(C)C)(N(C)C)=NCC	ClC1=NC=CC=C1	0
CC(C)C(C=C(C(C)C)C=C1C(C)C)=C1C2=C(P(C(C)(C)C)C(C)(C)C)C(OC)=CC=C2OC	CC1=NOC=C1	CN(C)P(N(C)C)(N(C)C)=NP(N(C)C)(N(C)C)=NCC	IC1=CC=C(OC)C=C1	37.40734019
CC(C)C(C=C(C(C)C)C=C1C(C)C)=C1C2=C(P(C(C)(C)C)C(C)(C)C)C(OC)=CC=C2OC	C12=CON=C1C=CC=C2	CN(C)P(N(C)C)(N(C)C)=NP(N(C)C)(N(C)C)=NCC	ClC1=CN=CC=C1	6.968372781
CC(C)C(C=C(C(C)C)C=C1C(C)C)=C1C2=C(P(C(C)(C)C)C(C)(C)C)C(OC)=CC=C2OC	C1(N(CC2=CC=CC=C2)CC3=CC=CC=C3)=CC=NO1	CN(C)P(N(C)C)(N(C)C)=NP(N(C)C)(N(C)C)=NCC	ClC1=CC=C(OC)C=C1	0.572188732
CC(C)C(C=C(C(C)C)C=C1C(C)C)=C1C2=C(P(C3CCCCC3)C4CCCCC4)C=CC=C2	CC1=CC=NO1	CN1CCCN2C1=NCCC2	BrC1=CN=CC=C1	18.1188647
CC(C)C(C=C(C(C)C)C=C1C(C)C)=C1C2=C(P(C3CCCCC3)C4CCCCC4)C=CC=C2	CC1=CC(C(OCC)=O)=NO1	CN(C)P(N(C)C)(N(C)C)=NP(N(C)C)(N(C)C)=NCC	BrC1=CC=C(OC)C=C1	16.64966496
CC(C)C(C=C(C(C)C)C=C1C(C)C)=C1C2=C(P([C@@]3(C[C@@H]4C5)C[C@H](C4)C[C@H]5C3)[C@]6(C7)C[C@@H](C[C@@H]7C8)C[C@@H]8C6)C(OC)=CC=C2OC	CC1=NOC(C(OCC)=O)=C1	CN1CCCN2C1=NCCC2	ClC1=NC=CC=C1	67.67136056
CC(C)C(C=C(C(C)C)C=C1C(C)C)=C1C2=C(P([C@@]3(C[C@@H]4C5)C[C@H](C4)C[C@H]5C3)[C@]6(C7)C[C@@H](C[C@@H]7C8)C[C@@H]8C6)C(OC)=CC=C2OC	CC1=CC(N2C=CC=C2)=NO1	CN1CCCN2C1=NCCC2	IC1=CC=C(CC)C=C1	74.90352783
CC(C)C(C=C(C(C)C)C=C1C(C)C)=C1C2=C(P([C@@]3(C[C@@H]4C5)C[C@H](C4)C[C@H]5C3)[C@]6(C7)C[C@@H](C[C@@H]7C8)C[C@@H]8C6)C(OC)=CC=C2OC	C1(N(CC2=CC=CC=C2)CC3=CC=CC=C3)=CC=NO1	CC(C)(C)/N=C(N(C)C)/N(C)C	IC1=CN=CC=C1	59.16216512
CC(C)C(C=C(C(C)C)C=C1C(C)C)=C1C2=C(P(C3CCCCC3)C4CCCCC4)C=CC=C2	CCOC(C1=CON=C1)=O	CN1CCCN2C1=NCCC2	ClC1=CC=C(CC)C=C1	3.525705852
CC(C)C(C=C(C(C)C)C=C1C(C)C)=C1C2=C(P(C3CCCCC3)C4CCCCC4)C=CC=C2	CC1=CC(C(OCC)=O)=NO1	CC(C)(C)/N=C(N(C)C)/N(C)C	IC1=CC=C(CC)C=C1	37.1696242
CC(C)C(C=C(C(C)C)C=C1C(C)C)=C1C2=C(P(C(C)(C)C)C(C)(C)C)C(OC)=CC=C2OC	CCOC(C1=NOC=C1)=O	CN1CCCN2C1=NCCC2	IC1=CN=CC=C1	87.237545
CC(C)C(C=C(C(C)C)C=C1C(C)C)=C1C2=C(P(C3CCCCC3)C4CCCCC4)C=CC=C2	O=C(OC)C1=CC=NO1	CC(C)(C)/N=C(N(C)C)/N(C)C	ClC1=CC=C(C(F)(F)F)C=C1	7.131859569
CC(C)C(C=C(C(C)C)C=C1C(C)C)=C1C2=C(P(C(C)(C)C)C(C)(C)C)C(OC)=CC=C2OC	C1(C2=CC=CC=C2)=CON=C1	CN(C)P(N(C)C)(N(C)C)=NP(N(C)C)(N(C)C)=NCC	BrC1=CN=CC=C1	70.56509529
CC(C)C(C=C(C(C)C)C=C1C(C)C)=C1C2=C(P([C@@]3(C[C@@H]4C5)C[C@H](C4)C[C@H]5C3)[C@]6(C7)C[C@@H](C[C@@H]7C8)C[C@@H]8C6)C(OC)=CC=C2OC	CC1=NOC(C2=CC=CC=C2)=C1	CN1CCCN2C1=NCCC2	IC1=CN=CC=C1	82.20776042
CC(C)C(C=C(C(C)C)C=C1C(C)C)=C1C2=C(P([C@@]3(C[C@@H]4C5)C[C@H](C4)C[C@H]5C3)[C@]6(C7)C[C@@H](C[C@@H]7C8)C[C@@H]8C6)C(OC)=CC=C2OC	CC1=NOC=C1	CC(C)(C)/N=C(N(C)C)/N(C)C	BrC1=CC=C(OC)C=C1	43.34412585
CC(C)C(C=C(C(C)C)C=C1C(C)C)=C1C2=C(P(C(C)(C)C)C(C)(C)C)C(OC)=CC=C2OC	CC1=C(C(OCC)=O)C=NO1	CC(C)(C)/N=C(N(C)C)/N(C)C	IC1=NC=CC=C1	36.05690183
CC(C)C(C=C(C(C)C)C=C1C(C)C)=C1C2=C(P(C3CCCCC3)C4CCCCC4)C=CC=C2	CC1=CC=NO1	CC(C)(C)/N=C(N(C)C)/N(C)C	BrC1=CC=C(C(F)(F)F)C=C1	28.39895545
CC(C)C(C=C(C(C)C)C=C1C(C)C)=C1C2=C(P(C(C)(C)C)C(C)(C)C)C(OC)=CC=C2OC	C12=C(C=CC=C2)ON=C1	CC(C)(C)/N=C(N(C)C)/N(C)C	IC1=NC=CC=C1	47.63381676
CC(C)C(C=C(C(C)C)C=C1C(C)C)=C1C2=C(P([C@@]3(C[C@@H]4C5)C[C@H](C4)C[C@H]5C3)[C@]6(C7)C[C@@H](C[C@@H]7C8)C[C@@H]8C6)C(OC)=CC=C2OC	CC1=NOC(C(OCC)=O)=C1	CN1CCCN2C1=NCCC2	IC1=NC=CC=C1	99.03446213
CC(C)C(C=C(C(C)C)C=C1C(C)C)=C1C2=C(P(C(C)(C)C)C(C)(C)C)C(OC)=CC=C2OC	COC1=NOC(C(OCC)=O)=C1	CN1CCCN2C1=NCCC2	ClC1=CC=C(C(F)(F)F)C=C1	3.638207936
CC(C)C(C=C(C(C)C)C=C1C(C)C)=C1C2=C(P(C(C)(C)C)C(C)(C)C)C=CC=C2	O=C(OC)C1=NOC(C2=CC=CO2)=C1	CN1CCCN2C1=NCCC2	IC1=NC=CC=C1	86.49714531
CC(C)C(C=C(C(C)C)C=C1C(C)C)=C1C2=C(P(C(C)(C)C)C(C)(C)C)C(OC)=CC=C2OC	CC1=NOC(C(OCC)=O)=C1	CN(C)P(N(C)C)(N(C)C)=NP(N(C)C)(N(C)C)=NCC	ClC1=CC=C(C(F)(F)F)C=C1	1.297818598
CC(C)C(C=C(C(C)C)C=C1C(C)C)=C1C2=C(P(C3CCCCC3)C4CCCCC4)C=CC=C2	O=C(OC)C1=NOC(C2=CC=CO2)=C1	CC(C)(C)/N=C(N(C)C)/N(C)C	IC1=CC=C(C(F)(F)F)C=C1	26.99117029
CC(C)C(C=C(C(C)C)C=C1C(C)C)=C1C2=C(P(C3CCCCC3)C4CCCCC4)C=CC=C2	C1(C2=CC=CC=C2)=CC=NO1	CN1CCCN2C1=NCCC2	ClC1=CN=CC=C1	6.351542297
CC(C)C(C=C(C(C)C)C=C1C(C)C)=C1C2=C(P(C3CCCCC3)C4CCCCC4)C=CC=C2	COC1=NOC(C(OCC)=O)=C1	CN(C)P(N(C)C)(N(C)C)=NP(N(C)C)(N(C)C)=NCC	IC1=CC=C(CC)C=C1	64.50667156
CC(C)C(C=C(C(C)C)C=C1C(C)C)=C1C2=C(P(C3CCCCC3)C4CCCCC4)C=CC=C2	C1(C2=CC=CC=C2)=CON=C1	CN(C)P(N(C)C)(N(C)C)=NP(N(C)C)(N(C)C)=NCC	IC1=CN=CC=C1	64.66756982
CC(C)C(C=C(C(C)C)C=C1C(C)C)=C1C2=C(P([C@@]3(C[C@@H]4C5)C[C@H](C4)C[C@H]5C3)[C@]6(C7)C[C@@H](C[C@@H]7C8)C[C@@H]8C6)C(OC)=CC=C2OC	FC(C=CC=C1F)=C1C2=CC=NO2	CN1CCCN2C1=NCCC2	ClC1=CC=C(CC)C=C1	0.727174946
CC(C)C(C=C(C(C)C)C=C1C(C)C)=C1C2=C(P(C3CCCCC3)C4CCCCC4)C=CC=C2	COC1=NOC(C(OCC)=O)=C1	CN(C)P(N(C)C)(N(C)C)=NP(N(C)C)(N(C)C)=NCC	BrC1=CC=C(C(F)(F)F)C=C1	32.87780619
CC(C)C(C=C(C(C)C)C=C1C(C)C)=C1C2=C(P(C(C)(C)C)C(C)(C)C)C(OC)=CC=C2OC	CC1=NOC=C1	CN1CCCN2C1=NCCC2	ClC1=NC=CC=C1	87.76406197
CC(C)C(C=C(C(C)C)C=C1C(C)C)=C1C2=C(P(C(C)(C)C)C(C)(C)C)C=CC=C2	FC(C=CC=C1F)=C1C2=CC=NO2	CN(C)P(N(C)C)(N(C)C)=NP(N(C)C)(N(C)C)=NCC	BrC1=CC=C(C(F)(F)F)C=C1	16.79477369
CC(C)C(C=C(C(C)C)C=C1C(C)C)=C1C2=C(P(C(C)(C)C)C(C)(C)C)C(OC)=CC=C2OC	CC1=NOC=C1	CN1CCCN2C1=NCCC2	ClC1=CC=C(C(F)(F)F)C=C1	18.21528105
CC(C)C(C=C(C(C)C)C=C1C(C)C)=C1C2=C(P(C3CCCCC3)C4CCCCC4)C=CC=C2	CC1=NOC(C(OCC)=O)=C1	CN(C)P(N(C)C)(N(C)C)=NP(N(C)C)(N(C)C)=NCC	ClC1=CC=C(C(F)(F)F)C=C1	3.606676847
CC(C)C(C=C(C(C)C)C=C1C(C)C)=C1C2=C(P(C(C)(C)C)C(C)(C)C)C(OC)=CC=C2OC	C1(N(CC2=CC=CC=C2)CC3=CC=CC=C3)=CC=NO1	CN(C)P(N(C)C)(N(C)C)=NP(N(C)C)(N(C)C)=NCC	IC1=NC=CC=C1	58.17261114
CC(C)C(C=C(C(C)C)C=C1C(C)C)=C1C2=C(P(C(C)(C)C)C(C)(C)C)C=CC=C2	C1(N(CC2=CC=CC=C2)CC3=CC=CC=C3)=CC=NO1	CN1CCCN2C1=NCCC2	BrC1=NC=CC=C1	78.70773698
CC(C)C(C=C(C(C)C)C=C1C(C)C)=C1C2=C(P(C(C)(C)C)C(C)(C)C)C=CC=C2	CC1=CC=NO1	CN1CCCN2C1=NCCC2	ClC1=CN=CC=C1	39.62688642
CC(C)C(C=C(C(C)C)C=C1C(C)C)=C1C2=C(P(C(C)(C)C)C(C)(C)C)C(OC)=CC=C2OC	O=C(OC)C1=CC=NO1	CN1CCCN2C1=NCCC2	BrC1=NC=CC=C1	46.16924796
CC(C)C(C=C(C(C)C)C=C1C(C)C)=C1C2=C(P(C(C)(C)C)C(C)(C)C)C(OC)=CC=C2OC	CC1=CC=NO1	CC(C)(C)/N=C(N(C)C)/N(C)C	IC1=NC=CC=C1	65.15148191
CC(C)C(C=C(C(C)C)C=C1C(C)C)=C1C2=C(P(C3CCCCC3)C4CCCCC4)C=CC=C2	CC1=NOC(C2=CC=CC=C2)=C1	CN(C)P(N(C)C)(N(C)C)=NP(N(C)C)(N(C)C)=NCC	ClC1=CN=CC=C1	18.04784884
CC(C)C(C=C(C(C)C)C=C1C(C)C)=C1C2=C(P([C@@]3(C[C@@H]4C5)C[C@H](C4)C[C@H]5C3)[C@]6(C7)C[C@@H](C[C@@H]7C8)C[C@@H]8C6)C(OC)=CC=C2OC	O=C(OC)C1=NOC(C2=CC=CO2)=C1	CN1CCCN2C1=NCCC2	IC1=CC=C(CC)C=C1	69.71995068
CC(C)C(C=C(C(C)C)C=C1C(C)C)=C1C2=C(P(C(C)(C)C)C(C)(C)C)C(OC)=CC=C2OC	C1(C2=CC=CC=C2)=CON=C1	CN1CCCN2C1=NCCC2	IC1=NC=CC=C1	99.99999
CC(C)C(C=C(C(C)C)C=C1C(C)C)=C1C2=C(P([C@@]3(C[C@@H]4C5)C[C@H](C4)C[C@H]5C3)[C@]6(C7)C[C@@H](C[C@@H]7C8)C[C@@H]8C6)C(OC)=CC=C2OC	C1(C2=CC=CC=C2)=CON=C1	CN1CCCN2C1=NCCC2	BrC1=CC=C(OC)C=C1	28.52881836
CC(C)C(C=C(C(C)C)C=C1C(C)C)=C1C2=C(P(C(C)(C)C)C(C)(C)C)C(OC)=CC=C2OC	CC1=CC=NO1	CN1CCCN2C1=NCCC2	BrC1=CC=C(CC)C=C1	64.99704829
CC(C)C(C=C(C(C)C)C=C1C(C)C)=C1C2=C(P(C3CCCCC3)C4CCCCC4)C=CC=C2	C1(C2=CC=CC=C2)=NOC=C1	CC(C)(C)/N=C(N(C)C)/N(C)C	ClC1=CN=CC=C1	18.46342998
CC(C)C(C=C(C(C)C)C=C1C(C)C)=C1C2=C(P(C(C)(C)C)C(C)(C)C)C(OC)=CC=C2OC	O=C(OC)C1=NOC(C2=CC=CO2)=C1	CN(C)P(N(C)C)(N(C)C)=NP(N(C)C)(N(C)C)=NCC	ClC1=CC=C(CC)C=C1	4.950264204
CC(C)C(C=C(C(C)C)C=C1C(C)C)=C1C2=C(P(C(C)(C)C)C(C)(C)C)C(OC)=CC=C2OC	C1(C2=CC=CC=C2)=NOC=C1	CC(C)(C)/N=C(N(C)C)/N(C)C	ClC1=CC=C(CC)C=C1	2.461539411
CC(C)C(C=C(C(C)C)C=C1C(C)C)=C1C2=C(P(C3CCCCC3)C4CCCCC4)C=CC=C2	C1(N(CC2=CC=CC=C2)CC3=CC=CC=C3)=NOC=C1	CN1CCCN2C1=NCCC2	IC1=NC=CC=C1	64.88423444
CC(C)C(C=C(C(C)C)C=C1C(C)C)=C1C2=C(P(C(C)(C)C)C(C)(C)C)C(OC)=CC=C2OC	CCOC(C1=CON=C1)=O	CN1CCCN2C1=NCCC2	ClC1=CC=C(CC)C=C1	13.65409275
CC(C)C(C=C(C(C)C)C=C1C(C)C)=C1C2=C(P(C3CCCCC3)C4CCCCC4)C=CC=C2	CCOC(C1=CON=C1)=O	CN(C)P(N(C)C)(N(C)C)=NP(N(C)C)(N(C)C)=NCC	IC1=NC=CC=C1	0
CC(C)C(C=C(C(C)C)C=C1C(C)C)=C1C2=C(P(C3CCCCC3)C4CCCCC4)C=CC=C2	O=C(OC)C1=NOC(C2=CC=CO2)=C1	CN1CCCN2C1=NCCC2	ClC1=CC=C(OC)C=C1	0
CC(C)C(C=C(C(C)C)C=C1C(C)C)=C1C2=C(P(C(C)(C)C)C(C)(C)C)C=CC=C2	CC1=CC=NO1	CN(C)P(N(C)C)(N(C)C)=NP(N(C)C)(N(C)C)=NCC	BrC1=NC=CC=C1	38.88072897
CC(C)C(C=C(C(C)C)C=C1C(C)C)=C1C2=C(P(C(C)(C)C)C(C)(C)C)C=CC=C2	C1(N(CC2=CC=CC=C2)CC3=CC=CC=C3)=CC=NO1	CN1CCCN2C1=NCCC2	BrC1=CC=C(CC)C=C1	39.55034963
CC(C)C(C=C(C(C)C)C=C1C(C)C)=C1C2=C(P(C(C)(C)C)C(C)(C)C)C(OC)=CC=C2OC	C1(N(CC2=CC=CC=C2)CC3=CC=CC=C3)=CC=NO1	CN(C)P(N(C)C)(N(C)C)=NP(N(C)C)(N(C)C)=NCC	ClC1=CN=CC=C1	13.53376242
CC(C)C(C=C(C(C)C)C=C1C(C)C)=C1C2=C(P(C(C)(C)C)C(C)(C)C)C(OC)=CC=C2OC	CC1=CC(C)=NO1	CN(C)P(N(C)C)(N(C)C)=NP(N(C)C)(N(C)C)=NCC	ClC1=CN=CC=C1	8.990373152
CC(C)C(C=C(C(C)C)C=C1C(C)C)=C1C2=C(P(C(C)(C)C)C(C)(C)C)C=CC=C2	C1(C2=CC=CC=C2)=CON=C1	CC(C)(C)/N=C(N(C)C)/N(C)C	BrC1=CN=CC=C1	78.00495066
CC(C)C(C=C(C(C)C)C=C1C(C)C)=C1C2=C(P(C(C)(C)C)C(C)(C)C)C(OC)=CC=C2OC	CC1=CC(N2C=CC=C2)=NO1	CN(C)P(N(C)C)(N(C)C)=NP(N(C)C)(N(C)C)=NCC	BrC1=CN=CC=C1	17.80357266
CC(C)C(C=C(C(C)C)C=C1C(C)C)=C1C2=C(P([C@@]3(C[C@@H]4C5)C[C@H](C4)C[C@H]5C3)[C@]6(C7)C[C@@H](C[C@@H]7C8)C[C@@H]8C6)C(OC)=CC=C2OC	CC1=CC(C(OCC)=O)=NO1	CC(C)(C)/N=C(N(C)C)/N(C)C	BrC1=CC=C(OC)C=C1	40.29418927
CC(C)C(C=C(C(C)C)C=C1C(C)C)=C1C2=C(P(C3CCCCC3)C4CCCCC4)C=CC=C2	CC1=NOC(C(OCC)=O)=C1	CN(C)P(N(C)C)(N(C)C)=NP(N(C)C)(N(C)C)=NCC	IC1=CC=C(CC)C=C1	70.96873006
CC(C)C(C=C(C(C)C)C=C1C(C)C)=C1C2=C(P(C(C)(C)C)C(C)(C)C)C=CC=C2	CC1=CC(N2C=CC=C2)=NO1	CN1CCCN2C1=NCCC2	ClC1=CN=CC=C1	44.56568658
CC(C)C(C=C(C(C)C)C=C1C(C)C)=C1C2=C(P(C(C)(C)C)C(C)(C)C)C(OC)=CC=C2OC	O=C(OC)C1=CC=NO1	CN1CCCN2C1=NCCC2	IC1=CN=CC=C1	70.18702806
CC(C)C(C=C(C(C)C)C=C1C(C)C)=C1C2=C(P(C(C)(C)C)C(C)(C)C)C=CC=C2	C12=CON=C1C=CC=C2	CN(C)P(N(C)C)(N(C)C)=NP(N(C)C)(N(C)C)=NCC	ClC1=CC=C(C(F)(F)F)C=C1	10.05139356
CC(C)C(C=C(C(C)C)C=C1C(C)C)=C1C2=C(P([C@@]3(C[C@@H]4C5)C[C@H](C4)C[C@H]5C3)[C@]6(C7)C[C@@H](C[C@@H]7C8)C[C@@H]8C6)C(OC)=CC=C2OC	CC1=NOC(C2=CC=CC=C2)=C1	CN(C)P(N(C)C)(N(C)C)=NP(N(C)C)(N(C)C)=NCC	IC1=CN=CC=C1	62.72600186
CC(C)C(C=C(C(C)C)C=C1C(C)C)=C1C2=C(P(C3CCCCC3)C4CCCCC4)C=CC=C2	CC1=C(C(OCC)=O)C=NO1	CC(C)(C)/N=C(N(C)C)/N(C)C	ClC1=CC=C(OC)C=C1	0
CC(C)C(C=C(C(C)C)C=C1C(C)C)=C1C2=C(P([C@@]3(C[C@@H]4C5)C[C@H](C4)C[C@H]5C3)[C@]6(C7)C[C@@H](C[C@@H]7C8)C[C@@H]8C6)C(OC)=CC=C2OC	CC1=CC(C)=NO1	CN1CCCN2C1=NCCC2	ClC1=CC=C(C(F)(F)F)C=C1	10.68115857
CC(C)C(C=C(C(C)C)C=C1C(C)C)=C1C2=C(P(C(C)(C)C)C(C)(C)C)C=CC=C2	CC1=CC=NO1	CN(C)P(N(C)C)(N(C)C)=NP(N(C)C)(N(C)C)=NCC	ClC1=CC=C(C(F)(F)F)C=C1	9.616112883
CC(C)C(C=C(C(C)C)C=C1C(C)C)=C1C2=C(P(C3CCCCC3)C4CCCCC4)C=CC=C2	COC1=NOC(C(OCC)=O)=C1	CN1CCCN2C1=NCCC2	BrC1=CC=C(OC)C=C1	8.034140762
CC(C)C(C=C(C(C)C)C=C1C(C)C)=C1C2=C(P([C@@]3(C[C@@H]4C5)C[C@H](C4)C[C@H]5C3)[C@]6(C7)C[C@@H](C[C@@H]7C8)C[C@@H]8C6)C(OC)=CC=C2OC	C12=CON=C1C=CC=C2	CN1CCCN2C1=NCCC2	BrC1=CC=C(CC)C=C1	10.46965924
CC(C)C(C=C(C(C)C)C=C1C(C)C)=C1C2=C(P(C3CCCCC3)C4CCCCC4)C=CC=C2	CCOC(C1=CON=C1)=O	CN1CCCN2C1=NCCC2	IC1=CN=CC=C1	18.54827099
CC(C)C(C=C(C(C)C)C=C1C(C)C)=C1C2=C(P(C(C)(C)C)C(C)(C)C)C(OC)=CC=C2OC	C12=CON=C1C=CC=C2	CN(C)P(N(C)C)(N(C)C)=NP(N(C)C)(N(C)C)=NCC	ClC1=CC=C(C(F)(F)F)C=C1	2.887815395
CC(C)C(C=C(C(C)C)C=C1C(C)C)=C1C2=C(P(C3CCCCC3)C4CCCCC4)C=CC=C2	FC(C=CC=C1F)=C1C2=CC=NO2	CN1CCCN2C1=NCCC2	ClC1=CC=C(CC)C=C1	2.067024275
CC(C)C(C=C(C(C)C)C=C1C(C)C)=C1C2=C(P(C(C)(C)C)C(C)(C)C)C(OC)=CC=C2OC	C1(N(CC2=CC=CC=C2)CC3=CC=CC=C3)=CC=NO1	CN(C)P(N(C)C)(N(C)C)=NP(N(C)C)(N(C)C)=NCC	BrC1=CN=CC=C1	53.60304102
CC(C)C(C=C(C(C)C)C=C1C(C)C)=C1C2=C(P([C@@]3(C[C@@H]4C5)C[C@H](C4)C[C@H]5C3)[C@]6(C7)C[C@@H](C[C@@H]7C8)C[C@@H]8C6)C(OC)=CC=C2OC	COC1=NOC(C(OCC)=O)=C1	CC(C)(C)/N=C(N(C)C)/N(C)C	IC1=CC=C(OC)C=C1	39.99682926
CC(C)C(C=C(C(C)C)C=C1C(C)C)=C1C2=C(P(C3CCCCC3)C4CCCCC4)C=CC=C2	CC1=CC(C(OCC)=O)=NO1	CC(C)(C)/N=C(N(C)C)/N(C)C	BrC1=CN=CC=C1	26.58751317
CC(C)C(C=C(C(C)C)C=C1C(C)C)=C1C2=C(P(C(C)(C)C)C(C)(C)C)C(OC)=CC=C2OC	CC1=NOC(C(OCC)=O)=C1	CN(C)P(N(C)C)(N(C)C)=NP(N(C)C)(N(C)C)=NCC	IC1=NC=CC=C1	66.37274183
CC(C)C(C=C(C(C)C)C=C1C(C)C)=C1C2=C(P([C@@]3(C[C@@H]4C5)C[C@H](C4)C[C@H]5C3)[C@]6(C7)C[C@@H](C[C@@H]7C8)C[C@@H]8C6)C(OC)=CC=C2OC	C1(C2=CC=CC=C2)=NOC=C1	CN1CCCN2C1=NCCC2	ClC1=CC=C(C(F)(F)F)C=C1	28.68684159
CC(C)C(C=C(C(C)C)C=C1C(C)C)=C1C2=C(P(C(C)(C)C)C(C)(C)C)C(OC)=CC=C2OC	O=C(OC)C1=CC=NO1	CC(C)(C)/N=C(N(C)C)/N(C)C	BrC1=NC=CC=C1	24.95867786
CC(C)C(C=C(C(C)C)C=C1C(C)C)=C1C2=C(P(C(C)(C)C)C(C)(C)C)C=CC=C2	C12=CON=C1C=CC=C2	CC(C)(C)/N=C(N(C)C)/N(C)C	ClC1=CC=C(CC)C=C1	0
CC(C)C(C=C(C(C)C)C=C1C(C)C)=C1C2=C(P(C3CCCCC3)C4CCCCC4)C=CC=C2	CCOC(C1=CON=C1)=O	CN1CCCN2C1=NCCC2	BrC1=CC=C(CC)C=C1	17.85871647
CC(C)C(C=C(C(C)C)C=C1C(C)C)=C1C2=C(P(C(C)(C)C)C(C)(C)C)C=CC=C2	C1(C2=CC=CC=C2)=CON=C1	CN1CCCN2C1=NCCC2	BrC1=NC=CC=C1	93.09950718
CC(C)C(C=C(C(C)C)C=C1C(C)C)=C1C2=C(P(C3CCCCC3)C4CCCCC4)C=CC=C2	COC1=NOC(C(OCC)=O)=C1	CN1CCCN2C1=NCCC2	IC1=CN=CC=C1	42.00065126
CC(C)C(C=C(C(C)C)C=C1C(C)C)=C1C2=C(P(C(C)(C)C)C(C)(C)C)C(OC)=CC=C2OC	C12=CON=C1C=CC=C2	CN1CCCN2C1=NCCC2	ClC1=CN=CC=C1	0
CC(C)C(C=C(C(C)C)C=C1C(C)C)=C1C2=C(P([C@@]3(C[C@@H]4C5)C[C@H](C4)C[C@H]5C3)[C@]6(C7)C[C@@H](C[C@@H]7C8)C[C@@H]8C6)C(OC)=CC=C2OC	FC(C=CC=C1F)=C1C2=CC=NO2	CN(C)P(N(C)C)(N(C)C)=NP(N(C)C)(N(C)C)=NCC	ClC1=NC=CC=C1	21.50066765
CC(C)C(C=C(C(C)C)C=C1C(C)C)=C1C2=C(P([C@@]3(C[C@@H]4C5)C[C@H](C4)C[C@H]5C3)[C@]6(C7)C[C@@H](C[C@@H]7C8)C[C@@H]8C6)C(OC)=CC=C2OC	COC1=NOC(C(OCC)=O)=C1	CC(C)(C)/N=C(N(C)C)/N(C)C	ClC1=CC=C(CC)C=C1	0.695599064
CC(C)C(C=C(C(C)C)C=C1C(C)C)=C1C2=C(P(C(C)(C)C)C(C)(C)C)C=CC=C2	C1(C2=CC=CC=C2)=NOC=C1	CN1CCCN2C1=NCCC2	IC1=CC=C(CC)C=C1	79.26160687
CC(C)C(C=C(C(C)C)C=C1C(C)C)=C1C2=C(P(C(C)(C)C)C(C)(C)C)C(OC)=CC=C2OC	CC1=NOC(C(OCC)=O)=C1	CC(C)(C)/N=C(N(C)C)/N(C)C	BrC1=CC=C(CC)C=C1	50.04747607
CC(C)C(C=C(C(C)C)C=C1C(C)C)=C1C2=C(P(C(C)(C)C)C(C)(C)C)C(OC)=CC=C2OC	C1(C2=CC=CC=C2)=NOC=C1	CC(C)(C)/N=C(N(C)C)/N(C)C	IC1=CC=C(C(F)(F)F)C=C1	47.29404915
CC(C)C(C=C(C(C)C)C=C1C(C)C)=C1C2=C(P(C(C)(C)C)C(C)(C)C)C=CC=C2	C12=C(C=CC=C2)ON=C1	CN(C)P(N(C)C)(N(C)C)=NP(N(C)C)(N(C)C)=NCC	BrC1=CC=C(OC)C=C1	27.35092133
CC(C)C(C=C(C(C)C)C=C1C(C)C)=C1C2=C(P(C(C)(C)C)C(C)(C)C)C(OC)=CC=C2OC	C12=CON=C1C=CC=C2	CN(C)P(N(C)C)(N(C)C)=NP(N(C)C)(N(C)C)=NCC	ClC1=NC=CC=C1	13.20129952
CC(C)C(C=C(C(C)C)C=C1C(C)C)=C1C2=C(P([C@@]3(C[C@@H]4C5)C[C@H](C4)C[C@H]5C3)[C@]6(C7)C[C@@H](C[C@@H]7C8)C[C@@H]8C6)C(OC)=CC=C2OC	O=C(OC)C1=NOC(C2=CC=CO2)=C1	CN1CCCN2C1=NCCC2	BrC1=NC=CC=C1	65.99016493
CC(C)C(C=C(C(C)C)C=C1C(C)C)=C1C2=C(P(C(C)(C)C)C(C)(C)C)C=CC=C2	O=C(OC)C1=CC=NO1	CN(C)P(N(C)C)(N(C)C)=NP(N(C)C)(N(C)C)=NCC	IC1=CC=C(C(F)(F)F)C=C1	11.81277895
CC(C)C(C=C(C(C)C)C=C1C(C)C)=C1C2=C(P(C3CCCCC3)C4CCCCC4)C=CC=C2	C12=C(C=CC=C2)ON=C1	CC(C)(C)/N=C(N(C)C)/N(C)C	BrC1=CN=CC=C1	5.972926182
CC(C)C(C=C(C(C)C)C=C1C(C)C)=C1C2=C(P(C(C)(C)C)C(C)(C)C)C(OC)=CC=C2OC	COC1=NOC(C(OCC)=O)=C1	CN(C)P(N(C)C)(N(C)C)=NP(N(C)C)(N(C)C)=NCC	BrC1=CN=CC=C1	47.63735715
CC(C)C(C=C(C(C)C)C=C1C(C)C)=C1C2=C(P(C(C)(C)C)C(C)(C)C)C=CC=C2	C1(C2=CC=CC=C2)=NOC=C1	CN1CCCN2C1=NCCC2	BrC1=NC=CC=C1	91.26694463
CC(C)C(C=C(C(C)C)C=C1C(C)C)=C1C2=C(P([C@@]3(C[C@@H]4C5)C[C@H](C4)C[C@H]5C3)[C@]6(C7)C[C@@H](C[C@@H]7C8)C[C@@H]8C6)C(OC)=CC=C2OC	CCOC(C1=NOC=C1)=O	CC(C)(C)/N=C(N(C)C)/N(C)C	BrC1=NC=CC=C1	46.59177534
CC(C)C(C=C(C(C)C)C=C1C(C)C)=C1C2=C(P([C@@]3(C[C@@H]4C5)C[C@H](C4)C[C@H]5C3)[C@]6(C7)C[C@@H](C[C@@H]7C8)C[C@@H]8C6)C(OC)=CC=C2OC	C1(C2=CC=CC=C2)=CC=NO1	CN(C)P(N(C)C)(N(C)C)=NP(N(C)C)(N(C)C)=NCC	IC1=CN=CC=C1	14.36737015
CC(C)C(C=C(C(C)C)C=C1C(C)C)=C1C2=C(P(C(C)(C)C)C(C)(C)C)C(OC)=CC=C2OC	C12=CON=C1C=CC=C2	CN1CCCN2C1=NCCC2	BrC1=NC=CC=C1	48.23235239
CC(C)C(C=C(C(C)C)C=C1C(C)C)=C1C2=C(P(C(C)(C)C)C(C)(C)C)C=CC=C2	O=C(OC)C1=NOC(C2=CC=CO2)=C1	CC(C)(C)/N=C(N(C)C)/N(C)C	ClC1=CC=C(C(F)(F)F)C=C1	12.26279814
CC(C)C(C=C(C(C)C)C=C1C(C)C)=C1C2=C(P(C(C)(C)C)C(C)(C)C)C(OC)=CC=C2OC	CCOC(C1=NOC=C1)=O	CC(C)(C)/N=C(N(C)C)/N(C)C	IC1=CC=C(CC)C=C1	65.94190973
CC(C)C(C=C(C(C)C)C=C1C(C)C)=C1C2=C(P(C3CCCCC3)C4CCCCC4)C=CC=C2	CC1=CC(C)=NO1	CN1CCCN2C1=NCCC2	ClC1=NC=CC=C1	32.16531055
CC(C)C(C=C(C(C)C)C=C1C(C)C)=C1C2=C(P(C3CCCCC3)C4CCCCC4)C=CC=C2	CC1=NOC=C1	CN(C)P(N(C)C)(N(C)C)=NP(N(C)C)(N(C)C)=NCC	BrC1=NC=CC=C1	17.56349703
CC(C)C(C=C(C(C)C)C=C1C(C)C)=C1C2=C(P(C(C)(C)C)C(C)(C)C)C=CC=C2	COC1=NOC(C(OCC)=O)=C1	CN(C)P(N(C)C)(N(C)C)=NP(N(C)C)(N(C)C)=NCC	IC1=NC=CC=C1	73.95050649
CC(C)C(C=C(C(C)C)C=C1C(C)C)=C1C2=C(P(C(C)(C)C)C(C)(C)C)C=CC=C2	CC1=CC(N2C=CC=C2)=NO1	CN(C)P(N(C)C)(N(C)C)=NP(N(C)C)(N(C)C)=NCC	BrC1=CC=C(CC)C=C1	66.1081674
CC(C)C(C=C(C(C)C)C=C1C(C)C)=C1C2=C(P([C@@]3(C[C@@H]4C5)C[C@H](C4)C[C@H]5C3)[C@]6(C7)C[C@@H](C[C@@H]7C8)C[C@@H]8C6)C(OC)=CC=C2OC	C12=CON=C1C=CC=C2	CN(C)P(N(C)C)(N(C)C)=NP(N(C)C)(N(C)C)=NCC	BrC1=NC=CC=C1	4.952408524
CC(C)C(C=C(C(C)C)C=C1C(C)C)=C1C2=C(P(C(C)(C)C)C(C)(C)C)C(OC)=CC=C2OC	CC1=CC(C)=NO1	CN1CCCN2C1=NCCC2	ClC1=CC=C(CC)C=C1	7.18319285
CC(C)C(C=C(C(C)C)C=C1C(C)C)=C1C2=C(P([C@@]3(C[C@@H]4C5)C[C@H](C4)C[C@H]5C3)[C@]6(C7)C[C@@H](C[C@@H]7C8)C[C@@H]8C6)C(OC)=CC=C2OC	CC1=CC=NO1	CC(C)(C)/N=C(N(C)C)/N(C)C	ClC1=CN=CC=C1	3.063860217
CC(C)C(C=C(C(C)C)C=C1C(C)C)=C1C2=C(P(C(C)(C)C)C(C)(C)C)C=CC=C2	CC1=CC(C)=NO1	CN(C)P(N(C)C)(N(C)C)=NP(N(C)C)(N(C)C)=NCC	BrC1=CC=C(C(F)(F)F)C=C1	23.00642082
CC(C)C(C=C(C(C)C)C=C1C(C)C)=C1C2=C(P(C(C)(C)C)C(C)(C)C)C(OC)=CC=C2OC	C1(N(CC2=CC=CC=C2)CC3=CC=CC=C3)=NOC=C1	CN(C)P(N(C)C)(N(C)C)=NP(N(C)C)(N(C)C)=NCC	BrC1=CC=C(C(F)(F)F)C=C1	28.32846401
CC(C)C(C=C(C(C)C)C=C1C(C)C)=C1C2=C(P(C(C)(C)C)C(C)(C)C)C=CC=C2	CC1=CC(C)=NO1	CN1CCCN2C1=NCCC2	IC1=CN=CC=C1	84.40416295
CC(C)C(C=C(C(C)C)C=C1C(C)C)=C1C2=C(P(C(C)(C)C)C(C)(C)C)C(OC)=CC=C2OC	C1(C2=CC=CC=C2)=NOC=C1	CN1CCCN2C1=NCCC2	BrC1=CN=CC=C1	89.5866498
CC(C)C(C=C(C(C)C)C=C1C(C)C)=C1C2=C(P([C@@]3(C[C@@H]4C5)C[C@H](C4)C[C@H]5C3)[C@]6(C7)C[C@@H](C[C@@H]7C8)C[C@@H]8C6)C(OC)=CC=C2OC	CC1=NOC(C(OCC)=O)=C1	CC(C)(C)/N=C(N(C)C)/N(C)C	ClC1=CC=C(OC)C=C1	0
CC(C)C(C=C(C(C)C)C=C1C(C)C)=C1C2=C(P([C@@]3(C[C@@H]4C5)C[C@H](C4)C[C@H]5C3)[C@]6(C7)C[C@@H](C[C@@H]7C8)C[C@@H]8C6)C(OC)=CC=C2OC	C1(N(CC2=CC=CC=C2)CC3=CC=CC=C3)=NOC=C1	CN(C)P(N(C)C)(N(C)C)=NP(N(C)C)(N(C)C)=NCC	IC1=CN=CC=C1	62.08187356
CC(C)C(C=C(C(C)C)C=C1C(C)C)=C1C2=C(P([C@@]3(C[C@@H]4C5)C[C@H](C4)C[C@H]5C3)[C@]6(C7)C[C@@H](C[C@@H]7C8)C[C@@H]8C6)C(OC)=CC=C2OC	FC(C=CC=C1F)=C1C2=CC=NO2	CN(C)P(N(C)C)(N(C)C)=NP(N(C)C)(N(C)C)=NCC	BrC1=CN=CC=C1	17.65611496
CC(C)C(C=C(C(C)C)C=C1C(C)C)=C1C2=C(P(C(C)(C)C)C(C)(C)C)C=CC=C2	CCOC(C1=NOC=C1)=O	CN(C)P(N(C)C)(N(C)C)=NP(N(C)C)(N(C)C)=NCC	IC1=CC=C(C(F)(F)F)C=C1	0
CC(C)C(C=C(C(C)C)C=C1C(C)C)=C1C2=C(P(C(C)(C)C)C(C)(C)C)C(OC)=CC=C2OC	C1(C2=CC=CC=C2)=NOC=C1	CC(C)(C)/N=C(N(C)C)/N(C)C	ClC1=CC=C(C(F)(F)F)C=C1	25.85124884
CC(C)C(C=C(C(C)C)C=C1C(C)C)=C1C2=C(P([C@@]3(C[C@@H]4C5)C[C@H](C4)C[C@H]5C3)[C@]6(C7)C[C@@H](C[C@@H]7C8)C[C@@H]8C6)C(OC)=CC=C2OC	COC1=NOC(C(OCC)=O)=C1	CN1CCCN2C1=NCCC2	BrC1=CC=C(C(F)(F)F)C=C1	31.53029931
CC(C)C(C=C(C(C)C)C=C1C(C)C)=C1C2=C(P(C3CCCCC3)C4CCCCC4)C=CC=C2	CC1=CC=NO1	CN1CCCN2C1=NCCC2	ClC1=CC=C(C(F)(F)F)C=C1	11.65330714
CC(C)C(C=C(C(C)C)C=C1C(C)C)=C1C2=C(P(C3CCCCC3)C4CCCCC4)C=CC=C2	C1(C2=CC=CC=C2)=CC=NO1	CN(C)P(N(C)C)(N(C)C)=NP(N(C)C)(N(C)C)=NCC	BrC1=CC=C(C(F)(F)F)C=C1	14.7478961
CC(C)C(C=C(C(C)C)C=C1C(C)C)=C1C2=C(P(C(C)(C)C)C(C)(C)C)C=CC=C2	C12=C(C=CC=C2)ON=C1	CN1CCCN2C1=NCCC2	ClC1=CC=C(CC)C=C1	11.31698923
CC(C)C(C=C(C(C)C)C=C1C(C)C)=C1C2=C(P(C(C)(C)C)C(C)(C)C)C(OC)=CC=C2OC	CC1=CC(C(OCC)=O)=NO1	CN1CCCN2C1=NCCC2	ClC1=NC=CC=C1	84.69021766
CC(C)C(C=C(C(C)C)C=C1C(C)C)=C1C2=C(P(C(C)(C)C)C(C)(C)C)C=CC=C2	CC1=CC(C(OCC)=O)=NO1	CN(C)P(N(C)C)(N(C)C)=NP(N(C)C)(N(C)C)=NCC	BrC1=NC=CC=C1	76.33726193
CC(C)C(C=C(C(C)C)C=C1C(C)C)=C1C2=C(P(C(C)(C)C)C(C)(C)C)C=CC=C2	CC1=CC(N2C=CC=C2)=NO1	CN(C)P(N(C)C)(N(C)C)=NP(N(C)C)(N(C)C)=NCC	ClC1=CC=C(CC)C=C1	12.51112995
CC(C)C(C=C(C(C)C)C=C1C(C)C)=C1C2=C(P(C3CCCCC3)C4CCCCC4)C=CC=C2	O=C(OC)C1=CC=NO1	CN1CCCN2C1=NCCC2	IC1=CC=C(OC)C=C1	3.936030958
CC(C)C(C=C(C(C)C)C=C1C(C)C)=C1C2=C(P([C@@]3(C[C@@H]4C5)C[C@H](C4)C[C@H]5C3)[C@]6(C7)C[C@@H](C[C@@H]7C8)C[C@@H]8C6)C(OC)=CC=C2OC	CC1=CC(C(OCC)=O)=NO1	CC(C)(C)/N=C(N(C)C)/N(C)C	ClC1=NC=CC=C1	45.30738516
CC(C)C(C=C(C(C)C)C=C1C(C)C)=C1C2=C(P([C@@]3(C[C@@H]4C5)C[C@H](C4)C[C@H]5C3)[C@]6(C7)C[C@@H](C[C@@H]7C8)C[C@@H]8C6)C(OC)=CC=C2OC	O=C(OC)C1=NOC(C2=CC=CO2)=C1	CN(C)P(N(C)C)(N(C)C)=NP(N(C)C)(N(C)C)=NCC	ClC1=CN=CC=C1	0.868429678
CC(C)C(C=C(C(C)C)C=C1C(C)C)=C1C2=C(P(C(C)(C)C)C(C)(C)C)C(OC)=CC=C2OC	O=C(OC)C1=NOC(C2=CC=CO2)=C1	CN(C)P(N(C)C)(N(C)C)=NP(N(C)C)(N(C)C)=NCC	BrC1=NC=CC=C1	73.60085469
CC(C)C(C=C(C(C)C)C=C1C(C)C)=C1C2=C(P(C3CCCCC3)C4CCCCC4)C=CC=C2	C12=CON=C1C=CC=C2	CN(C)P(N(C)C)(N(C)C)=NP(N(C)C)(N(C)C)=NCC	ClC1=CN=CC=C1	3.23775549
CC(C)C(C=C(C(C)C)C=C1C(C)C)=C1C2=C(P(C3CCCCC3)C4CCCCC4)C=CC=C2	C1(C2=CC=CC=C2)=CC=NO1	CC(C)(C)/N=C(N(C)C)/N(C)C	BrC1=CC=C(CC)C=C1	18.8690087
CC(C)C(C=C(C(C)C)C=C1C(C)C)=C1C2=C(P(C(C)(C)C)C(C)(C)C)C=CC=C2	CCOC(C1=NOC=C1)=O	CN1CCCN2C1=NCCC2	ClC1=CC=C(CC)C=C1	2.853941347
CC(C)C(C=C(C(C)C)C=C1C(C)C)=C1C2=C(P(C3CCCCC3)C4CCCCC4)C=CC=C2	C1(C2=CC=CC=C2)=NOC=C1	CC(C)(C)/N=C(N(C)C)/N(C)C	BrC1=CN=CC=C1	36.80966237
CC(C)C(C=C(C(C)C)C=C1C(C)C)=C1C2=C(P(C(C)(C)C)C(C)(C)C)C(OC)=CC=C2OC	CCOC(C1=NOC=C1)=O	CN1CCCN2C1=NCCC2	ClC1=NC=CC=C1	84.9300227
CC(C)C(C=C(C(C)C)C=C1C(C)C)=C1C2=C(P(C(C)(C)C)C(C)(C)C)C=CC=C2	O=C(OC)C1=NOC(C2=CC=CS2)=C1	CN(C)P(N(C)C)(N(C)C)=NP(N(C)C)(N(C)C)=NCC	ClC1=NC=CC=C1	63.65319734
CC(C)C(C=C(C(C)C)C=C1C(C)C)=C1C2=C(P([C@@]3(C[C@@H]4C5)C[C@H](C4)C[C@H]5C3)[C@]6(C7)C[C@@H](C[C@@H]7C8)C[C@@H]8C6)C(OC)=CC=C2OC	O=C(OC)C1=NOC(C2=CC=CS2)=C1	CN1CCCN2C1=NCCC2	IC1=NC=CC=C1	86.23315653
CC(C)C(C=C(C(C)C)C=C1C(C)C)=C1C2=C(P(C(C)(C)C)C(C)(C)C)C(OC)=CC=C2OC	CC1=NOC(C(OCC)=O)=C1	CC(C)(C)/N=C(N(C)C)/N(C)C	IC1=CC=C(CC)C=C1	74.62438876
CC(C)C(C=C(C(C)C)C=C1C(C)C)=C1C2=C(P(C(C)(C)C)C(C)(C)C)C(OC)=CC=C2OC	O=C(OC)C1=NOC(C2=CC=CS2)=C1	CN1CCCN2C1=NCCC2	ClC1=CC=C(OC)C=C1	0
CC(C)C(C=C(C(C)C)C=C1C(C)C)=C1C2=C(P([C@@]3(C[C@@H]4C5)C[C@H](C4)C[C@H]5C3)[C@]6(C7)C[C@@H](C[C@@H]7C8)C[C@@H]8C6)C(OC)=CC=C2OC	CCOC(C1=NOC=C1)=O	CN(C)P(N(C)C)(N(C)C)=NP(N(C)C)(N(C)C)=NCC	IC1=CC=C(C(F)(F)F)C=C1	12.15190247
CC(C)C(C=C(C(C)C)C=C1C(C)C)=C1C2=C(P(C3CCCCC3)C4CCCCC4)C=CC=C2	CC1=C(C(OCC)=O)C=NO1	CN(C)P(N(C)C)(N(C)C)=NP(N(C)C)(N(C)C)=NCC	BrC1=CC=C(CC)C=C1	19.33424545
CC(C)C(C=C(C(C)C)C=C1C(C)C)=C1C2=C(P(C(C)(C)C)C(C)(C)C)C(OC)=CC=C2OC	CC1=NOC(C(OCC)=O)=C1	CC(C)(C)/N=C(N(C)C)/N(C)C	BrC1=CC=C(OC)C=C1	24.02819715
CC(C)C(C=C(C(C)C)C=C1C(C)C)=C1C2=C(P(C3CCCCC3)C4CCCCC4)C=CC=C2	C1(C2=CC=CC=C2)=NOC=C1	CN(C)P(N(C)C)(N(C)C)=NP(N(C)C)(N(C)C)=NCC	BrC1=NC=CC=C1	12.24156469
CC(C)C(C=C(C(C)C)C=C1C(C)C)=C1C2=C(P([C@@]3(C[C@@H]4C5)C[C@H](C4)C[C@H]5C3)[C@]6(C7)C[C@@H](C[C@@H]7C8)C[C@@H]8C6)C(OC)=CC=C2OC	CC1=CC(C(OCC)=O)=NO1	CN(C)P(N(C)C)(N(C)C)=NP(N(C)C)(N(C)C)=NCC	IC1=CC=C(OC)C=C1	54.76985941
CC(C)C(C=C(C(C)C)C=C1C(C)C)=C1C2=C(P([C@@]3(C[C@@H]4C5)C[C@H](C4)C[C@H]5C3)[C@]6(C7)C[C@@H](C[C@@H]7C8)C[C@@H]8C6)C(OC)=CC=C2OC	FC(C=CC=C1F)=C1C2=CC=NO2	CN1CCCN2C1=NCCC2	ClC1=CC=C(OC)C=C1	0.256451547
CC(C)C(C=C(C(C)C)C=C1C(C)C)=C1C2=C(P(C(C)(C)C)C(C)(C)C)C(OC)=CC=C2OC	CC1=CC(C)=NO1	CN1CCCN2C1=NCCC2	IC1=CC=C(OC)C=C1	49.57379186
CC(C)C(C=C(C(C)C)C=C1C(C)C)=C1C2=C(P(C3CCCCC3)C4CCCCC4)C=CC=C2	CC1=NOC=C1	CN1CCCN2C1=NCCC2	ClC1=CN=CC=C1	11.65114169
CC(C)C(C=C(C(C)C)C=C1C(C)C)=C1C2=C(P(C3CCCCC3)C4CCCCC4)C=CC=C2	CC1=C(C(OCC)=O)C=NO1	CN(C)P(N(C)C)(N(C)C)=NP(N(C)C)(N(C)C)=NCC	IC1=CC=C(CC)C=C1	12.44362591
CC(C)C(C=C(C(C)C)C=C1C(C)C)=C1C2=C(P(C3CCCCC3)C4CCCCC4)C=CC=C2	CC1=NOC=C1	CN1CCCN2C1=NCCC2	ClC1=CC=C(OC)C=C1	0.389738186
CC(C)C(C=C(C(C)C)C=C1C(C)C)=C1C2=C(P(C(C)(C)C)C(C)(C)C)C(OC)=CC=C2OC	CC1=CC=NO1	CN(C)P(N(C)C)(N(C)C)=NP(N(C)C)(N(C)C)=NCC	ClC1=CC=C(OC)C=C1	0.295056228
CC(C)C(C=C(C(C)C)C=C1C(C)C)=C1C2=C(P(C(C)(C)C)C(C)(C)C)C(OC)=CC=C2OC	C1(C2=CC=CC=C2)=CC=NO1	CN1CCCN2C1=NCCC2	ClC1=CN=CC=C1	21.86178566
CC(C)C(C=C(C(C)C)C=C1C(C)C)=C1C2=C(P(C3CCCCC3)C4CCCCC4)C=CC=C2	CC1=CC=NO1	CN(C)P(N(C)C)(N(C)C)=NP(N(C)C)(N(C)C)=NCC	IC1=NC=CC=C1	19.49452071
CC(C)C(C=C(C(C)C)C=C1C(C)C)=C1C2=C(P(C(C)(C)C)C(C)(C)C)C=CC=C2	C1(C2=CC=CC=C2)=NOC=C1	CN1CCCN2C1=NCCC2	ClC1=CN=CC=C1	63.26443611
CC(C)C(C=C(C(C)C)C=C1C(C)C)=C1C2=C(P(C(C)(C)C)C(C)(C)C)C=CC=C2	O=C(OC)C1=NOC(C2=CC=CO2)=C1	CN(C)P(N(C)C)(N(C)C)=NP(N(C)C)(N(C)C)=NCC	ClC1=CN=CC=C1	8.776630533
CC(C)C(C=C(C(C)C)C=C1C(C)C)=C1C2=C(P(C3CCCCC3)C4CCCCC4)C=CC=C2	O=C(OC)C1=CC=NO1	CN(C)P(N(C)C)(N(C)C)=NP(N(C)C)(N(C)C)=NCC	BrC1=CN=CC=C1	4.546819288
CC(C)C(C=C(C(C)C)C=C1C(C)C)=C1C2=C(P(C(C)(C)C)C(C)(C)C)C(OC)=CC=C2OC	COC1=NOC(C(OCC)=O)=C1	CN1CCCN2C1=NCCC2	IC1=CC=C(OC)C=C1	49.97942971
CC(C)C(C=C(C(C)C)C=C1C(C)C)=C1C2=C(P(C3CCCCC3)C4CCCCC4)C=CC=C2	CC1=CC(C(OCC)=O)=NO1	CN(C)P(N(C)C)(N(C)C)=NP(N(C)C)(N(C)C)=NCC	IC1=NC=CC=C1	26.98890626
CC(C)C(C=C(C(C)C)C=C1C(C)C)=C1C2=C(P(C3CCCCC3)C4CCCCC4)C=CC=C2	CC1=CC(N2C=CC=C2)=NO1	CN(C)P(N(C)C)(N(C)C)=NP(N(C)C)(N(C)C)=NCC	ClC1=CN=CC=C1	38.7528241
CC(C)C(C=C(C(C)C)C=C1C(C)C)=C1C2=C(P(C3CCCCC3)C4CCCCC4)C=CC=C2	C12=CON=C1C=CC=C2	CC(C)(C)/N=C(N(C)C)/N(C)C	ClC1=CC=C(C(F)(F)F)C=C1	0
CC(C)C(C=C(C(C)C)C=C1C(C)C)=C1C2=C(P(C3CCCCC3)C4CCCCC4)C=CC=C2	FC(C=CC=C1F)=C1C2=CC=NO2	CC(C)(C)/N=C(N(C)C)/N(C)C	BrC1=CN=CC=C1	6.251282484
CC(C)C(C=C(C(C)C)C=C1C(C)C)=C1C2=C(P(C(C)(C)C)C(C)(C)C)C(OC)=CC=C2OC	FC(C=CC=C1F)=C1C2=CC=NO2	CC(C)(C)/N=C(N(C)C)/N(C)C	IC1=CC=C(OC)C=C1	33.66516566
CC(C)C(C=C(C(C)C)C=C1C(C)C)=C1C2=C(P([C@@]3(C[C@@H]4C5)C[C@H](C4)C[C@H]5C3)[C@]6(C7)C[C@@H](C[C@@H]7C8)C[C@@H]8C6)C(OC)=CC=C2OC	CC1=CC(C)=NO1	CN(C)P(N(C)C)(N(C)C)=NP(N(C)C)(N(C)C)=NCC	ClC1=CC=C(OC)C=C1	0
CC(C)C(C=C(C(C)C)C=C1C(C)C)=C1C2=C(P([C@@]3(C[C@@H]4C5)C[C@H](C4)C[C@H]5C3)[C@]6(C7)C[C@@H](C[C@@H]7C8)C[C@@H]8C6)C(OC)=CC=C2OC	C1(C2=CC=CC=C2)=NOC=C1	CN(C)P(N(C)C)(N(C)C)=NP(N(C)C)(N(C)C)=NCC	BrC1=CN=CC=C1	1.707595349
CC(C)C(C=C(C(C)C)C=C1C(C)C)=C1C2=C(P(C(C)(C)C)C(C)(C)C)C=CC=C2	O=C(OC)C1=CC=NO1	CN1CCCN2C1=NCCC2	ClC1=CN=CC=C1	26.57993699
CC(C)C(C=C(C(C)C)C=C1C(C)C)=C1C2=C(P(C(C)(C)C)C(C)(C)C)C=CC=C2	C12=CON=C1C=CC=C2	CN(C)P(N(C)C)(N(C)C)=NP(N(C)C)(N(C)C)=NCC	BrC1=NC=CC=C1	21.66443641
CC(C)C(C=C(C(C)C)C=C1C(C)C)=C1C2=C(P(C(C)(C)C)C(C)(C)C)C(OC)=CC=C2OC	C12=C(C=CC=C2)ON=C1	CN1CCCN2C1=NCCC2	ClC1=NC=CC=C1	80.10225068
CC(C)C(C=C(C(C)C)C=C1C(C)C)=C1C2=C(P(C(C)(C)C)C(C)(C)C)C=CC=C2	C1(N(CC2=CC=CC=C2)CC3=CC=CC=C3)=CC=NO1	CC(C)(C)/N=C(N(C)C)/N(C)C	BrC1=NC=CC=C1	51.21151631
CC(C)C(C=C(C(C)C)C=C1C(C)C)=C1C2=C(P(C(C)(C)C)C(C)(C)C)C=CC=C2	C1(N(CC2=CC=CC=C2)CC3=CC=CC=C3)=NOC=C1	CN(C)P(N(C)C)(N(C)C)=NP(N(C)C)(N(C)C)=NCC	IC1=CC=C(CC)C=C1	63.41514905
CC(C)C(C=C(C(C)C)C=C1C(C)C)=C1C2=C(P([C@@]3(C[C@@H]4C5)C[C@H](C4)C[C@H]5C3)[C@]6(C7)C[C@@H](C[C@@H]7C8)C[C@@H]8C6)C(OC)=CC=C2OC	CC1=NOC(C2=CC=CC=C2)=C1	CN(C)P(N(C)C)(N(C)C)=NP(N(C)C)(N(C)C)=NCC	IC1=CC=C(C(F)(F)F)C=C1	29.68665622
CC(C)C(C=C(C(C)C)C=C1C(C)C)=C1C2=C(P(C(C)(C)C)C(C)(C)C)C=CC=C2	C1(C2=CC=CC=C2)=NOC=C1	CN(C)P(N(C)C)(N(C)C)=NP(N(C)C)(N(C)C)=NCC	ClC1=NC=CC=C1	52.85443039
CC(C)C(C=C(C(C)C)C=C1C(C)C)=C1C2=C(P(C(C)(C)C)C(C)(C)C)C=CC=C2	CC1=CC=NO1	CN1CCCN2C1=NCCC2	IC1=NC=CC=C1	79.52732954
CC(C)C(C=C(C(C)C)C=C1C(C)C)=C1C2=C(P(C(C)(C)C)C(C)(C)C)C(OC)=CC=C2OC	CC1=CC=NO1	CN(C)P(N(C)C)(N(C)C)=NP(N(C)C)(N(C)C)=NCC	ClC1=CN=CC=C1	1.859601121
CC(C)C(C=C(C(C)C)C=C1C(C)C)=C1C2=C(P([C@@]3(C[C@@H]4C5)C[C@H](C4)C[C@H]5C3)[C@]6(C7)C[C@@H](C[C@@H]7C8)C[C@@H]8C6)C(OC)=CC=C2OC	CC1=CC=NO1	CC(C)(C)/N=C(N(C)C)/N(C)C	IC1=CC=C(OC)C=C1	37.1376218
CC(C)C(C=C(C(C)C)C=C1C(C)C)=C1C2=C(P(C3CCCCC3)C4CCCCC4)C=CC=C2	CC1=NOC(C(OCC)=O)=C1	CC(C)(C)/N=C(N(C)C)/N(C)C	IC1=CC=C(CC)C=C1	31.81837229
CC(C)C(C=C(C(C)C)C=C1C(C)C)=C1C2=C(P(C3CCCCC3)C4CCCCC4)C=CC=C2	C12=C(C=CC=C2)ON=C1	CN1CCCN2C1=NCCC2	BrC1=CC=C(OC)C=C1	1.79441071
CC(C)C(C=C(C(C)C)C=C1C(C)C)=C1C2=C(P(C3CCCCC3)C4CCCCC4)C=CC=C2	CC1=CC(C)=NO1	CC(C)(C)/N=C(N(C)C)/N(C)C	IC1=CC=C(CC)C=C1	35.15374563
CC(C)C(C=C(C(C)C)C=C1C(C)C)=C1C2=C(P([C@@]3(C[C@@H]4C5)C[C@H](C4)C[C@H]5C3)[C@]6(C7)C[C@@H](C[C@@H]7C8)C[C@@H]8C6)C(OC)=CC=C2OC	C1(C2=CC=CC=C2)=CC=NO1	CC(C)(C)/N=C(N(C)C)/N(C)C	ClC1=CC=C(OC)C=C1	0
CC(C)C(C=C(C(C)C)C=C1C(C)C)=C1C2=C(P([C@@]3(C[C@@H]4C5)C[C@H](C4)C[C@H]5C3)[C@]6(C7)C[C@@H](C[C@@H]7C8)C[C@@H]8C6)C(OC)=CC=C2OC	COC1=NOC(C(OCC)=O)=C1	CC(C)(C)/N=C(N(C)C)/N(C)C	BrC1=CC=C(C(F)(F)F)C=C1	26.24845362
CC(C)C(C=C(C(C)C)C=C1C(C)C)=C1C2=C(P(C(C)(C)C)C(C)(C)C)C=CC=C2	CC1=NOC(C2=CC=CC=C2)=C1	CN1CCCN2C1=NCCC2	BrC1=CC=C(C(F)(F)F)C=C1	40.60161129
CC(C)C(C=C(C(C)C)C=C1C(C)C)=C1C2=C(P(C(C)(C)C)C(C)(C)C)C=CC=C2	C1(C2=CC=CC=C2)=CC=NO1	CN(C)P(N(C)C)(N(C)C)=NP(N(C)C)(N(C)C)=NCC	IC1=CC=C(C(F)(F)F)C=C1	16.81589184
CC(C)C(C=C(C(C)C)C=C1C(C)C)=C1C2=C(P(C3CCCCC3)C4CCCCC4)C=CC=C2	CCOC(C1=NOC=C1)=O	CN(C)P(N(C)C)(N(C)C)=NP(N(C)C)(N(C)C)=NCC	BrC1=CC=C(C(F)(F)F)C=C1	0.296524645
CC(C)C(C=C(C(C)C)C=C1C(C)C)=C1C2=C(P(C3CCCCC3)C4CCCCC4)C=CC=C2	CC1=C(C(OCC)=O)C=NO1	CC(C)(C)/N=C(N(C)C)/N(C)C	IC1=CC=C(CC)C=C1	3.546985039
CC(C)C(C=C(C(C)C)C=C1C(C)C)=C1C2=C(P(C(C)(C)C)C(C)(C)C)C=CC=C2	C1(C2=CC=CC=C2)=CON=C1	CC(C)(C)/N=C(N(C)C)/N(C)C	IC1=CC=C(C(F)(F)F)C=C1	48.56121582
CC(C)C(C=C(C(C)C)C=C1C(C)C)=C1C2=C(P(C(C)(C)C)C(C)(C)C)C(OC)=CC=C2OC	C1(N(CC2=CC=CC=C2)CC3=CC=CC=C3)=NOC=C1	CN(C)P(N(C)C)(N(C)C)=NP(N(C)C)(N(C)C)=NCC	IC1=CC=C(OC)C=C1	60.98476598
CC(C)C(C=C(C(C)C)C=C1C(C)C)=C1C2=C(P([C@@]3(C[C@@H]4C5)C[C@H](C4)C[C@H]5C3)[C@]6(C7)C[C@@H](C[C@@H]7C8)C[C@@H]8C6)C(OC)=CC=C2OC	C1(C2=CC=CC=C2)=NOC=C1	CN(C)P(N(C)C)(N(C)C)=NP(N(C)C)(N(C)C)=NCC	ClC1=CC=C(CC)C=C1	4.246823607
CC(C)C(C=C(C(C)C)C=C1C(C)C)=C1C2=C(P(C(C)(C)C)C(C)(C)C)C(OC)=CC=C2OC	C1(N(CC2=CC=CC=C2)CC3=CC=CC=C3)=CC=NO1	CN1CCCN2C1=NCCC2	ClC1=CN=CC=C1	2.394294255
CC(C)C(C=C(C(C)C)C=C1C(C)C)=C1C2=C(P([C@@]3(C[C@@H]4C5)C[C@H](C4)C[C@H]5C3)[C@]6(C7)C[C@@H](C[C@@H]7C8)C[C@@H]8C6)C(OC)=CC=C2OC	C12=C(C=CC=C2)ON=C1	CC(C)(C)/N=C(N(C)C)/N(C)C	BrC1=CN=CC=C1	40.58293806
CC(C)C(C=C(C(C)C)C=C1C(C)C)=C1C2=C(P(C3CCCCC3)C4CCCCC4)C=CC=C2	CC1=C(C(OCC)=O)C=NO1	CN1CCCN2C1=NCCC2	ClC1=CN=CC=C1	4.247160433
CC(C)C(C=C(C(C)C)C=C1C(C)C)=C1C2=C(P(C(C)(C)C)C(C)(C)C)C(OC)=CC=C2OC	C12=CON=C1C=CC=C2	CC(C)(C)/N=C(N(C)C)/N(C)C	ClC1=CC=C(C(F)(F)F)C=C1	0
CC(C)C(C=C(C(C)C)C=C1C(C)C)=C1C2=C(P(C(C)(C)C)C(C)(C)C)C(OC)=CC=C2OC	CC1=NOC(C2=CC=CC=C2)=C1	CN(C)P(N(C)C)(N(C)C)=NP(N(C)C)(N(C)C)=NCC	IC1=CN=CC=C1	55.96628365
CC(C)C(C=C(C(C)C)C=C1C(C)C)=C1C2=C(P([C@@]3(C[C@@H]4C5)C[C@H](C4)C[C@H]5C3)[C@]6(C7)C[C@@H](C[C@@H]7C8)C[C@@H]8C6)C(OC)=CC=C2OC	CC1=NOC=C1	CN(C)P(N(C)C)(N(C)C)=NP(N(C)C)(N(C)C)=NCC	IC1=NC=CC=C1	94.29690562
CC(C)C(C=C(C(C)C)C=C1C(C)C)=C1C2=C(P(C(C)(C)C)C(C)(C)C)C=CC=C2	C1(C2=CC=CC=C2)=CON=C1	CN(C)P(N(C)C)(N(C)C)=NP(N(C)C)(N(C)C)=NCC	BrC1=CC=C(OC)C=C1	16.39030586
CC(C)C(C=C(C(C)C)C=C1C(C)C)=C1C2=C(P(C(C)(C)C)C(C)(C)C)C=CC=C2	CC1=CC=NO1	CN1CCCN2C1=NCCC2	BrC1=CC=C(C(F)(F)F)C=C1	35.88987774
CC(C)C(C=C(C(C)C)C=C1C(C)C)=C1C2=C(P(C(C)(C)C)C(C)(C)C)C(OC)=CC=C2OC	O=C(OC)C1=NOC(C2=CC=CO2)=C1	CC(C)(C)/N=C(N(C)C)/N(C)C	IC1=CN=CC=C1	66.48281999
CC(C)C(C=C(C(C)C)C=C1C(C)C)=C1C2=C(P([C@@]3(C[C@@H]4C5)C[C@H](C4)C[C@H]5C3)[C@]6(C7)C[C@@H](C[C@@H]7C8)C[C@@H]8C6)C(OC)=CC=C2OC	C1(N(CC2=CC=CC=C2)CC3=CC=CC=C3)=CC=NO1	CN1CCCN2C1=NCCC2	IC1=NC=CC=C1	83.49602396
CC(C)C(C=C(C(C)C)C=C1C(C)C)=C1C2=C(P(C(C)(C)C)C(C)(C)C)C=CC=C2	FC(C=CC=C1F)=C1C2=CC=NO2	CC(C)(C)/N=C(N(C)C)/N(C)C	IC1=CN=CC=C1	62.18465229
CC(C)C(C=C(C(C)C)C=C1C(C)C)=C1C2=C(P(C3CCCCC3)C4CCCCC4)C=CC=C2	CC1=NOC=C1	CN(C)P(N(C)C)(N(C)C)=NP(N(C)C)(N(C)C)=NCC	IC1=CN=CC=C1	16.84841979
CC(C)C(C=C(C(C)C)C=C1C(C)C)=C1C2=C(P([C@@]3(C[C@@H]4C5)C[C@H](C4)C[C@H]5C3)[C@]6(C7)C[C@@H](C[C@@H]7C8)C[C@@H]8C6)C(OC)=CC=C2OC	C1(C2=CC=CC=C2)=CC=NO1	CN(C)P(N(C)C)(N(C)C)=NP(N(C)C)(N(C)C)=NCC	BrC1=CC=C(OC)C=C1	12.29594301
CC(C)C(C=C(C(C)C)C=C1C(C)C)=C1C2=C(P(C3CCCCC3)C4CCCCC4)C=CC=C2	CC1=NOC(C2=CC=CC=C2)=C1	CN(C)P(N(C)C)(N(C)C)=NP(N(C)C)(N(C)C)=NCC	IC1=CC=C(C(F)(F)F)C=C1	42.71521565
CC(C)C(C=C(C(C)C)C=C1C(C)C)=C1C2=C(P(C(C)(C)C)C(C)(C)C)C(OC)=CC=C2OC	FC(C=CC=C1F)=C1C2=CC=NO2	CN1CCCN2C1=NCCC2	IC1=NC=CC=C1	83.94468409
CC(C)C(C=C(C(C)C)C=C1C(C)C)=C1C2=C(P([C@@]3(C[C@@H]4C5)C[C@H](C4)C[C@H]5C3)[C@]6(C7)C[C@@H](C[C@@H]7C8)C[C@@H]8C6)C(OC)=CC=C2OC	C1(C2=CC=CC=C2)=CC=NO1	CN1CCCN2C1=NCCC2	BrC1=CC=C(CC)C=C1	59.96800012
CC(C)C(C=C(C(C)C)C=C1C(C)C)=C1C2=C(P([C@@]3(C[C@@H]4C5)C[C@H](C4)C[C@H]5C3)[C@]6(C7)C[C@@H](C[C@@H]7C8)C[C@@H]8C6)C(OC)=CC=C2OC	C1(N(CC2=CC=CC=C2)CC3=CC=CC=C3)=CC=NO1	CC(C)(C)/N=C(N(C)C)/N(C)C	ClC1=CC=C(OC)C=C1	0
CC(C)C(C=C(C(C)C)C=C1C(C)C)=C1C2=C(P(C(C)(C)C)C(C)(C)C)C(OC)=CC=C2OC	C1(N(CC2=CC=CC=C2)CC3=CC=CC=C3)=CC=NO1	CN1CCCN2C1=NCCC2	ClC1=CC=C(CC)C=C1	6.880494813
CC(C)C(C=C(C(C)C)C=C1C(C)C)=C1C2=C(P([C@@]3(C[C@@H]4C5)C[C@H](C4)C[C@H]5C3)[C@]6(C7)C[C@@H](C[C@@H]7C8)C[C@@H]8C6)C(OC)=CC=C2OC	COC1=NOC(C(OCC)=O)=C1	CN(C)P(N(C)C)(N(C)C)=NP(N(C)C)(N(C)C)=NCC	IC1=CC=C(OC)C=C1	47.95299992
CC(C)C(C=C(C(C)C)C=C1C(C)C)=C1C2=C(P(C3CCCCC3)C4CCCCC4)C=CC=C2	CCOC(C1=NOC=C1)=O	CN(C)P(N(C)C)(N(C)C)=NP(N(C)C)(N(C)C)=NCC	IC1=CN=CC=C1	0
CC(C)C(C=C(C(C)C)C=C1C(C)C)=C1C2=C(P(C(C)(C)C)C(C)(C)C)C=CC=C2	CC1=CC=NO1	CN(C)P(N(C)C)(N(C)C)=NP(N(C)C)(N(C)C)=NCC	ClC1=CC=C(OC)C=C1	2.579332416
CC(C)C(C=C(C(C)C)C=C1C(C)C)=C1C2=C(P([C@@]3(C[C@@H]4C5)C[C@H](C4)C[C@H]5C3)[C@]6(C7)C[C@@H](C[C@@H]7C8)C[C@@H]8C6)C(OC)=CC=C2OC	CC1=NOC(C(OCC)=O)=C1	CN1CCCN2C1=NCCC2	IC1=CC=C(OC)C=C1	57.53990104
CC(C)C(C=C(C(C)C)C=C1C(C)C)=C1C2=C(P(C3CCCCC3)C4CCCCC4)C=CC=C2	C1(C2=CC=CC=C2)=CC=NO1	CC(C)(C)/N=C(N(C)C)/N(C)C	IC1=CC=C(C(F)(F)F)C=C1	38.15573638
CC(C)C(C=C(C(C)C)C=C1C(C)C)=C1C2=C(P(C3CCCCC3)C4CCCCC4)C=CC=C2	CC1=NOC(C2=CC=CC=C2)=C1	CN(C)P(N(C)C)(N(C)C)=NP(N(C)C)(N(C)C)=NCC	BrC1=CN=CC=C1	23.57347354
CC(C)C(C=C(C(C)C)C=C1C(C)C)=C1C2=C(P(C(C)(C)C)C(C)(C)C)C=CC=C2	CC1=NOC(C2=CC=CC=C2)=C1	CC(C)(C)/N=C(N(C)C)/N(C)C	BrC1=CC=C(OC)C=C1	36.22635154
CC(C)C(C=C(C(C)C)C=C1C(C)C)=C1C2=C(P(C(C)(C)C)C(C)(C)C)C(OC)=CC=C2OC	COC1=NOC(C(OCC)=O)=C1	CN(C)P(N(C)C)(N(C)C)=NP(N(C)C)(N(C)C)=NCC	IC1=CN=CC=C1	52.16406686
CC(C)C(C=C(C(C)C)C=C1C(C)C)=C1C2=C(P(C(C)(C)C)C(C)(C)C)C(OC)=CC=C2OC	COC1=NOC(C(OCC)=O)=C1	CN1CCCN2C1=NCCC2	BrC1=CC=C(C(F)(F)F)C=C1	35.20060583
CC(C)C(C=C(C(C)C)C=C1C(C)C)=C1C2=C(P(C(C)(C)C)C(C)(C)C)C=CC=C2	O=C(OC)C1=NOC(C2=CC=CS2)=C1	CN(C)P(N(C)C)(N(C)C)=NP(N(C)C)(N(C)C)=NCC	BrC1=CC=C(OC)C=C1	45.77689221
CC(C)C(C=C(C(C)C)C=C1C(C)C)=C1C2=C(P(C3CCCCC3)C4CCCCC4)C=CC=C2	C1(C2=CC=CC=C2)=NOC=C1	CC(C)(C)/N=C(N(C)C)/N(C)C	ClC1=CC=C(C(F)(F)F)C=C1	24.42152468
CC(C)C(C=C(C(C)C)C=C1C(C)C)=C1C2=C(P([C@@]3(C[C@@H]4C5)C[C@H](C4)C[C@H]5C3)[C@]6(C7)C[C@@H](C[C@@H]7C8)C[C@@H]8C6)C(OC)=CC=C2OC	C1(N(CC2=CC=CC=C2)CC3=CC=CC=C3)=CC=NO1	CN(C)P(N(C)C)(N(C)C)=NP(N(C)C)(N(C)C)=NCC	ClC1=CN=CC=C1	16.74814495
CC(C)C(C=C(C(C)C)C=C1C(C)C)=C1C2=C(P(C(C)(C)C)C(C)(C)C)C(OC)=CC=C2OC	COC1=NOC(C(OCC)=O)=C1	CC(C)(C)/N=C(N(C)C)/N(C)C	ClC1=CC=C(C(F)(F)F)C=C1	3.849200649
CC(C)C(C=C(C(C)C)C=C1C(C)C)=C1C2=C(P([C@@]3(C[C@@H]4C5)C[C@H](C4)C[C@H]5C3)[C@]6(C7)C[C@@H](C[C@@H]7C8)C[C@@H]8C6)C(OC)=CC=C2OC	CC1=NOC(C(OCC)=O)=C1	CN1CCCN2C1=NCCC2	ClC1=CC=C(CC)C=C1	0.544984175
CC(C)C(C=C(C(C)C)C=C1C(C)C)=C1C2=C(P(C(C)(C)C)C(C)(C)C)C=CC=C2	O=C(OC)C1=NOC(C2=CC=CO2)=C1	CN(C)P(N(C)C)(N(C)C)=NP(N(C)C)(N(C)C)=NCC	BrC1=NC=CC=C1	69.97972982
CC(C)C(C=C(C(C)C)C=C1C(C)C)=C1C2=C(P(C3CCCCC3)C4CCCCC4)C=CC=C2	CC1=CC(N2C=CC=C2)=NO1	CC(C)(C)/N=C(N(C)C)/N(C)C	BrC1=CN=CC=C1	32.89151252
CC(C)C(C=C(C(C)C)C=C1C(C)C)=C1C2=C(P(C(C)(C)C)C(C)(C)C)C(OC)=CC=C2OC	CC1=CC(C(OCC)=O)=NO1	CN(C)P(N(C)C)(N(C)C)=NP(N(C)C)(N(C)C)=NCC	BrC1=CC=C(C(F)(F)F)C=C1	33.09515946
CC(C)C(C=C(C(C)C)C=C1C(C)C)=C1C2=C(P(C(C)(C)C)C(C)(C)C)C(OC)=CC=C2OC	CC1=C(C(OCC)=O)C=NO1	CC(C)(C)/N=C(N(C)C)/N(C)C	IC1=CC=C(OC)C=C1	23.04423411
CC(C)C(C=C(C(C)C)C=C1C(C)C)=C1C2=C(P(C(C)(C)C)C(C)(C)C)C(OC)=CC=C2OC	C1(C2=CC=CC=C2)=CON=C1	CC(C)(C)/N=C(N(C)C)/N(C)C	IC1=CN=CC=C1	71.15077458
CC(C)C(C=C(C(C)C)C=C1C(C)C)=C1C2=C(P(C(C)(C)C)C(C)(C)C)C=CC=C2	CC1=CC(N2C=CC=C2)=NO1	CC(C)(C)/N=C(N(C)C)/N(C)C	IC1=CC=C(OC)C=C1	35.2237201
CC(C)C(C=C(C(C)C)C=C1C(C)C)=C1C2=C(P(C3CCCCC3)C4CCCCC4)C=CC=C2	C12=C(C=CC=C2)ON=C1	CC(C)(C)/N=C(N(C)C)/N(C)C	ClC1=CC=C(C(F)(F)F)C=C1	13.87079949
CC(C)C(C=C(C(C)C)C=C1C(C)C)=C1C2=C(P([C@@]3(C[C@@H]4C5)C[C@H](C4)C[C@H]5C3)[C@]6(C7)C[C@@H](C[C@@H]7C8)C[C@@H]8C6)C(OC)=CC=C2OC	C1(C2=CC=CC=C2)=CC=NO1	CN(C)P(N(C)C)(N(C)C)=NP(N(C)C)(N(C)C)=NCC	BrC1=CN=CC=C1	13.6465536
CC(C)C(C=C(C(C)C)C=C1C(C)C)=C1C2=C(P(C(C)(C)C)C(C)(C)C)C=CC=C2	C1(N(CC2=CC=CC=C2)CC3=CC=CC=C3)=CC=NO1	CN(C)P(N(C)C)(N(C)C)=NP(N(C)C)(N(C)C)=NCC	ClC1=CC=C(OC)C=C1	1.924092177
CC(C)C(C=C(C(C)C)C=C1C(C)C)=C1C2=C(P(C(C)(C)C)C(C)(C)C)C(OC)=CC=C2OC	C1(C2=CC=CC=C2)=NOC=C1	CC(C)(C)/N=C(N(C)C)/N(C)C	IC1=NC=CC=C1	91.20970452
CC(C)C(C=C(C(C)C)C=C1C(C)C)=C1C2=C(P(C3CCCCC3)C4CCCCC4)C=CC=C2	CCOC(C1=CON=C1)=O	CC(C)(C)/N=C(N(C)C)/N(C)C	ClC1=CC=C(OC)C=C1	0
CC(C)C(C=C(C(C)C)C=C1C(C)C)=C1C2=C(P([C@@]3(C[C@@H]4C5)C[C@H](C4)C[C@H]5C3)[C@]6(C7)C[C@@H](C[C@@H]7C8)C[C@@H]8C6)C(OC)=CC=C2OC	CC1=CC(N2C=CC=C2)=NO1	CN(C)P(N(C)C)(N(C)C)=NP(N(C)C)(N(C)C)=NCC	BrC1=CC=C(C(F)(F)F)C=C1	19.11941212
CC(C)C(C=C(C(C)C)C=C1C(C)C)=C1C2=C(P([C@@]3(C[C@@H]4C5)C[C@H](C4)C[C@H]5C3)[C@]6(C7)C[C@@H](C[C@@H]7C8)C[C@@H]8C6)C(OC)=CC=C2OC	CC1=NOC(C2=CC=CC=C2)=C1	CN1CCCN2C1=NCCC2	BrC1=CN=CC=C1	73.81395251
CC(C)C(C=C(C(C)C)C=C1C(C)C)=C1C2=C(P([C@@]3(C[C@@H]4C5)C[C@H](C4)C[C@H]5C3)[C@]6(C7)C[C@@H](C[C@@H]7C8)C[C@@H]8C6)C(OC)=CC=C2OC	CC1=NOC(C2=CC=CC=C2)=C1	CN(C)P(N(C)C)(N(C)C)=NP(N(C)C)(N(C)C)=NCC	ClC1=CC=C(C(F)(F)F)C=C1	0.552049908
CC(C)C(C=C(C(C)C)C=C1C(C)C)=C1C2=C(P(C(C)(C)C)C(C)(C)C)C(OC)=CC=C2OC	CCOC(C1=CON=C1)=O	CN1CCCN2C1=NCCC2	ClC1=CC=C(OC)C=C1	0.788355769
CC(C)C(C=C(C(C)C)C=C1C(C)C)=C1C2=C(P(C(C)(C)C)C(C)(C)C)C=CC=C2	C12=CON=C1C=CC=C2	CN(C)P(N(C)C)(N(C)C)=NP(N(C)C)(N(C)C)=NCC	ClC1=CN=CC=C1	12.14875689
CC(C)C(C=C(C(C)C)C=C1C(C)C)=C1C2=C(P([C@@]3(C[C@@H]4C5)C[C@H](C4)C[C@H]5C3)[C@]6(C7)C[C@@H](C[C@@H]7C8)C[C@@H]8C6)C(OC)=CC=C2OC	CC1=C(C(OCC)=O)C=NO1	CN1CCCN2C1=NCCC2	BrC1=NC=CC=C1	49.14544471
CC(C)C(C=C(C(C)C)C=C1C(C)C)=C1C2=C(P(C3CCCCC3)C4CCCCC4)C=CC=C2	C12=C(C=CC=C2)ON=C1	CC(C)(C)/N=C(N(C)C)/N(C)C	ClC1=CC=C(CC)C=C1	2.570236026
CC(C)C(C=C(C(C)C)C=C1C(C)C)=C1C2=C(P(C3CCCCC3)C4CCCCC4)C=CC=C2	CC1=NOC=C1	CN(C)P(N(C)C)(N(C)C)=NP(N(C)C)(N(C)C)=NCC	ClC1=CC=C(OC)C=C1	0.47110416
CC(C)C(C=C(C(C)C)C=C1C(C)C)=C1C2=C(P(C(C)(C)C)C(C)(C)C)C=CC=C2	CC1=C(C(OCC)=O)C=NO1	CN1CCCN2C1=NCCC2	BrC1=CC=C(OC)C=C1	21.62255716
CC(C)C(C=C(C(C)C)C=C1C(C)C)=C1C2=C(P(C3CCCCC3)C4CCCCC4)C=CC=C2	FC(C=CC=C1F)=C1C2=CC=NO2	CN(C)P(N(C)C)(N(C)C)=NP(N(C)C)(N(C)C)=NCC	IC1=NC=CC=C1	17.06361217
CC(C)C(C=C(C(C)C)C=C1C(C)C)=C1C2=C(P([C@@]3(C[C@@H]4C5)C[C@H](C4)C[C@H]5C3)[C@]6(C7)C[C@@H](C[C@@H]7C8)C[C@@H]8C6)C(OC)=CC=C2OC	C1(C2=CC=CC=C2)=CON=C1	CN(C)P(N(C)C)(N(C)C)=NP(N(C)C)(N(C)C)=NCC	IC1=NC=CC=C1	27.24737039
CC(C)C(C=C(C(C)C)C=C1C(C)C)=C1C2=C(P(C(C)(C)C)C(C)(C)C)C=CC=C2	CC1=NOC=C1	CN(C)P(N(C)C)(N(C)C)=NP(N(C)C)(N(C)C)=NCC	ClC1=CC=C(C(F)(F)F)C=C1	31.76101887
CC(C)C(C=C(C(C)C)C=C1C(C)C)=C1C2=C(P(C3CCCCC3)C4CCCCC4)C=CC=C2	CC1=NOC=C1	CN(C)P(N(C)C)(N(C)C)=NP(N(C)C)(N(C)C)=NCC	ClC1=CC=C(C(F)(F)F)C=C1	5.928429551
CC(C)C(C=C(C(C)C)C=C1C(C)C)=C1C2=C(P([C@@]3(C[C@@H]4C5)C[C@H](C4)C[C@H]5C3)[C@]6(C7)C[C@@H](C[C@@H]7C8)C[C@@H]8C6)C(OC)=CC=C2OC	C1(C2=CC=CC=C2)=CC=NO1	CN(C)P(N(C)C)(N(C)C)=NP(N(C)C)(N(C)C)=NCC	IC1=NC=CC=C1	24.16256349
CC(C)C(C=C(C(C)C)C=C1C(C)C)=C1C2=C(P(C3CCCCC3)C4CCCCC4)C=CC=C2	C1(C2=CC=CC=C2)=NOC=C1	CN1CCCN2C1=NCCC2	BrC1=NC=CC=C1	58.30938102
CC(C)C(C=C(C(C)C)C=C1C(C)C)=C1C2=C(P(C(C)(C)C)C(C)(C)C)C=CC=C2	C1(C2=CC=CC=C2)=NOC=C1	CN(C)P(N(C)C)(N(C)C)=NP(N(C)C)(N(C)C)=NCC	IC1=CC=C(C(F)(F)F)C=C1	44.71241275
CC(C)C(C=C(C(C)C)C=C1C(C)C)=C1C2=C(P(C3CCCCC3)C4CCCCC4)C=CC=C2	O=C(OC)C1=NOC(C2=CC=CO2)=C1	CC(C)(C)/N=C(N(C)C)/N(C)C	IC1=NC=CC=C1	38.85520908
CC(C)C(C=C(C(C)C)C=C1C(C)C)=C1C2=C(P([C@@]3(C[C@@H]4C5)C[C@H](C4)C[C@H]5C3)[C@]6(C7)C[C@@H](C[C@@H]7C8)C[C@@H]8C6)C(OC)=CC=C2OC	C1(N(CC2=CC=CC=C2)CC3=CC=CC=C3)=NOC=C1	CC(C)(C)/N=C(N(C)C)/N(C)C	IC1=CN=CC=C1	63.88080478
CC(C)C(C=C(C(C)C)C=C1C(C)C)=C1C2=C(P([C@@]3(C[C@@H]4C5)C[C@H](C4)C[C@H]5C3)[C@]6(C7)C[C@@H](C[C@@H]7C8)C[C@@H]8C6)C(OC)=CC=C2OC	O=C(OC)C1=NOC(C2=CC=CS2)=C1	CN(C)P(N(C)C)(N(C)C)=NP(N(C)C)(N(C)C)=NCC	ClC1=CC=C(C(F)(F)F)C=C1	1.159391266
CC(C)C(C=C(C(C)C)C=C1C(C)C)=C1C2=C(P(C3CCCCC3)C4CCCCC4)C=CC=C2	FC(C=CC=C1F)=C1C2=CC=NO2	CC(C)(C)/N=C(N(C)C)/N(C)C	ClC1=CN=CC=C1	2.419663487
CC(C)C(C=C(C(C)C)C=C1C(C)C)=C1C2=C(P(C3CCCCC3)C4CCCCC4)C=CC=C2	C1(C2=CC=CC=C2)=CON=C1	CN(C)P(N(C)C)(N(C)C)=NP(N(C)C)(N(C)C)=NCC	ClC1=CC=C(OC)C=C1	1.856863727
CC(C)C(C=C(C(C)C)C=C1C(C)C)=C1C2=C(P(C(C)(C)C)C(C)(C)C)C=CC=C2	FC(C=CC=C1F)=C1C2=CC=NO2	CN1CCCN2C1=NCCC2	ClC1=CC=C(CC)C=C1	11.25502625
CC(C)C(C=C(C(C)C)C=C1C(C)C)=C1C2=C(P(C(C)(C)C)C(C)(C)C)C(OC)=CC=C2OC	COC1=NOC(C(OCC)=O)=C1	CC(C)(C)/N=C(N(C)C)/N(C)C	IC1=CC=C(CC)C=C1	62.03548199
CC(C)C(C=C(C(C)C)C=C1C(C)C)=C1C2=C(P([C@@]3(C[C@@H]4C5)C[C@H](C4)C[C@H]5C3)[C@]6(C7)C[C@@H](C[C@@H]7C8)C[C@@H]8C6)C(OC)=CC=C2OC	CC1=C(C(OCC)=O)C=NO1	CN1CCCN2C1=NCCC2	BrC1=CC=C(OC)C=C1	24.41645938
CC(C)C(C=C(C(C)C)C=C1C(C)C)=C1C2=C(P([C@@]3(C[C@@H]4C5)C[C@H](C4)C[C@H]5C3)[C@]6(C7)C[C@@H](C[C@@H]7C8)C[C@@H]8C6)C(OC)=CC=C2OC	CC1=CC(N2C=CC=C2)=NO1	CN(C)P(N(C)C)(N(C)C)=NP(N(C)C)(N(C)C)=NCC	IC1=CN=CC=C1	65.67896113
CC(C)C(C=C(C(C)C)C=C1C(C)C)=C1C2=C(P(C3CCCCC3)C4CCCCC4)C=CC=C2	C1(C2=CC=CC=C2)=CON=C1	CC(C)(C)/N=C(N(C)C)/N(C)C	ClC1=CC=C(OC)C=C1	0
CC(C)C(C=C(C(C)C)C=C1C(C)C)=C1C2=C(P(C(C)(C)C)C(C)(C)C)C=CC=C2	C1(C2=CC=CC=C2)=NOC=C1	CC(C)(C)/N=C(N(C)C)/N(C)C	BrC1=CC=C(C(F)(F)F)C=C1	54.22375463
CC(C)C(C=C(C(C)C)C=C1C(C)C)=C1C2=C(P(C(C)(C)C)C(C)(C)C)C(OC)=CC=C2OC	CC1=NOC(C2=CC=CC=C2)=C1	CN1CCCN2C1=NCCC2	BrC1=CC=C(C(F)(F)F)C=C1	38.5374711
CC(C)C(C=C(C(C)C)C=C1C(C)C)=C1C2=C(P(C(C)(C)C)C(C)(C)C)C(OC)=CC=C2OC	CC1=CC(C)=NO1	CN1CCCN2C1=NCCC2	IC1=CC=C(CC)C=C1	79.76639273
CC(C)C(C=C(C(C)C)C=C1C(C)C)=C1C2=C(P([C@@]3(C[C@@H]4C5)C[C@H](C4)C[C@H]5C3)[C@]6(C7)C[C@@H](C[C@@H]7C8)C[C@@H]8C6)C(OC)=CC=C2OC	C1(C2=CC=CC=C2)=CC=NO1	CN(C)P(N(C)C)(N(C)C)=NP(N(C)C)(N(C)C)=NCC	ClC1=NC=CC=C1	16.1585109
CC(C)C(C=C(C(C)C)C=C1C(C)C)=C1C2=C(P(C(C)(C)C)C(C)(C)C)C=CC=C2	CCOC(C1=NOC=C1)=O	CN(C)P(N(C)C)(N(C)C)=NP(N(C)C)(N(C)C)=NCC	ClC1=CN=CC=C1	0
CC(C)C(C=C(C(C)C)C=C1C(C)C)=C1C2=C(P(C(C)(C)C)C(C)(C)C)C(OC)=CC=C2OC	C1(N(CC2=CC=CC=C2)CC3=CC=CC=C3)=NOC=C1	CN(C)P(N(C)C)(N(C)C)=NP(N(C)C)(N(C)C)=NCC	IC1=NC=CC=C1	79.30639259
CC(C)C(C=C(C(C)C)C=C1C(C)C)=C1C2=C(P(C(C)(C)C)C(C)(C)C)C(OC)=CC=C2OC	O=C(OC)C1=NOC(C2=CC=CO2)=C1	CN1CCCN2C1=NCCC2	ClC1=NC=CC=C1	74.69880742
CC(C)C(C=C(C(C)C)C=C1C(C)C)=C1C2=C(P(C(C)(C)C)C(C)(C)C)C=CC=C2	O=C(OC)C1=NOC(C2=CC=CS2)=C1	CC(C)(C)/N=C(N(C)C)/N(C)C	IC1=NC=CC=C1	60.93427362
CC(C)C(C=C(C(C)C)C=C1C(C)C)=C1C2=C(P(C(C)(C)C)C(C)(C)C)C(OC)=CC=C2OC	CC1=C(C(OCC)=O)C=NO1	CC(C)(C)/N=C(N(C)C)/N(C)C	ClC1=CC=C(OC)C=C1	0
CC(C)C(C=C(C(C)C)C=C1C(C)C)=C1C2=C(P(C(C)(C)C)C(C)(C)C)C(OC)=CC=C2OC	C1(N(CC2=CC=CC=C2)CC3=CC=CC=C3)=CC=NO1	CN1CCCN2C1=NCCC2	IC1=CN=CC=C1	81.55614964
CC(C)C(C=C(C(C)C)C=C1C(C)C)=C1C2=C(P(C(C)(C)C)C(C)(C)C)C=CC=C2	COC1=NOC(C(OCC)=O)=C1	CN1CCCN2C1=NCCC2	BrC1=CC=C(OC)C=C1	47.37471195
CC(C)C(C=C(C(C)C)C=C1C(C)C)=C1C2=C(P(C3CCCCC3)C4CCCCC4)C=CC=C2	CC1=CC(C(OCC)=O)=NO1	CN1CCCN2C1=NCCC2	BrC1=CN=CC=C1	32.5166032
CC(C)C(C=C(C(C)C)C=C1C(C)C)=C1C2=C(P(C(C)(C)C)C(C)(C)C)C(OC)=CC=C2OC	CC1=CC(N2C=CC=C2)=NO1	CN(C)P(N(C)C)(N(C)C)=NP(N(C)C)(N(C)C)=NCC	BrC1=NC=CC=C1	76.11415284
CC(C)C(C=C(C(C)C)C=C1C(C)C)=C1C2=C(P(C(C)(C)C)C(C)(C)C)C=CC=C2	FC(C=CC=C1F)=C1C2=CC=NO2	CN1CCCN2C1=NCCC2	BrC1=NC=CC=C1	79.62575679
CC(C)C(C=C(C(C)C)C=C1C(C)C)=C1C2=C(P(C(C)(C)C)C(C)(C)C)C(OC)=CC=C2OC	O=C(OC)C1=NOC(C2=CC=CS2)=C1	CC(C)(C)/N=C(N(C)C)/N(C)C	ClC1=CC=C(CC)C=C1	4.12761042
CC(C)C(C=C(C(C)C)C=C1C(C)C)=C1C2=C(P(C3CCCCC3)C4CCCCC4)C=CC=C2	CC1=NOC(C(OCC)=O)=C1	CC(C)(C)/N=C(N(C)C)/N(C)C	BrC1=NC=CC=C1	53.63578043
CC(C)C(C=C(C(C)C)C=C1C(C)C)=C1C2=C(P(C(C)(C)C)C(C)(C)C)C=CC=C2	O=C(OC)C1=NOC(C2=CC=CS2)=C1	CN(C)P(N(C)C)(N(C)C)=NP(N(C)C)(N(C)C)=NCC	BrC1=CC=C(C(F)(F)F)C=C1	40.52594956
CC(C)C(C=C(C(C)C)C=C1C(C)C)=C1C2=C(P(C(C)(C)C)C(C)(C)C)C=CC=C2	C1(N(CC2=CC=CC=C2)CC3=CC=CC=C3)=CC=NO1	CN(C)P(N(C)C)(N(C)C)=NP(N(C)C)(N(C)C)=NCC	ClC1=CC=C(C(F)(F)F)C=C1	10.16290719
CC(C)C(C=C(C(C)C)C=C1C(C)C)=C1C2=C(P(C(C)(C)C)C(C)(C)C)C(OC)=CC=C2OC	C1(C2=CC=CC=C2)=CON=C1	CN(C)P(N(C)C)(N(C)C)=NP(N(C)C)(N(C)C)=NCC	IC1=CC=C(CC)C=C1	25.42117806
CC(C)C(C=C(C(C)C)C=C1C(C)C)=C1C2=C(P(C(C)(C)C)C(C)(C)C)C=CC=C2	COC1=NOC(C(OCC)=O)=C1	CN(C)P(N(C)C)(N(C)C)=NP(N(C)C)(N(C)C)=NCC	ClC1=NC=CC=C1	70.14701034
CC(C)C(C=C(C(C)C)C=C1C(C)C)=C1C2=C(P(C(C)(C)C)C(C)(C)C)C=CC=C2	CC1=CC(C)=NO1	CC(C)(C)/N=C(N(C)C)/N(C)C	ClC1=CC=C(CC)C=C1	4.451923676
CC(C)C(C=C(C(C)C)C=C1C(C)C)=C1C2=C(P(C(C)(C)C)C(C)(C)C)C=CC=C2	FC(C=CC=C1F)=C1C2=CC=NO2	CN(C)P(N(C)C)(N(C)C)=NP(N(C)C)(N(C)C)=NCC	ClC1=NC=CC=C1	27.24876847
CC(C)C(C=C(C(C)C)C=C1C(C)C)=C1C2=C(P(C(C)(C)C)C(C)(C)C)C(OC)=CC=C2OC	O=C(OC)C1=NOC(C2=CC=CO2)=C1	CC(C)(C)/N=C(N(C)C)/N(C)C	IC1=CC=C(C(F)(F)F)C=C1	36.44138063
CC(C)C(C=C(C(C)C)C=C1C(C)C)=C1C2=C(P(C(C)(C)C)C(C)(C)C)C=CC=C2	C1(C2=CC=CC=C2)=CON=C1	CN(C)P(N(C)C)(N(C)C)=NP(N(C)C)(N(C)C)=NCC	BrC1=CC=C(C(F)(F)F)C=C1	18.74350865
CC(C)C(C=C(C(C)C)C=C1C(C)C)=C1C2=C(P(C3CCCCC3)C4CCCCC4)C=CC=C2	CC1=NOC(C2=CC=CC=C2)=C1	CN(C)P(N(C)C)(N(C)C)=NP(N(C)C)(N(C)C)=NCC	ClC1=CC=C(C(F)(F)F)C=C1	18.40035471
CC(C)C(C=C(C(C)C)C=C1C(C)C)=C1C2=C(P(C(C)(C)C)C(C)(C)C)C=CC=C2	CC1=CC(N2C=CC=C2)=NO1	CN(C)P(N(C)C)(N(C)C)=NP(N(C)C)(N(C)C)=NCC	ClC1=CC=C(OC)C=C1	2.495636052
CC(C)C(C=C(C(C)C)C=C1C(C)C)=C1C2=C(P(C3CCCCC3)C4CCCCC4)C=CC=C2	C1(C2=CC=CC=C2)=CC=NO1	CN(C)P(N(C)C)(N(C)C)=NP(N(C)C)(N(C)C)=NCC	IC1=CN=CC=C1	13.17521743
CC(C)C(C=C(C(C)C)C=C1C(C)C)=C1C2=C(P(C3CCCCC3)C4CCCCC4)C=CC=C2	CC1=NOC(C2=CC=CC=C2)=C1	CN1CCCN2C1=NCCC2	ClC1=CC=C(OC)C=C1	0
CC(C)C(C=C(C(C)C)C=C1C(C)C)=C1C2=C(P(C(C)(C)C)C(C)(C)C)C(OC)=CC=C2OC	O=C(OC)C1=NOC(C2=CC=CS2)=C1	CC(C)(C)/N=C(N(C)C)/N(C)C	BrC1=NC=CC=C1	63.16520406
CC(C)C(C=C(C(C)C)C=C1C(C)C)=C1C2=C(P(C(C)(C)C)C(C)(C)C)C(OC)=CC=C2OC	CC1=CC(C)=NO1	CN1CCCN2C1=NCCC2	IC1=CC=C(C(F)(F)F)C=C1	45.52244321
CC(C)C(C=C(C(C)C)C=C1C(C)C)=C1C2=C(P(C(C)(C)C)C(C)(C)C)C=CC=C2	CCOC(C1=NOC=C1)=O	CN1CCCN2C1=NCCC2	IC1=CN=CC=C1	83.31333267
CC(C)C(C=C(C(C)C)C=C1C(C)C)=C1C2=C(P(C3CCCCC3)C4CCCCC4)C=CC=C2	CCOC(C1=NOC=C1)=O	CN1CCCN2C1=NCCC2	BrC1=CC=C(CC)C=C1	23.14452899
CC(C)C(C=C(C(C)C)C=C1C(C)C)=C1C2=C(P(C(C)(C)C)C(C)(C)C)C(OC)=CC=C2OC	CCOC(C1=CON=C1)=O	CC(C)(C)/N=C(N(C)C)/N(C)C	ClC1=CC=C(CC)C=C1	0.855112472
CC(C)C(C=C(C(C)C)C=C1C(C)C)=C1C2=C(P(C3CCCCC3)C4CCCCC4)C=CC=C2	C1(C2=CC=CC=C2)=CC=NO1	CN1CCCN2C1=NCCC2	IC1=CC=C(C(F)(F)F)C=C1	39.57783871
CC(C)C(C=C(C(C)C)C=C1C(C)C)=C1C2=C(P([C@@]3(C[C@@H]4C5)C[C@H](C4)C[C@H]5C3)[C@]6(C7)C[C@@H](C[C@@H]7C8)C[C@@H]8C6)C(OC)=CC=C2OC	C12=CON=C1C=CC=C2	CN(C)P(N(C)C)(N(C)C)=NP(N(C)C)(N(C)C)=NCC	BrC1=CC=C(CC)C=C1	7.242678118
CC(C)C(C=C(C(C)C)C=C1C(C)C)=C1C2=C(P(C(C)(C)C)C(C)(C)C)C=CC=C2	C1(N(CC2=CC=CC=C2)CC3=CC=CC=C3)=CC=NO1	CC(C)(C)/N=C(N(C)C)/N(C)C	ClC1=CC=C(OC)C=C1	0
CC(C)C(C=C(C(C)C)C=C1C(C)C)=C1C2=C(P(C(C)(C)C)C(C)(C)C)C=CC=C2	COC1=NOC(C(OCC)=O)=C1	CN1CCCN2C1=NCCC2	IC1=NC=CC=C1	84.68245385
CC(C)C(C=C(C(C)C)C=C1C(C)C)=C1C2=C(P(C3CCCCC3)C4CCCCC4)C=CC=C2	O=C(OC)C1=NOC(C2=CC=CO2)=C1	CC(C)(C)/N=C(N(C)C)/N(C)C	BrC1=CC=C(C(F)(F)F)C=C1	24.08891574
CC(C)C(C=C(C(C)C)C=C1C(C)C)=C1C2=C(P(C(C)(C)C)C(C)(C)C)C(OC)=CC=C2OC	C1(C2=CC=CC=C2)=CC=NO1	CN(C)P(N(C)C)(N(C)C)=NP(N(C)C)(N(C)C)=NCC	IC1=CN=CC=C1	15.12671706
CC(C)C(C=C(C(C)C)C=C1C(C)C)=C1C2=C(P(C(C)(C)C)C(C)(C)C)C=CC=C2	CC1=NOC=C1	CC(C)(C)/N=C(N(C)C)/N(C)C	ClC1=NC=CC=C1	76.63515592
CC(C)C(C=C(C(C)C)C=C1C(C)C)=C1C2=C(P([C@@]3(C[C@@H]4C5)C[C@H](C4)C[C@H]5C3)[C@]6(C7)C[C@@H](C[C@@H]7C8)C[C@@H]8C6)C(OC)=CC=C2OC	C1(N(CC2=CC=CC=C2)CC3=CC=CC=C3)=NOC=C1	CN(C)P(N(C)C)(N(C)C)=NP(N(C)C)(N(C)C)=NCC	BrC1=CN=CC=C1	25.79072036
CC(C)C(C=C(C(C)C)C=C1C(C)C)=C1C2=C(P(C(C)(C)C)C(C)(C)C)C(OC)=CC=C2OC	CCOC(C1=NOC=C1)=O	CC(C)(C)/N=C(N(C)C)/N(C)C	BrC1=CC=C(OC)C=C1	31.2588772
CC(C)C(C=C(C(C)C)C=C1C(C)C)=C1C2=C(P(C(C)(C)C)C(C)(C)C)C=CC=C2	O=C(OC)C1=NOC(C2=CC=CS2)=C1	CC(C)(C)/N=C(N(C)C)/N(C)C	IC1=CC=C(OC)C=C1	32.8144383
CC(C)C(C=C(C(C)C)C=C1C(C)C)=C1C2=C(P(C3CCCCC3)C4CCCCC4)C=CC=C2	COC1=NOC(C(OCC)=O)=C1	CC(C)(C)/N=C(N(C)C)/N(C)C	BrC1=CN=CC=C1	18.1199602
CC(C)C(C=C(C(C)C)C=C1C(C)C)=C1C2=C(P(C(C)(C)C)C(C)(C)C)C(OC)=CC=C2OC	FC(C=CC=C1F)=C1C2=CC=NO2	CC(C)(C)/N=C(N(C)C)/N(C)C	BrC1=NC=CC=C1	44.24461772
CC(C)C(C=C(C(C)C)C=C1C(C)C)=C1C2=C(P(C(C)(C)C)C(C)(C)C)C(OC)=CC=C2OC	CC1=CC(N2C=CC=C2)=NO1	CN1CCCN2C1=NCCC2	ClC1=CC=C(OC)C=C1	1.226874544
CC(C)C(C=C(C(C)C)C=C1C(C)C)=C1C2=C(P(C(C)(C)C)C(C)(C)C)C=CC=C2	O=C(OC)C1=NOC(C2=CC=CO2)=C1	CN1CCCN2C1=NCCC2	ClC1=CC=C(CC)C=C1	0.609947969
CC(C)C(C=C(C(C)C)C=C1C(C)C)=C1C2=C(P(C(C)(C)C)C(C)(C)C)C=CC=C2	CC1=CC(C(OCC)=O)=NO1	CN(C)P(N(C)C)(N(C)C)=NP(N(C)C)(N(C)C)=NCC	BrC1=CC=C(OC)C=C1	44.55887608
CC(C)C(C=C(C(C)C)C=C1C(C)C)=C1C2=C(P([C@@]3(C[C@@H]4C5)C[C@H](C4)C[C@H]5C3)[C@]6(C7)C[C@@H](C[C@@H]7C8)C[C@@H]8C6)C(OC)=CC=C2OC	C1(C2=CC=CC=C2)=NOC=C1	CN(C)P(N(C)C)(N(C)C)=NP(N(C)C)(N(C)C)=NCC	IC1=CN=CC=C1	2.733728741
CC(C)C(C=C(C(C)C)C=C1C(C)C)=C1C2=C(P(C(C)(C)C)C(C)(C)C)C(OC)=CC=C2OC	CCOC(C1=CON=C1)=O	CN1CCCN2C1=NCCC2	IC1=CN=CC=C1	33.39106531
CC(C)C(C=C(C(C)C)C=C1C(C)C)=C1C2=C(P(C(C)(C)C)C(C)(C)C)C=CC=C2	CCOC(C1=NOC=C1)=O	CC(C)(C)/N=C(N(C)C)/N(C)C	ClC1=CC=C(CC)C=C1	2.408749938
CC(C)C(C=C(C(C)C)C=C1C(C)C)=C1C2=C(P([C@@]3(C[C@@H]4C5)C[C@H](C4)C[C@H]5C3)[C@]6(C7)C[C@@H](C[C@@H]7C8)C[C@@H]8C6)C(OC)=CC=C2OC	FC(C=CC=C1F)=C1C2=CC=NO2	CN(C)P(N(C)C)(N(C)C)=NP(N(C)C)(N(C)C)=NCC	IC1=CC=C(CC)C=C1	27.6859428
CC(C)C(C=C(C(C)C)C=C1C(C)C)=C1C2=C(P(C(C)(C)C)C(C)(C)C)C=CC=C2	CC1=NOC(C(OCC)=O)=C1	CN1CCCN2C1=NCCC2	BrC1=CC=C(C(F)(F)F)C=C1	53.59986981
CC(C)C(C=C(C(C)C)C=C1C(C)C)=C1C2=C(P([C@@]3(C[C@@H]4C5)C[C@H](C4)C[C@H]5C3)[C@]6(C7)C[C@@H](C[C@@H]7C8)C[C@@H]8C6)C(OC)=CC=C2OC	C1(C2=CC=CC=C2)=CON=C1	CC(C)(C)/N=C(N(C)C)/N(C)C	ClC1=CC=C(CC)C=C1	0.620480408
CC(C)C(C=C(C(C)C)C=C1C(C)C)=C1C2=C(P(C(C)(C)C)C(C)(C)C)C(OC)=CC=C2OC	O=C(OC)C1=CC=NO1	CN(C)P(N(C)C)(N(C)C)=NP(N(C)C)(N(C)C)=NCC	IC1=CC=C(OC)C=C1	12.42396719
CC(C)C(C=C(C(C)C)C=C1C(C)C)=C1C2=C(P([C@@]3(C[C@@H]4C5)C[C@H](C4)C[C@H]5C3)[C@]6(C7)C[C@@H](C[C@@H]7C8)C[C@@H]8C6)C(OC)=CC=C2OC	CCOC(C1=NOC=C1)=O	CN1CCCN2C1=NCCC2	IC1=CC=C(C(F)(F)F)C=C1	52.49415636
CC(C)C(C=C(C(C)C)C=C1C(C)C)=C1C2=C(P(C(C)(C)C)C(C)(C)C)C=CC=C2	CC1=C(C(OCC)=O)C=NO1	CN(C)P(N(C)C)(N(C)C)=NP(N(C)C)(N(C)C)=NCC	IC1=CC=C(OC)C=C1	19.37897224
CC(C)C(C=C(C(C)C)C=C1C(C)C)=C1C2=C(P(C3CCCCC3)C4CCCCC4)C=CC=C2	C1(N(CC2=CC=CC=C2)CC3=CC=CC=C3)=CC=NO1	CN(C)P(N(C)C)(N(C)C)=NP(N(C)C)(N(C)C)=NCC	ClC1=CC=C(C(F)(F)F)C=C1	8.599290828
CC(C)C(C=C(C(C)C)C=C1C(C)C)=C1C2=C(P(C(C)(C)C)C(C)(C)C)C=CC=C2	CC1=CC=NO1	CN1CCCN2C1=NCCC2	IC1=CC=C(C(F)(F)F)C=C1	46.36906778
CC(C)C(C=C(C(C)C)C=C1C(C)C)=C1C2=C(P(C(C)(C)C)C(C)(C)C)C=CC=C2	FC(C=CC=C1F)=C1C2=CC=NO2	CN(C)P(N(C)C)(N(C)C)=NP(N(C)C)(N(C)C)=NCC	IC1=NC=CC=C1	37.29673945
CC(C)C(C=C(C(C)C)C=C1C(C)C)=C1C2=C(P(C(C)(C)C)C(C)(C)C)C(OC)=CC=C2OC	CCOC(C1=CON=C1)=O	CC(C)(C)/N=C(N(C)C)/N(C)C	ClC1=CC=C(OC)C=C1	0
CC(C)C(C=C(C(C)C)C=C1C(C)C)=C1C2=C(P(C(C)(C)C)C(C)(C)C)C(OC)=CC=C2OC	C1(N(CC2=CC=CC=C2)CC3=CC=CC=C3)=CC=NO1	CN(C)P(N(C)C)(N(C)C)=NP(N(C)C)(N(C)C)=NCC	ClC1=CC=C(C(F)(F)F)C=C1	17.35437544
CC(C)C(C=C(C(C)C)C=C1C(C)C)=C1C2=C(P([C@@]3(C[C@@H]4C5)C[C@H](C4)C[C@H]5C3)[C@]6(C7)C[C@@H](C[C@@H]7C8)C[C@@H]8C6)C(OC)=CC=C2OC	C12=CON=C1C=CC=C2	CN(C)P(N(C)C)(N(C)C)=NP(N(C)C)(N(C)C)=NCC	IC1=NC=CC=C1	6.244420828
CC(C)C(C=C(C(C)C)C=C1C(C)C)=C1C2=C(P(C(C)(C)C)C(C)(C)C)C(OC)=CC=C2OC	CC1=CC(N2C=CC=C2)=NO1	CC(C)(C)/N=C(N(C)C)/N(C)C	ClC1=CN=CC=C1	25.61137798
CC(C)C(C=C(C(C)C)C=C1C(C)C)=C1C2=C(P([C@@]3(C[C@@H]4C5)C[C@H](C4)C[C@H]5C3)[C@]6(C7)C[C@@H](C[C@@H]7C8)C[C@@H]8C6)C(OC)=CC=C2OC	CC1=NOC(C2=CC=CC=C2)=C1	CN1CCCN2C1=NCCC2	BrC1=CC=C(CC)C=C1	63.68559531
CC(C)C(C=C(C(C)C)C=C1C(C)C)=C1C2=C(P(C3CCCCC3)C4CCCCC4)C=CC=C2	FC(C=CC=C1F)=C1C2=CC=NO2	CC(C)(C)/N=C(N(C)C)/N(C)C	BrC1=CC=C(C(F)(F)F)C=C1	22.30541273
CC(C)C(C=C(C(C)C)C=C1C(C)C)=C1C2=C(P([C@@]3(C[C@@H]4C5)C[C@H](C4)C[C@H]5C3)[C@]6(C7)C[C@@H](C[C@@H]7C8)C[C@@H]8C6)C(OC)=CC=C2OC	CC1=NOC(C(OCC)=O)=C1	CN(C)P(N(C)C)(N(C)C)=NP(N(C)C)(N(C)C)=NCC	BrC1=CN=CC=C1	54.56358173
CC(C)C(C=C(C(C)C)C=C1C(C)C)=C1C2=C(P(C3CCCCC3)C4CCCCC4)C=CC=C2	CC1=CC(C(OCC)=O)=NO1	CN1CCCN2C1=NCCC2	IC1=CN=CC=C1	47.33481015
CC(C)C(C=C(C(C)C)C=C1C(C)C)=C1C2=C(P(C(C)(C)C)C(C)(C)C)C(OC)=CC=C2OC	CC1=NOC(C(OCC)=O)=C1	CN1CCCN2C1=NCCC2	IC1=CC=C(C(F)(F)F)C=C1	46.6599306
CC(C)C(C=C(C(C)C)C=C1C(C)C)=C1C2=C(P(C(C)(C)C)C(C)(C)C)C=CC=C2	CC1=CC=NO1	CN1CCCN2C1=NCCC2	ClC1=CC=C(OC)C=C1	0.857255308
CC(C)C(C=C(C(C)C)C=C1C(C)C)=C1C2=C(P(C(C)(C)C)C(C)(C)C)C(OC)=CC=C2OC	CC1=NOC(C(OCC)=O)=C1	CC(C)(C)/N=C(N(C)C)/N(C)C	ClC1=CC=C(CC)C=C1	0
CC(C)C(C=C(C(C)C)C=C1C(C)C)=C1C2=C(P(C(C)(C)C)C(C)(C)C)C=CC=C2	O=C(OC)C1=CC=NO1	CN1CCCN2C1=NCCC2	IC1=NC=CC=C1	86.21496371
CC(C)C(C=C(C(C)C)C=C1C(C)C)=C1C2=C(P(C(C)(C)C)C(C)(C)C)C(OC)=CC=C2OC	C1(C2=CC=CC=C2)=CC=NO1	CN1CCCN2C1=NCCC2	IC1=CN=CC=C1	92.95670274
CC(C)C(C=C(C(C)C)C=C1C(C)C)=C1C2=C(P(C(C)(C)C)C(C)(C)C)C(OC)=CC=C2OC	FC(C=CC=C1F)=C1C2=CC=NO2	CN(C)P(N(C)C)(N(C)C)=NP(N(C)C)(N(C)C)=NCC	BrC1=CC=C(CC)C=C1	24.42477517
CC(C)C(C=C(C(C)C)C=C1C(C)C)=C1C2=C(P(C(C)(C)C)C(C)(C)C)C(OC)=CC=C2OC	C1(N(CC2=CC=CC=C2)CC3=CC=CC=C3)=CC=NO1	CC(C)(C)/N=C(N(C)C)/N(C)C	ClC1=CC=C(OC)C=C1	0
CC(C)C(C=C(C(C)C)C=C1C(C)C)=C1C2=C(P(C(C)(C)C)C(C)(C)C)C=CC=C2	C1(N(CC2=CC=CC=C2)CC3=CC=CC=C3)=CC=NO1	CN(C)P(N(C)C)(N(C)C)=NP(N(C)C)(N(C)C)=NCC	IC1=CC=C(C(F)(F)F)C=C1	11.56918225
CC(C)C(C=C(C(C)C)C=C1C(C)C)=C1C2=C(P(C(C)(C)C)C(C)(C)C)C=CC=C2	O=C(OC)C1=CC=NO1	CN1CCCN2C1=NCCC2	BrC1=CC=C(OC)C=C1	31.15457228
CC(C)C(C=C(C(C)C)C=C1C(C)C)=C1C2=C(P(C3CCCCC3)C4CCCCC4)C=CC=C2	CC1=CC=NO1	CN1CCCN2C1=NCCC2	BrC1=CC=C(OC)C=C1	4.057606054
CC(C)C(C=C(C(C)C)C=C1C(C)C)=C1C2=C(P(C(C)(C)C)C(C)(C)C)C(OC)=CC=C2OC	C1(N(CC2=CC=CC=C2)CC3=CC=CC=C3)=CC=NO1	CN(C)P(N(C)C)(N(C)C)=NP(N(C)C)(N(C)C)=NCC	IC1=CN=CC=C1	58.45828833
CC(C)C(C=C(C(C)C)C=C1C(C)C)=C1C2=C(P(C(C)(C)C)C(C)(C)C)C(OC)=CC=C2OC	CC1=C(C(OCC)=O)C=NO1	CN(C)P(N(C)C)(N(C)C)=NP(N(C)C)(N(C)C)=NCC	BrC1=CC=C(C(F)(F)F)C=C1	10.82736056
CC(C)C(C=C(C(C)C)C=C1C(C)C)=C1C2=C(P(C3CCCCC3)C4CCCCC4)C=CC=C2	CCOC(C1=CON=C1)=O	CC(C)(C)/N=C(N(C)C)/N(C)C	BrC1=NC=CC=C1	1.437346554
CC(C)C(C=C(C(C)C)C=C1C(C)C)=C1C2=C(P(C3CCCCC3)C4CCCCC4)C=CC=C2	CC1=CC=NO1	CN(C)P(N(C)C)(N(C)C)=NP(N(C)C)(N(C)C)=NCC	BrC1=NC=CC=C1	20.04239857
CC(C)C(C=C(C(C)C)C=C1C(C)C)=C1C2=C(P([C@@]3(C[C@@H]4C5)C[C@H](C4)C[C@H]5C3)[C@]6(C7)C[C@@H](C[C@@H]7C8)C[C@@H]8C6)C(OC)=CC=C2OC	CC1=CC(C)=NO1	CN(C)P(N(C)C)(N(C)C)=NP(N(C)C)(N(C)C)=NCC	ClC1=CC=C(CC)C=C1	0.66547915
CC(C)C(C=C(C(C)C)C=C1C(C)C)=C1C2=C(P(C(C)(C)C)C(C)(C)C)C(OC)=CC=C2OC	C12=CON=C1C=CC=C2	CC(C)(C)/N=C(N(C)C)/N(C)C	IC1=CN=CC=C1	12.24697181
CC(C)C(C=C(C(C)C)C=C1C(C)C)=C1C2=C(P([C@@]3(C[C@@H]4C5)C[C@H](C4)C[C@H]5C3)[C@]6(C7)C[C@@H](C[C@@H]7C8)C[C@@H]8C6)C(OC)=CC=C2OC	CC1=CC=NO1	CC(C)(C)/N=C(N(C)C)/N(C)C	BrC1=CN=CC=C1	43.8122723
CC(C)C(C=C(C(C)C)C=C1C(C)C)=C1C2=C(P(C(C)(C)C)C(C)(C)C)C(OC)=CC=C2OC	O=C(OC)C1=CC=NO1	CN1CCCN2C1=NCCC2	IC1=CC=C(OC)C=C1	43.58283319
CC(C)C(C=C(C(C)C)C=C1C(C)C)=C1C2=C(P(C3CCCCC3)C4CCCCC4)C=CC=C2	O=C(OC)C1=CC=NO1	CN(C)P(N(C)C)(N(C)C)=NP(N(C)C)(N(C)C)=NCC	IC1=CC=C(C(F)(F)F)C=C1	8.674987339
CC(C)C(C=C(C(C)C)C=C1C(C)C)=C1C2=C(P(C3CCCCC3)C4CCCCC4)C=CC=C2	O=C(OC)C1=NOC(C2=CC=CS2)=C1	CN(C)P(N(C)C)(N(C)C)=NP(N(C)C)(N(C)C)=NCC	ClC1=CC=C(C(F)(F)F)C=C1	6.70191803
CC(C)C(C=C(C(C)C)C=C1C(C)C)=C1C2=C(P(C(C)(C)C)C(C)(C)C)C=CC=C2	C1(C2=CC=CC=C2)=NOC=C1	CC(C)(C)/N=C(N(C)C)/N(C)C	ClC1=NC=CC=C1	80.58863006
CC(C)C(C=C(C(C)C)C=C1C(C)C)=C1C2=C(P(C(C)(C)C)C(C)(C)C)C(OC)=CC=C2OC	CC1=C(C(OCC)=O)C=NO1	CN1CCCN2C1=NCCC2	BrC1=CC=C(OC)C=C1	26.7810647
CC(C)C(C=C(C(C)C)C=C1C(C)C)=C1C2=C(P([C@@]3(C[C@@H]4C5)C[C@H](C4)C[C@H]5C3)[C@]6(C7)C[C@@H](C[C@@H]7C8)C[C@@H]8C6)C(OC)=CC=C2OC	C12=CON=C1C=CC=C2	CC(C)(C)/N=C(N(C)C)/N(C)C	IC1=CC=C(OC)C=C1	6.894237827
CC(C)C(C=C(C(C)C)C=C1C(C)C)=C1C2=C(P(C(C)(C)C)C(C)(C)C)C(OC)=CC=C2OC	O=C(OC)C1=NOC(C2=CC=CO2)=C1	CN1CCCN2C1=NCCC2	BrC1=CC=C(C(F)(F)F)C=C1	37.34827699
CC(C)C(C=C(C(C)C)C=C1C(C)C)=C1C2=C(P(C(C)(C)C)C(C)(C)C)C=CC=C2	O=C(OC)C1=NOC(C2=CC=CS2)=C1	CC(C)(C)/N=C(N(C)C)/N(C)C	BrC1=CC=C(C(F)(F)F)C=C1	36.29421793
CC(C)C(C=C(C(C)C)C=C1C(C)C)=C1C2=C(P([C@@]3(C[C@@H]4C5)C[C@H](C4)C[C@H]5C3)[C@]6(C7)C[C@@H](C[C@@H]7C8)C[C@@H]8C6)C(OC)=CC=C2OC	COC1=NOC(C(OCC)=O)=C1	CC(C)(C)/N=C(N(C)C)/N(C)C	ClC1=NC=CC=C1	27.69709095
CC(C)C(C=C(C(C)C)C=C1C(C)C)=C1C2=C(P([C@@]3(C[C@@H]4C5)C[C@H](C4)C[C@H]5C3)[C@]6(C7)C[C@@H](C[C@@H]7C8)C[C@@H]8C6)C(OC)=CC=C2OC	CCOC(C1=NOC=C1)=O	CN(C)P(N(C)C)(N(C)C)=NP(N(C)C)(N(C)C)=NCC	ClC1=CC=C(OC)C=C1	0
CC(C)C(C=C(C(C)C)C=C1C(C)C)=C1C2=C(P(C3CCCCC3)C4CCCCC4)C=CC=C2	CCOC(C1=CON=C1)=O	CN(C)P(N(C)C)(N(C)C)=NP(N(C)C)(N(C)C)=NCC	BrC1=CC=C(CC)C=C1	0
CC(C)C(C=C(C(C)C)C=C1C(C)C)=C1C2=C(P(C3CCCCC3)C4CCCCC4)C=CC=C2	C1(C2=CC=CC=C2)=CC=NO1	CC(C)(C)/N=C(N(C)C)/N(C)C	ClC1=CC=C(CC)C=C1	2.84616447
CC(C)C(C=C(C(C)C)C=C1C(C)C)=C1C2=C(P(C(C)(C)C)C(C)(C)C)C=CC=C2	CC1=CC(N2C=CC=C2)=NO1	CN1CCCN2C1=NCCC2	IC1=CC=C(CC)C=C1	72.58292155
CC(C)C(C=C(C(C)C)C=C1C(C)C)=C1C2=C(P(C3CCCCC3)C4CCCCC4)C=CC=C2	CC1=C(C(OCC)=O)C=NO1	CN1CCCN2C1=NCCC2	BrC1=CN=CC=C1	18.76658525
CC(C)C(C=C(C(C)C)C=C1C(C)C)=C1C2=C(P(C(C)(C)C)C(C)(C)C)C(OC)=CC=C2OC	FC(C=CC=C1F)=C1C2=CC=NO2	CN(C)P(N(C)C)(N(C)C)=NP(N(C)C)(N(C)C)=NCC	IC1=CN=CC=C1	19.90695412
CC(C)C(C=C(C(C)C)C=C1C(C)C)=C1C2=C(P([C@@]3(C[C@@H]4C5)C[C@H](C4)C[C@H]5C3)[C@]6(C7)C[C@@H](C[C@@H]7C8)C[C@@H]8C6)C(OC)=CC=C2OC	C1(C2=CC=CC=C2)=NOC=C1	CN(C)P(N(C)C)(N(C)C)=NP(N(C)C)(N(C)C)=NCC	ClC1=CC=C(OC)C=C1	1.262424529
CC(C)C(C=C(C(C)C)C=C1C(C)C)=C1C2=C(P(C(C)(C)C)C(C)(C)C)C(OC)=CC=C2OC	COC1=NOC(C(OCC)=O)=C1	CN1CCCN2C1=NCCC2	BrC1=CC=C(OC)C=C1	31.9378098
CC(C)C(C=C(C(C)C)C=C1C(C)C)=C1C2=C(P(C3CCCCC3)C4CCCCC4)C=CC=C2	CC1=C(C(OCC)=O)C=NO1	CC(C)(C)/N=C(N(C)C)/N(C)C	IC1=CN=CC=C1	3.66151941
CC(C)C(C=C(C(C)C)C=C1C(C)C)=C1C2=C(P([C@@]3(C[C@@H]4C5)C[C@H](C4)C[C@H]5C3)[C@]6(C7)C[C@@H](C[C@@H]7C8)C[C@@H]8C6)C(OC)=CC=C2OC	FC(C=CC=C1F)=C1C2=CC=NO2	CN1CCCN2C1=NCCC2	BrC1=CC=C(CC)C=C1	34.67021781
CC(C)C(C=C(C(C)C)C=C1C(C)C)=C1C2=C(P(C(C)(C)C)C(C)(C)C)C(OC)=CC=C2OC	CC1=NOC(C2=CC=CC=C2)=C1	CN1CCCN2C1=NCCC2	IC1=CN=CC=C1	83.59935968
CC(C)C(C=C(C(C)C)C=C1C(C)C)=C1C2=C(P(C3CCCCC3)C4CCCCC4)C=CC=C2	C12=CON=C1C=CC=C2	CN(C)P(N(C)C)(N(C)C)=NP(N(C)C)(N(C)C)=NCC	IC1=CC=C(OC)C=C1	9.105544009
CC(C)C(C=C(C(C)C)C=C1C(C)C)=C1C2=C(P([C@@]3(C[C@@H]4C5)C[C@H](C4)C[C@H]5C3)[C@]6(C7)C[C@@H](C[C@@H]7C8)C[C@@H]8C6)C(OC)=CC=C2OC	CC1=CC=NO1	CN(C)P(N(C)C)(N(C)C)=NP(N(C)C)(N(C)C)=NCC	ClC1=CN=CC=C1	2.029011587
CC(C)C(C=C(C(C)C)C=C1C(C)C)=C1C2=C(P(C(C)(C)C)C(C)(C)C)C(OC)=CC=C2OC	C12=C(C=CC=C2)ON=C1	CC(C)(C)/N=C(N(C)C)/N(C)C	BrC1=CN=CC=C1	53.55291415
CC(C)C(C=C(C(C)C)C=C1C(C)C)=C1C2=C(P(C3CCCCC3)C4CCCCC4)C=CC=C2	CC1=NOC=C1	CN1CCCN2C1=NCCC2	ClC1=NC=CC=C1	38.26811211
CC(C)C(C=C(C(C)C)C=C1C(C)C)=C1C2=C(P(C(C)(C)C)C(C)(C)C)C(OC)=CC=C2OC	CC1=CC(N2C=CC=C2)=NO1	CN(C)P(N(C)C)(N(C)C)=NP(N(C)C)(N(C)C)=NCC	BrC1=CC=C(OC)C=C1	46.64890669
CC(C)C(C=C(C(C)C)C=C1C(C)C)=C1C2=C(P(C(C)(C)C)C(C)(C)C)C(OC)=CC=C2OC	CCOC(C1=NOC=C1)=O	CN1CCCN2C1=NCCC2	ClC1=CN=CC=C1	13.66378067
CC(C)C(C=C(C(C)C)C=C1C(C)C)=C1C2=C(P([C@@]3(C[C@@H]4C5)C[C@H](C4)C[C@H]5C3)[C@]6(C7)C[C@@H](C[C@@H]7C8)C[C@@H]8C6)C(OC)=CC=C2OC	CC1=CC=NO1	CC(C)(C)/N=C(N(C)C)/N(C)C	ClC1=CC=C(OC)C=C1	0
CC(C)C(C=C(C(C)C)C=C1C(C)C)=C1C2=C(P(C(C)(C)C)C(C)(C)C)C=CC=C2	CC1=NOC(C(OCC)=O)=C1	CC(C)(C)/N=C(N(C)C)/N(C)C	BrC1=CC=C(C(F)(F)F)C=C1	46.74711139
CC(C)C(C=C(C(C)C)C=C1C(C)C)=C1C2=C(P([C@@]3(C[C@@H]4C5)C[C@H](C4)C[C@H]5C3)[C@]6(C7)C[C@@H](C[C@@H]7C8)C[C@@H]8C6)C(OC)=CC=C2OC	C12=C(C=CC=C2)ON=C1	CN(C)P(N(C)C)(N(C)C)=NP(N(C)C)(N(C)C)=NCC	IC1=CC=C(C(F)(F)F)C=C1	28.49871025
CC(C)C(C=C(C(C)C)C=C1C(C)C)=C1C2=C(P(C(C)(C)C)C(C)(C)C)C(OC)=CC=C2OC	CC1=NOC(C2=CC=CC=C2)=C1	CN1CCCN2C1=NCCC2	BrC1=CN=CC=C1	76.47373216
CC(C)C(C=C(C(C)C)C=C1C(C)C)=C1C2=C(P(C(C)(C)C)C(C)(C)C)C(OC)=CC=C2OC	COC1=NOC(C(OCC)=O)=C1	CN(C)P(N(C)C)(N(C)C)=NP(N(C)C)(N(C)C)=NCC	BrC1=CC=C(OC)C=C1	38.40946204
CC(C)C(C=C(C(C)C)C=C1C(C)C)=C1C2=C(P(C3CCCCC3)C4CCCCC4)C=CC=C2	C1(C2=CC=CC=C2)=NOC=C1	CN1CCCN2C1=NCCC2	BrC1=CC=C(CC)C=C1	33.71090461
CC(C)C(C=C(C(C)C)C=C1C(C)C)=C1C2=C(P([C@@]3(C[C@@H]4C5)C[C@H](C4)C[C@H]5C3)[C@]6(C7)C[C@@H](C[C@@H]7C8)C[C@@H]8C6)C(OC)=CC=C2OC	CCOC(C1=NOC=C1)=O	CC(C)(C)/N=C(N(C)C)/N(C)C	ClC1=CC=C(C(F)(F)F)C=C1	12.19056007
CC(C)C(C=C(C(C)C)C=C1C(C)C)=C1C2=C(P(C(C)(C)C)C(C)(C)C)C=CC=C2	CCOC(C1=CON=C1)=O	CN1CCCN2C1=NCCC2	BrC1=NC=CC=C1	46.05681806
CC(C)C(C=C(C(C)C)C=C1C(C)C)=C1C2=C(P(C(C)(C)C)C(C)(C)C)C(OC)=CC=C2OC	C1(C2=CC=CC=C2)=CON=C1	CN(C)P(N(C)C)(N(C)C)=NP(N(C)C)(N(C)C)=NCC	IC1=CC=C(OC)C=C1	11.33541199
CC(C)C(C=C(C(C)C)C=C1C(C)C)=C1C2=C(P([C@@]3(C[C@@H]4C5)C[C@H](C4)C[C@H]5C3)[C@]6(C7)C[C@@H](C[C@@H]7C8)C[C@@H]8C6)C(OC)=CC=C2OC	O=C(OC)C1=NOC(C2=CC=CO2)=C1	CC(C)(C)/N=C(N(C)C)/N(C)C	IC1=CC=C(OC)C=C1	36.0742325
CC(C)C(C=C(C(C)C)C=C1C(C)C)=C1C2=C(P([C@@]3(C[C@@H]4C5)C[C@H](C4)C[C@H]5C3)[C@]6(C7)C[C@@H](C[C@@H]7C8)C[C@@H]8C6)C(OC)=CC=C2OC	COC1=NOC(C(OCC)=O)=C1	CC(C)(C)/N=C(N(C)C)/N(C)C	ClC1=CC=C(OC)C=C1	0
CC(C)C(C=C(C(C)C)C=C1C(C)C)=C1C2=C(P(C(C)(C)C)C(C)(C)C)C(OC)=CC=C2OC	CC1=NOC(C(OCC)=O)=C1	CN1CCCN2C1=NCCC2	ClC1=CC=C(CC)C=C1	0
CC(C)C(C=C(C(C)C)C=C1C(C)C)=C1C2=C(P(C3CCCCC3)C4CCCCC4)C=CC=C2	CC1=CC(C)=NO1	CC(C)(C)/N=C(N(C)C)/N(C)C	ClC1=NC=CC=C1	24.23900204
CC(C)C(C=C(C(C)C)C=C1C(C)C)=C1C2=C(P(C(C)(C)C)C(C)(C)C)C=CC=C2	CC1=CC(C(OCC)=O)=NO1	CN(C)P(N(C)C)(N(C)C)=NP(N(C)C)(N(C)C)=NCC	BrC1=CC=C(CC)C=C1	72.84831426
CC(C)C(C=C(C(C)C)C=C1C(C)C)=C1C2=C(P(C(C)(C)C)C(C)(C)C)C(OC)=CC=C2OC	CC1=NOC=C1	CN(C)P(N(C)C)(N(C)C)=NP(N(C)C)(N(C)C)=NCC	ClC1=CN=CC=C1	1.691952122
CC(C)C(C=C(C(C)C)C=C1C(C)C)=C1C2=C(P(C(C)(C)C)C(C)(C)C)C=CC=C2	C1(C2=CC=CC=C2)=NOC=C1	CN(C)P(N(C)C)(N(C)C)=NP(N(C)C)(N(C)C)=NCC	ClC1=CC=C(CC)C=C1	4.695061055
CC(C)C(C=C(C(C)C)C=C1C(C)C)=C1C2=C(P([C@@]3(C[C@@H]4C5)C[C@H](C4)C[C@H]5C3)[C@]6(C7)C[C@@H](C[C@@H]7C8)C[C@@H]8C6)C(OC)=CC=C2OC	O=C(OC)C1=NOC(C2=CC=CS2)=C1	CC(C)(C)/N=C(N(C)C)/N(C)C	BrC1=CN=CC=C1	52.96278289
CC(C)C(C=C(C(C)C)C=C1C(C)C)=C1C2=C(P(C(C)(C)C)C(C)(C)C)C=CC=C2	CC1=CC(N2C=CC=C2)=NO1	CN1CCCN2C1=NCCC2	ClC1=CC=C(CC)C=C1	3.524318044
CC(C)C(C=C(C(C)C)C=C1C(C)C)=C1C2=C(P(C(C)(C)C)C(C)(C)C)C(OC)=CC=C2OC	CC1=NOC(C2=CC=CC=C2)=C1	CC(C)(C)/N=C(N(C)C)/N(C)C	IC1=CC=C(CC)C=C1	60.61766338
CC(C)C(C=C(C(C)C)C=C1C(C)C)=C1C2=C(P(C(C)(C)C)C(C)(C)C)C=CC=C2	C1(C2=CC=CC=C2)=CON=C1	CN(C)P(N(C)C)(N(C)C)=NP(N(C)C)(N(C)C)=NCC	IC1=CC=C(C(F)(F)F)C=C1	19.60839775
CC(C)C(C=C(C(C)C)C=C1C(C)C)=C1C2=C(P(C(C)(C)C)C(C)(C)C)C=CC=C2	CCOC(C1=CON=C1)=O	CN1CCCN2C1=NCCC2	BrC1=CC=C(OC)C=C1	15.47495789
CC(C)C(C=C(C(C)C)C=C1C(C)C)=C1C2=C(P(C(C)(C)C)C(C)(C)C)C(OC)=CC=C2OC	CC1=NOC=C1	CN(C)P(N(C)C)(N(C)C)=NP(N(C)C)(N(C)C)=NCC	IC1=NC=CC=C1	92.90401218
CC(C)C(C=C(C(C)C)C=C1C(C)C)=C1C2=C(P([C@@]3(C[C@@H]4C5)C[C@H](C4)C[C@H]5C3)[C@]6(C7)C[C@@H](C[C@@H]7C8)C[C@@H]8C6)C(OC)=CC=C2OC	C12=C(C=CC=C2)ON=C1	CN1CCCN2C1=NCCC2	BrC1=CC=C(OC)C=C1	32.71728338
CC(C)C(C=C(C(C)C)C=C1C(C)C)=C1C2=C(P([C@@]3(C[C@@H]4C5)C[C@H](C4)C[C@H]5C3)[C@]6(C7)C[C@@H](C[C@@H]7C8)C[C@@H]8C6)C(OC)=CC=C2OC	CCOC(C1=NOC=C1)=O	CN(C)P(N(C)C)(N(C)C)=NP(N(C)C)(N(C)C)=NCC	ClC1=CC=C(CC)C=C1	0
CC(C)C(C=C(C(C)C)C=C1C(C)C)=C1C2=C(P(C3CCCCC3)C4CCCCC4)C=CC=C2	CC1=C(C(OCC)=O)C=NO1	CN(C)P(N(C)C)(N(C)C)=NP(N(C)C)(N(C)C)=NCC	ClC1=CC=C(OC)C=C1	3.02090007
CC(C)C(C=C(C(C)C)C=C1C(C)C)=C1C2=C(P([C@@]3(C[C@@H]4C5)C[C@H](C4)C[C@H]5C3)[C@]6(C7)C[C@@H](C[C@@H]7C8)C[C@@H]8C6)C(OC)=CC=C2OC	CCOC(C1=NOC=C1)=O	CN1CCCN2C1=NCCC2	IC1=NC=CC=C1	96.13228316
CC(C)C(C=C(C(C)C)C=C1C(C)C)=C1C2=C(P(C(C)(C)C)C(C)(C)C)C=CC=C2	CC1=CC=NO1	CC(C)(C)/N=C(N(C)C)/N(C)C	ClC1=NC=CC=C1	54.22895975
CC(C)C(C=C(C(C)C)C=C1C(C)C)=C1C2=C(P(C(C)(C)C)C(C)(C)C)C(OC)=CC=C2OC	CC1=CC(N2C=CC=C2)=NO1	CN1CCCN2C1=NCCC2	ClC1=CC=C(C(F)(F)F)C=C1	28.57251929
CC(C)C(C=C(C(C)C)C=C1C(C)C)=C1C2=C(P(C(C)(C)C)C(C)(C)C)C(OC)=CC=C2OC	CC1=CC=NO1	CN1CCCN2C1=NCCC2	IC1=CN=CC=C1	92.20931063
CC(C)C(C=C(C(C)C)C=C1C(C)C)=C1C2=C(P(C(C)(C)C)C(C)(C)C)C(OC)=CC=C2OC	C1(C2=CC=CC=C2)=CON=C1	CC(C)(C)/N=C(N(C)C)/N(C)C	BrC1=CC=C(OC)C=C1	11.31352123
CC(C)C(C=C(C(C)C)C=C1C(C)C)=C1C2=C(P(C(C)(C)C)C(C)(C)C)C=CC=C2	O=C(OC)C1=CC=NO1	CN1CCCN2C1=NCCC2	BrC1=NC=CC=C1	81.85780625
CC(C)C(C=C(C(C)C)C=C1C(C)C)=C1C2=C(P(C(C)(C)C)C(C)(C)C)C(OC)=CC=C2OC	CC1=CC(C)=NO1	CC(C)(C)/N=C(N(C)C)/N(C)C	ClC1=CC=C(CC)C=C1	5.094725505
CC(C)C(C=C(C(C)C)C=C1C(C)C)=C1C2=C(P(C(C)(C)C)C(C)(C)C)C(OC)=CC=C2OC	CC1=C(C(OCC)=O)C=NO1	CN1CCCN2C1=NCCC2	ClC1=CC=C(C(F)(F)F)C=C1	20.24596352
CC(C)C(C=C(C(C)C)C=C1C(C)C)=C1C2=C(P(C(C)(C)C)C(C)(C)C)C(OC)=CC=C2OC	CC1=CC(C)=NO1	CC(C)(C)/N=C(N(C)C)/N(C)C	IC1=CN=CC=C1	63.81281277
CC(C)C(C=C(C(C)C)C=C1C(C)C)=C1C2=C(P([C@@]3(C[C@@H]4C5)C[C@H](C4)C[C@H]5C3)[C@]6(C7)C[C@@H](C[C@@H]7C8)C[C@@H]8C6)C(OC)=CC=C2OC	CC1=NOC(C2=CC=CC=C2)=C1	CC(C)(C)/N=C(N(C)C)/N(C)C	ClC1=NC=CC=C1	33.94683682
CC(C)C(C=C(C(C)C)C=C1C(C)C)=C1C2=C(P([C@@]3(C[C@@H]4C5)C[C@H](C4)C[C@H]5C3)[C@]6(C7)C[C@@H](C[C@@H]7C8)C[C@@H]8C6)C(OC)=CC=C2OC	C1(N(CC2=CC=CC=C2)CC3=CC=CC=C3)=NOC=C1	CN(C)P(N(C)C)(N(C)C)=NP(N(C)C)(N(C)C)=NCC	ClC1=CN=CC=C1	4.974394565
CC(C)C(C=C(C(C)C)C=C1C(C)C)=C1C2=C(P([C@@]3(C[C@@H]4C5)C[C@H](C4)C[C@H]5C3)[C@]6(C7)C[C@@H](C[C@@H]7C8)C[C@@H]8C6)C(OC)=CC=C2OC	C1(C2=CC=CC=C2)=CON=C1	CC(C)(C)/N=C(N(C)C)/N(C)C	IC1=CC=C(OC)C=C1	47.46105675
CC(C)C(C=C(C(C)C)C=C1C(C)C)=C1C2=C(P(C(C)(C)C)C(C)(C)C)C(OC)=CC=C2OC	C1(N(CC2=CC=CC=C2)CC3=CC=CC=C3)=NOC=C1	CN(C)P(N(C)C)(N(C)C)=NP(N(C)C)(N(C)C)=NCC	BrC1=NC=CC=C1	77.82985513
CC(C)C(C=C(C(C)C)C=C1C(C)C)=C1C2=C(P(C3CCCCC3)C4CCCCC4)C=CC=C2	C1(C2=CC=CC=C2)=CC=NO1	CC(C)(C)/N=C(N(C)C)/N(C)C	ClC1=NC=CC=C1	21.66658644
CC(C)C(C=C(C(C)C)C=C1C(C)C)=C1C2=C(P([C@@]3(C[C@@H]4C5)C[C@H](C4)C[C@H]5C3)[C@]6(C7)C[C@@H](C[C@@H]7C8)C[C@@H]8C6)C(OC)=CC=C2OC	CC1=CC=NO1	CN1CCCN2C1=NCCC2	IC1=CC=C(C(F)(F)F)C=C1	47.11942721
CC(C)C(C=C(C(C)C)C=C1C(C)C)=C1C2=C(P([C@@]3(C[C@@H]4C5)C[C@H](C4)C[C@H]5C3)[C@]6(C7)C[C@@H](C[C@@H]7C8)C[C@@H]8C6)C(OC)=CC=C2OC	C1(N(CC2=CC=CC=C2)CC3=CC=CC=C3)=CC=NO1	CC(C)(C)/N=C(N(C)C)/N(C)C	BrC1=NC=CC=C1	31.02334366
CC(C)C(C=C(C(C)C)C=C1C(C)C)=C1C2=C(P(C(C)(C)C)C(C)(C)C)C=CC=C2	C1(C2=CC=CC=C2)=NOC=C1	CC(C)(C)/N=C(N(C)C)/N(C)C	BrC1=CN=CC=C1	86.10507439
CC(C)C(C=C(C(C)C)C=C1C(C)C)=C1C2=C(P(C(C)(C)C)C(C)(C)C)C=CC=C2	C1(C2=CC=CC=C2)=CC=NO1	CC(C)(C)/N=C(N(C)C)/N(C)C	BrC1=CC=C(OC)C=C1	33.62905648
CC(C)C(C=C(C(C)C)C=C1C(C)C)=C1C2=C(P(C3CCCCC3)C4CCCCC4)C=CC=C2	O=C(OC)C1=NOC(C2=CC=CS2)=C1	CN(C)P(N(C)C)(N(C)C)=NP(N(C)C)(N(C)C)=NCC	ClC1=NC=CC=C1	22.29411196
CC(C)C(C=C(C(C)C)C=C1C(C)C)=C1C2=C(P(C3CCCCC3)C4CCCCC4)C=CC=C2	C1(N(CC2=CC=CC=C2)CC3=CC=CC=C3)=CC=NO1	CN(C)P(N(C)C)(N(C)C)=NP(N(C)C)(N(C)C)=NCC	ClC1=CN=CC=C1	7.007309831
CC(C)C(C=C(C(C)C)C=C1C(C)C)=C1C2=C(P(C3CCCCC3)C4CCCCC4)C=CC=C2	C1(C2=CC=CC=C2)=CON=C1	CN1CCCN2C1=NCCC2	BrC1=CN=CC=C1	20.11332693
CC(C)C(C=C(C(C)C)C=C1C(C)C)=C1C2=C(P(C(C)(C)C)C(C)(C)C)C=CC=C2	CCOC(C1=CON=C1)=O	CC(C)(C)/N=C(N(C)C)/N(C)C	IC1=CC=C(CC)C=C1	6.363967977
CC(C)C(C=C(C(C)C)C=C1C(C)C)=C1C2=C(P(C(C)(C)C)C(C)(C)C)C(OC)=CC=C2OC	C1(C2=CC=CC=C2)=NOC=C1	CN(C)P(N(C)C)(N(C)C)=NP(N(C)C)(N(C)C)=NCC	ClC1=CN=CC=C1	6.160292213
CC(C)C(C=C(C(C)C)C=C1C(C)C)=C1C2=C(P([C@@]3(C[C@@H]4C5)C[C@H](C4)C[C@H]5C3)[C@]6(C7)C[C@@H](C[C@@H]7C8)C[C@@H]8C6)C(OC)=CC=C2OC	CC1=CC=NO1	CN(C)P(N(C)C)(N(C)C)=NP(N(C)C)(N(C)C)=NCC	BrC1=CC=C(CC)C=C1	12.30029297
CC(C)C(C=C(C(C)C)C=C1C(C)C)=C1C2=C(P(C3CCCCC3)C4CCCCC4)C=CC=C2	CCOC(C1=CON=C1)=O	CN1CCCN2C1=NCCC2	IC1=CC=C(C(F)(F)F)C=C1	19.15166059
CC(C)C(C=C(C(C)C)C=C1C(C)C)=C1C2=C(P(C(C)(C)C)C(C)(C)C)C(OC)=CC=C2OC	CC1=CC(N2C=CC=C2)=NO1	CN(C)P(N(C)C)(N(C)C)=NP(N(C)C)(N(C)C)=NCC	ClC1=CC=C(C(F)(F)F)C=C1	11.04036087
CC(C)C(C=C(C(C)C)C=C1C(C)C)=C1C2=C(P(C(C)(C)C)C(C)(C)C)C(OC)=CC=C2OC	CC1=NOC(C2=CC=CC=C2)=C1	CN1CCCN2C1=NCCC2	ClC1=NC=CC=C1	86.6996801
CC(C)C(C=C(C(C)C)C=C1C(C)C)=C1C2=C(P([C@@]3(C[C@@H]4C5)C[C@H](C4)C[C@H]5C3)[C@]6(C7)C[C@@H](C[C@@H]7C8)C[C@@H]8C6)C(OC)=CC=C2OC	O=C(OC)C1=CC=NO1	CC(C)(C)/N=C(N(C)C)/N(C)C	ClC1=CC=C(C(F)(F)F)C=C1	0.432282788
CC(C)C(C=C(C(C)C)C=C1C(C)C)=C1C2=C(P(C3CCCCC3)C4CCCCC4)C=CC=C2	CC1=NOC=C1	CC(C)(C)/N=C(N(C)C)/N(C)C	ClC1=CN=CC=C1	14.56258268
CC(C)C(C=C(C(C)C)C=C1C(C)C)=C1C2=C(P([C@@]3(C[C@@H]4C5)C[C@H](C4)C[C@H]5C3)[C@]6(C7)C[C@@H](C[C@@H]7C8)C[C@@H]8C6)C(OC)=CC=C2OC	CC1=NOC(C2=CC=CC=C2)=C1	CC(C)(C)/N=C(N(C)C)/N(C)C	BrC1=CC=C(C(F)(F)F)C=C1	33.60174029
CC(C)C(C=C(C(C)C)C=C1C(C)C)=C1C2=C(P(C3CCCCC3)C4CCCCC4)C=CC=C2	CC1=NOC(C(OCC)=O)=C1	CN1CCCN2C1=NCCC2	BrC1=CC=C(OC)C=C1	11.74218494
CC(C)C(C=C(C(C)C)C=C1C(C)C)=C1C2=C(P(C(C)(C)C)C(C)(C)C)C=CC=C2	C12=CON=C1C=CC=C2	CN1CCCN2C1=NCCC2	IC1=CC=C(CC)C=C1	66.86881109
CC(C)C(C=C(C(C)C)C=C1C(C)C)=C1C2=C(P(C3CCCCC3)C4CCCCC4)C=CC=C2	C1(N(CC2=CC=CC=C2)CC3=CC=CC=C3)=NOC=C1	CN1CCCN2C1=NCCC2	IC1=CC=C(OC)C=C1	50.09626002
CC(C)C(C=C(C(C)C)C=C1C(C)C)=C1C2=C(P(C3CCCCC3)C4CCCCC4)C=CC=C2	CC1=NOC(C2=CC=CC=C2)=C1	CC(C)(C)/N=C(N(C)C)/N(C)C	IC1=NC=CC=C1	42.20791273
CC(C)C(C=C(C(C)C)C=C1C(C)C)=C1C2=C(P(C3CCCCC3)C4CCCCC4)C=CC=C2	C1(C2=CC=CC=C2)=CON=C1	CC(C)(C)/N=C(N(C)C)/N(C)C	BrC1=CC=C(OC)C=C1	1.224185961
CC(C)C(C=C(C(C)C)C=C1C(C)C)=C1C2=C(P(C3CCCCC3)C4CCCCC4)C=CC=C2	CCOC(C1=CON=C1)=O	CN1CCCN2C1=NCCC2	ClC1=NC=CC=C1	7.156167613
CC(C)C(C=C(C(C)C)C=C1C(C)C)=C1C2=C(P(C3CCCCC3)C4CCCCC4)C=CC=C2	CC1=NOC=C1	CN(C)P(N(C)C)(N(C)C)=NP(N(C)C)(N(C)C)=NCC	BrC1=CC=C(OC)C=C1	28.77482765
CC(C)C(C=C(C(C)C)C=C1C(C)C)=C1C2=C(P(C(C)(C)C)C(C)(C)C)C=CC=C2	CC1=CC(C(OCC)=O)=NO1	CN1CCCN2C1=NCCC2	ClC1=CN=CC=C1	44.02752342
CC(C)C(C=C(C(C)C)C=C1C(C)C)=C1C2=C(P(C(C)(C)C)C(C)(C)C)C(OC)=CC=C2OC	CC1=C(C(OCC)=O)C=NO1	CN1CCCN2C1=NCCC2	IC1=CC=C(CC)C=C1	59.85587044
CC(C)C(C=C(C(C)C)C=C1C(C)C)=C1C2=C(P(C(C)(C)C)C(C)(C)C)C=CC=C2	CC1=CC(C(OCC)=O)=NO1	CC(C)(C)/N=C(N(C)C)/N(C)C	BrC1=NC=CC=C1	87.90201497
CC(C)C(C=C(C(C)C)C=C1C(C)C)=C1C2=C(P(C3CCCCC3)C4CCCCC4)C=CC=C2	C1(C2=CC=CC=C2)=NOC=C1	CN(C)P(N(C)C)(N(C)C)=NP(N(C)C)(N(C)C)=NCC	BrC1=CC=C(CC)C=C1	51.71538404
CC(C)C(C=C(C(C)C)C=C1C(C)C)=C1C2=C(P(C(C)(C)C)C(C)(C)C)C=CC=C2	C1(C2=CC=CC=C2)=CC=NO1	CN(C)P(N(C)C)(N(C)C)=NP(N(C)C)(N(C)C)=NCC	IC1=CN=CC=C1	28.58964812
CC(C)C(C=C(C(C)C)C=C1C(C)C)=C1C2=C(P([C@@]3(C[C@@H]4C5)C[C@H](C4)C[C@H]5C3)[C@]6(C7)C[C@@H](C[C@@H]7C8)C[C@@H]8C6)C(OC)=CC=C2OC	CCOC(C1=CON=C1)=O	CN(C)P(N(C)C)(N(C)C)=NP(N(C)C)(N(C)C)=NCC	IC1=CN=CC=C1	7.121202503
CC(C)C(C=C(C(C)C)C=C1C(C)C)=C1C2=C(P(C(C)(C)C)C(C)(C)C)C(OC)=CC=C2OC	O=C(OC)C1=CC=NO1	CN1CCCN2C1=NCCC2	ClC1=NC=CC=C1	36.05565123
CC(C)C(C=C(C(C)C)C=C1C(C)C)=C1C2=C(P(C(C)(C)C)C(C)(C)C)C=CC=C2	O=C(OC)C1=CC=NO1	CN1CCCN2C1=NCCC2	IC1=CC=C(CC)C=C1	61.87528527
CC(C)C(C=C(C(C)C)C=C1C(C)C)=C1C2=C(P(C(C)(C)C)C(C)(C)C)C=CC=C2	CC1=NOC=C1	CC(C)(C)/N=C(N(C)C)/N(C)C	IC1=NC=CC=C1	90.22793001
CC(C)C(C=C(C(C)C)C=C1C(C)C)=C1C2=C(P(C(C)(C)C)C(C)(C)C)C(OC)=CC=C2OC	CC1=C(C(OCC)=O)C=NO1	CN(C)P(N(C)C)(N(C)C)=NP(N(C)C)(N(C)C)=NCC	BrC1=CN=CC=C1	13.98206369
CC(C)C(C=C(C(C)C)C=C1C(C)C)=C1C2=C(P(C3CCCCC3)C4CCCCC4)C=CC=C2	COC1=NOC(C(OCC)=O)=C1	CC(C)(C)/N=C(N(C)C)/N(C)C	IC1=CC=C(OC)C=C1	17.02843498
CC(C)C(C=C(C(C)C)C=C1C(C)C)=C1C2=C(P([C@@]3(C[C@@H]4C5)C[C@H](C4)C[C@H]5C3)[C@]6(C7)C[C@@H](C[C@@H]7C8)C[C@@H]8C6)C(OC)=CC=C2OC	CC1=NOC(C(OCC)=O)=C1	CN(C)P(N(C)C)(N(C)C)=NP(N(C)C)(N(C)C)=NCC	IC1=CC=C(C(F)(F)F)C=C1	44.56045142
CC(C)C(C=C(C(C)C)C=C1C(C)C)=C1C2=C(P(C(C)(C)C)C(C)(C)C)C(OC)=CC=C2OC	O=C(OC)C1=CC=NO1	CN(C)P(N(C)C)(N(C)C)=NP(N(C)C)(N(C)C)=NCC	ClC1=CC=C(CC)C=C1	3.257714985
CC(C)C(C=C(C(C)C)C=C1C(C)C)=C1C2=C(P(C(C)(C)C)C(C)(C)C)C(OC)=CC=C2OC	O=C(OC)C1=NOC(C2=CC=CS2)=C1	CC(C)(C)/N=C(N(C)C)/N(C)C	BrC1=CC=C(CC)C=C1	56.83415199
CC(C)C(C=C(C(C)C)C=C1C(C)C)=C1C2=C(P(C(C)(C)C)C(C)(C)C)C=CC=C2	CC1=CC(C(OCC)=O)=NO1	CN(C)P(N(C)C)(N(C)C)=NP(N(C)C)(N(C)C)=NCC	IC1=CN=CC=C1	69.0890435
CC(C)C(C=C(C(C)C)C=C1C(C)C)=C1C2=C(P([C@@]3(C[C@@H]4C5)C[C@H](C4)C[C@H]5C3)[C@]6(C7)C[C@@H](C[C@@H]7C8)C[C@@H]8C6)C(OC)=CC=C2OC	CC1=CC(C(OCC)=O)=NO1	CN(C)P(N(C)C)(N(C)C)=NP(N(C)C)(N(C)C)=NCC	IC1=CC=C(C(F)(F)F)C=C1	39.80414391
CC(C)C(C=C(C(C)C)C=C1C(C)C)=C1C2=C(P(C3CCCCC3)C4CCCCC4)C=CC=C2	CCOC(C1=NOC=C1)=O	CC(C)(C)/N=C(N(C)C)/N(C)C	BrC1=CC=C(OC)C=C1	9.912732719
CC(C)C(C=C(C(C)C)C=C1C(C)C)=C1C2=C(P(C(C)(C)C)C(C)(C)C)C=CC=C2	C12=CON=C1C=CC=C2	CN1CCCN2C1=NCCC2	ClC1=CC=C(C(F)(F)F)C=C1	0.419612341
CC(C)C(C=C(C(C)C)C=C1C(C)C)=C1C2=C(P(C(C)(C)C)C(C)(C)C)C(OC)=CC=C2OC	C12=CON=C1C=CC=C2	CN1CCCN2C1=NCCC2	ClC1=CC=C(OC)C=C1	0
CC(C)C(C=C(C(C)C)C=C1C(C)C)=C1C2=C(P(C3CCCCC3)C4CCCCC4)C=CC=C2	COC1=NOC(C(OCC)=O)=C1	CN(C)P(N(C)C)(N(C)C)=NP(N(C)C)(N(C)C)=NCC	IC1=CC=C(C(F)(F)F)C=C1	43.39942952
CC(C)C(C=C(C(C)C)C=C1C(C)C)=C1C2=C(P(C(C)(C)C)C(C)(C)C)C=CC=C2	CC1=CC(C(OCC)=O)=NO1	CN1CCCN2C1=NCCC2	BrC1=CC=C(OC)C=C1	48.46327508
CC(C)C(C=C(C(C)C)C=C1C(C)C)=C1C2=C(P(C3CCCCC3)C4CCCCC4)C=CC=C2	CC1=NOC=C1	CC(C)(C)/N=C(N(C)C)/N(C)C	ClC1=CC=C(C(F)(F)F)C=C1	19.58685815
CC(C)C(C=C(C(C)C)C=C1C(C)C)=C1C2=C(P(C3CCCCC3)C4CCCCC4)C=CC=C2	C1(C2=CC=CC=C2)=CC=NO1	CN(C)P(N(C)C)(N(C)C)=NP(N(C)C)(N(C)C)=NCC	IC1=CC=C(OC)C=C1	5.449924218
CC(C)C(C=C(C(C)C)C=C1C(C)C)=C1C2=C(P(C(C)(C)C)C(C)(C)C)C(OC)=CC=C2OC	O=C(OC)C1=NOC(C2=CC=CO2)=C1	CC(C)(C)/N=C(N(C)C)/N(C)C	ClC1=CN=CC=C1	3.035900596
CC(C)C(C=C(C(C)C)C=C1C(C)C)=C1C2=C(P(C(C)(C)C)C(C)(C)C)C=CC=C2	CC1=CC(C(OCC)=O)=NO1	CC(C)(C)/N=C(N(C)C)/N(C)C	ClC1=CC=C(OC)C=C1	0.668792684
CC(C)C(C=C(C(C)C)C=C1C(C)C)=C1C2=C(P(C(C)(C)C)C(C)(C)C)C=CC=C2	CCOC(C1=NOC=C1)=O	CN1CCCN2C1=NCCC2	ClC1=CC=C(C(F)(F)F)C=C1	28.1327933
CC(C)C(C=C(C(C)C)C=C1C(C)C)=C1C2=C(P([C@@]3(C[C@@H]4C5)C[C@H](C4)C[C@H]5C3)[C@]6(C7)C[C@@H](C[C@@H]7C8)C[C@@H]8C6)C(OC)=CC=C2OC	CCOC(C1=NOC=C1)=O	CC(C)(C)/N=C(N(C)C)/N(C)C	IC1=NC=CC=C1	51.25885662
CC(C)C(C=C(C(C)C)C=C1C(C)C)=C1C2=C(P(C(C)(C)C)C(C)(C)C)C(OC)=CC=C2OC	CC1=NOC(C2=CC=CC=C2)=C1	CC(C)(C)/N=C(N(C)C)/N(C)C	ClC1=CC=C(OC)C=C1	0
CC(C)C(C=C(C(C)C)C=C1C(C)C)=C1C2=C(P(C3CCCCC3)C4CCCCC4)C=CC=C2	CC1=CC(C)=NO1	CN(C)P(N(C)C)(N(C)C)=NP(N(C)C)(N(C)C)=NCC	IC1=CC=C(CC)C=C1	62.91956913
CC(C)C(C=C(C(C)C)C=C1C(C)C)=C1C2=C(P(C3CCCCC3)C4CCCCC4)C=CC=C2	O=C(OC)C1=NOC(C2=CC=CS2)=C1	CN1CCCN2C1=NCCC2	BrC1=CN=CC=C1	15.35819367
CC(C)C(C=C(C(C)C)C=C1C(C)C)=C1C2=C(P([C@@]3(C[C@@H]4C5)C[C@H](C4)C[C@H]5C3)[C@]6(C7)C[C@@H](C[C@@H]7C8)C[C@@H]8C6)C(OC)=CC=C2OC	O=C(OC)C1=NOC(C2=CC=CO2)=C1	CN(C)P(N(C)C)(N(C)C)=NP(N(C)C)(N(C)C)=NCC	BrC1=CN=CC=C1	42.09636278
CC(C)C(C=C(C(C)C)C=C1C(C)C)=C1C2=C(P(C(C)(C)C)C(C)(C)C)C(OC)=CC=C2OC	O=C(OC)C1=NOC(C2=CC=CS2)=C1	CC(C)(C)/N=C(N(C)C)/N(C)C	IC1=CC=C(C(F)(F)F)C=C1	37.47062049
CC(C)C(C=C(C(C)C)C=C1C(C)C)=C1C2=C(P(C(C)(C)C)C(C)(C)C)C=CC=C2	CC1=NOC(C(OCC)=O)=C1	CN(C)P(N(C)C)(N(C)C)=NP(N(C)C)(N(C)C)=NCC	BrC1=NC=CC=C1	66.07082051
CC(C)C(C=C(C(C)C)C=C1C(C)C)=C1C2=C(P(C3CCCCC3)C4CCCCC4)C=CC=C2	CC1=NOC(C(OCC)=O)=C1	CC(C)(C)/N=C(N(C)C)/N(C)C	IC1=CC=C(C(F)(F)F)C=C1	41.2456065
CC(C)C(C=C(C(C)C)C=C1C(C)C)=C1C2=C(P(C(C)(C)C)C(C)(C)C)C(OC)=CC=C2OC	CCOC(C1=CON=C1)=O	CN1CCCN2C1=NCCC2	BrC1=NC=CC=C1	40.89777506
CC(C)C(C=C(C(C)C)C=C1C(C)C)=C1C2=C(P([C@@]3(C[C@@H]4C5)C[C@H](C4)C[C@H]5C3)[C@]6(C7)C[C@@H](C[C@@H]7C8)C[C@@H]8C6)C(OC)=CC=C2OC	CC1=NOC(C2=CC=CC=C2)=C1	CN(C)P(N(C)C)(N(C)C)=NP(N(C)C)(N(C)C)=NCC	IC1=CC=C(CC)C=C1	67.79255716
CC(C)C(C=C(C(C)C)C=C1C(C)C)=C1C2=C(P(C(C)(C)C)C(C)(C)C)C(OC)=CC=C2OC	C1(C2=CC=CC=C2)=CC=NO1	CC(C)(C)/N=C(N(C)C)/N(C)C	BrC1=CN=CC=C1	57.97752811
CC(C)C(C=C(C(C)C)C=C1C(C)C)=C1C2=C(P(C(C)(C)C)C(C)(C)C)C(OC)=CC=C2OC	C1(C2=CC=CC=C2)=CON=C1	CC(C)(C)/N=C(N(C)C)/N(C)C	IC1=CC=C(C(F)(F)F)C=C1	44.26289513
CC(C)C(C=C(C(C)C)C=C1C(C)C)=C1C2=C(P(C(C)(C)C)C(C)(C)C)C=CC=C2	C1(C2=CC=CC=C2)=CC=NO1	CN(C)P(N(C)C)(N(C)C)=NP(N(C)C)(N(C)C)=NCC	ClC1=NC=CC=C1	29.97543001
CC(C)C(C=C(C(C)C)C=C1C(C)C)=C1C2=C(P(C(C)(C)C)C(C)(C)C)C(OC)=CC=C2OC	CC1=NOC=C1	CN(C)P(N(C)C)(N(C)C)=NP(N(C)C)(N(C)C)=NCC	BrC1=CC=C(OC)C=C1	44.72607544
CC(C)C(C=C(C(C)C)C=C1C(C)C)=C1C2=C(P(C3CCCCC3)C4CCCCC4)C=CC=C2	C1(C2=CC=CC=C2)=NOC=C1	CC(C)(C)/N=C(N(C)C)/N(C)C	ClC1=CC=C(CC)C=C1	5.370036774
CC(C)C(C=C(C(C)C)C=C1C(C)C)=C1C2=C(P([C@@]3(C[C@@H]4C5)C[C@H](C4)C[C@H]5C3)[C@]6(C7)C[C@@H](C[C@@H]7C8)C[C@@H]8C6)C(OC)=CC=C2OC	COC1=NOC(C(OCC)=O)=C1	CN(C)P(N(C)C)(N(C)C)=NP(N(C)C)(N(C)C)=NCC	IC1=CC=C(C(F)(F)F)C=C1	37.54624547
CC(C)C(C=C(C(C)C)C=C1C(C)C)=C1C2=C(P(C(C)(C)C)C(C)(C)C)C(OC)=CC=C2OC	COC1=NOC(C(OCC)=O)=C1	CC(C)(C)/N=C(N(C)C)/N(C)C	ClC1=NC=CC=C1	55.58164705
CC(C)C(C=C(C(C)C)C=C1C(C)C)=C1C2=C(P(C(C)(C)C)C(C)(C)C)C(OC)=CC=C2OC	CCOC(C1=CON=C1)=O	CN(C)P(N(C)C)(N(C)C)=NP(N(C)C)(N(C)C)=NCC	IC1=CC=C(C(F)(F)F)C=C1	4.022257677
CC(C)C(C=C(C(C)C)C=C1C(C)C)=C1C2=C(P(C3CCCCC3)C4CCCCC4)C=CC=C2	CC1=NOC=C1	CN(C)P(N(C)C)(N(C)C)=NP(N(C)C)(N(C)C)=NCC	ClC1=CN=CC=C1	12.74466628
CC(C)C(C=C(C(C)C)C=C1C(C)C)=C1C2=C(P(C(C)(C)C)C(C)(C)C)C(OC)=CC=C2OC	C1(C2=CC=CC=C2)=CON=C1	CN1CCCN2C1=NCCC2	ClC1=NC=CC=C1	50.80872036
CC(C)C(C=C(C(C)C)C=C1C(C)C)=C1C2=C(P([C@@]3(C[C@@H]4C5)C[C@H](C4)C[C@H]5C3)[C@]6(C7)C[C@@H](C[C@@H]7C8)C[C@@H]8C6)C(OC)=CC=C2OC	O=C(OC)C1=CC=NO1	CN1CCCN2C1=NCCC2	ClC1=NC=CC=C1	29.35743486
CC(C)C(C=C(C(C)C)C=C1C(C)C)=C1C2=C(P(C3CCCCC3)C4CCCCC4)C=CC=C2	COC1=NOC(C(OCC)=O)=C1	CN(C)P(N(C)C)(N(C)C)=NP(N(C)C)(N(C)C)=NCC	ClC1=CC=C(CC)C=C1	7.676008537
CC(C)C(C=C(C(C)C)C=C1C(C)C)=C1C2=C(P([C@@]3(C[C@@H]4C5)C[C@H](C4)C[C@H]5C3)[C@]6(C7)C[C@@H](C[C@@H]7C8)C[C@@H]8C6)C(OC)=CC=C2OC	O=C(OC)C1=NOC(C2=CC=CO2)=C1	CC(C)(C)/N=C(N(C)C)/N(C)C	ClC1=CN=CC=C1	1.470956156
CC(C)C(C=C(C(C)C)C=C1C(C)C)=C1C2=C(P(C(C)(C)C)C(C)(C)C)C=CC=C2	CC1=CC(C(OCC)=O)=NO1	CN1CCCN2C1=NCCC2	BrC1=CC=C(C(F)(F)F)C=C1	50.28665363
CC(C)C(C=C(C(C)C)C=C1C(C)C)=C1C2=C(P(C(C)(C)C)C(C)(C)C)C=CC=C2	C12=C(C=CC=C2)ON=C1	CN1CCCN2C1=NCCC2	IC1=CN=CC=C1	75.20935081
CC(C)C(C=C(C(C)C)C=C1C(C)C)=C1C2=C(P(C3CCCCC3)C4CCCCC4)C=CC=C2	CC1=NOC(C(OCC)=O)=C1	CC(C)(C)/N=C(N(C)C)/N(C)C	BrC1=CC=C(CC)C=C1	32.63234102
CC(C)C(C=C(C(C)C)C=C1C(C)C)=C1C2=C(P([C@@]3(C[C@@H]4C5)C[C@H](C4)C[C@H]5C3)[C@]6(C7)C[C@@H](C[C@@H]7C8)C[C@@H]8C6)C(OC)=CC=C2OC	C12=CON=C1C=CC=C2	CN(C)P(N(C)C)(N(C)C)=NP(N(C)C)(N(C)C)=NCC	IC1=CC=C(OC)C=C1	11.0075153
CC(C)C(C=C(C(C)C)C=C1C(C)C)=C1C2=C(P(C3CCCCC3)C4CCCCC4)C=CC=C2	COC1=NOC(C(OCC)=O)=C1	CC(C)(C)/N=C(N(C)C)/N(C)C	ClC1=CC=C(OC)C=C1	0
CC(C)C(C=C(C(C)C)C=C1C(C)C)=C1C2=C(P([C@@]3(C[C@@H]4C5)C[C@H](C4)C[C@H]5C3)[C@]6(C7)C[C@@H](C[C@@H]7C8)C[C@@H]8C6)C(OC)=CC=C2OC	CCOC(C1=CON=C1)=O	CN1CCCN2C1=NCCC2	IC1=CN=CC=C1	37.08543096
CC(C)C(C=C(C(C)C)C=C1C(C)C)=C1C2=C(P([C@@]3(C[C@@H]4C5)C[C@H](C4)C[C@H]5C3)[C@]6(C7)C[C@@H](C[C@@H]7C8)C[C@@H]8C6)C(OC)=CC=C2OC	COC1=NOC(C(OCC)=O)=C1	CC(C)(C)/N=C(N(C)C)/N(C)C	BrC1=NC=CC=C1	36.62142901
CC(C)C(C=C(C(C)C)C=C1C(C)C)=C1C2=C(P(C(C)(C)C)C(C)(C)C)C(OC)=CC=C2OC	CC1=CC(N2C=CC=C2)=NO1	CN1CCCN2C1=NCCC2	IC1=CC=C(C(F)(F)F)C=C1	41.63261266
CC(C)C(C=C(C(C)C)C=C1C(C)C)=C1C2=C(P(C3CCCCC3)C4CCCCC4)C=CC=C2	CC1=NOC(C(OCC)=O)=C1	CN1CCCN2C1=NCCC2	IC1=CC=C(OC)C=C1	26.65189435
CC(C)C(C=C(C(C)C)C=C1C(C)C)=C1C2=C(P(C(C)(C)C)C(C)(C)C)C(OC)=CC=C2OC	O=C(OC)C1=NOC(C2=CC=CO2)=C1	CN(C)P(N(C)C)(N(C)C)=NP(N(C)C)(N(C)C)=NCC	ClC1=CC=C(C(F)(F)F)C=C1	1.637827855
CC(C)C(C=C(C(C)C)C=C1C(C)C)=C1C2=C(P(C(C)(C)C)C(C)(C)C)C(OC)=CC=C2OC	CC1=CC(C(OCC)=O)=NO1	CN1CCCN2C1=NCCC2	ClC1=CC=C(CC)C=C1	0
CC(C)C(C=C(C(C)C)C=C1C(C)C)=C1C2=C(P(C(C)(C)C)C(C)(C)C)C(OC)=CC=C2OC	C12=CON=C1C=CC=C2	CN(C)P(N(C)C)(N(C)C)=NP(N(C)C)(N(C)C)=NCC	BrC1=CC=C(CC)C=C1	15.70792465
CC(C)C(C=C(C(C)C)C=C1C(C)C)=C1C2=C(P(C(C)(C)C)C(C)(C)C)C(OC)=CC=C2OC	CC1=NOC=C1	CN(C)P(N(C)C)(N(C)C)=NP(N(C)C)(N(C)C)=NCC	ClC1=CC=C(OC)C=C1	0
CC(C)C(C=C(C(C)C)C=C1C(C)C)=C1C2=C(P(C(C)(C)C)C(C)(C)C)C(OC)=CC=C2OC	O=C(OC)C1=CC=NO1	CC(C)(C)/N=C(N(C)C)/N(C)C	IC1=NC=CC=C1	49.7806525
CC(C)C(C=C(C(C)C)C=C1C(C)C)=C1C2=C(P(C3CCCCC3)C4CCCCC4)C=CC=C2	CC1=CC(C)=NO1	CN1CCCN2C1=NCCC2	IC1=CN=CC=C1	47.66948987
CC(C)C(C=C(C(C)C)C=C1C(C)C)=C1C2=C(P(C3CCCCC3)C4CCCCC4)C=CC=C2	CCOC(C1=NOC=C1)=O	CN(C)P(N(C)C)(N(C)C)=NP(N(C)C)(N(C)C)=NCC	BrC1=CC=C(CC)C=C1	0
CC(C)C(C=C(C(C)C)C=C1C(C)C)=C1C2=C(P([C@@]3(C[C@@H]4C5)C[C@H](C4)C[C@H]5C3)[C@]6(C7)C[C@@H](C[C@@H]7C8)C[C@@H]8C6)C(OC)=CC=C2OC	C12=CON=C1C=CC=C2	CC(C)(C)/N=C(N(C)C)/N(C)C	BrC1=NC=CC=C1	7.467378263
CC(C)C(C=C(C(C)C)C=C1C(C)C)=C1C2=C(P([C@@]3(C[C@@H]4C5)C[C@H](C4)C[C@H]5C3)[C@]6(C7)C[C@@H](C[C@@H]7C8)C[C@@H]8C6)C(OC)=CC=C2OC	O=C(OC)C1=CC=NO1	CN(C)P(N(C)C)(N(C)C)=NP(N(C)C)(N(C)C)=NCC	ClC1=CC=C(CC)C=C1	0.526967727
CC(C)C(C=C(C(C)C)C=C1C(C)C)=C1C2=C(P([C@@]3(C[C@@H]4C5)C[C@H](C4)C[C@H]5C3)[C@]6(C7)C[C@@H](C[C@@H]7C8)C[C@@H]8C6)C(OC)=CC=C2OC	CC1=NOC(C(OCC)=O)=C1	CC(C)(C)/N=C(N(C)C)/N(C)C	IC1=CC=C(OC)C=C1	43.86426544
CC(C)C(C=C(C(C)C)C=C1C(C)C)=C1C2=C(P(C3CCCCC3)C4CCCCC4)C=CC=C2	C1(C2=CC=CC=C2)=NOC=C1	CC(C)(C)/N=C(N(C)C)/N(C)C	BrC1=CC=C(CC)C=C1	37.71186321
CC(C)C(C=C(C(C)C)C=C1C(C)C)=C1C2=C(P([C@@]3(C[C@@H]4C5)C[C@H](C4)C[C@H]5C3)[C@]6(C7)C[C@@H](C[C@@H]7C8)C[C@@H]8C6)C(OC)=CC=C2OC	CC1=CC(C(OCC)=O)=NO1	CN1CCCN2C1=NCCC2	IC1=NC=CC=C1	95.67591323
CC(C)C(C=C(C(C)C)C=C1C(C)C)=C1C2=C(P(C(C)(C)C)C(C)(C)C)C(OC)=CC=C2OC	C12=C(C=CC=C2)ON=C1	CN(C)P(N(C)C)(N(C)C)=NP(N(C)C)(N(C)C)=NCC	IC1=NC=CC=C1	68.44214129
CC(C)C(C=C(C(C)C)C=C1C(C)C)=C1C2=C(P(C(C)(C)C)C(C)(C)C)C=CC=C2	O=C(OC)C1=CC=NO1	CC(C)(C)/N=C(N(C)C)/N(C)C	IC1=CC=C(C(F)(F)F)C=C1	30.11809644
CC(C)C(C=C(C(C)C)C=C1C(C)C)=C1C2=C(P(C(C)(C)C)C(C)(C)C)C=CC=C2	CC1=NOC(C2=CC=CC=C2)=C1	CN(C)P(N(C)C)(N(C)C)=NP(N(C)C)(N(C)C)=NCC	ClC1=CC=C(CC)C=C1	9.850315112
CC(C)C(C=C(C(C)C)C=C1C(C)C)=C1C2=C(P(C3CCCCC3)C4CCCCC4)C=CC=C2	CCOC(C1=NOC=C1)=O	CN(C)P(N(C)C)(N(C)C)=NP(N(C)C)(N(C)C)=NCC	IC1=NC=CC=C1	0
CC(C)C(C=C(C(C)C)C=C1C(C)C)=C1C2=C(P([C@@]3(C[C@@H]4C5)C[C@H](C4)C[C@H]5C3)[C@]6(C7)C[C@@H](C[C@@H]7C8)C[C@@H]8C6)C(OC)=CC=C2OC	COC1=NOC(C(OCC)=O)=C1	CN1CCCN2C1=NCCC2	ClC1=CN=CC=C1	2.135901423
CC(C)C(C=C(C(C)C)C=C1C(C)C)=C1C2=C(P(C(C)(C)C)C(C)(C)C)C(OC)=CC=C2OC	CC1=CC(C)=NO1	CC(C)(C)/N=C(N(C)C)/N(C)C	BrC1=CC=C(CC)C=C1	59.16896654
CC(C)C(C=C(C(C)C)C=C1C(C)C)=C1C2=C(P(C(C)(C)C)C(C)(C)C)C(OC)=CC=C2OC	C1(C2=CC=CC=C2)=CC=NO1	CN(C)P(N(C)C)(N(C)C)=NP(N(C)C)(N(C)C)=NCC	BrC1=CN=CC=C1	15.06136862
CC(C)C(C=C(C(C)C)C=C1C(C)C)=C1C2=C(P([C@@]3(C[C@@H]4C5)C[C@H](C4)C[C@H]5C3)[C@]6(C7)C[C@@H](C[C@@H]7C8)C[C@@H]8C6)C(OC)=CC=C2OC	CC1=CC=NO1	CC(C)(C)/N=C(N(C)C)/N(C)C	BrC1=CC=C(C(F)(F)F)C=C1	24.03126631
CC(C)C(C=C(C(C)C)C=C1C(C)C)=C1C2=C(P(C(C)(C)C)C(C)(C)C)C(OC)=CC=C2OC	CC1=CC=NO1	CC(C)(C)/N=C(N(C)C)/N(C)C	BrC1=CC=C(C(F)(F)F)C=C1	28.48464058
CC(C)C(C=C(C(C)C)C=C1C(C)C)=C1C2=C(P(C3CCCCC3)C4CCCCC4)C=CC=C2	CC1=CC(C(OCC)=O)=NO1	CN1CCCN2C1=NCCC2	BrC1=CC=C(CC)C=C1	39.80435813
CC(C)C(C=C(C(C)C)C=C1C(C)C)=C1C2=C(P(C3CCCCC3)C4CCCCC4)C=CC=C2	CC1=C(C(OCC)=O)C=NO1	CN(C)P(N(C)C)(N(C)C)=NP(N(C)C)(N(C)C)=NCC	ClC1=CC=C(C(F)(F)F)C=C1	11.13292009
CC(C)C(C=C(C(C)C)C=C1C(C)C)=C1C2=C(P(C(C)(C)C)C(C)(C)C)C=CC=C2	FC(C=CC=C1F)=C1C2=CC=NO2	CC(C)(C)/N=C(N(C)C)/N(C)C	ClC1=CC=C(OC)C=C1	0
CC(C)C(C=C(C(C)C)C=C1C(C)C)=C1C2=C(P([C@@]3(C[C@@H]4C5)C[C@H](C4)C[C@H]5C3)[C@]6(C7)C[C@@H](C[C@@H]7C8)C[C@@H]8C6)C(OC)=CC=C2OC	CCOC(C1=NOC=C1)=O	CC(C)(C)/N=C(N(C)C)/N(C)C	BrC1=CN=CC=C1	55.59012858
CC(C)C(C=C(C(C)C)C=C1C(C)C)=C1C2=C(P(C3CCCCC3)C4CCCCC4)C=CC=C2	CC1=C(C(OCC)=O)C=NO1	CN(C)P(N(C)C)(N(C)C)=NP(N(C)C)(N(C)C)=NCC	IC1=CN=CC=C1	11.59336493
CC(C)C(C=C(C(C)C)C=C1C(C)C)=C1C2=C(P([C@@]3(C[C@@H]4C5)C[C@H](C4)C[C@H]5C3)[C@]6(C7)C[C@@H](C[C@@H]7C8)C[C@@H]8C6)C(OC)=CC=C2OC	C1(N(CC2=CC=CC=C2)CC3=CC=CC=C3)=NOC=C1	CN1CCCN2C1=NCCC2	BrC1=CN=CC=C1	80.0652435
CC(C)C(C=C(C(C)C)C=C1C(C)C)=C1C2=C(P(C(C)(C)C)C(C)(C)C)C(OC)=CC=C2OC	C1(C2=CC=CC=C2)=CC=NO1	CN(C)P(N(C)C)(N(C)C)=NP(N(C)C)(N(C)C)=NCC	ClC1=CC=C(OC)C=C1	1.022402294
CC(C)C(C=C(C(C)C)C=C1C(C)C)=C1C2=C(P([C@@]3(C[C@@H]4C5)C[C@H](C4)C[C@H]5C3)[C@]6(C7)C[C@@H](C[C@@H]7C8)C[C@@H]8C6)C(OC)=CC=C2OC	CC1=CC=NO1	CN(C)P(N(C)C)(N(C)C)=NP(N(C)C)(N(C)C)=NCC	BrC1=CC=C(C(F)(F)F)C=C1	2.933858815
CC(C)C(C=C(C(C)C)C=C1C(C)C)=C1C2=C(P(C(C)(C)C)C(C)(C)C)C=CC=C2	FC(C=CC=C1F)=C1C2=CC=NO2	CN1CCCN2C1=NCCC2	ClC1=NC=CC=C1	79.78226496
CC(C)C(C=C(C(C)C)C=C1C(C)C)=C1C2=C(P([C@@]3(C[C@@H]4C5)C[C@H](C4)C[C@H]5C3)[C@]6(C7)C[C@@H](C[C@@H]7C8)C[C@@H]8C6)C(OC)=CC=C2OC	FC(C=CC=C1F)=C1C2=CC=NO2	CC(C)(C)/N=C(N(C)C)/N(C)C	BrC1=NC=CC=C1	30.24326754
CC(C)C(C=C(C(C)C)C=C1C(C)C)=C1C2=C(P(C(C)(C)C)C(C)(C)C)C=CC=C2	C1(C2=CC=CC=C2)=NOC=C1	CN1CCCN2C1=NCCC2	IC1=CC=C(OC)C=C1	51.23480839
CC(C)C(C=C(C(C)C)C=C1C(C)C)=C1C2=C(P([C@@]3(C[C@@H]4C5)C[C@H](C4)C[C@H]5C3)[C@]6(C7)C[C@@H](C[C@@H]7C8)C[C@@H]8C6)C(OC)=CC=C2OC	O=C(OC)C1=NOC(C2=CC=CS2)=C1	CN(C)P(N(C)C)(N(C)C)=NP(N(C)C)(N(C)C)=NCC	ClC1=CC=C(CC)C=C1	0
CC(C)C(C=C(C(C)C)C=C1C(C)C)=C1C2=C(P([C@@]3(C[C@@H]4C5)C[C@H](C4)C[C@H]5C3)[C@]6(C7)C[C@@H](C[C@@H]7C8)C[C@@H]8C6)C(OC)=CC=C2OC	CCOC(C1=NOC=C1)=O	CN(C)P(N(C)C)(N(C)C)=NP(N(C)C)(N(C)C)=NCC	ClC1=CN=CC=C1	0
CC(C)C(C=C(C(C)C)C=C1C(C)C)=C1C2=C(P([C@@]3(C[C@@H]4C5)C[C@H](C4)C[C@H]5C3)[C@]6(C7)C[C@@H](C[C@@H]7C8)C[C@@H]8C6)C(OC)=CC=C2OC	C1(C2=CC=CC=C2)=CON=C1	CN1CCCN2C1=NCCC2	ClC1=CC=C(OC)C=C1	2.018550488
CC(C)C(C=C(C(C)C)C=C1C(C)C)=C1C2=C(P(C(C)(C)C)C(C)(C)C)C(OC)=CC=C2OC	C1(N(CC2=CC=CC=C2)CC3=CC=CC=C3)=NOC=C1	CC(C)(C)/N=C(N(C)C)/N(C)C	IC1=CN=CC=C1	64.00575958
CC(C)C(C=C(C(C)C)C=C1C(C)C)=C1C2=C(P(C3CCCCC3)C4CCCCC4)C=CC=C2	C1(C2=CC=CC=C2)=CON=C1	CN(C)P(N(C)C)(N(C)C)=NP(N(C)C)(N(C)C)=NCC	IC1=CC=C(CC)C=C1	15.01178808
CC(C)C(C=C(C(C)C)C=C1C(C)C)=C1C2=C(P(C3CCCCC3)C4CCCCC4)C=CC=C2	C1(N(CC2=CC=CC=C2)CC3=CC=CC=C3)=NOC=C1	CN1CCCN2C1=NCCC2	ClC1=CC=C(OC)C=C1	38.99137319
CC(C)C(C=C(C(C)C)C=C1C(C)C)=C1C2=C(P(C(C)(C)C)C(C)(C)C)C=CC=C2	C12=CON=C1C=CC=C2	CC(C)(C)/N=C(N(C)C)/N(C)C	BrC1=CN=CC=C1	19.13564251
CC(C)C(C=C(C(C)C)C=C1C(C)C)=C1C2=C(P([C@@]3(C[C@@H]4C5)C[C@H](C4)C[C@H]5C3)[C@]6(C7)C[C@@H](C[C@@H]7C8)C[C@@H]8C6)C(OC)=CC=C2OC	C1(C2=CC=CC=C2)=NOC=C1	CC(C)(C)/N=C(N(C)C)/N(C)C	BrC1=CN=CC=C1	81.6084941
CC(C)C(C=C(C(C)C)C=C1C(C)C)=C1C2=C(P(C(C)(C)C)C(C)(C)C)C=CC=C2	CC1=C(C(OCC)=O)C=NO1	CN1CCCN2C1=NCCC2	ClC1=CC=C(C(F)(F)F)C=C1	22.894141
CC(C)C(C=C(C(C)C)C=C1C(C)C)=C1C2=C(P([C@@]3(C[C@@H]4C5)C[C@H](C4)C[C@H]5C3)[C@]6(C7)C[C@@H](C[C@@H]7C8)C[C@@H]8C6)C(OC)=CC=C2OC	C1(N(CC2=CC=CC=C2)CC3=CC=CC=C3)=CC=NO1	CC(C)(C)/N=C(N(C)C)/N(C)C	IC1=CC=C(C(F)(F)F)C=C1	36.14852387
CC(C)C(C=C(C(C)C)C=C1C(C)C)=C1C2=C(P(C(C)(C)C)C(C)(C)C)C=CC=C2	O=C(OC)C1=CC=NO1	CN1CCCN2C1=NCCC2	ClC1=CC=C(OC)C=C1	4.510108394
CC(C)C(C=C(C(C)C)C=C1C(C)C)=C1C2=C(P([C@@]3(C[C@@H]4C5)C[C@H](C4)C[C@H]5C3)[C@]6(C7)C[C@@H](C[C@@H]7C8)C[C@@H]8C6)C(OC)=CC=C2OC	CC1=CC=NO1	CN1CCCN2C1=NCCC2	IC1=CC=C(CC)C=C1	76.22505116
CC(C)C(C=C(C(C)C)C=C1C(C)C)=C1C2=C(P([C@@]3(C[C@@H]4C5)C[C@H](C4)C[C@H]5C3)[C@]6(C7)C[C@@H](C[C@@H]7C8)C[C@@H]8C6)C(OC)=CC=C2OC	O=C(OC)C1=NOC(C2=CC=CS2)=C1	CN(C)P(N(C)C)(N(C)C)=NP(N(C)C)(N(C)C)=NCC	BrC1=CN=CC=C1	41.91155944
CC(C)C(C=C(C(C)C)C=C1C(C)C)=C1C2=C(P(C(C)(C)C)C(C)(C)C)C(OC)=CC=C2OC	C12=C(C=CC=C2)ON=C1	CN1CCCN2C1=NCCC2	BrC1=CC=C(C(F)(F)F)C=C1	36.5499256
CC(C)C(C=C(C(C)C)C=C1C(C)C)=C1C2=C(P(C(C)(C)C)C(C)(C)C)C=CC=C2	O=C(OC)C1=NOC(C2=CC=CO2)=C1	CC(C)(C)/N=C(N(C)C)/N(C)C	IC1=CC=C(OC)C=C1	31.57364304
CC(C)C(C=C(C(C)C)C=C1C(C)C)=C1C2=C(P(C3CCCCC3)C4CCCCC4)C=CC=C2	CCOC(C1=NOC=C1)=O	CC(C)(C)/N=C(N(C)C)/N(C)C	ClC1=CC=C(C(F)(F)F)C=C1	17.36491347
CC(C)C(C=C(C(C)C)C=C1C(C)C)=C1C2=C(P(C(C)(C)C)C(C)(C)C)C=CC=C2	C1(N(CC2=CC=CC=C2)CC3=CC=CC=C3)=NOC=C1	CN1CCCN2C1=NCCC2	ClC1=CN=CC=C1	45.19876304
CC(C)C(C=C(C(C)C)C=C1C(C)C)=C1C2=C(P(C(C)(C)C)C(C)(C)C)C(OC)=CC=C2OC	C1(N(CC2=CC=CC=C2)CC3=CC=CC=C3)=CC=NO1	CN1CCCN2C1=NCCC2	BrC1=CC=C(C(F)(F)F)C=C1	31.88542104
CC(C)C(C=C(C(C)C)C=C1C(C)C)=C1C2=C(P(C(C)(C)C)C(C)(C)C)C=CC=C2	CC1=CC(C)=NO1	CN1CCCN2C1=NCCC2	BrC1=CC=C(OC)C=C1	50.43757677
CC(C)C(C=C(C(C)C)C=C1C(C)C)=C1C2=C(P(C(C)(C)C)C(C)(C)C)C(OC)=CC=C2OC	O=C(OC)C1=CC=NO1	CN(C)P(N(C)C)(N(C)C)=NP(N(C)C)(N(C)C)=NCC	BrC1=CC=C(CC)C=C1	15.67304028
CC(C)C(C=C(C(C)C)C=C1C(C)C)=C1C2=C(P(C3CCCCC3)C4CCCCC4)C=CC=C2	FC(C=CC=C1F)=C1C2=CC=NO2	CC(C)(C)/N=C(N(C)C)/N(C)C	ClC1=CC=C(C(F)(F)F)C=C1	11.31960299
CC(C)C(C=C(C(C)C)C=C1C(C)C)=C1C2=C(P(C(C)(C)C)C(C)(C)C)C(OC)=CC=C2OC	CCOC(C1=NOC=C1)=O	CN(C)P(N(C)C)(N(C)C)=NP(N(C)C)(N(C)C)=NCC	IC1=CN=CC=C1	0
CC(C)C(C=C(C(C)C)C=C1C(C)C)=C1C2=C(P(C(C)(C)C)C(C)(C)C)C(OC)=CC=C2OC	CC1=NOC(C2=CC=CC=C2)=C1	CN(C)P(N(C)C)(N(C)C)=NP(N(C)C)(N(C)C)=NCC	BrC1=CN=CC=C1	35.33291059
CC(C)C(C=C(C(C)C)C=C1C(C)C)=C1C2=C(P(C(C)(C)C)C(C)(C)C)C=CC=C2	CCOC(C1=NOC=C1)=O	CC(C)(C)/N=C(N(C)C)/N(C)C	IC1=CN=CC=C1	61.92858478
CC(C)C(C=C(C(C)C)C=C1C(C)C)=C1C2=C(P(C(C)(C)C)C(C)(C)C)C=CC=C2	CC1=CC=NO1	CN(C)P(N(C)C)(N(C)C)=NP(N(C)C)(N(C)C)=NCC	BrC1=CC=C(C(F)(F)F)C=C1	13.66496862
CC(C)C(C=C(C(C)C)C=C1C(C)C)=C1C2=C(P(C3CCCCC3)C4CCCCC4)C=CC=C2	O=C(OC)C1=NOC(C2=CC=CO2)=C1	CN1CCCN2C1=NCCC2	BrC1=CC=C(C(F)(F)F)C=C1	19.02499104
CC(C)C(C=C(C(C)C)C=C1C(C)C)=C1C2=C(P(C3CCCCC3)C4CCCCC4)C=CC=C2	C1(N(CC2=CC=CC=C2)CC3=CC=CC=C3)=CC=NO1	CN1CCCN2C1=NCCC2	ClC1=NC=CC=C1	11.6539798
CC(C)C(C=C(C(C)C)C=C1C(C)C)=C1C2=C(P(C(C)(C)C)C(C)(C)C)C(OC)=CC=C2OC	C1(C2=CC=CC=C2)=CON=C1	CN1CCCN2C1=NCCC2	ClC1=CC=C(OC)C=C1	1.581660756
CC(C)C(C=C(C(C)C)C=C1C(C)C)=C1C2=C(P([C@@]3(C[C@@H]4C5)C[C@H](C4)C[C@H]5C3)[C@]6(C7)C[C@@H](C[C@@H]7C8)C[C@@H]8C6)C(OC)=CC=C2OC	FC(C=CC=C1F)=C1C2=CC=NO2	CN1CCCN2C1=NCCC2	BrC1=CC=C(C(F)(F)F)C=C1	30.30978378
CC(C)C(C=C(C(C)C)C=C1C(C)C)=C1C2=C(P(C3CCCCC3)C4CCCCC4)C=CC=C2	CC1=NOC(C(OCC)=O)=C1	CN(C)P(N(C)C)(N(C)C)=NP(N(C)C)(N(C)C)=NCC	ClC1=CC=C(OC)C=C1	0
CC(C)C(C=C(C(C)C)C=C1C(C)C)=C1C2=C(P(C3CCCCC3)C4CCCCC4)C=CC=C2	CC1=NOC=C1	CN1CCCN2C1=NCCC2	ClC1=CC=C(CC)C=C1	1.922791563
CC(C)C(C=C(C(C)C)C=C1C(C)C)=C1C2=C(P(C(C)(C)C)C(C)(C)C)C(OC)=CC=C2OC	CCOC(C1=CON=C1)=O	CC(C)(C)/N=C(N(C)C)/N(C)C	ClC1=CN=CC=C1	0
CC(C)C(C=C(C(C)C)C=C1C(C)C)=C1C2=C(P(C(C)(C)C)C(C)(C)C)C(OC)=CC=C2OC	C1(C2=CC=CC=C2)=CON=C1	CN1CCCN2C1=NCCC2	IC1=CC=C(C(F)(F)F)C=C1	54.24578847
CC(C)C(C=C(C(C)C)C=C1C(C)C)=C1C2=C(P(C(C)(C)C)C(C)(C)C)C(OC)=CC=C2OC	C1(N(CC2=CC=CC=C2)CC3=CC=CC=C3)=NOC=C1	CC(C)(C)/N=C(N(C)C)/N(C)C	ClC1=NC=CC=C1	58.92871095
CC(C)C(C=C(C(C)C)C=C1C(C)C)=C1C2=C(P(C(C)(C)C)C(C)(C)C)C(OC)=CC=C2OC	CCOC(C1=NOC=C1)=O	CN(C)P(N(C)C)(N(C)C)=NP(N(C)C)(N(C)C)=NCC	IC1=CC=C(OC)C=C1	2.458138496
CC(C)C(C=C(C(C)C)C=C1C(C)C)=C1C2=C(P(C(C)(C)C)C(C)(C)C)C(OC)=CC=C2OC	O=C(OC)C1=NOC(C2=CC=CO2)=C1	CC(C)(C)/N=C(N(C)C)/N(C)C	ClC1=CC=C(C(F)(F)F)C=C1	5.265059572
CC(C)C(C=C(C(C)C)C=C1C(C)C)=C1C2=C(P(C3CCCCC3)C4CCCCC4)C=CC=C2	CC1=CC=NO1	CN1CCCN2C1=NCCC2	BrC1=CC=C(CC)C=C1	17.09448081
CC(C)C(C=C(C(C)C)C=C1C(C)C)=C1C2=C(P(C(C)(C)C)C(C)(C)C)C=CC=C2	CCOC(C1=CON=C1)=O	CN1CCCN2C1=NCCC2	ClC1=CN=CC=C1	30.05876834
CC(C)C(C=C(C(C)C)C=C1C(C)C)=C1C2=C(P(C(C)(C)C)C(C)(C)C)C(OC)=CC=C2OC	CC1=CC(C)=NO1	CN1CCCN2C1=NCCC2	IC1=CN=CC=C1	93.58777419
CC(C)C(C=C(C(C)C)C=C1C(C)C)=C1C2=C(P(C(C)(C)C)C(C)(C)C)C(OC)=CC=C2OC	C1(N(CC2=CC=CC=C2)CC3=CC=CC=C3)=CC=NO1	CN(C)P(N(C)C)(N(C)C)=NP(N(C)C)(N(C)C)=NCC	IC1=CC=C(CC)C=C1	63.14360639
CC(C)C(C=C(C(C)C)C=C1C(C)C)=C1C2=C(P(C3CCCCC3)C4CCCCC4)C=CC=C2	CC1=CC=NO1	CN(C)P(N(C)C)(N(C)C)=NP(N(C)C)(N(C)C)=NCC	BrC1=CN=CC=C1	10.26328927
CC(C)C(C=C(C(C)C)C=C1C(C)C)=C1C2=C(P(C(C)(C)C)C(C)(C)C)C(OC)=CC=C2OC	CC1=NOC=C1	CC(C)(C)/N=C(N(C)C)/N(C)C	ClC1=CN=CC=C1	13.89042777
CC(C)C(C=C(C(C)C)C=C1C(C)C)=C1C2=C(P(C(C)(C)C)C(C)(C)C)C=CC=C2	CC1=CC(N2C=CC=C2)=NO1	CC(C)(C)/N=C(N(C)C)/N(C)C	ClC1=CC=C(OC)C=C1	1.029883817
CC(C)C(C=C(C(C)C)C=C1C(C)C)=C1C2=C(P([C@@]3(C[C@@H]4C5)C[C@H](C4)C[C@H]5C3)[C@]6(C7)C[C@@H](C[C@@H]7C8)C[C@@H]8C6)C(OC)=CC=C2OC	C12=C(C=CC=C2)ON=C1	CN1CCCN2C1=NCCC2	BrC1=CN=CC=C1	48.77228165
CC(C)C(C=C(C(C)C)C=C1C(C)C)=C1C2=C(P(C3CCCCC3)C4CCCCC4)C=CC=C2	C1(C2=CC=CC=C2)=CON=C1	CN(C)P(N(C)C)(N(C)C)=NP(N(C)C)(N(C)C)=NCC	ClC1=CN=CC=C1	61.68885211
CC(C)C(C=C(C(C)C)C=C1C(C)C)=C1C2=C(P(C(C)(C)C)C(C)(C)C)C=CC=C2	O=C(OC)C1=NOC(C2=CC=CS2)=C1	CN(C)P(N(C)C)(N(C)C)=NP(N(C)C)(N(C)C)=NCC	IC1=CN=CC=C1	75.8997955
CC(C)C(C=C(C(C)C)C=C1C(C)C)=C1C2=C(P([C@@]3(C[C@@H]4C5)C[C@H](C4)C[C@H]5C3)[C@]6(C7)C[C@@H](C[C@@H]7C8)C[C@@H]8C6)C(OC)=CC=C2OC	CCOC(C1=CON=C1)=O	CN(C)P(N(C)C)(N(C)C)=NP(N(C)C)(N(C)C)=NCC	IC1=CC=C(CC)C=C1	6.931862367
CC(C)C(C=C(C(C)C)C=C1C(C)C)=C1C2=C(P(C(C)(C)C)C(C)(C)C)C=CC=C2	CCOC(C1=NOC=C1)=O	CC(C)(C)/N=C(N(C)C)/N(C)C	BrC1=CC=C(CC)C=C1	56.8433722
CC(C)C(C=C(C(C)C)C=C1C(C)C)=C1C2=C(P(C(C)(C)C)C(C)(C)C)C(OC)=CC=C2OC	CCOC(C1=NOC=C1)=O	CN(C)P(N(C)C)(N(C)C)=NP(N(C)C)(N(C)C)=NCC	ClC1=CN=CC=C1	0
CC(C)C(C=C(C(C)C)C=C1C(C)C)=C1C2=C(P([C@@]3(C[C@@H]4C5)C[C@H](C4)C[C@H]5C3)[C@]6(C7)C[C@@H](C[C@@H]7C8)C[C@@H]8C6)C(OC)=CC=C2OC	CC1=CC(C(OCC)=O)=NO1	CC(C)(C)/N=C(N(C)C)/N(C)C	ClC1=CC=C(OC)C=C1	0.316193405
CC(C)C(C=C(C(C)C)C=C1C(C)C)=C1C2=C(P([C@@]3(C[C@@H]4C5)C[C@H](C4)C[C@H]5C3)[C@]6(C7)C[C@@H](C[C@@H]7C8)C[C@@H]8C6)C(OC)=CC=C2OC	CC1=CC=NO1	CN1CCCN2C1=NCCC2	ClC1=CC=C(OC)C=C1	0.382305168
CC(C)C(C=C(C(C)C)C=C1C(C)C)=C1C2=C(P([C@@]3(C[C@@H]4C5)C[C@H](C4)C[C@H]5C3)[C@]6(C7)C[C@@H](C[C@@H]7C8)C[C@@H]8C6)C(OC)=CC=C2OC	CCOC(C1=CON=C1)=O	CC(C)(C)/N=C(N(C)C)/N(C)C	ClC1=CC=C(CC)C=C1	0
CC(C)C(C=C(C(C)C)C=C1C(C)C)=C1C2=C(P(C(C)(C)C)C(C)(C)C)C=CC=C2	CC1=CC=NO1	CN1CCCN2C1=NCCC2	IC1=CN=CC=C1	86.76211847
CC(C)C(C=C(C(C)C)C=C1C(C)C)=C1C2=C(P(C(C)(C)C)C(C)(C)C)C=CC=C2	CC1=NOC(C(OCC)=O)=C1	CC(C)(C)/N=C(N(C)C)/N(C)C	ClC1=CC=C(CC)C=C1	0.595872872
CC(C)C(C=C(C(C)C)C=C1C(C)C)=C1C2=C(P(C3CCCCC3)C4CCCCC4)C=CC=C2	CC1=C(C(OCC)=O)C=NO1	CN1CCCN2C1=NCCC2	BrC1=CC=C(CC)C=C1	19.26994536
CC(C)C(C=C(C(C)C)C=C1C(C)C)=C1C2=C(P(C(C)(C)C)C(C)(C)C)C=CC=C2	C12=CON=C1C=CC=C2	CN1CCCN2C1=NCCC2	ClC1=CC=C(CC)C=C1	0
CC(C)C(C=C(C(C)C)C=C1C(C)C)=C1C2=C(P(C(C)(C)C)C(C)(C)C)C=CC=C2	C1(C2=CC=CC=C2)=NOC=C1	CN1CCCN2C1=NCCC2	IC1=CC=C(C(F)(F)F)C=C1	50.27132659
CC(C)C(C=C(C(C)C)C=C1C(C)C)=C1C2=C(P([C@@]3(C[C@@H]4C5)C[C@H](C4)C[C@H]5C3)[C@]6(C7)C[C@@H](C[C@@H]7C8)C[C@@H]8C6)C(OC)=CC=C2OC	COC1=NOC(C(OCC)=O)=C1	CN1CCCN2C1=NCCC2	IC1=CC=C(C(F)(F)F)C=C1	45.77926691
CC(C)C(C=C(C(C)C)C=C1C(C)C)=C1C2=C(P(C3CCCCC3)C4CCCCC4)C=CC=C2	CC1=CC(N2C=CC=C2)=NO1	CN(C)P(N(C)C)(N(C)C)=NP(N(C)C)(N(C)C)=NCC	ClC1=CC=C(CC)C=C1	11.25218088
CC(C)C(C=C(C(C)C)C=C1C(C)C)=C1C2=C(P(C(C)(C)C)C(C)(C)C)C=CC=C2	C1(N(CC2=CC=CC=C2)CC3=CC=CC=C3)=NOC=C1	CN1CCCN2C1=NCCC2	IC1=CC=C(CC)C=C1	67.52036403
CC(C)C(C=C(C(C)C)C=C1C(C)C)=C1C2=C(P(C(C)(C)C)C(C)(C)C)C=CC=C2	C1(C2=CC=CC=C2)=CC=NO1	CN1CCCN2C1=NCCC2	BrC1=CC=C(OC)C=C1	34.96324083
CC(C)C(C=C(C(C)C)C=C1C(C)C)=C1C2=C(P(C3CCCCC3)C4CCCCC4)C=CC=C2	CC1=CC(C(OCC)=O)=NO1	CN(C)P(N(C)C)(N(C)C)=NP(N(C)C)(N(C)C)=NCC	IC1=CC=C(C(F)(F)F)C=C1	34.74876407
CC(C)C(C=C(C(C)C)C=C1C(C)C)=C1C2=C(P([C@@]3(C[C@@H]4C5)C[C@H](C4)C[C@H]5C3)[C@]6(C7)C[C@@H](C[C@@H]7C8)C[C@@H]8C6)C(OC)=CC=C2OC	CC1=CC(C)=NO1	CC(C)(C)/N=C(N(C)C)/N(C)C	BrC1=NC=CC=C1	40.91072057
CC(C)C(C=C(C(C)C)C=C1C(C)C)=C1C2=C(P(C(C)(C)C)C(C)(C)C)C(OC)=CC=C2OC	CC1=NOC(C(OCC)=O)=C1	CN1CCCN2C1=NCCC2	IC1=CC=C(CC)C=C1	82.71053034
CC(C)C(C=C(C(C)C)C=C1C(C)C)=C1C2=C(P(C3CCCCC3)C4CCCCC4)C=CC=C2	C1(N(CC2=CC=CC=C2)CC3=CC=CC=C3)=NOC=C1	CC(C)(C)/N=C(N(C)C)/N(C)C	BrC1=NC=CC=C1	40.32928262
CC(C)C(C=C(C(C)C)C=C1C(C)C)=C1C2=C(P(C(C)(C)C)C(C)(C)C)C=CC=C2	CC1=C(C(OCC)=O)C=NO1	CC(C)(C)/N=C(N(C)C)/N(C)C	ClC1=NC=CC=C1	12.36409536
CC(C)C(C=C(C(C)C)C=C1C(C)C)=C1C2=C(P([C@@]3(C[C@@H]4C5)C[C@H](C4)C[C@H]5C3)[C@]6(C7)C[C@@H](C[C@@H]7C8)C[C@@H]8C6)C(OC)=CC=C2OC	CC1=CC(C(OCC)=O)=NO1	CC(C)(C)/N=C(N(C)C)/N(C)C	IC1=CN=CC=C1	75.30179851
CC(C)C(C=C(C(C)C)C=C1C(C)C)=C1C2=C(P(C(C)(C)C)C(C)(C)C)C(OC)=CC=C2OC	C12=CON=C1C=CC=C2	CN(C)P(N(C)C)(N(C)C)=NP(N(C)C)(N(C)C)=NCC	IC1=CC=C(C(F)(F)F)C=C1	12.51034862
CC(C)C(C=C(C(C)C)C=C1C(C)C)=C1C2=C(P(C(C)(C)C)C(C)(C)C)C=CC=C2	CC1=NOC=C1	CN(C)P(N(C)C)(N(C)C)=NP(N(C)C)(N(C)C)=NCC	IC1=NC=CC=C1	63.83709974
CC(C)C(C=C(C(C)C)C=C1C(C)C)=C1C2=C(P(C3CCCCC3)C4CCCCC4)C=CC=C2	CC1=NOC(C(OCC)=O)=C1	CN(C)P(N(C)C)(N(C)C)=NP(N(C)C)(N(C)C)=NCC	BrC1=CN=CC=C1	31.93031022
CC(C)C(C=C(C(C)C)C=C1C(C)C)=C1C2=C(P(C3CCCCC3)C4CCCCC4)C=CC=C2	C1(C2=CC=CC=C2)=CON=C1	CN1CCCN2C1=NCCC2	ClC1=CC=C(C(F)(F)F)C=C1	21.50977994
CC(C)C(C=C(C(C)C)C=C1C(C)C)=C1C2=C(P(C(C)(C)C)C(C)(C)C)C(OC)=CC=C2OC	C1(N(CC2=CC=CC=C2)CC3=CC=CC=C3)=NOC=C1	CN(C)P(N(C)C)(N(C)C)=NP(N(C)C)(N(C)C)=NCC	IC1=CC=C(C(F)(F)F)C=C1	36.31466019
CC(C)C(C=C(C(C)C)C=C1C(C)C)=C1C2=C(P([C@@]3(C[C@@H]4C5)C[C@H](C4)C[C@H]5C3)[C@]6(C7)C[C@@H](C[C@@H]7C8)C[C@@H]8C6)C(OC)=CC=C2OC	C1(C2=CC=CC=C2)=CON=C1	CN1CCCN2C1=NCCC2	IC1=NC=CC=C1	81.51017538
CC(C)C(C=C(C(C)C)C=C1C(C)C)=C1C2=C(P(C3CCCCC3)C4CCCCC4)C=CC=C2	CCOC(C1=NOC=C1)=O	CC(C)(C)/N=C(N(C)C)/N(C)C	IC1=CC=C(OC)C=C1	21.7977125
CC(C)C(C=C(C(C)C)C=C1C(C)C)=C1C2=C(P([C@@]3(C[C@@H]4C5)C[C@H](C4)C[C@H]5C3)[C@]6(C7)C[C@@H](C[C@@H]7C8)C[C@@H]8C6)C(OC)=CC=C2OC	CC1=NOC=C1	CN1CCCN2C1=NCCC2	ClC1=CC=C(C(F)(F)F)C=C1	12.78013721
CC(C)C(C=C(C(C)C)C=C1C(C)C)=C1C2=C(P(C(C)(C)C)C(C)(C)C)C(OC)=CC=C2OC	CC1=NOC(C2=CC=CC=C2)=C1	CC(C)(C)/N=C(N(C)C)/N(C)C	IC1=CC=C(OC)C=C1	40.08752213
CC(C)C(C=C(C(C)C)C=C1C(C)C)=C1C2=C(P(C(C)(C)C)C(C)(C)C)C=CC=C2	O=C(OC)C1=NOC(C2=CC=CO2)=C1	CN(C)P(N(C)C)(N(C)C)=NP(N(C)C)(N(C)C)=NCC	ClC1=NC=CC=C1	70.24905586
CC(C)C(C=C(C(C)C)C=C1C(C)C)=C1C2=C(P(C(C)(C)C)C(C)(C)C)C(OC)=CC=C2OC	C1(N(CC2=CC=CC=C2)CC3=CC=CC=C3)=NOC=C1	CC(C)(C)/N=C(N(C)C)/N(C)C	IC1=CC=C(C(F)(F)F)C=C1	36.76661903
CC(C)C(C=C(C(C)C)C=C1C(C)C)=C1C2=C(P(C3CCCCC3)C4CCCCC4)C=CC=C2	CC1=CC(N2C=CC=C2)=NO1	CN(C)P(N(C)C)(N(C)C)=NP(N(C)C)(N(C)C)=NCC	BrC1=CC=C(C(F)(F)F)C=C1	21.1852936
CC(C)C(C=C(C(C)C)C=C1C(C)C)=C1C2=C(P(C(C)(C)C)C(C)(C)C)C(OC)=CC=C2OC	O=C(OC)C1=CC=NO1	CN(C)P(N(C)C)(N(C)C)=NP(N(C)C)(N(C)C)=NCC	ClC1=CC=C(C(F)(F)F)C=C1	6.945630993
CC(C)C(C=C(C(C)C)C=C1C(C)C)=C1C2=C(P(C(C)(C)C)C(C)(C)C)C=CC=C2	FC(C=CC=C1F)=C1C2=CC=NO2	CC(C)(C)/N=C(N(C)C)/N(C)C	BrC1=CC=C(OC)C=C1	34.88973455
CC(C)C(C=C(C(C)C)C=C1C(C)C)=C1C2=C(P(C(C)(C)C)C(C)(C)C)C=CC=C2	CC1=CC=NO1	CC(C)(C)/N=C(N(C)C)/N(C)C	IC1=NC=CC=C1	63.2869505
CC(C)C(C=C(C(C)C)C=C1C(C)C)=C1C2=C(P(C3CCCCC3)C4CCCCC4)C=CC=C2	C12=C(C=CC=C2)ON=C1	CN(C)P(N(C)C)(N(C)C)=NP(N(C)C)(N(C)C)=NCC	IC1=CN=CC=C1	28.5480245
CC(C)C(C=C(C(C)C)C=C1C(C)C)=C1C2=C(P(C(C)(C)C)C(C)(C)C)C=CC=C2	C1(C2=CC=CC=C2)=CC=NO1	CN(C)P(N(C)C)(N(C)C)=NP(N(C)C)(N(C)C)=NCC	ClC1=CC=C(CC)C=C1	7.641917878
CC(C)C(C=C(C(C)C)C=C1C(C)C)=C1C2=C(P(C(C)(C)C)C(C)(C)C)C=CC=C2	C1(N(CC2=CC=CC=C2)CC3=CC=CC=C3)=NOC=C1	CC(C)(C)/N=C(N(C)C)/N(C)C	IC1=CN=CC=C1	65.9488999
CC(C)C(C=C(C(C)C)C=C1C(C)C)=C1C2=C(P(C(C)(C)C)C(C)(C)C)C(OC)=CC=C2OC	CC1=C(C(OCC)=O)C=NO1	CC(C)(C)/N=C(N(C)C)/N(C)C	BrC1=CC=C(CC)C=C1	7.479579469
CC(C)C(C=C(C(C)C)C=C1C(C)C)=C1C2=C(P([C@@]3(C[C@@H]4C5)C[C@H](C4)C[C@H]5C3)[C@]6(C7)C[C@@H](C[C@@H]7C8)C[C@@H]8C6)C(OC)=CC=C2OC	C1(N(CC2=CC=CC=C2)CC3=CC=CC=C3)=NOC=C1	CN1CCCN2C1=NCCC2	BrC1=CC=C(OC)C=C1	66.81498604
CC(C)C(C=C(C(C)C)C=C1C(C)C)=C1C2=C(P(C(C)(C)C)C(C)(C)C)C(OC)=CC=C2OC	CCOC(C1=CON=C1)=O	CC(C)(C)/N=C(N(C)C)/N(C)C	IC1=CC=C(C(F)(F)F)C=C1	3.566410027
CC(C)C(C=C(C(C)C)C=C1C(C)C)=C1C2=C(P(C(C)(C)C)C(C)(C)C)C(OC)=CC=C2OC	COC1=NOC(C(OCC)=O)=C1	CN1CCCN2C1=NCCC2	ClC1=CN=CC=C1	2.354282195
CC(C)C(C=C(C(C)C)C=C1C(C)C)=C1C2=C(P(C(C)(C)C)C(C)(C)C)C=CC=C2	CC1=CC(C)=NO1	CN1CCCN2C1=NCCC2	ClC1=CN=CC=C1	45.11238212
CC(C)C(C=C(C(C)C)C=C1C(C)C)=C1C2=C(P(C(C)(C)C)C(C)(C)C)C=CC=C2	C1(N(CC2=CC=CC=C2)CC3=CC=CC=C3)=NOC=C1	CN1CCCN2C1=NCCC2	ClC1=CC=C(CC)C=C1	5.460903942
CC(C)C(C=C(C(C)C)C=C1C(C)C)=C1C2=C(P(C(C)(C)C)C(C)(C)C)C=CC=C2	CC1=CC(N2C=CC=C2)=NO1	CC(C)(C)/N=C(N(C)C)/N(C)C	IC1=CC=C(C(F)(F)F)C=C1	39.909465
CC(C)C(C=C(C(C)C)C=C1C(C)C)=C1C2=C(P(C(C)(C)C)C(C)(C)C)C(OC)=CC=C2OC	CCOC(C1=CON=C1)=O	CC(C)(C)/N=C(N(C)C)/N(C)C	IC1=CC=C(OC)C=C1	2.042704931
CC(C)C(C=C(C(C)C)C=C1C(C)C)=C1C2=C(P([C@@]3(C[C@@H]4C5)C[C@H](C4)C[C@H]5C3)[C@]6(C7)C[C@@H](C[C@@H]7C8)C[C@@H]8C6)C(OC)=CC=C2OC	C12=C(C=CC=C2)ON=C1	CN(C)P(N(C)C)(N(C)C)=NP(N(C)C)(N(C)C)=NCC	BrC1=CN=CC=C1	40.63647217
CC(C)C(C=C(C(C)C)C=C1C(C)C)=C1C2=C(P(C(C)(C)C)C(C)(C)C)C=CC=C2	CC1=CC(C(OCC)=O)=NO1	CN(C)P(N(C)C)(N(C)C)=NP(N(C)C)(N(C)C)=NCC	ClC1=CC=C(C(F)(F)F)C=C1	45.04873884
CC(C)C(C=C(C(C)C)C=C1C(C)C)=C1C2=C(P([C@@]3(C[C@@H]4C5)C[C@H](C4)C[C@H]5C3)[C@]6(C7)C[C@@H](C[C@@H]7C8)C[C@@H]8C6)C(OC)=CC=C2OC	CCOC(C1=CON=C1)=O	CN1CCCN2C1=NCCC2	ClC1=CC=C(CC)C=C1	6.949971836
CC(C)C(C=C(C(C)C)C=C1C(C)C)=C1C2=C(P(C(C)(C)C)C(C)(C)C)C=CC=C2	C1(C2=CC=CC=C2)=CON=C1	CN(C)P(N(C)C)(N(C)C)=NP(N(C)C)(N(C)C)=NCC	BrC1=NC=CC=C1	35.2030282
CC(C)C(C=C(C(C)C)C=C1C(C)C)=C1C2=C(P(C3CCCCC3)C4CCCCC4)C=CC=C2	CC1=CC=NO1	CC(C)(C)/N=C(N(C)C)/N(C)C	ClC1=CC=C(CC)C=C1	3.045865819
CC(C)C(C=C(C(C)C)C=C1C(C)C)=C1C2=C(P(C(C)(C)C)C(C)(C)C)C=CC=C2	COC1=NOC(C(OCC)=O)=C1	CN1CCCN2C1=NCCC2	IC1=CN=CC=C1	79.64252926
CC(C)C(C=C(C(C)C)C=C1C(C)C)=C1C2=C(P(C3CCCCC3)C4CCCCC4)C=CC=C2	CC1=NOC(C(OCC)=O)=C1	CN(C)P(N(C)C)(N(C)C)=NP(N(C)C)(N(C)C)=NCC	BrC1=CC=C(CC)C=C1	59.0196812
CC(C)C(C=C(C(C)C)C=C1C(C)C)=C1C2=C(P([C@@]3(C[C@@H]4C5)C[C@H](C4)C[C@H]5C3)[C@]6(C7)C[C@@H](C[C@@H]7C8)C[C@@H]8C6)C(OC)=CC=C2OC	C12=CON=C1C=CC=C2	CN1CCCN2C1=NCCC2	IC1=CN=CC=C1	47.30915738
CC(C)C(C=C(C(C)C)C=C1C(C)C)=C1C2=C(P(C3CCCCC3)C4CCCCC4)C=CC=C2	CC1=NOC(C2=CC=CC=C2)=C1	CC(C)(C)/N=C(N(C)C)/N(C)C	ClC1=CN=CC=C1	8.748271213
CC(C)C(C=C(C(C)C)C=C1C(C)C)=C1C2=C(P(C(C)(C)C)C(C)(C)C)C=CC=C2	CC1=CC(C)=NO1	CC(C)(C)/N=C(N(C)C)/N(C)C	BrC1=NC=CC=C1	65.93366748
CC(C)C(C=C(C(C)C)C=C1C(C)C)=C1C2=C(P(C(C)(C)C)C(C)(C)C)C(OC)=CC=C2OC	CC1=CC(C)=NO1	CC(C)(C)/N=C(N(C)C)/N(C)C	ClC1=CC=C(C(F)(F)F)C=C1	16.06858475
CC(C)C(C=C(C(C)C)C=C1C(C)C)=C1C2=C(P(C(C)(C)C)C(C)(C)C)C(OC)=CC=C2OC	CCOC(C1=CON=C1)=O	CN(C)P(N(C)C)(N(C)C)=NP(N(C)C)(N(C)C)=NCC	IC1=CC=C(CC)C=C1	10.04227922
CC(C)C(C=C(C(C)C)C=C1C(C)C)=C1C2=C(P(C(C)(C)C)C(C)(C)C)C(OC)=CC=C2OC	CCOC(C1=CON=C1)=O	CC(C)(C)/N=C(N(C)C)/N(C)C	IC1=NC=CC=C1	2.633148758
CC(C)C(C=C(C(C)C)C=C1C(C)C)=C1C2=C(P([C@@]3(C[C@@H]4C5)C[C@H](C4)C[C@H]5C3)[C@]6(C7)C[C@@H](C[C@@H]7C8)C[C@@H]8C6)C(OC)=CC=C2OC	C1(C2=CC=CC=C2)=NOC=C1	CC(C)(C)/N=C(N(C)C)/N(C)C	IC1=CC=C(CC)C=C1	78.46972259
CC(C)C(C=C(C(C)C)C=C1C(C)C)=C1C2=C(P(C(C)(C)C)C(C)(C)C)C=CC=C2	CCOC(C1=CON=C1)=O	CN1CCCN2C1=NCCC2	BrC1=CC=C(CC)C=C1	28.13311375
CC(C)C(C=C(C(C)C)C=C1C(C)C)=C1C2=C(P(C(C)(C)C)C(C)(C)C)C(OC)=CC=C2OC	CCOC(C1=NOC=C1)=O	CN(C)P(N(C)C)(N(C)C)=NP(N(C)C)(N(C)C)=NCC	IC1=CC=C(CC)C=C1	10.37235966
CC(C)C(C=C(C(C)C)C=C1C(C)C)=C1C2=C(P(C3CCCCC3)C4CCCCC4)C=CC=C2	C1(C2=CC=CC=C2)=NOC=C1	CN(C)P(N(C)C)(N(C)C)=NP(N(C)C)(N(C)C)=NCC	BrC1=CC=C(OC)C=C1	11.1309805
CC(C)C(C=C(C(C)C)C=C1C(C)C)=C1C2=C(P([C@@]3(C[C@@H]4C5)C[C@H](C4)C[C@H]5C3)[C@]6(C7)C[C@@H](C[C@@H]7C8)C[C@@H]8C6)C(OC)=CC=C2OC	CCOC(C1=CON=C1)=O	CN(C)P(N(C)C)(N(C)C)=NP(N(C)C)(N(C)C)=NCC	IC1=NC=CC=C1	6.151237345
CC(C)C(C=C(C(C)C)C=C1C(C)C)=C1C2=C(P(C(C)(C)C)C(C)(C)C)C=CC=C2	CC1=CC(C(OCC)=O)=NO1	CC(C)(C)/N=C(N(C)C)/N(C)C	BrC1=CC=C(CC)C=C1	72.63770939
CC(C)C(C=C(C(C)C)C=C1C(C)C)=C1C2=C(P(C(C)(C)C)C(C)(C)C)C=CC=C2	CC1=CC=NO1	CC(C)(C)/N=C(N(C)C)/N(C)C	ClC1=CC=C(OC)C=C1	0.321740184
CC(C)C(C=C(C(C)C)C=C1C(C)C)=C1C2=C(P(C3CCCCC3)C4CCCCC4)C=CC=C2	C1(C2=CC=CC=C2)=CC=NO1	CN1CCCN2C1=NCCC2	ClC1=NC=CC=C1	23.68617418
CC(C)C(C=C(C(C)C)C=C1C(C)C)=C1C2=C(P(C(C)(C)C)C(C)(C)C)C(OC)=CC=C2OC	C1(N(CC2=CC=CC=C2)CC3=CC=CC=C3)=CC=NO1	CC(C)(C)/N=C(N(C)C)/N(C)C	BrC1=CC=C(CC)C=C1	40.61436819
CC(C)C(C=C(C(C)C)C=C1C(C)C)=C1C2=C(P(C3CCCCC3)C4CCCCC4)C=CC=C2	CCOC(C1=CON=C1)=O	CN(C)P(N(C)C)(N(C)C)=NP(N(C)C)(N(C)C)=NCC	IC1=CN=CC=C1	0
CC(C)C(C=C(C(C)C)C=C1C(C)C)=C1C2=C(P(C(C)(C)C)C(C)(C)C)C(OC)=CC=C2OC	C1(N(CC2=CC=CC=C2)CC3=CC=CC=C3)=CC=NO1	CC(C)(C)/N=C(N(C)C)/N(C)C	IC1=CC=C(OC)C=C1	57.7087314
CC(C)C(C=C(C(C)C)C=C1C(C)C)=C1C2=C(P(C(C)(C)C)C(C)(C)C)C(OC)=CC=C2OC	CC1=CC(C)=NO1	CC(C)(C)/N=C(N(C)C)/N(C)C	ClC1=NC=CC=C1	57.83107149
CC(C)C(C=C(C(C)C)C=C1C(C)C)=C1C2=C(P(C(C)(C)C)C(C)(C)C)C(OC)=CC=C2OC	C12=C(C=CC=C2)ON=C1	CN(C)P(N(C)C)(N(C)C)=NP(N(C)C)(N(C)C)=NCC	BrC1=CC=C(C(F)(F)F)C=C1	30.61272696
CC(C)C(C=C(C(C)C)C=C1C(C)C)=C1C2=C(P(C3CCCCC3)C4CCCCC4)C=CC=C2	CC1=NOC(C2=CC=CC=C2)=C1	CN1CCCN2C1=NCCC2	ClC1=CN=CC=C1	5.005508734
CC(C)C(C=C(C(C)C)C=C1C(C)C)=C1C2=C(P(C(C)(C)C)C(C)(C)C)C(OC)=CC=C2OC	CC1=NOC=C1	CN1CCCN2C1=NCCC2	BrC1=CC=C(C(F)(F)F)C=C1	49.51819322
CC(C)C(C=C(C(C)C)C=C1C(C)C)=C1C2=C(P([C@@]3(C[C@@H]4C5)C[C@H](C4)C[C@H]5C3)[C@]6(C7)C[C@@H](C[C@@H]7C8)C[C@@H]8C6)C(OC)=CC=C2OC	CC1=CC(N2C=CC=C2)=NO1	CN(C)P(N(C)C)(N(C)C)=NP(N(C)C)(N(C)C)=NCC	ClC1=CC=C(C(F)(F)F)C=C1	6.112603375
CC(C)C(C=C(C(C)C)C=C1C(C)C)=C1C2=C(P(C3CCCCC3)C4CCCCC4)C=CC=C2	C12=CON=C1C=CC=C2	CN(C)P(N(C)C)(N(C)C)=NP(N(C)C)(N(C)C)=NCC	ClC1=CC=C(C(F)(F)F)C=C1	1.25144582
CC(C)C(C=C(C(C)C)C=C1C(C)C)=C1C2=C(P([C@@]3(C[C@@H]4C5)C[C@H](C4)C[C@H]5C3)[C@]6(C7)C[C@@H](C[C@@H]7C8)C[C@@H]8C6)C(OC)=CC=C2OC	O=C(OC)C1=NOC(C2=CC=CO2)=C1	CC(C)(C)/N=C(N(C)C)/N(C)C	BrC1=CC=C(OC)C=C1	20.89901676
CC(C)C(C=C(C(C)C)C=C1C(C)C)=C1C2=C(P([C@@]3(C[C@@H]4C5)C[C@H](C4)C[C@H]5C3)[C@]6(C7)C[C@@H](C[C@@H]7C8)C[C@@H]8C6)C(OC)=CC=C2OC	CC1=CC(N2C=CC=C2)=NO1	CN(C)P(N(C)C)(N(C)C)=NP(N(C)C)(N(C)C)=NCC	ClC1=NC=CC=C1	74.20453315
CC(C)C(C=C(C(C)C)C=C1C(C)C)=C1C2=C(P(C(C)(C)C)C(C)(C)C)C=CC=C2	C12=C(C=CC=C2)ON=C1	CC(C)(C)/N=C(N(C)C)/N(C)C	BrC1=CC=C(C(F)(F)F)C=C1	28.59018557
CC(C)C(C=C(C(C)C)C=C1C(C)C)=C1C2=C(P(C(C)(C)C)C(C)(C)C)C=CC=C2	C1(N(CC2=CC=CC=C2)CC3=CC=CC=C3)=CC=NO1	CN(C)P(N(C)C)(N(C)C)=NP(N(C)C)(N(C)C)=NCC	BrC1=CC=C(CC)C=C1	16.8324099
CC(C)C(C=C(C(C)C)C=C1C(C)C)=C1C2=C(P(C3CCCCC3)C4CCCCC4)C=CC=C2	COC1=NOC(C(OCC)=O)=C1	CC(C)(C)/N=C(N(C)C)/N(C)C	ClC1=CC=C(CC)C=C1	1.188847918
CC(C)C(C=C(C(C)C)C=C1C(C)C)=C1C2=C(P(C3CCCCC3)C4CCCCC4)C=CC=C2	COC1=NOC(C(OCC)=O)=C1	CN1CCCN2C1=NCCC2	IC1=CC=C(OC)C=C1	20.18480169
CC(C)C(C=C(C(C)C)C=C1C(C)C)=C1C2=C(P(C3CCCCC3)C4CCCCC4)C=CC=C2	CC1=NOC(C(OCC)=O)=C1	CC(C)(C)/N=C(N(C)C)/N(C)C	ClC1=CC=C(C(F)(F)F)C=C1	5.008760546
CC(C)C(C=C(C(C)C)C=C1C(C)C)=C1C2=C(P(C(C)(C)C)C(C)(C)C)C=CC=C2	C12=CON=C1C=CC=C2	CN1CCCN2C1=NCCC2	BrC1=CC=C(OC)C=C1	13.87014343
CC(C)C(C=C(C(C)C)C=C1C(C)C)=C1C2=C(P(C(C)(C)C)C(C)(C)C)C(OC)=CC=C2OC	C1(N(CC2=CC=CC=C2)CC3=CC=CC=C3)=NOC=C1	CN1CCCN2C1=NCCC2	ClC1=CC=C(C(F)(F)F)C=C1	29.60669897
CC(C)C(C=C(C(C)C)C=C1C(C)C)=C1C2=C(P([C@@]3(C[C@@H]4C5)C[C@H](C4)C[C@H]5C3)[C@]6(C7)C[C@@H](C[C@@H]7C8)C[C@@H]8C6)C(OC)=CC=C2OC	C1(C2=CC=CC=C2)=CC=NO1	CN(C)P(N(C)C)(N(C)C)=NP(N(C)C)(N(C)C)=NCC	IC1=CC=C(CC)C=C1	25.2527032
CC(C)C(C=C(C(C)C)C=C1C(C)C)=C1C2=C(P(C(C)(C)C)C(C)(C)C)C=CC=C2	C1(N(CC2=CC=CC=C2)CC3=CC=CC=C3)=NOC=C1	CC(C)(C)/N=C(N(C)C)/N(C)C	ClC1=CC=C(CC)C=C1	5.06261629
CC(C)C(C=C(C(C)C)C=C1C(C)C)=C1C2=C(P(C(C)(C)C)C(C)(C)C)C=CC=C2	O=C(OC)C1=NOC(C2=CC=CO2)=C1	CC(C)(C)/N=C(N(C)C)/N(C)C	BrC1=CC=C(OC)C=C1	38.66523027
CC(C)C(C=C(C(C)C)C=C1C(C)C)=C1C2=C(P(C(C)(C)C)C(C)(C)C)C(OC)=CC=C2OC	C1(C2=CC=CC=C2)=NOC=C1	CN1CCCN2C1=NCCC2	IC1=CC=C(OC)C=C1	44.26066466
CC(C)C(C=C(C(C)C)C=C1C(C)C)=C1C2=C(P(C(C)(C)C)C(C)(C)C)C=CC=C2	O=C(OC)C1=NOC(C2=CC=CS2)=C1	CC(C)(C)/N=C(N(C)C)/N(C)C	ClC1=CC=C(CC)C=C1	0.83326199
CC(C)C(C=C(C(C)C)C=C1C(C)C)=C1C2=C(P(C3CCCCC3)C4CCCCC4)C=CC=C2	C1(N(CC2=CC=CC=C2)CC3=CC=CC=C3)=NOC=C1	CC(C)(C)/N=C(N(C)C)/N(C)C	IC1=CC=C(CC)C=C1	29.29928272
CC(C)C(C=C(C(C)C)C=C1C(C)C)=C1C2=C(P(C(C)(C)C)C(C)(C)C)C=CC=C2	CCOC(C1=CON=C1)=O	CC(C)(C)/N=C(N(C)C)/N(C)C	BrC1=CC=C(CC)C=C1	2.39251025
CC(C)C(C=C(C(C)C)C=C1C(C)C)=C1C2=C(P([C@@]3(C[C@@H]4C5)C[C@H](C4)C[C@H]5C3)[C@]6(C7)C[C@@H](C[C@@H]7C8)C[C@@H]8C6)C(OC)=CC=C2OC	CC1=NOC=C1	CC(C)(C)/N=C(N(C)C)/N(C)C	BrC1=CC=C(CC)C=C1	72.1822742
CC(C)C(C=C(C(C)C)C=C1C(C)C)=C1C2=C(P(C3CCCCC3)C4CCCCC4)C=CC=C2	O=C(OC)C1=NOC(C2=CC=CS2)=C1	CC(C)(C)/N=C(N(C)C)/N(C)C	BrC1=CC=C(C(F)(F)F)C=C1	26.29886063
CC(C)C(C=C(C(C)C)C=C1C(C)C)=C1C2=C(P(C(C)(C)C)C(C)(C)C)C=CC=C2	C1(C2=CC=CC=C2)=CON=C1	CN(C)P(N(C)C)(N(C)C)=NP(N(C)C)(N(C)C)=NCC	IC1=CC=C(CC)C=C1	27.04861196
CC(C)C(C=C(C(C)C)C=C1C(C)C)=C1C2=C(P(C3CCCCC3)C4CCCCC4)C=CC=C2	C1(N(CC2=CC=CC=C2)CC3=CC=CC=C3)=NOC=C1	CN(C)P(N(C)C)(N(C)C)=NP(N(C)C)(N(C)C)=NCC	ClC1=NC=CC=C1	16.47592229
CC(C)C(C=C(C(C)C)C=C1C(C)C)=C1C2=C(P(C(C)(C)C)C(C)(C)C)C=CC=C2	O=C(OC)C1=NOC(C2=CC=CS2)=C1	CN1CCCN2C1=NCCC2	IC1=CC=C(CC)C=C1	71.48272249
CC(C)C(C=C(C(C)C)C=C1C(C)C)=C1C2=C(P(C(C)(C)C)C(C)(C)C)C(OC)=CC=C2OC	CC1=CC(N2C=CC=C2)=NO1	CN(C)P(N(C)C)(N(C)C)=NP(N(C)C)(N(C)C)=NCC	ClC1=CN=CC=C1	3.724806832
CC(C)C(C=C(C(C)C)C=C1C(C)C)=C1C2=C(P(C3CCCCC3)C4CCCCC4)C=CC=C2	COC1=NOC(C(OCC)=O)=C1	CC(C)(C)/N=C(N(C)C)/N(C)C	BrC1=NC=CC=C1	45.54864618
CC(C)C(C=C(C(C)C)C=C1C(C)C)=C1C2=C(P(C3CCCCC3)C4CCCCC4)C=CC=C2	CCOC(C1=NOC=C1)=O	CN1CCCN2C1=NCCC2	BrC1=CC=C(OC)C=C1	6.408110436
CC(C)C(C=C(C(C)C)C=C1C(C)C)=C1C2=C(P(C(C)(C)C)C(C)(C)C)C(OC)=CC=C2OC	C12=C(C=CC=C2)ON=C1	CN1CCCN2C1=NCCC2	BrC1=CC=C(OC)C=C1	29.57593303
CC(C)C(C=C(C(C)C)C=C1C(C)C)=C1C2=C(P(C(C)(C)C)C(C)(C)C)C(OC)=CC=C2OC	CC1=NOC(C(OCC)=O)=C1	CN(C)P(N(C)C)(N(C)C)=NP(N(C)C)(N(C)C)=NCC	IC1=CC=C(OC)C=C1	42.27311559
CC(C)C(C=C(C(C)C)C=C1C(C)C)=C1C2=C(P(C(C)(C)C)C(C)(C)C)C(OC)=CC=C2OC	O=C(OC)C1=NOC(C2=CC=CS2)=C1	CC(C)(C)/N=C(N(C)C)/N(C)C	ClC1=CC=C(OC)C=C1	0
CC(C)C(C=C(C(C)C)C=C1C(C)C)=C1C2=C(P(C3CCCCC3)C4CCCCC4)C=CC=C2	CC1=NOC=C1	CC(C)(C)/N=C(N(C)C)/N(C)C	BrC1=NC=CC=C1	59.13712916
CC(C)C(C=C(C(C)C)C=C1C(C)C)=C1C2=C(P([C@@]3(C[C@@H]4C5)C[C@H](C4)C[C@H]5C3)[C@]6(C7)C[C@@H](C[C@@H]7C8)C[C@@H]8C6)C(OC)=CC=C2OC	CC1=NOC(C2=CC=CC=C2)=C1	CC(C)(C)/N=C(N(C)C)/N(C)C	IC1=CC=C(C(F)(F)F)C=C1	39.12761896
CC(C)C(C=C(C(C)C)C=C1C(C)C)=C1C2=C(P(C(C)(C)C)C(C)(C)C)C(OC)=CC=C2OC	CC1=CC(C(OCC)=O)=NO1	CN(C)P(N(C)C)(N(C)C)=NP(N(C)C)(N(C)C)=NCC	BrC1=CN=CC=C1	40.87667176
CC(C)C(C=C(C(C)C)C=C1C(C)C)=C1C2=C(P(C(C)(C)C)C(C)(C)C)C=CC=C2	CC1=NOC(C2=CC=CC=C2)=C1	CN(C)P(N(C)C)(N(C)C)=NP(N(C)C)(N(C)C)=NCC	IC1=CC=C(C(F)(F)F)C=C1	38.41251828
CC(C)C(C=C(C(C)C)C=C1C(C)C)=C1C2=C(P(C3CCCCC3)C4CCCCC4)C=CC=C2	FC(C=CC=C1F)=C1C2=CC=NO2	CC(C)(C)/N=C(N(C)C)/N(C)C	IC1=CC=C(OC)C=C1	4.296191189
CC(C)C(C=C(C(C)C)C=C1C(C)C)=C1C2=C(P(C(C)(C)C)C(C)(C)C)C(OC)=CC=C2OC	C1(C2=CC=CC=C2)=NOC=C1	CN(C)P(N(C)C)(N(C)C)=NP(N(C)C)(N(C)C)=NCC	IC1=CN=CC=C1	4.592618792
CC(C)C(C=C(C(C)C)C=C1C(C)C)=C1C2=C(P([C@@]3(C[C@@H]4C5)C[C@H](C4)C[C@H]5C3)[C@]6(C7)C[C@@H](C[C@@H]7C8)C[C@@H]8C6)C(OC)=CC=C2OC	COC1=NOC(C(OCC)=O)=C1	CN(C)P(N(C)C)(N(C)C)=NP(N(C)C)(N(C)C)=NCC	BrC1=NC=CC=C1	77.51023369
CC(C)C(C=C(C(C)C)C=C1C(C)C)=C1C2=C(P(C3CCCCC3)C4CCCCC4)C=CC=C2	O=C(OC)C1=NOC(C2=CC=CO2)=C1	CC(C)(C)/N=C(N(C)C)/N(C)C	IC1=CC=C(OC)C=C1	8.430071853
CC(C)C(C=C(C(C)C)C=C1C(C)C)=C1C2=C(P(C(C)(C)C)C(C)(C)C)C(OC)=CC=C2OC	C1(N(CC2=CC=CC=C2)CC3=CC=CC=C3)=NOC=C1	CN(C)P(N(C)C)(N(C)C)=NP(N(C)C)(N(C)C)=NCC	IC1=CN=CC=C1	54.37431586
CC(C)C(C=C(C(C)C)C=C1C(C)C)=C1C2=C(P(C(C)(C)C)C(C)(C)C)C=CC=C2	O=C(OC)C1=NOC(C2=CC=CS2)=C1	CN1CCCN2C1=NCCC2	IC1=CC=C(OC)C=C1	42.67624543
CC(C)C(C=C(C(C)C)C=C1C(C)C)=C1C2=C(P(C(C)(C)C)C(C)(C)C)C(OC)=CC=C2OC	C12=C(C=CC=C2)ON=C1	CN1CCCN2C1=NCCC2	BrC1=CC=C(CC)C=C1	65.066599
CC(C)C(C=C(C(C)C)C=C1C(C)C)=C1C2=C(P(C3CCCCC3)C4CCCCC4)C=CC=C2	CC1=CC(N2C=CC=C2)=NO1	CN1CCCN2C1=NCCC2	BrC1=NC=CC=C1	52.36462009
CC(C)C(C=C(C(C)C)C=C1C(C)C)=C1C2=C(P(C3CCCCC3)C4CCCCC4)C=CC=C2	O=C(OC)C1=NOC(C2=CC=CS2)=C1	CC(C)(C)/N=C(N(C)C)/N(C)C	BrC1=CC=C(OC)C=C1	6.730455291
CC(C)C(C=C(C(C)C)C=C1C(C)C)=C1C2=C(P(C(C)(C)C)C(C)(C)C)C=CC=C2	CC1=NOC(C(OCC)=O)=C1	CN(C)P(N(C)C)(N(C)C)=NP(N(C)C)(N(C)C)=NCC	ClC1=NC=CC=C1	65.93988128
CC(C)C(C=C(C(C)C)C=C1C(C)C)=C1C2=C(P(C3CCCCC3)C4CCCCC4)C=CC=C2	C1(C2=CC=CC=C2)=NOC=C1	CN(C)P(N(C)C)(N(C)C)=NP(N(C)C)(N(C)C)=NCC	IC1=CC=C(OC)C=C1	14.36693621
CC(C)C(C=C(C(C)C)C=C1C(C)C)=C1C2=C(P(C(C)(C)C)C(C)(C)C)C=CC=C2	CC1=C(C(OCC)=O)C=NO1	CC(C)(C)/N=C(N(C)C)/N(C)C	IC1=CC=C(OC)C=C1	25.46788478
CC(C)C(C=C(C(C)C)C=C1C(C)C)=C1C2=C(P([C@@]3(C[C@@H]4C5)C[C@H](C4)C[C@H]5C3)[C@]6(C7)C[C@@H](C[C@@H]7C8)C[C@@H]8C6)C(OC)=CC=C2OC	C1(N(CC2=CC=CC=C2)CC3=CC=CC=C3)=CC=NO1	CN(C)P(N(C)C)(N(C)C)=NP(N(C)C)(N(C)C)=NCC	IC1=NC=CC=C1	42.69698784
CC(C)C(C=C(C(C)C)C=C1C(C)C)=C1C2=C(P(C(C)(C)C)C(C)(C)C)C(OC)=CC=C2OC	C1(N(CC2=CC=CC=C2)CC3=CC=CC=C3)=NOC=C1	CC(C)(C)/N=C(N(C)C)/N(C)C	ClC1=CC=C(CC)C=C1	7.74850436
CC(C)C(C=C(C(C)C)C=C1C(C)C)=C1C2=C(P(C(C)(C)C)C(C)(C)C)C=CC=C2	C1(C2=CC=CC=C2)=NOC=C1	CN1CCCN2C1=NCCC2	ClC1=CC=C(CC)C=C1	6.591475121
CC(C)C(C=C(C(C)C)C=C1C(C)C)=C1C2=C(P([C@@]3(C[C@@H]4C5)C[C@H](C4)C[C@H]5C3)[C@]6(C7)C[C@@H](C[C@@H]7C8)C[C@@H]8C6)C(OC)=CC=C2OC	CCOC(C1=CON=C1)=O	CC(C)(C)/N=C(N(C)C)/N(C)C	ClC1=CC=C(C(F)(F)F)C=C1	0
CC(C)C(C=C(C(C)C)C=C1C(C)C)=C1C2=C(P(C3CCCCC3)C4CCCCC4)C=CC=C2	CCOC(C1=NOC=C1)=O	CN(C)P(N(C)C)(N(C)C)=NP(N(C)C)(N(C)C)=NCC	BrC1=NC=CC=C1	0
CC(C)C(C=C(C(C)C)C=C1C(C)C)=C1C2=C(P(C3CCCCC3)C4CCCCC4)C=CC=C2	CC1=NOC(C2=CC=CC=C2)=C1	CC(C)(C)/N=C(N(C)C)/N(C)C	IC1=CC=C(OC)C=C1	17.72318391
CC(C)C(C=C(C(C)C)C=C1C(C)C)=C1C2=C(P(C(C)(C)C)C(C)(C)C)C(OC)=CC=C2OC	CC1=NOC(C(OCC)=O)=C1	CN1CCCN2C1=NCCC2	BrC1=CN=CC=C1	89.32288292
CC(C)C(C=C(C(C)C)C=C1C(C)C)=C1C2=C(P(C(C)(C)C)C(C)(C)C)C=CC=C2	CC1=NOC(C2=CC=CC=C2)=C1	CC(C)(C)/N=C(N(C)C)/N(C)C	ClC1=NC=CC=C1	66.11270607
CC(C)C(C=C(C(C)C)C=C1C(C)C)=C1C2=C(P(C3CCCCC3)C4CCCCC4)C=CC=C2	CC1=CC=NO1	CN1CCCN2C1=NCCC2	ClC1=CC=C(OC)C=C1	0.275668441
CC(C)C(C=C(C(C)C)C=C1C(C)C)=C1C2=C(P(C(C)(C)C)C(C)(C)C)C(OC)=CC=C2OC	C1(C2=CC=CC=C2)=NOC=C1	CN1CCCN2C1=NCCC2	IC1=NC=CC=C1	92.35381549
CC(C)C(C=C(C(C)C)C=C1C(C)C)=C1C2=C(P(C3CCCCC3)C4CCCCC4)C=CC=C2	CC1=C(C(OCC)=O)C=NO1	CN(C)P(N(C)C)(N(C)C)=NP(N(C)C)(N(C)C)=NCC	IC1=CC=C(C(F)(F)F)C=C1	14.02259716
CC(C)C(C=C(C(C)C)C=C1C(C)C)=C1C2=C(P([C@@]3(C[C@@H]4C5)C[C@H](C4)C[C@H]5C3)[C@]6(C7)C[C@@H](C[C@@H]7C8)C[C@@H]8C6)C(OC)=CC=C2OC	C1(C2=CC=CC=C2)=NOC=C1	CC(C)(C)/N=C(N(C)C)/N(C)C	ClC1=CC=C(OC)C=C1	0.85894734
CC(C)C(C=C(C(C)C)C=C1C(C)C)=C1C2=C(P([C@@]3(C[C@@H]4C5)C[C@H](C4)C[C@H]5C3)[C@]6(C7)C[C@@H](C[C@@H]7C8)C[C@@H]8C6)C(OC)=CC=C2OC	O=C(OC)C1=CC=NO1	CN1CCCN2C1=NCCC2	BrC1=CN=CC=C1	36.03481726
CC(C)C(C=C(C(C)C)C=C1C(C)C)=C1C2=C(P([C@@]3(C[C@@H]4C5)C[C@H](C4)C[C@H]5C3)[C@]6(C7)C[C@@H](C[C@@H]7C8)C[C@@H]8C6)C(OC)=CC=C2OC	O=C(OC)C1=CC=NO1	CC(C)(C)/N=C(N(C)C)/N(C)C	BrC1=CC=C(CC)C=C1	5.605744575
CC(C)C(C=C(C(C)C)C=C1C(C)C)=C1C2=C(P([C@@]3(C[C@@H]4C5)C[C@H](C4)C[C@H]5C3)[C@]6(C7)C[C@@H](C[C@@H]7C8)C[C@@H]8C6)C(OC)=CC=C2OC	CCOC(C1=CON=C1)=O	CC(C)(C)/N=C(N(C)C)/N(C)C	BrC1=CN=CC=C1	0
CC(C)C(C=C(C(C)C)C=C1C(C)C)=C1C2=C(P([C@@]3(C[C@@H]4C5)C[C@H](C4)C[C@H]5C3)[C@]6(C7)C[C@@H](C[C@@H]7C8)C[C@@H]8C6)C(OC)=CC=C2OC	CC1=C(C(OCC)=O)C=NO1	CN(C)P(N(C)C)(N(C)C)=NP(N(C)C)(N(C)C)=NCC	IC1=NC=CC=C1	23.02454867
CC(C)C(C=C(C(C)C)C=C1C(C)C)=C1C2=C(P(C(C)(C)C)C(C)(C)C)C(OC)=CC=C2OC	CC1=NOC=C1	CN1CCCN2C1=NCCC2	IC1=CC=C(C(F)(F)F)C=C1	47.67937659
CC(C)C(C=C(C(C)C)C=C1C(C)C)=C1C2=C(P(C3CCCCC3)C4CCCCC4)C=CC=C2	CC1=CC(N2C=CC=C2)=NO1	CN1CCCN2C1=NCCC2	IC1=NC=CC=C1	62.64059826
CC(C)C(C=C(C(C)C)C=C1C(C)C)=C1C2=C(P(C(C)(C)C)C(C)(C)C)C(OC)=CC=C2OC	CC1=CC(C)=NO1	CN1CCCN2C1=NCCC2	BrC1=CC=C(C(F)(F)F)C=C1	33.56777138
CC(C)C(C=C(C(C)C)C=C1C(C)C)=C1C2=C(P(C3CCCCC3)C4CCCCC4)C=CC=C2	CC1=CC=NO1	CN(C)P(N(C)C)(N(C)C)=NP(N(C)C)(N(C)C)=NCC	IC1=CC=C(C(F)(F)F)C=C1	16.16257939
CC(C)C(C=C(C(C)C)C=C1C(C)C)=C1C2=C(P(C(C)(C)C)C(C)(C)C)C=CC=C2	CCOC(C1=CON=C1)=O	CN(C)P(N(C)C)(N(C)C)=NP(N(C)C)(N(C)C)=NCC	IC1=CC=C(CC)C=C1	8.36792795
CC(C)C(C=C(C(C)C)C=C1C(C)C)=C1C2=C(P(C(C)(C)C)C(C)(C)C)C(OC)=CC=C2OC	CC1=NOC(C(OCC)=O)=C1	CN1CCCN2C1=NCCC2	IC1=CC=C(OC)C=C1	45.97105208
CC(C)C(C=C(C(C)C)C=C1C(C)C)=C1C2=C(P(C(C)(C)C)C(C)(C)C)C(OC)=CC=C2OC	C1(N(CC2=CC=CC=C2)CC3=CC=CC=C3)=CC=NO1	CN1CCCN2C1=NCCC2	ClC1=CC=C(OC)C=C1	0
CC(C)C(C=C(C(C)C)C=C1C(C)C)=C1C2=C(P([C@@]3(C[C@@H]4C5)C[C@H](C4)C[C@H]5C3)[C@]6(C7)C[C@@H](C[C@@H]7C8)C[C@@H]8C6)C(OC)=CC=C2OC	C1(C2=CC=CC=C2)=CC=NO1	CC(C)(C)/N=C(N(C)C)/N(C)C	BrC1=NC=CC=C1	39.09372544
CC(C)C(C=C(C(C)C)C=C1C(C)C)=C1C2=C(P(C(C)(C)C)C(C)(C)C)C=CC=C2	CC1=CC(C)=NO1	CN1CCCN2C1=NCCC2	BrC1=NC=CC=C1	80.02551627
CC(C)C(C=C(C(C)C)C=C1C(C)C)=C1C2=C(P(C(C)(C)C)C(C)(C)C)C=CC=C2	CC1=NOC(C2=CC=CC=C2)=C1	CN1CCCN2C1=NCCC2	IC1=CC=C(C(F)(F)F)C=C1	42.25144884
CC(C)C(C=C(C(C)C)C=C1C(C)C)=C1C2=C(P(C(C)(C)C)C(C)(C)C)C(OC)=CC=C2OC	CCOC(C1=NOC=C1)=O	CC(C)(C)/N=C(N(C)C)/N(C)C	ClC1=NC=CC=C1	58.32558385
CC(C)C(C=C(C(C)C)C=C1C(C)C)=C1C2=C(P(C(C)(C)C)C(C)(C)C)C=CC=C2	COC1=NOC(C(OCC)=O)=C1	CN1CCCN2C1=NCCC2	ClC1=CC=C(C(F)(F)F)C=C1	24.48223218
CC(C)C(C=C(C(C)C)C=C1C(C)C)=C1C2=C(P(C(C)(C)C)C(C)(C)C)C(OC)=CC=C2OC	CCOC(C1=NOC=C1)=O	CN1CCCN2C1=NCCC2	IC1=NC=CC=C1	89.55924552
CC(C)C(C=C(C(C)C)C=C1C(C)C)=C1C2=C(P(C(C)(C)C)C(C)(C)C)C(OC)=CC=C2OC	C12=C(C=CC=C2)ON=C1	CC(C)(C)/N=C(N(C)C)/N(C)C	IC1=CC=C(C(F)(F)F)C=C1	33.0062022
CC(C)C(C=C(C(C)C)C=C1C(C)C)=C1C2=C(P([C@@]3(C[C@@H]4C5)C[C@H](C4)C[C@H]5C3)[C@]6(C7)C[C@@H](C[C@@H]7C8)C[C@@H]8C6)C(OC)=CC=C2OC	C1(C2=CC=CC=C2)=CON=C1	CC(C)(C)/N=C(N(C)C)/N(C)C	IC1=CN=CC=C1	58.943816
CC(C)C(C=C(C(C)C)C=C1C(C)C)=C1C2=C(P(C(C)(C)C)C(C)(C)C)C=CC=C2	CC1=C(C(OCC)=O)C=NO1	CN1CCCN2C1=NCCC2	ClC1=CC=C(OC)C=C1	2.863405084
CC(C)C(C=C(C(C)C)C=C1C(C)C)=C1C2=C(P(C(C)(C)C)C(C)(C)C)C(OC)=CC=C2OC	COC1=NOC(C(OCC)=O)=C1	CC(C)(C)/N=C(N(C)C)/N(C)C	IC1=CN=CC=C1	65.50667277
CC(C)C(C=C(C(C)C)C=C1C(C)C)=C1C2=C(P(C(C)(C)C)C(C)(C)C)C=CC=C2	FC(C=CC=C1F)=C1C2=CC=NO2	CC(C)(C)/N=C(N(C)C)/N(C)C	IC1=CC=C(CC)C=C1	59.93053961
CC(C)C(C=C(C(C)C)C=C1C(C)C)=C1C2=C(P(C(C)(C)C)C(C)(C)C)C=CC=C2	CC1=NOC=C1	CN1CCCN2C1=NCCC2	IC1=CN=CC=C1	92.25602815
CC(C)C(C=C(C(C)C)C=C1C(C)C)=C1C2=C(P(C(C)(C)C)C(C)(C)C)C=CC=C2	O=C(OC)C1=NOC(C2=CC=CS2)=C1	CN(C)P(N(C)C)(N(C)C)=NP(N(C)C)(N(C)C)=NCC	IC1=CC=C(C(F)(F)F)C=C1	38.16592165
CC(C)C(C=C(C(C)C)C=C1C(C)C)=C1C2=C(P(C(C)(C)C)C(C)(C)C)C=CC=C2	C1(C2=CC=CC=C2)=NOC=C1	CN1CCCN2C1=NCCC2	ClC1=CC=C(C(F)(F)F)C=C1	45.04099086
CC(C)C(C=C(C(C)C)C=C1C(C)C)=C1C2=C(P(C3CCCCC3)C4CCCCC4)C=CC=C2	C1(C2=CC=CC=C2)=NOC=C1	CN1CCCN2C1=NCCC2	BrC1=CC=C(OC)C=C1	10.60791195
CC(C)C(C=C(C(C)C)C=C1C(C)C)=C1C2=C(P(C3CCCCC3)C4CCCCC4)C=CC=C2	CC1=CC(C(OCC)=O)=NO1	CN1CCCN2C1=NCCC2	IC1=CC=C(OC)C=C1	26.96354436
CC(C)C(C=C(C(C)C)C=C1C(C)C)=C1C2=C(P(C3CCCCC3)C4CCCCC4)C=CC=C2	CC1=CC(C(OCC)=O)=NO1	CC(C)(C)/N=C(N(C)C)/N(C)C	IC1=CC=C(C(F)(F)F)C=C1	41.70005044
CC(C)C(C=C(C(C)C)C=C1C(C)C)=C1C2=C(P(C(C)(C)C)C(C)(C)C)C=CC=C2	CC1=CC(C(OCC)=O)=NO1	CC(C)(C)/N=C(N(C)C)/N(C)C	ClC1=NC=CC=C1	73.64322424
CC(C)C(C=C(C(C)C)C=C1C(C)C)=C1C2=C(P([C@@]3(C[C@@H]4C5)C[C@H](C4)C[C@H]5C3)[C@]6(C7)C[C@@H](C[C@@H]7C8)C[C@@H]8C6)C(OC)=CC=C2OC	CC1=CC=NO1	CN(C)P(N(C)C)(N(C)C)=NP(N(C)C)(N(C)C)=NCC	IC1=CN=CC=C1	5.39705828
CC(C)C(C=C(C(C)C)C=C1C(C)C)=C1C2=C(P(C(C)(C)C)C(C)(C)C)C=CC=C2	CC1=CC=NO1	CC(C)(C)/N=C(N(C)C)/N(C)C	ClC1=CN=CC=C1	12.05436323
CC(C)C(C=C(C(C)C)C=C1C(C)C)=C1C2=C(P(C3CCCCC3)C4CCCCC4)C=CC=C2	CCOC(C1=CON=C1)=O	CC(C)(C)/N=C(N(C)C)/N(C)C	IC1=CC=C(OC)C=C1	1.933202382
CC(C)C(C=C(C(C)C)C=C1C(C)C)=C1C2=C(P(C(C)(C)C)C(C)(C)C)C(OC)=CC=C2OC	C1(N(CC2=CC=CC=C2)CC3=CC=CC=C3)=NOC=C1	CN(C)P(N(C)C)(N(C)C)=NP(N(C)C)(N(C)C)=NCC	ClC1=CC=C(C(F)(F)F)C=C1	14.29478531
CC(C)C(C=C(C(C)C)C=C1C(C)C)=C1C2=C(P([C@@]3(C[C@@H]4C5)C[C@H](C4)C[C@H]5C3)[C@]6(C7)C[C@@H](C[C@@H]7C8)C[C@@H]8C6)C(OC)=CC=C2OC	CC1=C(C(OCC)=O)C=NO1	CC(C)(C)/N=C(N(C)C)/N(C)C	BrC1=CC=C(CC)C=C1	3.744544243
CC(C)C(C=C(C(C)C)C=C1C(C)C)=C1C2=C(P(C3CCCCC3)C4CCCCC4)C=CC=C2	O=C(OC)C1=NOC(C2=CC=CO2)=C1	CN(C)P(N(C)C)(N(C)C)=NP(N(C)C)(N(C)C)=NCC	ClC1=CC=C(CC)C=C1	0.340410651
CC(C)C(C=C(C(C)C)C=C1C(C)C)=C1C2=C(P([C@@]3(C[C@@H]4C5)C[C@H](C4)C[C@H]5C3)[C@]6(C7)C[C@@H](C[C@@H]7C8)C[C@@H]8C6)C(OC)=CC=C2OC	C12=CON=C1C=CC=C2	CN1CCCN2C1=NCCC2	ClC1=CN=CC=C1	0
CC(C)C(C=C(C(C)C)C=C1C(C)C)=C1C2=C(P([C@@]3(C[C@@H]4C5)C[C@H](C4)C[C@H]5C3)[C@]6(C7)C[C@@H](C[C@@H]7C8)C[C@@H]8C6)C(OC)=CC=C2OC	O=C(OC)C1=NOC(C2=CC=CO2)=C1	CN(C)P(N(C)C)(N(C)C)=NP(N(C)C)(N(C)C)=NCC	IC1=CC=C(CC)C=C1	64.24887053
CC(C)C(C=C(C(C)C)C=C1C(C)C)=C1C2=C(P(C(C)(C)C)C(C)(C)C)C=CC=C2	CC1=NOC(C2=CC=CC=C2)=C1	CC(C)(C)/N=C(N(C)C)/N(C)C	BrC1=CN=CC=C1	65.91039362
CC(C)C(C=C(C(C)C)C=C1C(C)C)=C1C2=C(P([C@@]3(C[C@@H]4C5)C[C@H](C4)C[C@H]5C3)[C@]6(C7)C[C@@H](C[C@@H]7C8)C[C@@H]8C6)C(OC)=CC=C2OC	C12=C(C=CC=C2)ON=C1	CN(C)P(N(C)C)(N(C)C)=NP(N(C)C)(N(C)C)=NCC	BrC1=CC=C(OC)C=C1	13.34881918
CC(C)C(C=C(C(C)C)C=C1C(C)C)=C1C2=C(P([C@@]3(C[C@@H]4C5)C[C@H](C4)C[C@H]5C3)[C@]6(C7)C[C@@H](C[C@@H]7C8)C[C@@H]8C6)C(OC)=CC=C2OC	CC1=CC=NO1	CN1CCCN2C1=NCCC2	BrC1=NC=CC=C1	82.57086092
CC(C)C(C=C(C(C)C)C=C1C(C)C)=C1C2=C(P(C(C)(C)C)C(C)(C)C)C=CC=C2	CC1=NOC(C(OCC)=O)=C1	CN1CCCN2C1=NCCC2	IC1=CC=C(OC)C=C1	53.675534
CC(C)C(C=C(C(C)C)C=C1C(C)C)=C1C2=C(P(C(C)(C)C)C(C)(C)C)C=CC=C2	C12=CON=C1C=CC=C2	CC(C)(C)/N=C(N(C)C)/N(C)C	BrC1=CC=C(CC)C=C1	12.68915479
CC(C)C(C=C(C(C)C)C=C1C(C)C)=C1C2=C(P(C3CCCCC3)C4CCCCC4)C=CC=C2	CC1=CC(C)=NO1	CN(C)P(N(C)C)(N(C)C)=NP(N(C)C)(N(C)C)=NCC	BrC1=CC=C(C(F)(F)F)C=C1	13.47157217
CC(C)C(C=C(C(C)C)C=C1C(C)C)=C1C2=C(P(C(C)(C)C)C(C)(C)C)C=CC=C2	O=C(OC)C1=CC=NO1	CN(C)P(N(C)C)(N(C)C)=NP(N(C)C)(N(C)C)=NCC	BrC1=NC=CC=C1	23.65087488
CC(C)C(C=C(C(C)C)C=C1C(C)C)=C1C2=C(P(C(C)(C)C)C(C)(C)C)C(OC)=CC=C2OC	O=C(OC)C1=NOC(C2=CC=CO2)=C1	CC(C)(C)/N=C(N(C)C)/N(C)C	BrC1=CC=C(C(F)(F)F)C=C1	36.39098731
CC(C)C(C=C(C(C)C)C=C1C(C)C)=C1C2=C(P(C(C)(C)C)C(C)(C)C)C=CC=C2	C12=CON=C1C=CC=C2	CN(C)P(N(C)C)(N(C)C)=NP(N(C)C)(N(C)C)=NCC	IC1=CC=C(C(F)(F)F)C=C1	10.49048013
CC(C)C(C=C(C(C)C)C=C1C(C)C)=C1C2=C(P(C(C)(C)C)C(C)(C)C)C=CC=C2	CC1=NOC=C1	CC(C)(C)/N=C(N(C)C)/N(C)C	BrC1=CN=CC=C1	85.68357471
CC(C)C(C=C(C(C)C)C=C1C(C)C)=C1C2=C(P([C@@]3(C[C@@H]4C5)C[C@H](C4)C[C@H]5C3)[C@]6(C7)C[C@@H](C[C@@H]7C8)C[C@@H]8C6)C(OC)=CC=C2OC	CCOC(C1=CON=C1)=O	CN(C)P(N(C)C)(N(C)C)=NP(N(C)C)(N(C)C)=NCC	ClC1=CC=C(OC)C=C1	0
CC(C)C(C=C(C(C)C)C=C1C(C)C)=C1C2=C(P(C(C)(C)C)C(C)(C)C)C=CC=C2	C1(N(CC2=CC=CC=C2)CC3=CC=CC=C3)=NOC=C1	CN(C)P(N(C)C)(N(C)C)=NP(N(C)C)(N(C)C)=NCC	IC1=CC=C(OC)C=C1	63.53284655
CC(C)C(C=C(C(C)C)C=C1C(C)C)=C1C2=C(P([C@@]3(C[C@@H]4C5)C[C@H](C4)C[C@H]5C3)[C@]6(C7)C[C@@H](C[C@@H]7C8)C[C@@H]8C6)C(OC)=CC=C2OC	CC1=NOC=C1	CN1CCCN2C1=NCCC2	ClC1=CC=C(OC)C=C1	0.355367929
CC(C)C(C=C(C(C)C)C=C1C(C)C)=C1C2=C(P(C(C)(C)C)C(C)(C)C)C(OC)=CC=C2OC	CC1=CC=NO1	CN(C)P(N(C)C)(N(C)C)=NP(N(C)C)(N(C)C)=NCC	IC1=CC=C(CC)C=C1	17.15607423
CC(C)C(C=C(C(C)C)C=C1C(C)C)=C1C2=C(P(C(C)(C)C)C(C)(C)C)C(OC)=CC=C2OC	CC1=NOC(C(OCC)=O)=C1	CC(C)(C)/N=C(N(C)C)/N(C)C	ClC1=CN=CC=C1	2.234092607
CC(C)C(C=C(C(C)C)C=C1C(C)C)=C1C2=C(P(C(C)(C)C)C(C)(C)C)C(OC)=CC=C2OC	O=C(OC)C1=NOC(C2=CC=CS2)=C1	CN1CCCN2C1=NCCC2	ClC1=CC=C(C(F)(F)F)C=C1	6.03417912
CC(C)C(C=C(C(C)C)C=C1C(C)C)=C1C2=C(P(C(C)(C)C)C(C)(C)C)C(OC)=CC=C2OC	C1(C2=CC=CC=C2)=CC=NO1	CN1CCCN2C1=NCCC2	IC1=CC=C(CC)C=C1	77.02732986
CC(C)C(C=C(C(C)C)C=C1C(C)C)=C1C2=C(P(C(C)(C)C)C(C)(C)C)C=CC=C2	CCOC(C1=NOC=C1)=O	CC(C)(C)/N=C(N(C)C)/N(C)C	ClC1=CN=CC=C1	25.82773903
CC(C)C(C=C(C(C)C)C=C1C(C)C)=C1C2=C(P(C(C)(C)C)C(C)(C)C)C=CC=C2	CC1=CC(N2C=CC=C2)=NO1	CN(C)P(N(C)C)(N(C)C)=NP(N(C)C)(N(C)C)=NCC	IC1=CN=CC=C1	77.66689194
CC(C)C(C=C(C(C)C)C=C1C(C)C)=C1C2=C(P([C@@]3(C[C@@H]4C5)C[C@H](C4)C[C@H]5C3)[C@]6(C7)C[C@@H](C[C@@H]7C8)C[C@@H]8C6)C(OC)=CC=C2OC	C1(C2=CC=CC=C2)=CC=NO1	CN(C)P(N(C)C)(N(C)C)=NP(N(C)C)(N(C)C)=NCC	ClC1=CC=C(C(F)(F)F)C=C1	6.575127297
CC(C)C(C=C(C(C)C)C=C1C(C)C)=C1C2=C(P(C(C)(C)C)C(C)(C)C)C=CC=C2	C1(N(CC2=CC=CC=C2)CC3=CC=CC=C3)=NOC=C1	CN1CCCN2C1=NCCC2	BrC1=NC=CC=C1	83.82537223
CC(C)C(C=C(C(C)C)C=C1C(C)C)=C1C2=C(P(C(C)(C)C)C(C)(C)C)C(OC)=CC=C2OC	C12=CON=C1C=CC=C2	CN1CCCN2C1=NCCC2	ClC1=CC=C(C(F)(F)F)C=C1	0.413827697
CC(C)C(C=C(C(C)C)C=C1C(C)C)=C1C2=C(P(C(C)(C)C)C(C)(C)C)C=CC=C2	C1(N(CC2=CC=CC=C2)CC3=CC=CC=C3)=CC=NO1	CN(C)P(N(C)C)(N(C)C)=NP(N(C)C)(N(C)C)=NCC	IC1=CC=C(CC)C=C1	21.40006849
CC(C)C(C=C(C(C)C)C=C1C(C)C)=C1C2=C(P([C@@]3(C[C@@H]4C5)C[C@H](C4)C[C@H]5C3)[C@]6(C7)C[C@@H](C[C@@H]7C8)C[C@@H]8C6)C(OC)=CC=C2OC	C12=C(C=CC=C2)ON=C1	CN1CCCN2C1=NCCC2	ClC1=NC=CC=C1	60.52865164
CC(C)C(C=C(C(C)C)C=C1C(C)C)=C1C2=C(P(C(C)(C)C)C(C)(C)C)C=CC=C2	O=C(OC)C1=NOC(C2=CC=CO2)=C1	CN1CCCN2C1=NCCC2	IC1=CC=C(CC)C=C1	65.42133393
CC(C)C(C=C(C(C)C)C=C1C(C)C)=C1C2=C(P(C(C)(C)C)C(C)(C)C)C(OC)=CC=C2OC	CCOC(C1=CON=C1)=O	CC(C)(C)/N=C(N(C)C)/N(C)C	IC1=CC=C(CC)C=C1	6.026719466
CC(C)C(C=C(C(C)C)C=C1C(C)C)=C1C2=C(P([C@@]3(C[C@@H]4C5)C[C@H](C4)C[C@H]5C3)[C@]6(C7)C[C@@H](C[C@@H]7C8)C[C@@H]8C6)C(OC)=CC=C2OC	C1(N(CC2=CC=CC=C2)CC3=CC=CC=C3)=CC=NO1	CN1CCCN2C1=NCCC2	ClC1=CC=C(CC)C=C1	1.005881291
CC(C)C(C=C(C(C)C)C=C1C(C)C)=C1C2=C(P([C@@]3(C[C@@H]4C5)C[C@H](C4)C[C@H]5C3)[C@]6(C7)C[C@@H](C[C@@H]7C8)C[C@@H]8C6)C(OC)=CC=C2OC	C1(N(CC2=CC=CC=C2)CC3=CC=CC=C3)=CC=NO1	CN1CCCN2C1=NCCC2	IC1=CC=C(OC)C=C1	46.3015164
CC(C)C(C=C(C(C)C)C=C1C(C)C)=C1C2=C(P(C(C)(C)C)C(C)(C)C)C(OC)=CC=C2OC	CC1=CC=NO1	CN(C)P(N(C)C)(N(C)C)=NP(N(C)C)(N(C)C)=NCC	IC1=CN=CC=C1	5.007207988
CC(C)C(C=C(C(C)C)C=C1C(C)C)=C1C2=C(P(C3CCCCC3)C4CCCCC4)C=CC=C2	CC1=NOC(C(OCC)=O)=C1	CN1CCCN2C1=NCCC2	BrC1=CC=C(C(F)(F)F)C=C1	34.80628557
CC(C)C(C=C(C(C)C)C=C1C(C)C)=C1C2=C(P([C@@]3(C[C@@H]4C5)C[C@H](C4)C[C@H]5C3)[C@]6(C7)C[C@@H](C[C@@H]7C8)C[C@@H]8C6)C(OC)=CC=C2OC	CC1=C(C(OCC)=O)C=NO1	CN(C)P(N(C)C)(N(C)C)=NP(N(C)C)(N(C)C)=NCC	ClC1=NC=CC=C1	15.64688259
CC(C)C(C=C(C(C)C)C=C1C(C)C)=C1C2=C(P([C@@]3(C[C@@H]4C5)C[C@H](C4)C[C@H]5C3)[C@]6(C7)C[C@@H](C[C@@H]7C8)C[C@@H]8C6)C(OC)=CC=C2OC	C1(N(CC2=CC=CC=C2)CC3=CC=CC=C3)=CC=NO1	CN1CCCN2C1=NCCC2	BrC1=NC=CC=C1	39.71442231
CC(C)C(C=C(C(C)C)C=C1C(C)C)=C1C2=C(P([C@@]3(C[C@@H]4C5)C[C@H](C4)C[C@H]5C3)[C@]6(C7)C[C@@H](C[C@@H]7C8)C[C@@H]8C6)C(OC)=CC=C2OC	O=C(OC)C1=NOC(C2=CC=CS2)=C1	CC(C)(C)/N=C(N(C)C)/N(C)C	ClC1=CC=C(CC)C=C1	0.52608193
CC(C)C(C=C(C(C)C)C=C1C(C)C)=C1C2=C(P(C3CCCCC3)C4CCCCC4)C=CC=C2	C12=C(C=CC=C2)ON=C1	CN(C)P(N(C)C)(N(C)C)=NP(N(C)C)(N(C)C)=NCC	ClC1=CC=C(C(F)(F)F)C=C1	16.76617673
CC(C)C(C=C(C(C)C)C=C1C(C)C)=C1C2=C(P(C(C)(C)C)C(C)(C)C)C(OC)=CC=C2OC	CC1=CC(C(OCC)=O)=NO1	CN1CCCN2C1=NCCC2	BrC1=CC=C(C(F)(F)F)C=C1	47.555818
CC(C)C(C=C(C(C)C)C=C1C(C)C)=C1C2=C(P(C(C)(C)C)C(C)(C)C)C=CC=C2	C1(N(CC2=CC=CC=C2)CC3=CC=CC=C3)=CC=NO1	CN(C)P(N(C)C)(N(C)C)=NP(N(C)C)(N(C)C)=NCC	ClC1=CC=C(CC)C=C1	6.581266653
CC(C)C(C=C(C(C)C)C=C1C(C)C)=C1C2=C(P([C@@]3(C[C@@H]4C5)C[C@H](C4)C[C@H]5C3)[C@]6(C7)C[C@@H](C[C@@H]7C8)C[C@@H]8C6)C(OC)=CC=C2OC	CC1=NOC(C2=CC=CC=C2)=C1	CN1CCCN2C1=NCCC2	BrC1=CC=C(OC)C=C1	41.28466002
CC(C)C(C=C(C(C)C)C=C1C(C)C)=C1C2=C(P(C(C)(C)C)C(C)(C)C)C(OC)=CC=C2OC	C12=C(C=CC=C2)ON=C1	CN(C)P(N(C)C)(N(C)C)=NP(N(C)C)(N(C)C)=NCC	IC1=CN=CC=C1	73.24639173
CC(C)C(C=C(C(C)C)C=C1C(C)C)=C1C2=C(P(C(C)(C)C)C(C)(C)C)C=CC=C2	CCOC(C1=CON=C1)=O	CN1CCCN2C1=NCCC2	ClC1=CC=C(OC)C=C1	2.720923971
CC(C)C(C=C(C(C)C)C=C1C(C)C)=C1C2=C(P(C(C)(C)C)C(C)(C)C)C=CC=C2	CC1=CC(C(OCC)=O)=NO1	CC(C)(C)/N=C(N(C)C)/N(C)C	ClC1=CC=C(C(F)(F)F)C=C1	31.88044847
CC(C)C(C=C(C(C)C)C=C1C(C)C)=C1C2=C(P(C(C)(C)C)C(C)(C)C)C=CC=C2	O=C(OC)C1=NOC(C2=CC=CO2)=C1	CN1CCCN2C1=NCCC2	BrC1=NC=CC=C1	83.38501147
CC(C)C(C=C(C(C)C)C=C1C(C)C)=C1C2=C(P(C(C)(C)C)C(C)(C)C)C(OC)=CC=C2OC	COC1=NOC(C(OCC)=O)=C1	CC(C)(C)/N=C(N(C)C)/N(C)C	ClC1=CC=C(OC)C=C1	0
CC(C)C(C=C(C(C)C)C=C1C(C)C)=C1C2=C(P(C(C)(C)C)C(C)(C)C)C=CC=C2	CC1=CC(N2C=CC=C2)=NO1	CN(C)P(N(C)C)(N(C)C)=NP(N(C)C)(N(C)C)=NCC	BrC1=CC=C(C(F)(F)F)C=C1	33.91258635
CC(C)C(C=C(C(C)C)C=C1C(C)C)=C1C2=C(P(C3CCCCC3)C4CCCCC4)C=CC=C2	FC(C=CC=C1F)=C1C2=CC=NO2	CN(C)P(N(C)C)(N(C)C)=NP(N(C)C)(N(C)C)=NCC	ClC1=CC=C(CC)C=C1	7.713999512
[truncated: 1,956 more rows]
