# Supplementary material for: Reaction performance prediction with an extrapolative and interpretable graph model based on chemical knowledge
Source: Nat Commun. 2023 Jun 15;14:3569. doi: 10.1038/s41467-023-39283-x (PMC10272164; doi:10.1038/s41467-023-39283-x)
Supplement: Supplementary file 4 — Source Data [file 41467_2023_39283_MOESM4_ESM.zip › Source Data/data2.csv]

Catalyst	Imine	Thiol	Output
O=P1(O)OC2=C(C3=CC=CC=C3)C=C4C(C=CC=C4)=C2C5=C(O1)C(C6=CC=CC=C6)=CC7=C5C=CC=C7	O=C(C1=CC=CC=C1)/N=C/C2=CC=C(C(F)(F)F)C=C2	CCS	0.501758501
O=P1(O)OC2=C(C3=C(F)C=C(OC)C=C3F)C=C4C(C=CC=C4)=[C@]2[C@]5=C(O1)C(C6=C(F)C=C(OC)C=C6F)=CC7=C5C=CC=C7	O=C(C1=CC=CC=C1)/N=C/C2=CC=C(C(F)(F)F)C=C2	CCS	1.074990526
O=P1(O)OC2=C(C3=C(C)C=C(C)C=C3C)C=C4C(C=CC=C4)=C2C5=C(O1)[C@@]([C@@]6=C(C)C=C(C)C=C6C)=CC7=C5C=CC=C7	O=C(C1=CC=CC=C1)/N=C/C2=CC=C(C(F)(F)F)C=C2	CCS	1.17989059
O=P1(O)OC2=C(C3=CC(C)=C(OC(C)C)C(C)=C3)C=C4C(C=CC=C4)=C2C5=C(O1)C(C6=CC(C)=C(OC(C)C)C(C)=C6)=CC7=C5C=CC=C7	O=C(C1=CC=CC=C1)/N=C/C2=CC=C(C(F)(F)F)C=C2	CCS	0.446373616
O=P1(O)OC2=C(C3=CC=C(S(F)(F)(F)(F)F)C=C3)C=C4C(C=CC=C4)=C2C5=C(O1)C(C6=CC=C(S(F)(F)(F)(F)F)C=C6)=CC7=C5C=CC=C7	O=C(C1=CC=CC=C1)/N=C/C2=CC=C(C(F)(F)F)C=C2	CCS	0.5302345
O=P1(O)OC2=C(C3=CC(C4=CC(C(F)(F)F)=CC(C(F)(F)F)=C4)=CC(C5=CC(C(F)(F)F)=CC(C(F)(F)F)=C5)=C3)C=C6C(C=CC=C6)=C2C7=C(O1)C(C8=CC(C9=CC(C(F)(F)F)=CC(C(F)(F)F)=C9)=CC(C%10=CC(C(F)(F)F)=CC(C(F)(F)F)=C%10)=C8)=CC%11=C7C=CC=C%11	O=C(C1=CC=CC=C1)/N=C/C2=CC=C(C(F)(F)F)C=C2	CCS	0.749510758
O=P1(O)OC2=C(CC3=CC=C(OC)C=C3)C=C4C(CCCC4)=C2C5=C(O1)C(CC6=CC=C(OC)C=C6)=CC7=C5CCCC7	O=C(C1=CC=CC=C1)/N=C/C2=CC=C(C(F)(F)F)C=C2	CCS	-0.264892334
O=P1(O)OC2=C(CC3=CC(C(F)(F)F)=CC(C(F)(F)F)=C3)C=C4C(CCCC4)=C2C5=C(O1)C(CC6=CC(C(F)(F)F)=CC(C(F)(F)F)=C6)=CC7=C5CCCC7	O=C(C1=CC=CC=C1)/N=C/C2=CC=C(C(F)(F)F)C=C2	CCS	-0.240111033
O=P1(O)OC2=C(CC3=C(C=CC=C4)C4=CC5=C3C=CC=C5)C=C6C(C=CC=C6)=C2C7=C(O1)C(CC8=C(C=CC=C9)C9=CC%10=C8C=CC=C%10)=CC%11=C7C=CC=C%11	O=C(C1=CC=CC=C1)/N=C/C2=CC=C(C(F)(F)F)C=C2	CCS	0.264892334
O=P1(O)OC2=C(CC3=CC=C(C(F)(F)F)C=C3C(F)(F)F)C=C4C(C=CC=C4)=C2C5=C(O1)C(CC6=C(C(F)(F)F)C=C(C(F)(F)F)C=C6)=CC7=C5C=CC=C7	O=C(C1=CC=CC=C1)/N=C/C2=CC=C(C(F)(F)F)C=C2	CCS	-0.215535446
O=P1(O)OC2=C([Si](C3=CC=CC=C3)(C)C4=CC=CC=C4)C=C5C(C=CC=C5)=C2C6=C(O1)C([Si](C7=CC=CC=C7)(C8=CC=CC=C8)C)=CC9=C6C=CC=C9	O=C(C1=CC=CC=C1)/N=C/C2=CC=C(C(F)(F)F)C=C2	CCS	0.289903935
O=P1(O)OC2=C(C3=CC(C4=CC=C(OC)C=C4)=CC(C5=CC=C(OC)C=C5)=C3)C=C6C(C=CC=C6)=C2C7=C(O1)C(C8=CC(C9=CC=C(OC)C=C9)=CC(C%10=CC=C(OC)C=C%10)=C8)=CC%11=C7C=CC=C%11	O=C(C1=CC=CC=C1)/N=C/C2=CC=C(C(F)(F)F)C=C2	CCS	0.820945045
O=P1(O)OC2=C(Br)C=C3C(C=CC=C3)=C2C4=C(O1)C(Br)=CC5=CC=CC=C54	O=C(C1=CC=CC=C1)/N=C/C2=CC=C(C(F)(F)F)C=C2	CCS	-0.142812956
O=P1(O)OC2=C(Br)C=C3C(CCCC3)=C2C4=C(O1)C(Br)=CC5=C4CCCC5	O=C(C1=CC=CC=C1)/N=C/C2=CC=C(C(F)(F)F)C=C2	CCS	-0.118834511
O=P1(O)OC2=C([Si](C3=CC=CC=C3)(C4=CC=CC=C4)C5=CC=CC=C5)C=C6C(C=CC=C6)=C2C7=C(O1)C([Si](C8=CC=CC=C8)(C9=CC=CC=C9)C%10=CC=CC=C%10)=CC%11=C7C=CC=C%11	O=C(C1=CC=CC=C1)/N=C/C2=CC=C(C(F)(F)F)C=C2	CCS	0
O=P1(O)OC2=C([Si](C3=CC=CC=C3)(C4=CC=CC=C4)C5=CC=CC=C5)C=C6C(CCCC6)=C2C7=C(O1)C([Si](C8=CC=CC=C8)(C9=CC=CC=C9)C%10=CC=CC=C%10)=CC%11=C7CCCC%11	O=C(C1=CC=CC=C1)/N=C/C2=CC=C(C(F)(F)F)C=C2	CCS	0
O=P1(O)OC2=C([Si](C3=CC=C(C(C)(C)C)C=C3)(C4=CC=C(C(C)(C)C)C=C4)C5=CC=C(C(C)(C)C)C=C5)C=C6C(CCCC6)=C2C7=C(O1)C([Si](C8=CC=C(C(C)(C)C)C=C8)(C9=CC=C(C(C)(C)C)C=C9)C%10=CC=C(C(C)(C)C)C=C%10)=CC%11=C7CCCC%11	O=C(C1=CC=CC=C1)/N=C/C2=CC=C(C(F)(F)F)C=C2	CCS	0.023690626
O=P1(O)OC2=C(C3=CC(C4=C(C)C=C(C)C=C4C)=CC(C5=C(C)C=C(C)C=C5C)=C3)C=C6C(CCCC6)=C2C7=C(O1)C(C8=CC(C9=C(C)C=C(C)C=C9C)=CC(C%10=C(C)C=C(C)C=C%10C)=C8)=CC%11=C7CCCC%11	O=C(C1=CC=CC=C1)/N=C/C2=CC=C(C(F)(F)F)C=C2	CCS	0.820945045
O=P1(O)OC2=C(C3=C(C(C)C)C=C(C4=CC=C(C(C)(C)C)C=C4)C=C3C(C)C)C=C5C(C=CC=C5)=[C@]2[C@]6=C(O1)C(C7=C(C(C)C)C=C(C8=CC=C(C(C)(C)C)C=C8)C=C7C(C)C)=CC9=C6C=CC=C9	O=C(C1=CC=CC=C1)/N=C/C2=CC=C(C(F)(F)F)C=C2	CCS	1.17989059
O=P1(O)OC2=C(CC)C=C3C(CCCC3)=C2C4=C(O1)C(CC)=CC5=C4CCCC5	O=C(C1=CC=CC=C1)/N=C/C2=CC=C(C(F)(F)F)C=C2	CCS	-0.118834511
O=P1(O)OC2=[C@]([C@]3=C(Cl)C=C(Cl)C=C3Cl)C=C4C(CCCC4)=[C@]2[C@]5=C(O1)C(C6=C(Cl)C=C(Cl)C=C6Cl)=CC7=C5CCCC7	O=C(C1=CC=CC=C1)/N=C/C2=CC=C(C(F)(F)F)C=C2	CCS	1.152342057
O=P1(O)OC2=C(C3=CC=C(OC)C=C3)C=C4C(C=CC=C4)=C2C5=C(O1)C(C6=CC=C(OC)C=C6)=CC7=C5C=CC=C7	O=C(C1=CC=CC=C1)/N=C/C2=CC=C(C(F)(F)F)C=C2	CCS	0.392793996
O=P1(O)OC2=C(C3=C(OCC)C=CC(C)=C3)C=C4C(C=CC=C4)=C2C5=C(O1)C(C6=CC(C)=CC=C6OCC)=CC7=C5C=CC=C7	O=C(C1=CC=CC=C1)/N=C/C2=CC=C(C(F)(F)F)C=C2	CCS	0.858676701
O=P1(O)OC2=C(C3=CC(COC)=CC=C3)C=C4C(C=CC=C4)=C2C5=C(O1)C(C6=CC=CC(COC)=C6)=CC7=C5C=CC=C7	O=C(C1=CC=CC=C1)/N=C/C2=CC=C(C(F)(F)F)C=C2	CCS	0.559297578
O=P1(O)OC2=C(C3=CC(COC)=CC=C3)C=C4C(CCCC4)=C2C5=C(O1)C(C6=CC=CC(COC)=C6)=CC7=C5CCCC7	O=C(C1=CC=CC=C1)/N=C/C2=CC=C(C(F)(F)F)C=C2	CCS	0.5302345
O=P1(O)OC2=C(C3=CC=C(C)C=C3)C=C4C(C=CC=C4)=C2C5=C(O1)C(C6=CC=C(C)C=C6)=CC7=C5C=CC=C7	O=C(C1=CC=CC=C1)/N=C/C2=CC=C(C(F)(F)F)C=C2	CCS	0.501758501
O=P1(O)OC2=C(C3=C(OC(F)(F)F)C=CC=C3)C=C4C(C=CC=C4)=C2C5=C(O1)C(C6=CC=CC=C6OC(F)(F)F)=CC7=C5C=CC=C7	O=C(C1=CC=CC=C1)/N=C/C2=CC=C(C(F)(F)F)C=C2	CCS	0.589002233
O=P1(O)OC2=C(C3=C(C=CC=C4)C4=CC5=C3C=CC=C5)C=C6C(C=CC=C6)=C2C7=C(O1)[C@@]([C@@]8=C(C=CC=C9)C9=CC%10=C8C=CC=C%10)=CC%11=C7C=CC=C%11	O=C(C1=CC=CC=C1)/N=C/C2=CC=C(C(F)(F)F)C=C2	CCS	1.125722444
O=P1(O)OC2=C(C3=CC=C(C(C)(C)C)C=C3)C=C4C(C=CC=C4)=C2C5=C(O1)C(C6=CC=C(C(C)(C)C)C=C6)=CC7=C5C=CC=C7	O=C(C1=CC=CC=C1)/N=C/C2=CC=C(C(F)(F)F)C=C2	CCS	0.5302345
O=P1(O)OC2=C(C3=C(C=CC4=CC=CC(C=C5)=C46)C6=C5C=C3)C=C7C(C=CC=C7)=C2C8=C(O1)C(C9=CC=C(C=C%10)C%11=C9C=CC%12=CC=CC%10=C%11%12)=CC%13=C8C=CC=C%13	O=C(C1=CC=CC=C1)/N=C/C2=CC=C(C(F)(F)F)C=C2	CCS	0.650583556
O=P1(O)OC2=C(C3=C(C4=CC(C=CC=C5)=C5C=C4)C=CC=C3)C=C6C(CCCC6)=C2C7=C(O1)C(C8=CC=CC=C8C9=CC=C(C=CC=C%10)C%10=C9)=CC%11=C7CCCC%11	O=C(C1=CC=CC=C1)/N=C/C2=CC=C(C(F)(F)F)C=C2	CCS	0.749510758
O=P1(O)OC2=C(C3=CC(C4=CC(C=CC=C5)=C5C=C4)=CC=C3)C=C6C(C=CC=C6)=C2C7=C(O1)C(C8=CC=CC(C9=CC=C(C=CC=C%10)C%10=C9)=C8)=CC%11=C7C=CC=C%11	O=C(C1=CC=CC=C1)/N=C/C2=CC=C(C(F)(F)F)C=C2	CCS	0.419377753
O=P1(O)OC2=C(C3=CC=C(C4=CC=C(C=CC=C5)C5=C4)C=C3)C=C6C(C=CC=C6)=C2C7=C(O1)C(C8=CC=C(C9=CC(C=CC=C%10)=C%10C=C9)C=C8)=CC%11=C7C=CC=C%11	O=C(C1=CC=CC=C1)/N=C/C2=CC=C(C(F)(F)F)C=C2	CCS	0.446373616
O=P1(O)OC2=C(C3=CC=C(C4CCCCC4)C=C3)C=C5C(CCCC5)=C2C6=C(O1)C(C7=CC=C(C8CCCCC8)C=C7)=CC9=C6CCCC9	O=C(C1=CC=CC=C1)/N=C/C2=CC=C(C(F)(F)F)C=C2	CCS	0.5302345
O=P1(O)OC2=C(C3=C(OC)C=CC=C3OC)C=C4C(C=CC=C4)=C2C5=C(O1)[C@@]([C@@]6=C(OC)C=CC=C6OC)=CC7=C5C=CC=C7	O=C(C1=CC=CC=C1)/N=C/C2=CC=C(C(F)(F)F)C=C2	CCS	1.208449001
O=P1(O)OC2=C(C3=CC(C(F)(F)F)=CC(C(F)(F)F)=C3)C=C4C(C=CC=C4)=C2C5=C(O1)C(C6=CC(C(F)(F)F)=CC(C(F)(F)F)=C6)=CC7=C5C=CC=C7	O=C(C1=CC=CC=C1)/N=C/C2=CC=C(C(F)(F)F)C=C2	CCS	0.820945045
O=P1(O)OC2=C(C3=CC(C(F)(F)F)=CC(C(F)(F)F)=C3)C=C4C(CCCC4)=C2C5=C(O1)C(C6=CC(C(F)(F)F)=CC(C(F)(F)F)=C6)=CC7=C5CCCC7	O=C(C1=CC=CC=C1)/N=C/C2=CC=C(C(F)(F)F)C=C2	CCS	0.366586769
O=P1(O)OC2=C(C3=C(C(C)C)C=C(C(C)C)C=C3C(C)C)C=C4C(C=CC=C4)=C2C5=C(O1)[C@@]([C@@]6=C(C(C)C)C=C(C(C)C)C=C6C(C)C)=CC7=C5C=CC=C7	O=C(C1=CC=CC=C1)/N=C/C2=CC=C(C(F)(F)F)C=C2	CCS	1.531802956
O=P1(O)OC2=C(C3=C(C4CCCCC4)C=C(C5CCCCC5)C=C3C6CCCCC6)C=C7C(C=CC=C7)=C2C8=C(O1)[C@@]([C@@]9=C(C%10CCCCC%10)C=C(C%11CCCCC%11)C=C9C%12CCCCC%12)=CC%13=C8C=CC=C%13	O=C(C1=CC=CC=C1)/N=C/C2=CC=C(C(F)(F)F)C=C2	CCS	1.531802956
O=P1(O)OC2=C(C3=CC(C(C)(C)C)=CC(C(C)(C)C)=C3)C=C4C(C=CC=C4)=C2C5=C(O1)C(C6=CC(C(C)(C)C)=CC(C(C)(C)C)=C6)=CC7=C5C=CC=C7	O=C(C1=CC=CC=C1)/N=C/C2=CC=C(C(F)(F)F)C=C2	CCS	1.370103771
O=P1(O)OC2=C(C3=CC(C(C)(C)C)=CC(C(C)(C)C)=C3)C=C4C(CCCC4)=C2C5=C(O1)C(C6=CC(C(C)(C)C)=CC(C(C)(C)C)=C6)=CC7=C5CCCC7	O=C(C1=CC=CC=C1)/N=C/C2=CC=C(C(F)(F)F)C=C2	CCS	1.301167112
O=P1(O)OC2=C(C3=CC=C(C4=CC(C(F)(F)F)=CC(C(F)(F)F)=C4)C=C3)C=C5C(C=CC=C5)=C2C6=C(O1)C(C7=CC=C(C8=CC(C(F)(F)F)=CC(C(F)(F)F)=C8)C=C7)=CC9=C6C=CC=C9	O=C(C1=CC=CC=C1)/N=C/C2=CC=C(C(F)(F)F)C=C2	CCS	1.301167112
O=P1(O)OC2=C(C3=C(C=CC=C4)C4=C(C5=CC(C=CC=C6)=C6C=C5)C7=C3C=CC=C7)C=C8C(C=CC=C8)=[C@]2[C@]9=C(O1)C(C%10=C(C=CC=C%11)C%11=C(C%12=CC=C(C=CC=C%13)C%13=C%12)C%14=C%10C=CC=C%14)=CC%15=C9C=CC=C%15	O=C(C1=CC=CC=C1)/N=C/C2=CC=C(C(F)(F)F)C=C2	CCS	1.446325365
O=P1(O)OC2=C(C3=CC=CC=C3)C=C4C(C=CC=C4)=C2C5=C(O1)C(C6=CC=CC=C6)=CC7=C5C=CC=C7	O=C(C1=CC=CC=C1)/N=C/C2=CC=C(C(F)(F)F)C=C2	SC1=CC=C(OC)C=C1	1.125722444
O=P1(O)OC2=C(C3=CC=C(S(F)(F)(F)(F)F)C=C3)C=C4C(C=CC=C4)=C2C5=C(O1)C(C6=CC=C(S(F)(F)(F)(F)F)C=C6)=CC7=C5C=CC=C7	O=C(C1=CC=CC=C1)/N=C/C2=CC=C(C(F)(F)F)C=C2	SC1=CC=C(OC)C=C1	0.981980567
O=P1(O)OC2=C(CC3=CC=C(OC)C=C3)C=C4C(CCCC4)=C2C5=C(O1)C(CC6=CC=C(OC)C=C6)=CC7=C5CCCC7	O=C(C1=CC=CC=C1)/N=C/C2=CC=C(C(F)(F)F)C=C2	SC1=CC=C(OC)C=C1	0.264892334
O=P1(O)OC2=C(CC3=CC(C(F)(F)F)=CC(C(F)(F)F)=C3)C=C4C(CCCC4)=C2C5=C(O1)C(CC6=CC(C(F)(F)F)=CC(C(F)(F)F)=C6)=CC7=C5CCCC7	O=C(C1=CC=CC=C1)/N=C/C2=CC=C(C(F)(F)F)C=C2	SC1=CC=C(OC)C=C1	0.366586769
O=P1(O)OC2=C(CC3=C(C=CC=C4)C4=CC5=C3C=CC=C5)C=C6C(C=CC=C6)=C2C7=C(O1)C(CC8=C(C=CC=C9)C9=CC%10=C8C=CC=C%10)=CC%11=C7C=CC=C%11	O=C(C1=CC=CC=C1)/N=C/C2=CC=C(C(F)(F)F)C=C2	SC1=CC=C(OC)C=C1	0.650583556
O=P1(O)OC2=C(CC3=CC=C(C(F)(F)F)C=C3C(F)(F)F)C=C4C(C=CC=C4)=C2C5=C(O1)C(CC6=C(C(F)(F)F)C=C(C(F)(F)F)C=C6)=CC7=C5C=CC=C7	O=C(C1=CC=CC=C1)/N=C/C2=CC=C(C(F)(F)F)C=C2	SC1=CC=C(OC)C=C1	0.240111033
O=P1(O)OC2=C([Si](C3=CC=CC=C3)(C)C4=CC=CC=C4)C=C5C(C=CC=C5)=C2C6=C(O1)C([Si](C7=CC=CC=C7)(C8=CC=CC=C8)C)=CC9=C6C=CC=C9	O=C(C1=CC=CC=C1)/N=C/C2=CC=C(C(F)(F)F)C=C2	SC1=CC=C(OC)C=C1	0.858676701
O=P1(O)OC2=C(C3=CC(C(C)(C)C)=CC(C(C)(C)C)=C3)C=C4C(C=CC=C4)=C2C5=C(O1)C(C6=CC(C(C)(C)C)=CC(C(C)(C)C)=C6)=CC7=C5C=CC=C7	O=C(C1=CC=CC=C1)/N=C/C2=CC=C(C(F)(F)F)C=C2	SC1=CC=C(OC)C=C1	0.650583556
O=P1(O)OC2=C(C3=CC(C(C)(C)C)=CC(C(C)(C)C)=C3)C=C4C(CCCC4)=C2C5=C(O1)C(C6=CC(C(C)(C)C)=CC(C(C)(C)C)=C6)=CC7=C5CCCC7	O=C(C1=CC=CC=C1)/N=C/C2=CC=C(C(F)(F)F)C=C2	SC1=CC=C(OC)C=C1	0.619408639
O=P1(O)OC2=C(Br)C=C3C(C=CC=C3)=C2C4=C(O1)C(Br)=CC5=CC=CC=C54	O=C(C1=CC=CC=C1)/N=C/C2=CC=C(C(F)(F)F)C=C2	SC1=CC=C(OC)C=C1	0.264892334
O=P1(O)OC2=C(Br)C=C3C(CCCC3)=C2C4=C(O1)C(Br)=CC5=C4CCCC5	O=C(C1=CC=CC=C1)/N=C/C2=CC=C(C(F)(F)F)C=C2	SC1=CC=C(OC)C=C1	0.240111033
O=P1(O)OC2=C([Si](C3=CC=CC=C3)(C4=CC=CC=C4)C5=CC=CC=C5)C=C6C(C=CC=C6)=C2C7=C(O1)C([Si](C8=CC=CC=C8)(C9=CC=CC=C9)C%10=CC=CC=C%10)=CC%11=C7C=CC=C%11	O=C(C1=CC=CC=C1)/N=C/C2=CC=C(C(F)(F)F)C=C2	SC1=CC=C(OC)C=C1	0.166908496
O=P1(O)OC2=C([Si](C3=CC=CC=C3)(C4=CC=CC=C4)C5=CC=CC=C5)C=C6C(CCCC6)=C2C7=C(O1)C([Si](C8=CC=CC=C8)(C9=CC=CC=C9)C%10=CC=CC=C%10)=CC%11=C7CCCC%11	O=C(C1=CC=CC=C1)/N=C/C2=CC=C(C(F)(F)F)C=C2	SC1=CC=C(OC)C=C1	0.118834511
O=P1(O)OC2=C([Si](C3=CC=C(C(C)(C)C)C=C3)(C4=CC=C(C(C)(C)C)C=C4)C5=CC=C(C(C)(C)C)C=C5)C=C6C(CCCC6)=C2C7=C(O1)C([Si](C8=CC=C(C(C)(C)C)C=C8)(C9=CC=C(C(C)(C)C)C=C9)C%10=CC=C(C(C)(C)C)C=C%10)=CC%11=C7CCCC%11	O=C(C1=CC=CC=C1)/N=C/C2=CC=C(C(F)(F)F)C=C2	SC1=CC=C(OC)C=C1	0
O=P1(O)OC2=C(C3=CC=C(C4=CC(C(F)(F)F)=CC(C(F)(F)F)=C4)C=C3)C=C5C(C=CC=C5)=C2C6=C(O1)C(C7=CC=C(C8=CC(C(F)(F)F)=CC(C(F)(F)F)=C8)C=C7)=CC9=C6C=CC=C9	O=C(C1=CC=CC=C1)/N=C/C2=CC=C(C(F)(F)F)C=C2	SC1=CC=C(OC)C=C1	0.715545793
O=P1(O)OC2=C(CC)C=C3C(CCCC3)=C2C4=C(O1)C(CC)=CC5=C4CCCC5	O=C(C1=CC=CC=C1)/N=C/C2=CC=C(C(F)(F)F)C=C2	SC1=CC=C(OC)C=C1	0.264892334
O=P1(O)OC2=C(C3=CC(COC)=CC=C3)C=C4C(CCCC4)=C2C5=C(O1)C(C6=CC=CC(COC)=C6)=CC7=C5CCCC7	O=C(C1=CC=CC=C1)/N=C/C2=CC=C(C(F)(F)F)C=C2	SC1=CC=C(OC)C=C1	1.027207628
O=P1(O)OC2=C(C3=CC=C(C)C=C3)C=C4C(C=CC=C4)=C2C5=C(O1)C(C6=CC=C(C)C=C6)=CC7=C5C=CC=C7	O=C(C1=CC=CC=C1)/N=C/C2=CC=C(C(F)(F)F)C=C2	SC1=CC=C(OC)C=C1	1.125722444
O=P1(O)OC2=C(C3=CC=C(C4CCCCC4)C=C3)C=C5C(CCCC5)=C2C6=C(O1)C(C7=CC=C(C8CCCCC8)C=C7)=CC9=C6CCCC9	O=C(C1=CC=CC=C1)/N=C/C2=CC=C(C(F)(F)F)C=C2	SC1=CC=C(OC)C=C1	1.125722444
O=P1(O)OC2=C(C3=CC(C(F)(F)F)=CC(C(F)(F)F)=C3)C=C4C(C=CC=C4)=C2C5=C(O1)C(C6=CC(C(F)(F)F)=CC(C(F)(F)F)=C6)=CC7=C5C=CC=C7	O=C(C1=CC=CC=C1)/N=C/C2=CC=C(C(F)(F)F)C=C2	SC1=CC=C(OC)C=C1	1.074990526
O=P1(O)OC2=C(C3=CC(C(F)(F)F)=CC(C(F)(F)F)=C3)C=C4C(CCCC4)=C2C5=C(O1)C(C6=CC(C(F)(F)F)=CC(C(F)(F)F)=C6)=CC7=C5CCCC7	O=C(C1=CC=CC=C1)/N=C/C2=CC=C(C(F)(F)F)C=C2	SC1=CC=C(OC)C=C1	1.125722444
O=P1(O)OC2=C(C3=C(F)C=C(OC)C=C3F)C=C4C(C=CC=C4)=[C@]2[C@]5=C(O1)C(C6=C(F)C=C(OC)C=C6F)=CC7=C5C=CC=C7	O=C(C1=CC=CC=C1)/N=C/C2=CC=C(C(F)(F)F)C=C2	SC1=CC=C(OC)C=C1	1.370103771
O=P1(O)OC2=C(C3=C(C)C=C(C)C=C3C)C=C4C(C=CC=C4)=C2C5=C(O1)[C@@]([C@@]6=C(C)C=C(C)C=C6C)=CC7=C5C=CC=C7	O=C(C1=CC=CC=C1)/N=C/C2=CC=C(C(F)(F)F)C=C2	SC1=CC=C(OC)C=C1	2.304684113
O=P1(O)OC2=C(C3=C(C(C)C)C=C(C(C)C)C=C3C(C)C)C=C4C(C=CC=C4)=C2C5=C(O1)[C@@]([C@@]6=C(C(C)C)C=C(C(C)C)C=C6C(C)C)=CC7=C5C=CC=C7	O=C(C1=CC=CC=C1)/N=C/C2=CC=C(C(F)(F)F)C=C2	SC1=CC=C(OC)C=C1	1.743657522
O=P1(O)OC2=C(C3=CC(C)=C(OC(C)C)C(C)=C3)C=C4C(C=CC=C4)=C2C5=C(O1)C(C6=CC(C)=C(OC(C)C)C(C)=C6)=CC7=C5C=CC=C7	O=C(C1=CC=CC=C1)/N=C/C2=CC=C(C(F)(F)F)C=C2	SC1=CC=C(OC)C=C1	1.370103771
O=P1(O)OC2=C(C3=C(C4CCCCC4)C=C(C5CCCCC5)C=C3C6CCCCC6)C=C7C(C=CC=C7)=C2C8=C(O1)[C@@]([C@@]9=C(C%10CCCCC%10)C=C(C%11CCCCC%11)C=C9C%12CCCCC%12)=CC%13=C8C=CC=C%13	O=C(C1=CC=CC=C1)/N=C/C2=CC=C(C(F)(F)F)C=C2	SC1=CC=C(OC)C=C1	3.134624572
O=P1(O)OC2=C(C3=CC(C4=CC(C(F)(F)F)=CC(C(F)(F)F)=C4)=CC(C5=CC(C(F)(F)F)=CC(C(F)(F)F)=C5)=C3)C=C6C(C=CC=C6)=C2C7=C(O1)C(C8=CC(C9=CC(C(F)(F)F)=CC(C(F)(F)F)=C9)=CC(C%10=CC(C(F)(F)F)=CC(C(F)(F)F)=C%10)=C8)=CC%11=C7C=CC=C%11	O=C(C1=CC=CC=C1)/N=C/C2=CC=C(C(F)(F)F)C=C2	SC1=CC=C(OC)C=C1	1.370103771
O=P1(O)OC2=C(C3=CC(C4=CC=C(OC)C=C4)=CC(C5=CC=C(OC)C=C5)=C3)C=C6C(C=CC=C6)=C2C7=C(O1)C(C8=CC(C9=CC=C(OC)C=C9)=CC(C%10=CC=C(OC)C=C%10)=C8)=CC%11=C7C=CC=C%11	O=C(C1=CC=CC=C1)/N=C/C2=CC=C(C(F)(F)F)C=C2	SC1=CC=C(OC)C=C1	1.531802956
O=P1(O)OC2=C(C3=CC(C4=C(C)C=C(C)C=C4C)=CC(C5=C(C)C=C(C)C=C5C)=C3)C=C6C(CCCC6)=C2C7=C(O1)C(C8=CC(C9=C(C)C=C(C)C=C9C)=CC(C%10=C(C)C=C(C)C=C%10C)=C8)=CC%11=C7CCCC%11	O=C(C1=CC=CC=C1)/N=C/C2=CC=C(C(F)(F)F)C=C2	SC1=CC=C(OC)C=C1	1.531802956
O=P1(O)OC2=C(C3=C(C(C)C)C=C(C4=CC=C(C(C)(C)C)C=C4)C=C3C(C)C)C=C5C(C=CC=C5)=[C@]2[C@]6=C(O1)C(C7=C(C(C)C)C=C(C8=CC=C(C(C)(C)C)C=C8)C=C7C(C)C)=CC9=C6C=CC=C9	O=C(C1=CC=CC=C1)/N=C/C2=CC=C(C(F)(F)F)C=C2	SC1=CC=C(OC)C=C1	2.721168735
O=P1(O)OC2=C(C3=C(C=CC=C4)C4=C(C5=CC(C=CC=C6)=C6C=C5)C7=C3C=CC=C7)C=C8C(C=CC=C8)=[C@]2[C@]9=C(O1)C(C%10=C(C=CC=C%11)C%11=C(C%12=CC=C(C=CC=C%13)C%13=C%12)C%14=C%10C=CC=C%14)=CC%15=C9C=CC=C%15	O=C(C1=CC=CC=C1)/N=C/C2=CC=C(C(F)(F)F)C=C2	SC1=CC=C(OC)C=C1	2.304684113
O=P1(O)OC2=[C@]([C@]3=C(Cl)C=C(Cl)C=C3Cl)C=C4C(CCCC4)=[C@]2[C@]5=C(O1)C(C6=C(Cl)C=C(Cl)C=C6Cl)=CC7=C5CCCC7	O=C(C1=CC=CC=C1)/N=C/C2=CC=C(C(F)(F)F)C=C2	SC1=CC=C(OC)C=C1	2.478059282
O=P1(O)OC2=C(C3=CC=C(OC)C=C3)C=C4C(C=CC=C4)=C2C5=C(O1)C(C6=CC=C(OC)C=C6)=CC7=C5C=CC=C7	O=C(C1=CC=CC=C1)/N=C/C2=CC=C(C(F)(F)F)C=C2	SC1=CC=C(OC)C=C1	1.301167112
O=P1(O)OC2=C(C3=C(OCC)C=CC(C)=C3)C=C4C(C=CC=C4)=C2C5=C(O1)C(C6=CC(C)=CC=C6OCC)=CC7=C5C=CC=C7	O=C(C1=CC=CC=C1)/N=C/C2=CC=C(C(F)(F)F)C=C2	SC1=CC=C(OC)C=C1	1.301167112
O=P1(O)OC2=C(C3=CC(COC)=CC=C3)C=C4C(C=CC=C4)=C2C5=C(O1)C(C6=CC=CC(COC)=C6)=CC7=C5C=CC=C7	O=C(C1=CC=CC=C1)/N=C/C2=CC=C(C(F)(F)F)C=C2	SC1=CC=C(OC)C=C1	1.301167112
O=P1(O)OC2=C(C3=C(OC(F)(F)F)C=CC=C3)C=C4C(C=CC=C4)=C2C5=C(O1)C(C6=CC=CC=C6OC(F)(F)F)=CC7=C5C=CC=C7	O=C(C1=CC=CC=C1)/N=C/C2=CC=C(C(F)(F)F)C=C2	SC1=CC=C(OC)C=C1	1.882001124
O=P1(O)OC2=C(C3=C(C=CC=C4)C4=CC5=C3C=CC=C5)C=C6C(C=CC=C6)=C2C7=C(O1)[C@@]([C@@]8=C(C=CC=C9)C9=CC%10=C8C=CC=C%10)=CC%11=C7C=CC=C%11	O=C(C1=CC=CC=C1)/N=C/C2=CC=C(C(F)(F)F)C=C2	SC1=CC=C(OC)C=C1	1.446325365
O=P1(O)OC2=C(C3=CC=C(C(C)(C)C)C=C3)C=C4C(C=CC=C4)=C2C5=C(O1)C(C6=CC=C(C(C)(C)C)C=C6)=CC7=C5C=CC=C7	O=C(C1=CC=CC=C1)/N=C/C2=CC=C(C(F)(F)F)C=C2	SC1=CC=C(OC)C=C1	1.370103771
O=P1(O)OC2=C(C3=C(C=CC4=CC=CC(C=C5)=C46)C6=C5C=C3)C=C7C(C=CC=C7)=C2C8=C(O1)C(C9=CC=C(C=C%10)C%11=C9C=CC%12=CC=CC%10=C%11%12)=CC%13=C8C=CC=C%13	O=C(C1=CC=CC=C1)/N=C/C2=CC=C(C(F)(F)F)C=C2	SC1=CC=C(OC)C=C1	2.304684113
O=P1(O)OC2=C(C3=C(C4=CC(C=CC=C5)=C5C=C4)C=CC=C3)C=C6C(CCCC6)=C2C7=C(O1)C(C8=CC=CC=C8C9=CC=C(C=CC=C%10)C%10=C9)=CC%11=C7CCCC%11	O=C(C1=CC=CC=C1)/N=C/C2=CC=C(C(F)(F)F)C=C2	SC1=CC=C(OC)C=C1	1.743657522
O=P1(O)OC2=C(C3=CC(C4=CC(C=CC=C5)=C5C=C4)=CC=C3)C=C6C(C=CC=C6)=C2C7=C(O1)C(C8=CC=CC(C9=CC=C(C=CC=C%10)C%10=C9)=C8)=CC%11=C7C=CC=C%11	O=C(C1=CC=CC=C1)/N=C/C2=CC=C(C(F)(F)F)C=C2	SC1=CC=C(OC)C=C1	1.370103771
O=P1(O)OC2=C(C3=CC=C(C4=CC=C(C=CC=C5)C5=C4)C=C3)C=C6C(C=CC=C6)=C2C7=C(O1)C(C8=CC=C(C9=CC(C=CC=C%10)=C%10C=C9)C=C8)=CC%11=C7C=CC=C%11	O=C(C1=CC=CC=C1)/N=C/C2=CC=C(C(F)(F)F)C=C2	SC1=CC=C(OC)C=C1	1.301167112
O=P1(O)OC2=C(C3=C(OC)C=CC=C3OC)C=C4C(C=CC=C4)=C2C5=C(O1)[C@@]([C@@]6=C(OC)C=CC=C6OC)=CC7=C5C=CC=C7	O=C(C1=CC=CC=C1)/N=C/C2=CC=C(C(F)(F)F)C=C2	SC1=CC=C(OC)C=C1	2.478059282
O=P1(O)OC2=C(C3=CC=CC=C3)C=C4C(C=CC=C4)=C2C5=C(O1)C(C6=CC=CC=C6)=CC7=C5C=CC=C7	O=C(C1=CC=CC=C1)/N=C/C2=CC=C(C(F)(F)F)C=C2	SC1=CC=CC=C1	1.17989059
O=P1(O)OC2=C(C3=CC=C(S(F)(F)(F)(F)F)C=C3)C=C4C(C=CC=C4)=C2C5=C(O1)C(C6=CC=C(S(F)(F)(F)(F)F)C=C6)=CC7=C5C=CC=C7	O=C(C1=CC=CC=C1)/N=C/C2=CC=C(C(F)(F)F)C=C2	SC1=CC=CC=C1	1.125722444
O=P1(O)OC2=C(CC3=CC=C(OC)C=C3)C=C4C(CCCC4)=C2C5=C(O1)C(CC6=CC=C(OC)C=C6)=CC7=C5CCCC7	O=C(C1=CC=CC=C1)/N=C/C2=CC=C(C(F)(F)F)C=C2	SC1=CC=CC=C1	0.501758501
O=P1(O)OC2=C(CC3=CC(C(F)(F)F)=CC(C(F)(F)F)=C3)C=C4C(CCCC4)=C2C5=C(O1)C(CC6=CC(C(F)(F)F)=CC(C(F)(F)F)=C6)=CC7=C5CCCC7	O=C(C1=CC=CC=C1)/N=C/C2=CC=C(C(F)(F)F)C=C2	SC1=CC=CC=C1	0.682601444
O=P1(O)OC2=C(CC3=C(C=CC=C4)C4=CC5=C3C=CC=C5)C=C6C(C=CC=C6)=C2C7=C(O1)C(CC8=C(C=CC=C9)C9=CC%10=C8C=CC=C%10)=CC%11=C7C=CC=C%11	O=C(C1=CC=CC=C1)/N=C/C2=CC=C(C(F)(F)F)C=C2	SC1=CC=CC=C1	0.820945045
O=P1(O)OC2=C(CC3=CC=C(C(F)(F)F)C=C3C(F)(F)F)C=C4C(C=CC=C4)=C2C5=C(O1)C(CC6=C(C(F)(F)F)C=C(C(F)(F)F)C=C6)=CC7=C5C=CC=C7	O=C(C1=CC=CC=C1)/N=C/C2=CC=C(C(F)(F)F)C=C2	SC1=CC=CC=C1	0.515926322
O=P1(O)OC2=C([Si](C3=CC=CC=C3)(C)C4=CC=CC=C4)C=C5C(C=CC=C5)=C2C6=C(O1)C([Si](C7=CC=CC=C7)(C8=CC=CC=C8)C)=CC9=C6C=CC=C9	O=C(C1=CC=CC=C1)/N=C/C2=CC=C(C(F)(F)F)C=C2	SC1=CC=CC=C1	0.749510758
O=P1(O)OC2=C(Br)C=C3C(C=CC=C3)=C2C4=C(O1)C(Br)=CC5=CC=CC=C54	O=C(C1=CC=CC=C1)/N=C/C2=CC=C(C(F)(F)F)C=C2	SC1=CC=CC=C1	0.366586769
O=P1(O)OC2=C(Br)C=C3C(CCCC3)=C2C4=C(O1)C(Br)=CC5=C4CCCC5	O=C(C1=CC=CC=C1)/N=C/C2=CC=C(C(F)(F)F)C=C2	SC1=CC=CC=C1	0.340722979
O=P1(O)OC2=C([Si](C3=CC=CC=C3)(C4=CC=CC=C4)C5=CC=CC=C5)C=C6C(C=CC=C6)=C2C7=C(O1)C([Si](C8=CC=CC=C8)(C9=CC=CC=C9)C%10=CC=CC=C%10)=CC%11=C7C=CC=C%11	O=C(C1=CC=CC=C1)/N=C/C2=CC=C(C(F)(F)F)C=C2	SC1=CC=CC=C1	0.142812956
O=P1(O)OC2=C([Si](C3=CC=CC=C3)(C4=CC=CC=C4)C5=CC=CC=C5)C=C6C(CCCC6)=C2C7=C(O1)C([Si](C8=CC=CC=C8)(C9=CC=CC=C9)C%10=CC=CC=C%10)=CC%11=C7CCCC%11	O=C(C1=CC=CC=C1)/N=C/C2=CC=C(C(F)(F)F)C=C2	SC1=CC=CC=C1	0.142812956
O=P1(O)OC2=C([Si](C3=CC=C(C(C)(C)C)C=C3)(C4=CC=C(C(C)(C)C)C=C4)C5=CC=C(C(C)(C)C)C=C5)C=C6C(CCCC6)=C2C7=C(O1)C([Si](C8=CC=C(C(C)(C)C)C=C8)(C9=CC=C(C(C)(C)C)C=C9)C%10=CC=C(C(C)(C)C)C=C%10)=CC%11=C7CCCC%11	O=C(C1=CC=CC=C1)/N=C/C2=CC=C(C(F)(F)F)C=C2	SC1=CC=CC=C1	-0.023690626
O=P1(O)OC2=C(CC)C=C3C(CCCC3)=C2C4=C(O1)C(CC)=CC5=C4CCCC5	O=C(C1=CC=CC=C1)/N=C/C2=CC=C(C(F)(F)F)C=C2	SC1=CC=CC=C1	0.240111033
O=P1(O)OC2=C(C3=CC(COC)=CC=C3)C=C4C(C=CC=C4)=C2C5=C(O1)C(C6=CC=CC(COC)=C6)=CC7=C5C=CC=C7	O=C(C1=CC=CC=C1)/N=C/C2=CC=C(C(F)(F)F)C=C2	SC1=CC=CC=C1	1.17989059
O=P1(O)OC2=C(C3=CC(COC)=CC=C3)C=C4C(CCCC4)=C2C5=C(O1)C(C6=CC=CC(COC)=C6)=CC7=C5CCCC7	O=C(C1=CC=CC=C1)/N=C/C2=CC=C(C(F)(F)F)C=C2	SC1=CC=CC=C1	1.238109014
O=P1(O)OC2=C(C3=CC=C(C)C=C3)C=C4C(C=CC=C4)=C2C5=C(O1)C(C6=CC=C(C)C=C6)=CC7=C5C=CC=C7	O=C(C1=CC=CC=C1)/N=C/C2=CC=C(C(F)(F)F)C=C2	SC1=CC=CC=C1	0.981980567
O=P1(O)OC2=C(C3=CC=C(C4CCCCC4)C=C3)C=C5C(CCCC5)=C2C6=C(O1)C(C7=CC=C(C8CCCCC8)C=C7)=CC9=C6CCCC9	O=C(C1=CC=CC=C1)/N=C/C2=CC=C(C(F)(F)F)C=C2	SC1=CC=CC=C1	1.074990526
O=P1(O)OC2=C(C3=CC(C(F)(F)F)=CC(C(F)(F)F)=C3)C=C4C(CCCC4)=C2C5=C(O1)C(C6=CC(C(F)(F)F)=CC(C(F)(F)F)=C6)=CC7=C5CCCC7	O=C(C1=CC=CC=C1)/N=C/C2=CC=C(C(F)(F)F)C=C2	SC1=CC=CC=C1	1.17989059
O=P1(O)OC2=C(C3=C(F)C=C(OC)C=C3F)C=C4C(C=CC=C4)=[C@]2[C@]5=C(O1)C(C6=C(F)C=C(OC)C=C6F)=CC7=C5C=CC=C7	O=C(C1=CC=CC=C1)/N=C/C2=CC=C(C(F)(F)F)C=C2	SC1=CC=CC=C1	1.446325365
O=P1(O)OC2=C(C3=C(C)C=C(C)C=C3C)C=C4C(C=CC=C4)=C2C5=C(O1)[C@@]([C@@]6=C(C)C=C(C)C=C6C)=CC7=C5C=CC=C7	O=C(C1=CC=CC=C1)/N=C/C2=CC=C(C(F)(F)F)C=C2	SC1=CC=CC=C1	1.531802956
O=P1(O)OC2=C(C3=C(C(C)C)C=C(C(C)C)C=C3C(C)C)C=C4C(C=CC=C4)=C2C5=C(O1)[C@@]([C@@]6=C(C(C)C)C=C(C(C)C)C=C6C(C)C)=CC7=C5C=CC=C7	O=C(C1=CC=CC=C1)/N=C/C2=CC=C(C(F)(F)F)C=C2	SC1=CC=CC=C1	2.058499317
O=P1(O)OC2=C(C3=CC(C)=C(OC(C)C)C(C)=C3)C=C4C(C=CC=C4)=C2C5=C(O1)C(C6=CC(C)=C(OC(C)C)C(C)=C6)=CC7=C5C=CC=C7	O=C(C1=CC=CC=C1)/N=C/C2=CC=C(C(F)(F)F)C=C2	SC1=CC=CC=C1	1.370103771
O=P1(O)OC2=C(C3=C(C4CCCCC4)C=C(C5CCCCC5)C=C3C6CCCCC6)C=C7C(C=CC=C7)=C2C8=C(O1)[C@@]([C@@]9=C(C%10CCCCC%10)C=C(C%11CCCCC%11)C=C9C%12CCCCC%12)=CC%13=C8C=CC=C%13	O=C(C1=CC=CC=C1)/N=C/C2=CC=C(C(F)(F)F)C=C2	SC1=CC=CC=C1	3.134624572
O=P1(O)OC2=C(C3=CC(C4=CC(C(F)(F)F)=CC(C(F)(F)F)=C4)=CC(C5=CC(C(F)(F)F)=CC(C(F)(F)F)=C5)=C3)C=C6C(C=CC=C6)=C2C7=C(O1)C(C8=CC(C9=CC(C(F)(F)F)=CC(C(F)(F)F)=C9)=CC(C%10=CC(C(F)(F)F)=CC(C(F)(F)F)=C%10)=C8)=CC%11=C7C=CC=C%11	O=C(C1=CC=CC=C1)/N=C/C2=CC=C(C(F)(F)F)C=C2	SC1=CC=CC=C1	1.446325365
O=P1(O)OC2=C(C3=CC(C(C)(C)C)=CC(C(C)(C)C)=C3)C=C4C(C=CC=C4)=C2C5=C(O1)C(C6=CC(C(C)(C)C)=CC(C(C)(C)C)=C6)=CC7=C5C=CC=C7	O=C(C1=CC=CC=C1)/N=C/C2=CC=C(C(F)(F)F)C=C2	SC1=CC=CC=C1	1.370103771
O=P1(O)OC2=C(C3=CC(C(C)(C)C)=CC(C(C)(C)C)=C3)C=C4C(CCCC4)=C2C5=C(O1)C(C6=CC(C(C)(C)C)=CC(C(C)(C)C)=C6)=CC7=C5CCCC7	O=C(C1=CC=CC=C1)/N=C/C2=CC=C(C(F)(F)F)C=C2	SC1=CC=CC=C1	1.301167112
O=P1(O)OC2=C(C3=CC(C4=CC=C(OC)C=C4)=CC(C5=CC=C(OC)C=C5)=C3)C=C6C(C=CC=C6)=C2C7=C(O1)C(C8=CC(C9=CC=C(OC)C=C9)=CC(C%10=CC=C(OC)C=C%10)=C8)=CC%11=C7C=CC=C%11	O=C(C1=CC=CC=C1)/N=C/C2=CC=C(C(F)(F)F)C=C2	SC1=CC=CC=C1	1.446325365
O=P1(O)OC2=C(C3=CC=C(C4=CC(C(F)(F)F)=CC(C(F)(F)F)=C4)C=C3)C=C5C(C=CC=C5)=C2C6=C(O1)C(C7=CC=C(C8=CC(C(F)(F)F)=CC(C(F)(F)F)=C8)C=C7)=CC9=C6C=CC=C9	O=C(C1=CC=CC=C1)/N=C/C2=CC=C(C(F)(F)F)C=C2	SC1=CC=CC=C1	1.370103771
O=P1(O)OC2=C(C3=CC(C4=C(C)C=C(C)C=C4C)=CC(C5=C(C)C=C(C)C=C5C)=C3)C=C6C(CCCC6)=C2C7=C(O1)C(C8=CC(C9=C(C)C=C(C)C=C9C)=CC(C%10=C(C)C=C(C)C=C%10C)=C8)=CC%11=C7CCCC%11	O=C(C1=CC=CC=C1)/N=C/C2=CC=C(C(F)(F)F)C=C2	SC1=CC=CC=C1	1.531802956
O=P1(O)OC2=C(C3=C(C(C)C)C=C(C4=CC=C(C(C)(C)C)C=C4)C=C3C(C)C)C=C5C(C=CC=C5)=[C@]2[C@]6=C(O1)C(C7=C(C(C)C)C=C(C8=CC=C(C(C)(C)C)C=C8)C=C7C(C)C)=CC9=C6C=CC=C9	O=C(C1=CC=CC=C1)/N=C/C2=CC=C(C(F)(F)F)C=C2	SC1=CC=CC=C1	2.721168735
O=P1(O)OC2=C(C3=C(C=CC=C4)C4=C(C5=CC(C=CC=C6)=C6C=C5)C7=C3C=CC=C7)C=C8C(C=CC=C8)=[C@]2[C@]9=C(O1)C(C%10=C(C=CC=C%11)C%11=C(C%12=CC=C(C=CC=C%13)C%13=C%12)C%14=C%10C=CC=C%14)=CC%15=C9C=CC=C%15	O=C(C1=CC=CC=C1)/N=C/C2=CC=C(C(F)(F)F)C=C2	SC1=CC=CC=C1	2.058499317
O=P1(O)OC2=[C@]([C@]3=C(Cl)C=C(Cl)C=C3Cl)C=C4C(CCCC4)=[C@]2[C@]5=C(O1)C(C6=C(Cl)C=C(Cl)C=C6Cl)=CC7=C5CCCC7	O=C(C1=CC=CC=C1)/N=C/C2=CC=C(C(F)(F)F)C=C2	SC1=CC=CC=C1	1.578863981
O=P1(O)OC2=C(C3=CC=C(OC)C=C3)C=C4C(C=CC=C4)=C2C5=C(O1)C(C6=CC=C(OC)C=C6)=CC7=C5C=CC=C7	O=C(C1=CC=CC=C1)/N=C/C2=CC=C(C(F)(F)F)C=C2	SC1=CC=CC=C1	1.301167112
O=P1(O)OC2=C(C3=C(OCC)C=CC(C)=C3)C=C4C(C=CC=C4)=C2C5=C(O1)C(C6=CC(C)=CC=C6OCC)=CC7=C5C=CC=C7	O=C(C1=CC=CC=C1)/N=C/C2=CC=C(C(F)(F)F)C=C2	SC1=CC=CC=C1	1.370103771
O=P1(O)OC2=C(C3=C(OC(F)(F)F)C=CC=C3)C=C4C(C=CC=C4)=C2C5=C(O1)C(C6=CC=CC=C6OC(F)(F)F)=CC7=C5C=CC=C7	O=C(C1=CC=CC=C1)/N=C/C2=CC=C(C(F)(F)F)C=C2	SC1=CC=CC=C1	1.629422542
O=P1(O)OC2=C(C3=C(C=CC=C4)C4=CC5=C3C=CC=C5)C=C6C(C=CC=C6)=C2C7=C(O1)[C@@]([C@@]8=C(C=CC=C9)C9=CC%10=C8C=CC=C%10)=CC%11=C7C=CC=C%11	O=C(C1=CC=CC=C1)/N=C/C2=CC=C(C(F)(F)F)C=C2	SC1=CC=CC=C1	1.629422542
O=P1(O)OC2=C(C3=CC=C(C(C)(C)C)C=C3)C=C4C(C=CC=C4)=C2C5=C(O1)C(C6=CC=C(C(C)(C)C)C=C6)=CC7=C5C=CC=C7	O=C(C1=CC=CC=C1)/N=C/C2=CC=C(C(F)(F)F)C=C2	SC1=CC=CC=C1	1.301167112
O=P1(O)OC2=C(C3=C(C=CC4=CC=CC(C=C5)=C46)C6=C5C=C3)C=C7C(C=CC=C7)=C2C8=C(O1)C(C9=CC=C(C=C%10)C%11=C9C=CC%12=CC=CC%10=C%11%12)=CC%13=C8C=CC=C%13	O=C(C1=CC=CC=C1)/N=C/C2=CC=C(C(F)(F)F)C=C2	SC1=CC=CC=C1	1.743657522
O=P1(O)OC2=C(C3=C(C4=CC(C=CC=C5)=C5C=C4)C=CC=C3)C=C6C(CCCC6)=C2C7=C(O1)C(C8=CC=CC=C8C9=CC=C(C=CC=C%10)C%10=C9)=CC%11=C7CCCC%11	O=C(C1=CC=CC=C1)/N=C/C2=CC=C(C(F)(F)F)C=C2	SC1=CC=CC=C1	1.743657522
O=P1(O)OC2=C(C3=CC(C4=CC(C=CC=C5)=C5C=C4)=CC=C3)C=C6C(C=CC=C6)=C2C7=C(O1)C(C8=CC=CC(C9=CC=C(C=CC=C%10)C%10=C9)=C8)=CC%11=C7C=CC=C%11	O=C(C1=CC=CC=C1)/N=C/C2=CC=C(C(F)(F)F)C=C2	SC1=CC=CC=C1	1.370103771
O=P1(O)OC2=C(C3=CC=C(C4=CC=C(C=CC=C5)C5=C4)C=C3)C=C6C(C=CC=C6)=C2C7=C(O1)C(C8=CC=C(C9=CC(C=CC=C%10)=C%10C=C9)C=C8)=CC%11=C7C=CC=C%11	O=C(C1=CC=CC=C1)/N=C/C2=CC=C(C(F)(F)F)C=C2	SC1=CC=CC=C1	1.301167112
O=P1(O)OC2=C(C3=C(OC)C=CC=C3OC)C=C4C(C=CC=C4)=C2C5=C(O1)[C@@]([C@@]6=C(OC)C=CC=C6OC)=CC7=C5C=CC=C7	O=C(C1=CC=CC=C1)/N=C/C2=CC=C(C(F)(F)F)C=C2	SC1=CC=CC=C1	1.629422542
O=P1(O)OC2=C(C3=CC(C(F)(F)F)=CC(C(F)(F)F)=C3)C=C4C(C=CC=C4)=C2C5=C(O1)C(C6=CC(C(F)(F)F)=CC(C(F)(F)F)=C6)=CC7=C5C=CC=C7	O=C(C1=CC=CC=C1)/N=C/C2=CC=C(C(F)(F)F)C=C2	SC1=CC=CC=C1	1.407197088
O=P1(O)OC2=C(C3=CC=CC=C3)C=C4C(C=CC=C4)=C2C5=C(O1)C(C6=CC=CC=C6)=CC7=C5C=CC=C7	O=C(C1=CC=CC=C1)/N=C/C2=CC=C(C(F)(F)F)C=C2	SC1=CC=CC=C1C	1.238109014
O=P1(O)OC2=C(CC3=CC=C(OC)C=C3)C=C4C(CCCC4)=C2C5=C(O1)C(CC6=CC=C(OC)C=C6)=CC7=C5CCCC7	O=C(C1=CC=CC=C1)/N=C/C2=CC=C(C(F)(F)F)C=C2	SC1=CC=CC=C1C	0.289903935
O=P1(O)OC2=C(CC3=CC(C(F)(F)F)=CC(C(F)(F)F)=C3)C=C4C(CCCC4)=C2C5=C(O1)C(CC6=CC(C(F)(F)F)=CC(C(F)(F)F)=C6)=CC7=C5CCCC7	O=C(C1=CC=CC=C1)/N=C/C2=CC=C(C(F)(F)F)C=C2	SC1=CC=CC=C1C	0.559297578
O=P1(O)OC2=C(CC3=C(C=CC=C4)C4=CC5=C3C=CC=C5)C=C6C(C=CC=C6)=C2C7=C(O1)C(CC8=C(C=CC=C9)C9=CC%10=C8C=CC=C%10)=CC%11=C7C=CC=C%11	O=C(C1=CC=CC=C1)/N=C/C2=CC=C(C(F)(F)F)C=C2	SC1=CC=CC=C1C	0.820945045
O=P1(O)OC2=C(CC3=CC=C(C(F)(F)F)C=C3C(F)(F)F)C=C4C(C=CC=C4)=C2C5=C(O1)C(CC6=C(C(F)(F)F)C=C(C(F)(F)F)C=C6)=CC7=C5C=CC=C7	O=C(C1=CC=CC=C1)/N=C/C2=CC=C(C(F)(F)F)C=C2	SC1=CC=CC=C1C	0.264892334
O=P1(O)OC2=C([Si](C3=CC=CC=C3)(C)C4=CC=CC=C4)C=C5C(C=CC=C5)=C2C6=C(O1)C([Si](C7=CC=CC=C7)(C8=CC=CC=C8)C)=CC9=C6C=CC=C9	O=C(C1=CC=CC=C1)/N=C/C2=CC=C(C(F)(F)F)C=C2	SC1=CC=CC=C1C	0.820945045
O=P1(O)OC2=C(Br)C=C3C(C=CC=C3)=C2C4=C(O1)C(Br)=CC5=CC=CC=C54	O=C(C1=CC=CC=C1)/N=C/C2=CC=C(C(F)(F)F)C=C2	SC1=CC=CC=C1C	0.289903935
O=P1(O)OC2=C(Br)C=C3C(CCCC3)=C2C4=C(O1)C(Br)=CC5=C4CCCC5	O=C(C1=CC=CC=C1)/N=C/C2=CC=C(C(F)(F)F)C=C2	SC1=CC=CC=C1C	0.289903935
O=P1(O)OC2=C([Si](C3=CC=CC=C3)(C4=CC=CC=C4)C5=CC=CC=C5)C=C6C(C=CC=C6)=C2C7=C(O1)C([Si](C8=CC=CC=C8)(C9=CC=CC=C9)C%10=CC=CC=C%10)=CC%11=C7C=CC=C%11	O=C(C1=CC=CC=C1)/N=C/C2=CC=C(C(F)(F)F)C=C2	SC1=CC=CC=C1C	0.191142101
O=P1(O)OC2=C([Si](C3=CC=CC=C3)(C4=CC=CC=C4)C5=CC=CC=C5)C=C6C(CCCC6)=C2C7=C(O1)C([Si](C8=CC=CC=C8)(C9=CC=CC=C9)C%10=CC=CC=C%10)=CC%11=C7CCCC%11	O=C(C1=CC=CC=C1)/N=C/C2=CC=C(C(F)(F)F)C=C2	SC1=CC=CC=C1C	0.142812956
O=P1(O)OC2=C([Si](C3=CC=C(C(C)(C)C)C=C3)(C4=CC=C(C(C)(C)C)C=C4)C5=CC=C(C(C)(C)C)C=C5)C=C6C(CCCC6)=C2C7=C(O1)C([Si](C8=CC=C(C(C)(C)C)C=C8)(C9=CC=C(C(C)(C)C)C=C9)C%10=CC=C(C(C)(C)C)C=C%10)=CC%11=C7CCCC%11	O=C(C1=CC=CC=C1)/N=C/C2=CC=C(C(F)(F)F)C=C2	SC1=CC=CC=C1C	0
O=P1(O)OC2=C(CC)C=C3C(CCCC3)=C2C4=C(O1)C(CC)=CC5=C4CCCC5	O=C(C1=CC=CC=C1)/N=C/C2=CC=C(C(F)(F)F)C=C2	SC1=CC=CC=C1C	0.315171704
O=P1(O)OC2=C(C3=C(OCC)C=CC(C)=C3)C=C4C(C=CC=C4)=C2C5=C(O1)C(C6=CC(C)=CC=C6OCC)=CC7=C5C=CC=C7	O=C(C1=CC=CC=C1)/N=C/C2=CC=C(C(F)(F)F)C=C2	SC1=CC=CC=C1C	1.238109014
O=P1(O)OC2=C(C3=CC(COC)=CC=C3)C=C4C(CCCC4)=C2C5=C(O1)C(C6=CC=CC(COC)=C6)=CC7=C5CCCC7	O=C(C1=CC=CC=C1)/N=C/C2=CC=C(C(F)(F)F)C=C2	SC1=CC=CC=C1C	1.125722444
O=P1(O)OC2=C(C3=C(OC(F)(F)F)C=CC=C3)C=C4C(C=CC=C4)=C2C5=C(O1)C(C6=CC=CC=C6OC(F)(F)F)=CC7=C5C=CC=C7	O=C(C1=CC=CC=C1)/N=C/C2=CC=C(C(F)(F)F)C=C2	SC1=CC=CC=C1C	1.238109014
O=P1(O)OC2=C(C3=C(C4=CC(C=CC=C5)=C5C=C4)C=CC=C3)C=C6C(CCCC6)=C2C7=C(O1)C(C8=CC=CC=C8C9=CC=C(C=CC=C%10)C%10=C9)=CC%11=C7CCCC%11	O=C(C1=CC=CC=C1)/N=C/C2=CC=C(C(F)(F)F)C=C2	SC1=CC=CC=C1C	1.238109014
O=P1(O)OC2=C(C3=CC(C(F)(F)F)=CC(C(F)(F)F)=C3)C=C4C(C=CC=C4)=C2C5=C(O1)C(C6=CC(C(F)(F)F)=CC(C(F)(F)F)=C6)=CC7=C5C=CC=C7	O=C(C1=CC=CC=C1)/N=C/C2=CC=C(C(F)(F)F)C=C2	SC1=CC=CC=C1C	1.268975128
O=P1(O)OC2=C(C3=C(F)C=C(OC)C=C3F)C=C4C(C=CC=C4)=[C@]2[C@]5=C(O1)C(C6=C(F)C=C(OC)C=C6F)=CC7=C5C=CC=C7	O=C(C1=CC=CC=C1)/N=C/C2=CC=C(C(F)(F)F)C=C2	SC1=CC=CC=C1C	1.446325365
O=P1(O)OC2=C(C3=C(C)C=C(C)C=C3C)C=C4C(C=CC=C4)=C2C5=C(O1)[C@@]([C@@]6=C(C)C=C(C)C=C6C)=CC7=C5C=CC=C7	O=C(C1=CC=CC=C1)/N=C/C2=CC=C(C(F)(F)F)C=C2	SC1=CC=CC=C1C	1.629422542
O=P1(O)OC2=C(C3=C(C(C)C)C=C(C(C)C)C=C3C(C)C)C=C4C(C=CC=C4)=C2C5=C(O1)[C@@]([C@@]6=C(C(C)C)C=C(C(C)C)C=C6C(C)C)=CC7=C5C=CC=C7	O=C(C1=CC=CC=C1)/N=C/C2=CC=C(C(F)(F)F)C=C2	SC1=CC=CC=C1C	2.058499317
O=P1(O)OC2=C(C3=CC(C)=C(OC(C)C)C(C)=C3)C=C4C(C=CC=C4)=C2C5=C(O1)C(C6=CC(C)=C(OC(C)C)C(C)=C6)=CC7=C5C=CC=C7	O=C(C1=CC=CC=C1)/N=C/C2=CC=C(C(F)(F)F)C=C2	SC1=CC=CC=C1C	1.301167112
O=P1(O)OC2=C(C3=C(C4CCCCC4)C=C(C5CCCCC5)C=C3C6CCCCC6)C=C7C(C=CC=C7)=C2C8=C(O1)[C@@]([C@@]9=C(C%10CCCCC%10)C=C(C%11CCCCC%11)C=C9C%12CCCCC%12)=CC%13=C8C=CC=C%13	O=C(C1=CC=CC=C1)/N=C/C2=CC=C(C(F)(F)F)C=C2	SC1=CC=CC=C1C	2.058499317
O=P1(O)OC2=C(C3=CC=C(S(F)(F)(F)(F)F)C=C3)C=C4C(C=CC=C4)=C2C5=C(O1)C(C6=CC=C(S(F)(F)(F)(F)F)C=C6)=CC7=C5C=CC=C7	O=C(C1=CC=CC=C1)/N=C/C2=CC=C(C(F)(F)F)C=C2	SC1=CC=CC=C1C	1.301167112
O=P1(O)OC2=C(C3=CC(C4=CC(C(F)(F)F)=CC(C(F)(F)F)=C4)=CC(C5=CC(C(F)(F)F)=CC(C(F)(F)F)=C5)=C3)C=C6C(C=CC=C6)=C2C7=C(O1)C(C8=CC(C9=CC(C(F)(F)F)=CC(C(F)(F)F)=C9)=CC(C%10=CC(C(F)(F)F)=CC(C(F)(F)F)=C%10)=C8)=CC%11=C7C=CC=C%11	O=C(C1=CC=CC=C1)/N=C/C2=CC=C(C(F)(F)F)C=C2	SC1=CC=CC=C1C	1.531802956
O=P1(O)OC2=C(C3=CC(C(C)(C)C)=CC(C(C)(C)C)=C3)C=C4C(C=CC=C4)=C2C5=C(O1)C(C6=CC(C(C)(C)C)=CC(C(C)(C)C)=C6)=CC7=C5C=CC=C7	O=C(C1=CC=CC=C1)/N=C/C2=CC=C(C(F)(F)F)C=C2	SC1=CC=CC=C1C	1.370103771
O=P1(O)OC2=C(C3=CC(C(C)(C)C)=CC(C(C)(C)C)=C3)C=C4C(CCCC4)=C2C5=C(O1)C(C6=CC(C(C)(C)C)=CC(C(C)(C)C)=C6)=CC7=C5CCCC7	O=C(C1=CC=CC=C1)/N=C/C2=CC=C(C(F)(F)F)C=C2	SC1=CC=CC=C1C	1.301167112
O=P1(O)OC2=C(C3=CC(C4=CC=C(OC)C=C4)=CC(C5=CC=C(OC)C=C5)=C3)C=C6C(C=CC=C6)=C2C7=C(O1)C(C8=CC(C9=CC=C(OC)C=C9)=CC(C%10=CC=C(OC)C=C%10)=C8)=CC%11=C7C=CC=C%11	O=C(C1=CC=CC=C1)/N=C/C2=CC=C(C(F)(F)F)C=C2	SC1=CC=CC=C1C	1.743657522
O=P1(O)OC2=C(C3=CC=C(C4=CC(C(F)(F)F)=CC(C(F)(F)F)=C4)C=C3)C=C5C(C=CC=C5)=C2C6=C(O1)C(C7=CC=C(C8=CC(C(F)(F)F)=CC(C(F)(F)F)=C8)C=C7)=CC9=C6C=CC=C9	O=C(C1=CC=CC=C1)/N=C/C2=CC=C(C(F)(F)F)C=C2	SC1=CC=CC=C1C	1.301167112
O=P1(O)OC2=C(C3=CC(C4=C(C)C=C(C)C=C4C)=CC(C5=C(C)C=C(C)C=C5C)=C3)C=C6C(CCCC6)=C2C7=C(O1)C(C8=CC(C9=C(C)C=C(C)C=C9C)=CC(C%10=C(C)C=C(C)C=C%10C)=C8)=CC%11=C7CCCC%11	O=C(C1=CC=CC=C1)/N=C/C2=CC=C(C(F)(F)F)C=C2	SC1=CC=CC=C1C	1.629422542
O=P1(O)OC2=C(C3=C(C(C)C)C=C(C4=CC=C(C(C)(C)C)C=C4)C=C3C(C)C)C=C5C(C=CC=C5)=[C@]2[C@]6=C(O1)C(C7=C(C(C)C)C=C(C8=CC=C(C(C)(C)C)C=C8)C=C7C(C)C)=CC9=C6C=CC=C9	O=C(C1=CC=CC=C1)/N=C/C2=CC=C(C(F)(F)F)C=C2	SC1=CC=CC=C1C	3.134624572
O=P1(O)OC2=C(C3=C(C=CC=C4)C4=C(C5=CC(C=CC=C6)=C6C=C5)C7=C3C=CC=C7)C=C8C(C=CC=C8)=[C@]2[C@]9=C(O1)C(C%10=C(C=CC=C%11)C%11=C(C%12=CC=C(C=CC=C%13)C%13=C%12)C%14=C%10C=CC=C%14)=CC%15=C9C=CC=C%15	O=C(C1=CC=CC=C1)/N=C/C2=CC=C(C(F)(F)F)C=C2	SC1=CC=CC=C1C	2.721168735
O=P1(O)OC2=[C@]([C@]3=C(Cl)C=C(Cl)C=C3Cl)C=C4C(CCCC4)=[C@]2[C@]5=C(O1)C(C6=C(Cl)C=C(Cl)C=C6Cl)=CC7=C5CCCC7	O=C(C1=CC=CC=C1)/N=C/C2=CC=C(C(F)(F)F)C=C2	SC1=CC=CC=C1C	1.684091101
O=P1(O)OC2=C(C3=CC=C(OC)C=C3)C=C4C(C=CC=C4)=C2C5=C(O1)C(C6=CC=C(OC)C=C6)=CC7=C5C=CC=C7	O=C(C1=CC=CC=C1)/N=C/C2=CC=C(C(F)(F)F)C=C2	SC1=CC=CC=C1C	1.301167112
O=P1(O)OC2=C(C3=CC(COC)=CC=C3)C=C4C(C=CC=C4)=C2C5=C(O1)C(C6=CC=CC(COC)=C6)=CC7=C5C=CC=C7	O=C(C1=CC=CC=C1)/N=C/C2=CC=C(C(F)(F)F)C=C2	SC1=CC=CC=C1C	1.370103771
O=P1(O)OC2=C(C3=CC=C(C)C=C3)C=C4C(C=CC=C4)=C2C5=C(O1)C(C6=CC=C(C)C=C6)=CC7=C5C=CC=C7	O=C(C1=CC=CC=C1)/N=C/C2=CC=C(C(F)(F)F)C=C2	SC1=CC=CC=C1C	1.301167112
O=P1(O)OC2=C(C3=C(C=CC=C4)C4=CC5=C3C=CC=C5)C=C6C(C=CC=C6)=C2C7=C(O1)[C@@]([C@@]8=C(C=CC=C9)C9=CC%10=C8C=CC=C%10)=CC%11=C7C=CC=C%11	O=C(C1=CC=CC=C1)/N=C/C2=CC=C(C(F)(F)F)C=C2	SC1=CC=CC=C1C	1.882001124
O=P1(O)OC2=C(C3=CC=C(C(C)(C)C)C=C3)C=C4C(C=CC=C4)=C2C5=C(O1)C(C6=CC=C(C(C)(C)C)C=C6)=CC7=C5C=CC=C7	O=C(C1=CC=CC=C1)/N=C/C2=CC=C(C(F)(F)F)C=C2	SC1=CC=CC=C1C	1.531802956
O=P1(O)OC2=C(C3=C(C=CC4=CC=CC(C=C5)=C46)C6=C5C=C3)C=C7C(C=CC=C7)=C2C8=C(O1)C(C9=CC=C(C=C%10)C%11=C9C=CC%12=CC=CC%10=C%11%12)=CC%13=C8C=CC=C%13	O=C(C1=CC=CC=C1)/N=C/C2=CC=C(C(F)(F)F)C=C2	SC1=CC=CC=C1C	2.721168735
O=P1(O)OC2=C(C3=CC(C4=CC(C=CC=C5)=C5C=C4)=CC=C3)C=C6C(C=CC=C6)=C2C7=C(O1)C(C8=CC=CC(C9=CC=C(C=CC=C%10)C%10=C9)=C8)=CC%11=C7C=CC=C%11	O=C(C1=CC=CC=C1)/N=C/C2=CC=C(C(F)(F)F)C=C2	SC1=CC=CC=C1C	1.301167112
O=P1(O)OC2=C(C3=CC=C(C4=CC=C(C=CC=C5)C5=C4)C=C3)C=C6C(C=CC=C6)=C2C7=C(O1)C(C8=CC=C(C9=CC(C=CC=C%10)=C%10C=C9)C=C8)=CC%11=C7C=CC=C%11	O=C(C1=CC=CC=C1)/N=C/C2=CC=C(C(F)(F)F)C=C2	SC1=CC=CC=C1C	1.301167112
O=P1(O)OC2=C(C3=CC=C(C4CCCCC4)C=C3)C=C5C(CCCC5)=C2C6=C(O1)C(C7=CC=C(C8CCCCC8)C=C7)=CC9=C6CCCC9	O=C(C1=CC=CC=C1)/N=C/C2=CC=C(C(F)(F)F)C=C2	SC1=CC=CC=C1C	1.370103771
O=P1(O)OC2=C(C3=C(OC)C=CC=C3OC)C=C4C(C=CC=C4)=C2C5=C(O1)[C@@]([C@@]6=C(OC)C=CC=C6OC)=CC7=C5C=CC=C7	O=C(C1=CC=CC=C1)/N=C/C2=CC=C(C(F)(F)F)C=C2	SC1=CC=CC=C1C	1.743657522
O=P1(O)OC2=C(C3=CC(C(F)(F)F)=CC(C(F)(F)F)=C3)C=C4C(CCCC4)=C2C5=C(O1)C(C6=CC(C(F)(F)F)=CC(C(F)(F)F)=C6)=CC7=C5CCCC7	O=C(C1=CC=CC=C1)/N=C/C2=CC=C(C(F)(F)F)C=C2	SC1=CC=CC=C1C	1.370103771
O=P1(O)OC2=C(C3=CC=CC=C3)C=C4C(C=CC=C4)=C2C5=C(O1)C(C6=CC=CC=C6)=CC7=C5C=CC=C7	O=C(C1=CC=CC=C1)/N=C/C2=CC=C(C(F)(F)F)C=C2	SC1CCCCC1	0.715545793
O=P1(O)OC2=C(C3=C(F)C=C(OC)C=C3F)C=C4C(C=CC=C4)=[C@]2[C@]5=C(O1)C(C6=C(F)C=C(OC)C=C6F)=CC7=C5C=CC=C7	O=C(C1=CC=CC=C1)/N=C/C2=CC=C(C(F)(F)F)C=C2	SC1CCCCC1	0.820945045
O=P1(O)OC2=C(C3=CC(C)=C(OC(C)C)C(C)=C3)C=C4C(C=CC=C4)=C2C5=C(O1)C(C6=CC(C)=C(OC(C)C)C(C)=C6)=CC7=C5C=CC=C7	O=C(C1=CC=CC=C1)/N=C/C2=CC=C(C(F)(F)F)C=C2	SC1CCCCC1	0.446373616
O=P1(O)OC2=C(C3=CC=C(S(F)(F)(F)(F)F)C=C3)C=C4C(C=CC=C4)=C2C5=C(O1)C(C6=CC=C(S(F)(F)(F)(F)F)C=C6)=CC7=C5C=CC=C7	O=C(C1=CC=CC=C1)/N=C/C2=CC=C(C(F)(F)F)C=C2	SC1CCCCC1	0.589002233
O=P1(O)OC2=C(C3=CC(C4=CC(C(F)(F)F)=CC(C(F)(F)F)=C4)=CC(C5=CC(C(F)(F)F)=CC(C(F)(F)F)=C5)=C3)C=C6C(C=CC=C6)=C2C7=C(O1)C(C8=CC(C9=CC(C(F)(F)F)=CC(C(F)(F)F)=C9)=CC(C%10=CC(C(F)(F)F)=CC(C(F)(F)F)=C%10)=C8)=CC%11=C7C=CC=C%11	O=C(C1=CC=CC=C1)/N=C/C2=CC=C(C(F)(F)F)C=C2	SC1CCCCC1	0.820945045
O=P1(O)OC2=C(CC3=CC=C(OC)C=C3)C=C4C(CCCC4)=C2C5=C(O1)C(CC6=CC=C(OC)C=C6)=CC7=C5CCCC7	O=C(C1=CC=CC=C1)/N=C/C2=CC=C(C(F)(F)F)C=C2	SC1CCCCC1	-0.118834511
O=P1(O)OC2=C(CC3=CC(C(F)(F)F)=CC(C(F)(F)F)=C3)C=C4C(CCCC4)=C2C5=C(O1)C(CC6=CC(C(F)(F)F)=CC(C(F)(F)F)=C6)=CC7=C5CCCC7	O=C(C1=CC=CC=C1)/N=C/C2=CC=C(C(F)(F)F)C=C2	SC1CCCCC1	-0.07114786
O=P1(O)OC2=C(CC3=C(C=CC=C4)C4=CC5=C3C=CC=C5)C=C6C(C=CC=C6)=C2C7=C(O1)C(CC8=C(C=CC=C9)C9=CC%10=C8C=CC=C%10)=CC%11=C7C=CC=C%11	O=C(C1=CC=CC=C1)/N=C/C2=CC=C(C(F)(F)F)C=C2	SC1CCCCC1	0.366586769
O=P1(O)OC2=C(CC3=CC=C(C(F)(F)F)C=C3C(F)(F)F)C=C4C(C=CC=C4)=C2C5=C(O1)C(CC6=C(C(F)(F)F)C=C(C(F)(F)F)C=C6)=CC7=C5C=CC=C7	O=C(C1=CC=CC=C1)/N=C/C2=CC=C(C(F)(F)F)C=C2	SC1CCCCC1	-0.083041947
O=P1(O)OC2=C([Si](C3=CC=CC=C3)(C)C4=CC=CC=C4)C=C5C(C=CC=C5)=C2C6=C(O1)C([Si](C7=CC=CC=C7)(C8=CC=CC=C8)C)=CC9=C6C=CC=C9	O=C(C1=CC=CC=C1)/N=C/C2=CC=C(C(F)(F)F)C=C2	SC1CCCCC1	0.366586769
O=P1(O)OC2=C(C3=CC(C(C)(C)C)=CC(C(C)(C)C)=C3)C=C4C(C=CC=C4)=C2C5=C(O1)C(C6=CC(C(C)(C)C)=CC(C(C)(C)C)=C6)=CC7=C5C=CC=C7	O=C(C1=CC=CC=C1)/N=C/C2=CC=C(C(F)(F)F)C=C2	SC1CCCCC1	0.589002233
O=P1(O)OC2=C(C3=CC(C(C)(C)C)=CC(C(C)(C)C)=C3)C=C4C(CCCC4)=C2C5=C(O1)C(C6=CC(C(C)(C)C)=CC(C(C)(C)C)=C6)=CC7=C5CCCC7	O=C(C1=CC=CC=C1)/N=C/C2=CC=C(C(F)(F)F)C=C2	SC1CCCCC1	0.501758501
O=P1(O)OC2=C(C3=CC(C4=CC=C(OC)C=C4)=CC(C5=CC=C(OC)C=C5)=C3)C=C6C(C=CC=C6)=C2C7=C(O1)C(C8=CC(C9=CC=C(OC)C=C9)=CC(C%10=CC=C(OC)C=C%10)=C8)=CC%11=C7C=CC=C%11	O=C(C1=CC=CC=C1)/N=C/C2=CC=C(C(F)(F)F)C=C2	SC1CCCCC1	0.820945045
O=P1(O)OC2=C(Br)C=C3C(C=CC=C3)=C2C4=C(O1)C(Br)=CC5=CC=CC=C54	O=C(C1=CC=CC=C1)/N=C/C2=CC=C(C(F)(F)F)C=C2	SC1CCCCC1	0.118834511
O=P1(O)OC2=C(Br)C=C3C(CCCC3)=C2C4=C(O1)C(Br)=CC5=C4CCCC5	O=C(C1=CC=CC=C1)/N=C/C2=CC=C(C(F)(F)F)C=C2	SC1CCCCC1	0.118834511
O=P1(O)OC2=C([Si](C3=CC=CC=C3)(C4=CC=CC=C4)C5=CC=CC=C5)C=C6C(C=CC=C6)=C2C7=C(O1)C([Si](C8=CC=CC=C8)(C9=CC=CC=C9)C%10=CC=CC=C%10)=CC%11=C7C=CC=C%11	O=C(C1=CC=CC=C1)/N=C/C2=CC=C(C(F)(F)F)C=C2	SC1CCCCC1	0.023690626
O=P1(O)OC2=C([Si](C3=CC=CC=C3)(C4=CC=CC=C4)C5=CC=CC=C5)C=C6C(CCCC6)=C2C7=C(O1)C([Si](C8=CC=CC=C8)(C9=CC=CC=C9)C%10=CC=CC=C%10)=CC%11=C7CCCC%11	O=C(C1=CC=CC=C1)/N=C/C2=CC=C(C(F)(F)F)C=C2	SC1CCCCC1	0.023690626
O=P1(O)OC2=C([Si](C3=CC=C(C(C)(C)C)C=C3)(C4=CC=C(C(C)(C)C)C=C4)C5=CC=C(C(C)(C)C)C=C5)C=C6C(CCCC6)=C2C7=C(O1)C([Si](C8=CC=C(C(C)(C)C)C=C8)(C9=CC=C(C(C)(C)C)C=C9)C%10=CC=C(C(C)(C)C)C=C%10)=CC%11=C7CCCC%11	O=C(C1=CC=CC=C1)/N=C/C2=CC=C(C(F)(F)F)C=C2	SC1CCCCC1	0.047400225
O=P1(O)OC2=C(C3=CC=C(C4=CC(C(F)(F)F)=CC(C(F)(F)F)=C4)C=C3)C=C5C(C=CC=C5)=C2C6=C(O1)C(C7=CC=C(C8=CC(C(F)(F)F)=CC(C(F)(F)F)=C8)C=C7)=CC9=C6C=CC=C9	O=C(C1=CC=CC=C1)/N=C/C2=CC=C(C(F)(F)F)C=C2	SC1CCCCC1	0.5302345
O=P1(O)OC2=C(C3=CC(C4=C(C)C=C(C)C=C4C)=CC(C5=C(C)C=C(C)C=C5C)=C3)C=C6C(CCCC6)=C2C7=C(O1)C(C8=CC(C9=C(C)C=C(C)C=C9C)=CC(C%10=C(C)C=C(C)C=C%10C)=C8)=CC%11=C7CCCC%11	O=C(C1=CC=CC=C1)/N=C/C2=CC=C(C(F)(F)F)C=C2	SC1CCCCC1	0.858676701
O=P1(O)OC2=C(C3=C(C(C)C)C=C(C4=CC=C(C(C)(C)C)C=C4)C=C3C(C)C)C=C5C(C=CC=C5)=[C@]2[C@]6=C(O1)C(C7=C(C(C)C)C=C(C8=CC=C(C(C)(C)C)C=C8)C=C7C(C)C)=CC9=C6C=CC=C9	O=C(C1=CC=CC=C1)/N=C/C2=CC=C(C(F)(F)F)C=C2	SC1CCCCC1	1.238109014
O=P1(O)OC2=C(CC)C=C3C(CCCC3)=C2C4=C(O1)C(CC)=CC5=C4CCCC5	O=C(C1=CC=CC=C1)/N=C/C2=CC=C(C(F)(F)F)C=C2	SC1CCCCC1	0.023690626
O=P1(O)OC2=C(C3=CC=C(OC)C=C3)C=C4C(C=CC=C4)=C2C5=C(O1)C(C6=CC=C(OC)C=C6)=CC7=C5C=CC=C7	O=C(C1=CC=CC=C1)/N=C/C2=CC=C(C(F)(F)F)C=C2	SC1CCCCC1	0.392793996
O=P1(O)OC2=C(C3=CC(COC)=CC=C3)C=C4C(C=CC=C4)=C2C5=C(O1)C(C6=CC=CC(COC)=C6)=CC7=C5C=CC=C7	O=C(C1=CC=CC=C1)/N=C/C2=CC=C(C(F)(F)F)C=C2	SC1CCCCC1	0.682601444
O=P1(O)OC2=C(C3=CC(COC)=CC=C3)C=C4C(CCCC4)=C2C5=C(O1)C(C6=CC=CC(COC)=C6)=CC7=C5CCCC7	O=C(C1=CC=CC=C1)/N=C/C2=CC=C(C(F)(F)F)C=C2	SC1CCCCC1	0.589002233
O=P1(O)OC2=C(C3=CC=C(C)C=C3)C=C4C(C=CC=C4)=C2C5=C(O1)C(C6=CC=C(C)C=C6)=CC7=C5C=CC=C7	O=C(C1=CC=CC=C1)/N=C/C2=CC=C(C(F)(F)F)C=C2	SC1CCCCC1	0.820945045
O=P1(O)OC2=C(C3=C(OC(F)(F)F)C=CC=C3)C=C4C(C=CC=C4)=C2C5=C(O1)C(C6=CC=CC=C6OC(F)(F)F)=CC7=C5C=CC=C7	O=C(C1=CC=CC=C1)/N=C/C2=CC=C(C(F)(F)F)C=C2	SC1CCCCC1	0.749510758
O=P1(O)OC2=C(C3=C(C=CC=C4)C4=CC5=C3C=CC=C5)C=C6C(C=CC=C6)=C2C7=C(O1)[C@@]([C@@]8=C(C=CC=C9)C9=CC%10=C8C=CC=C%10)=CC%11=C7C=CC=C%11	O=C(C1=CC=CC=C1)/N=C/C2=CC=C(C(F)(F)F)C=C2	SC1CCCCC1	1.238109014
O=P1(O)OC2=C(C3=CC=C(C(C)(C)C)C=C3)C=C4C(C=CC=C4)=C2C5=C(O1)C(C6=CC=C(C(C)(C)C)C=C6)=CC7=C5C=CC=C7	O=C(C1=CC=CC=C1)/N=C/C2=CC=C(C(F)(F)F)C=C2	SC1CCCCC1	0.5302345
O=P1(O)OC2=C(C3=C(C=CC4=CC=CC(C=C5)=C46)C6=C5C=C3)C=C7C(C=CC=C7)=C2C8=C(O1)C(C9=CC=C(C=C%10)C%11=C9C=CC%12=CC=CC%10=C%11%12)=CC%13=C8C=CC=C%13	O=C(C1=CC=CC=C1)/N=C/C2=CC=C(C(F)(F)F)C=C2	SC1CCCCC1	1.125722444
O=P1(O)OC2=C(C3=C(C4=CC(C=CC=C5)=C5C=C4)C=CC=C3)C=C6C(CCCC6)=C2C7=C(O1)C(C8=CC=CC=C8C9=CC=C(C=CC=C%10)C%10=C9)=CC%11=C7CCCC%11	O=C(C1=CC=CC=C1)/N=C/C2=CC=C(C(F)(F)F)C=C2	SC1CCCCC1	0.858676701
O=P1(O)OC2=C(C3=CC(C4=CC(C=CC=C5)=C5C=C4)=CC=C3)C=C6C(C=CC=C6)=C2C7=C(O1)C(C8=CC=CC(C9=CC=C(C=CC=C%10)C%10=C9)=C8)=CC%11=C7C=CC=C%11	O=C(C1=CC=CC=C1)/N=C/C2=CC=C(C(F)(F)F)C=C2	SC1CCCCC1	0.419377753
O=P1(O)OC2=C(C3=CC=C(C4=CC=C(C=CC=C5)C5=C4)C=C3)C=C6C(C=CC=C6)=C2C7=C(O1)C(C8=CC=C(C9=CC(C=CC=C%10)=C%10C=C9)C=C8)=CC%11=C7C=CC=C%11	O=C(C1=CC=CC=C1)/N=C/C2=CC=C(C(F)(F)F)C=C2	SC1CCCCC1	0.715545793
O=P1(O)OC2=C(C3=CC=C(C4CCCCC4)C=C3)C=C5C(CCCC5)=C2C6=C(O1)C(C7=CC=C(C8CCCCC8)C=C7)=CC9=C6CCCC9	O=C(C1=CC=CC=C1)/N=C/C2=CC=C(C(F)(F)F)C=C2	SC1CCCCC1	0.650583556
O=P1(O)OC2=C(C3=CC(C(F)(F)F)=CC(C(F)(F)F)=C3)C=C4C(C=CC=C4)=C2C5=C(O1)C(C6=CC(C(F)(F)F)=CC(C(F)(F)F)=C6)=CC7=C5C=CC=C7	O=C(C1=CC=CC=C1)/N=C/C2=CC=C(C(F)(F)F)C=C2	SC1CCCCC1	0.682601444
O=P1(O)OC2=C(C3=CC(C(F)(F)F)=CC(C(F)(F)F)=C3)C=C4C(CCCC4)=C2C5=C(O1)C(C6=CC(C(F)(F)F)=CC(C(F)(F)F)=C6)=CC7=C5CCCC7	O=C(C1=CC=CC=C1)/N=C/C2=CC=C(C(F)(F)F)C=C2	SC1CCCCC1	0.501758501
O=P1(O)OC2=C(C3=C(C)C=C(C)C=C3C)C=C4C(C=CC=C4)=C2C5=C(O1)[C@@]([C@@]6=C(C)C=C(C)C=C6C)=CC7=C5C=CC=C7	O=C(C1=CC=CC=C1)/N=C/C2=CC=C(C(F)(F)F)C=C2	SC1CCCCC1	1.446325365
O=P1(O)OC2=C(C3=C(C(C)C)C=C(C(C)C)C=C3C(C)C)C=C4C(C=CC=C4)=C2C5=C(O1)[C@@]([C@@]6=C(C(C)C)C=C(C(C)C)C=C6C(C)C)=CC7=C5C=CC=C7	O=C(C1=CC=CC=C1)/N=C/C2=CC=C(C(F)(F)F)C=C2	SC1CCCCC1	1.531802956
O=P1(O)OC2=C(C3=C(C4CCCCC4)C=C(C5CCCCC5)C=C3C6CCCCC6)C=C7C(C=CC=C7)=C2C8=C(O1)[C@@]([C@@]9=C(C%10CCCCC%10)C=C(C%11CCCCC%11)C=C9C%12CCCCC%12)=CC%13=C8C=CC=C%13	O=C(C1=CC=CC=C1)/N=C/C2=CC=C(C(F)(F)F)C=C2	SC1CCCCC1	2.304684113
O=P1(O)OC2=C(C3=C(C=CC=C4)C4=C(C5=CC(C=CC=C6)=C6C=C5)C7=C3C=CC=C7)C=C8C(C=CC=C8)=[C@]2[C@]9=C(O1)C(C%10=C(C=CC=C%11)C%11=C(C%12=CC=C(C=CC=C%13)C%13=C%12)C%14=C%10C=CC=C%14)=CC%15=C9C=CC=C%15	O=C(C1=CC=CC=C1)/N=C/C2=CC=C(C(F)(F)F)C=C2	SC1CCCCC1	1.301167112
O=P1(O)OC2=[C@]([C@]3=C(Cl)C=C(Cl)C=C3Cl)C=C4C(CCCC4)=[C@]2[C@]5=C(O1)C(C6=C(Cl)C=C(Cl)C=C6Cl)=CC7=C5CCCC7	O=C(C1=CC=CC=C1)/N=C/C2=CC=C(C(F)(F)F)C=C2	SC1CCCCC1	1.487753909
O=P1(O)OC2=C(C3=C(OCC)C=CC(C)=C3)C=C4C(C=CC=C4)=C2C5=C(O1)C(C6=CC(C)=CC=C6OCC)=CC7=C5C=CC=C7	O=C(C1=CC=CC=C1)/N=C/C2=CC=C(C(F)(F)F)C=C2	SC1CCCCC1	1.446325365
O=P1(O)OC2=C(C3=C(OC)C=CC=C3OC)C=C4C(C=CC=C4)=C2C5=C(O1)[C@@]([C@@]6=C(OC)C=CC=C6OC)=CC7=C5C=CC=C7	O=C(C1=CC=CC=C1)/N=C/C2=CC=C(C(F)(F)F)C=C2	SC1CCCCC1	1.487753909
O=P1(O)OC2=C(C3=CC=CC=C3)C=C4C(C=CC=C4)=C2C5=C(O1)C(C6=CC=CC=C6)=CC7=C5C=CC=C7	O=C(C1=CC=CC=C1)/N=C/C2=CC=C(Cl)C=C2Cl	CCS	0.392793996
O=P1(O)OC2=C(C3=C(F)C=C(OC)C=C3F)C=C4C(C=CC=C4)=[C@]2[C@]5=C(O1)C(C6=C(F)C=C(OC)C=C6F)=CC7=C5C=CC=C7	O=C(C1=CC=CC=C1)/N=C/C2=CC=C(Cl)C=C2Cl	CCS	0.820945045
O=P1(O)OC2=C(C3=C(C)C=C(C)C=C3C)C=C4C(C=CC=C4)=C2C5=C(O1)[C@@]([C@@]6=C(C)C=C(C)C=C6C)=CC7=C5C=CC=C7	O=C(C1=CC=CC=C1)/N=C/C2=CC=C(Cl)C=C2Cl	CCS	1.027207628
O=P1(O)OC2=C(C3=CC(C)=C(OC(C)C)C(C)=C3)C=C4C(C=CC=C4)=C2C5=C(O1)C(C6=CC(C)=C(OC(C)C)C(C)=C6)=CC7=C5C=CC=C7	O=C(C1=CC=CC=C1)/N=C/C2=CC=C(Cl)C=C2Cl	CCS	0.315171704
O=P1(O)OC2=C(C3=C(C4CCCCC4)C=C(C5CCCCC5)C=C3C6CCCCC6)C=C7C(C=CC=C7)=C2C8=C(O1)[C@@]([C@@]9=C(C%10CCCCC%10)C=C(C%11CCCCC%11)C=C9C%12CCCCC%12)=CC%13=C8C=CC=C%13	O=C(C1=CC=CC=C1)/N=C/C2=CC=C(Cl)C=C2Cl	CCS	1.17989059
O=P1(O)OC2=C(C3=CC=C(S(F)(F)(F)(F)F)C=C3)C=C4C(C=CC=C4)=C2C5=C(O1)C(C6=CC=C(S(F)(F)(F)(F)F)C=C6)=CC7=C5C=CC=C7	O=C(C1=CC=CC=C1)/N=C/C2=CC=C(Cl)C=C2Cl	CCS	0.340722979
O=P1(O)OC2=C(C3=CC(C4=CC(C(F)(F)F)=CC(C(F)(F)F)=C4)=CC(C5=CC(C(F)(F)F)=CC(C(F)(F)F)=C5)=C3)C=C6C(C=CC=C6)=C2C7=C(O1)C(C8=CC(C9=CC(C(F)(F)F)=CC(C(F)(F)F)=C9)=CC(C%10=CC(C(F)(F)F)=CC(C(F)(F)F)=C%10)=C8)=CC%11=C7C=CC=C%11	O=C(C1=CC=CC=C1)/N=C/C2=CC=C(Cl)C=C2Cl	CCS	0.619408639
O=P1(O)OC2=C(CC3=CC=C(OC)C=C3)C=C4C(CCCC4)=C2C5=C(O1)C(CC6=CC=C(OC)C=C6)=CC7=C5CCCC7	O=C(C1=CC=CC=C1)/N=C/C2=CC=C(Cl)C=C2Cl	CCS	-0.419377753
O=P1(O)OC2=C(CC3=CC(C(F)(F)F)=CC(C(F)(F)F)=C3)C=C4C(CCCC4)=C2C5=C(O1)C(CC6=CC(C(F)(F)F)=CC(C(F)(F)F)=C6)=CC7=C5CCCC7	O=C(C1=CC=CC=C1)/N=C/C2=CC=C(Cl)C=C2Cl	CCS	-0.240111033
O=P1(O)OC2=C(CC3=C(C=CC=C4)C4=CC5=C3C=CC=C5)C=C6C(C=CC=C6)=C2C7=C(O1)C(CC8=C(C=CC=C9)C9=CC%10=C8C=CC=C%10)=CC%11=C7C=CC=C%11	O=C(C1=CC=CC=C1)/N=C/C2=CC=C(Cl)C=C2Cl	CCS	0.240111033
O=P1(O)OC2=C(CC3=CC=C(C(F)(F)F)C=C3C(F)(F)F)C=C4C(C=CC=C4)=C2C5=C(O1)C(CC6=C(C(F)(F)F)C=C(C(F)(F)F)C=C6)=CC7=C5C=CC=C7	O=C(C1=CC=CC=C1)/N=C/C2=CC=C(Cl)C=C2Cl	CCS	-0.264892334
O=P1(O)OC2=C([Si](C3=CC=CC=C3)(C)C4=CC=CC=C4)C=C5C(C=CC=C5)=C2C6=C(O1)C([Si](C7=CC=CC=C7)(C8=CC=CC=C8)C)=CC9=C6C=CC=C9	O=C(C1=CC=CC=C1)/N=C/C2=CC=C(Cl)C=C2Cl	CCS	0.215535446
O=P1(O)OC2=C(C3=CC(C(C)(C)C)=CC(C(C)(C)C)=C3)C=C4C(C=CC=C4)=C2C5=C(O1)C(C6=CC(C(C)(C)C)=CC(C(C)(C)C)=C6)=CC7=C5C=CC=C7	O=C(C1=CC=CC=C1)/N=C/C2=CC=C(Cl)C=C2Cl	CCS	0.5302345
O=P1(O)OC2=C(C3=CC(C(C)(C)C)=CC(C(C)(C)C)=C3)C=C4C(CCCC4)=C2C5=C(O1)C(C6=CC(C(C)(C)C)=CC(C(C)(C)C)=C6)=CC7=C5CCCC7	O=C(C1=CC=CC=C1)/N=C/C2=CC=C(Cl)C=C2Cl	CCS	0.501758501
O=P1(O)OC2=C(C3=CC(C4=CC=C(OC)C=C4)=CC(C5=CC=C(OC)C=C5)=C3)C=C6C(C=CC=C6)=C2C7=C(O1)C(C8=CC(C9=CC=C(OC)C=C9)=CC(C%10=CC=C(OC)C=C%10)=C8)=CC%11=C7C=CC=C%11	O=C(C1=CC=CC=C1)/N=C/C2=CC=C(Cl)C=C2Cl	CCS	0.559297578
O=P1(O)OC2=C(Br)C=C3C(C=CC=C3)=C2C4=C(O1)C(Br)=CC5=CC=CC=C54	O=C(C1=CC=CC=C1)/N=C/C2=CC=C(Cl)C=C2Cl	CCS	0.047400225
O=P1(O)OC2=C(Br)C=C3C(CCCC3)=C2C4=C(O1)C(Br)=CC5=C4CCCC5	O=C(C1=CC=CC=C1)/N=C/C2=CC=C(Cl)C=C2Cl	CCS	0
O=P1(O)OC2=C([Si](C3=CC=CC=C3)(C4=CC=CC=C4)C5=CC=CC=C5)C=C6C(C=CC=C6)=C2C7=C(O1)C([Si](C8=CC=CC=C8)(C9=CC=CC=C9)C%10=CC=CC=C%10)=CC%11=C7C=CC=C%11	O=C(C1=CC=CC=C1)/N=C/C2=CC=C(Cl)C=C2Cl	CCS	0.023690626
O=P1(O)OC2=C([Si](C3=CC=CC=C3)(C4=CC=CC=C4)C5=CC=CC=C5)C=C6C(CCCC6)=C2C7=C(O1)C([Si](C8=CC=CC=C8)(C9=CC=CC=C9)C%10=CC=CC=C%10)=CC%11=C7CCCC%11	O=C(C1=CC=CC=C1)/N=C/C2=CC=C(Cl)C=C2Cl	CCS	0.023690626
O=P1(O)OC2=C([Si](C3=CC=C(C(C)(C)C)C=C3)(C4=CC=C(C(C)(C)C)C=C4)C5=CC=C(C(C)(C)C)C=C5)C=C6C(CCCC6)=C2C7=C(O1)C([Si](C8=CC=C(C(C)(C)C)C=C8)(C9=CC=C(C(C)(C)C)C=C9)C%10=CC=C(C(C)(C)C)C=C%10)=CC%11=C7CCCC%11	O=C(C1=CC=CC=C1)/N=C/C2=CC=C(Cl)C=C2Cl	CCS	0
O=P1(O)OC2=C(C3=CC=C(C4=CC(C(F)(F)F)=CC(C(F)(F)F)=C4)C=C3)C=C5C(C=CC=C5)=C2C6=C(O1)C(C7=CC=C(C8=CC(C(F)(F)F)=CC(C(F)(F)F)=C8)C=C7)=CC9=C6C=CC=C9	O=C(C1=CC=CC=C1)/N=C/C2=CC=C(Cl)C=C2Cl	CCS	0.473819986
O=P1(O)OC2=C(C3=CC(C4=C(C)C=C(C)C=C4C)=CC(C5=C(C)C=C(C)C=C5C)=C3)C=C6C(CCCC6)=C2C7=C(O1)C(C8=CC(C9=C(C)C=C(C)C=C9C)=CC(C%10=C(C)C=C(C)C=C%10C)=C8)=CC%11=C7CCCC%11	O=C(C1=CC=CC=C1)/N=C/C2=CC=C(Cl)C=C2Cl	CCS	0.682601444
O=P1(O)OC2=C(C3=C(C(C)C)C=C(C4=CC=C(C(C)(C)C)C=C4)C=C3C(C)C)C=C5C(C=CC=C5)=[C@]2[C@]6=C(O1)C(C7=C(C(C)C)C=C(C8=CC=C(C(C)(C)C)C=C8)C=C7C(C)C)=CC9=C6C=CC=C9	O=C(C1=CC=CC=C1)/N=C/C2=CC=C(Cl)C=C2Cl	CCS	1.17989059
O=P1(O)OC2=C(CC)C=C3C(CCCC3)=C2C4=C(O1)C(CC)=CC5=C4CCCC5	O=C(C1=CC=CC=C1)/N=C/C2=CC=C(Cl)C=C2Cl	CCS	-0.240111033
O=P1(O)OC2=C(C3=C(C=CC=C4)C4=C(C5=CC(C=CC=C6)=C6C=C5)C7=C3C=CC=C7)C=C8C(C=CC=C8)=[C@]2[C@]9=C(O1)C(C%10=C(C=CC=C%11)C%11=C(C%12=CC=C(C=CC=C%13)C%13=C%12)C%14=C%10C=CC=C%14)=CC%15=C9C=CC=C%15	O=C(C1=CC=CC=C1)/N=C/C2=CC=C(Cl)C=C2Cl	CCS	1.125722444
O=P1(O)OC2=[C@]([C@]3=C(Cl)C=C(Cl)C=C3Cl)C=C4C(CCCC4)=[C@]2[C@]5=C(O1)C(C6=C(Cl)C=C(Cl)C=C6Cl)=CC7=C5CCCC7	O=C(C1=CC=CC=C1)/N=C/C2=CC=C(Cl)C=C2Cl	CCS	1.099959936
O=P1(O)OC2=C(C3=CC=C(OC)C=C3)C=C4C(C=CC=C4)=C2C5=C(O1)C(C6=CC=C(OC)C=C6)=CC7=C5C=CC=C7	O=C(C1=CC=CC=C1)/N=C/C2=CC=C(Cl)C=C2Cl	CCS	0.340722979
O=P1(O)OC2=C(C3=C(OCC)C=CC(C)=C3)C=C4C(C=CC=C4)=C2C5=C(O1)C(C6=CC(C)=CC=C6OCC)=CC7=C5C=CC=C7	O=C(C1=CC=CC=C1)/N=C/C2=CC=C(Cl)C=C2Cl	CCS	1.17989059
O=P1(O)OC2=C(C3=CC(COC)=CC=C3)C=C4C(C=CC=C4)=C2C5=C(O1)C(C6=CC=CC(COC)=C6)=CC7=C5C=CC=C7	O=C(C1=CC=CC=C1)/N=C/C2=CC=C(Cl)C=C2Cl	CCS	0.473819986
O=P1(O)OC2=C(C3=CC(COC)=CC=C3)C=C4C(CCCC4)=C2C5=C(O1)C(C6=CC=CC(COC)=C6)=CC7=C5CCCC7	O=C(C1=CC=CC=C1)/N=C/C2=CC=C(Cl)C=C2Cl	CCS	0.473819986
O=P1(O)OC2=C(C3=CC=C(C)C=C3)C=C4C(C=CC=C4)=C2C5=C(O1)C(C6=CC=C(C)C=C6)=CC7=C5C=CC=C7	O=C(C1=CC=CC=C1)/N=C/C2=CC=C(Cl)C=C2Cl	CCS	0.650583556
O=P1(O)OC2=C(C3=C(OC(F)(F)F)C=CC=C3)C=C4C(C=CC=C4)=C2C5=C(O1)C(C6=CC=CC=C6OC(F)(F)F)=CC7=C5C=CC=C7	O=C(C1=CC=CC=C1)/N=C/C2=CC=C(Cl)C=C2Cl	CCS	0.473819986
O=P1(O)OC2=C(C3=C(C=CC=C4)C4=CC5=C3C=CC=C5)C=C6C(C=CC=C6)=C2C7=C(O1)[C@@]([C@@]8=C(C=CC=C9)C9=CC%10=C8C=CC=C%10)=CC%11=C7C=CC=C%11	O=C(C1=CC=CC=C1)/N=C/C2=CC=C(Cl)C=C2Cl	CCS	1.074990526
O=P1(O)OC2=C(C3=CC=C(C(C)(C)C)C=C3)C=C4C(C=CC=C4)=C2C5=C(O1)C(C6=CC=C(C(C)(C)C)C=C6)=CC7=C5C=CC=C7	O=C(C1=CC=CC=C1)/N=C/C2=CC=C(Cl)C=C2Cl	CCS	0.715545793
O=P1(O)OC2=C(C3=C(C=CC4=CC=CC(C=C5)=C46)C6=C5C=C3)C=C7C(C=CC=C7)=C2C8=C(O1)C(C9=CC=C(C=C%10)C%11=C9C=CC%12=CC=CC%10=C%11%12)=CC%13=C8C=CC=C%13	O=C(C1=CC=CC=C1)/N=C/C2=CC=C(Cl)C=C2Cl	CCS	0.446373616
O=P1(O)OC2=C(C3=C(C4=CC(C=CC=C5)=C5C=C4)C=CC=C3)C=C6C(CCCC6)=C2C7=C(O1)C(C8=CC=CC=C8C9=CC=C(C=CC=C%10)C%10=C9)=CC%11=C7CCCC%11	O=C(C1=CC=CC=C1)/N=C/C2=CC=C(Cl)C=C2Cl	CCS	0.501758501
O=P1(O)OC2=C(C3=CC(C4=CC(C=CC=C5)=C5C=C4)=CC=C3)C=C6C(C=CC=C6)=C2C7=C(O1)C(C8=CC=CC(C9=CC=C(C=CC=C%10)C%10=C9)=C8)=CC%11=C7C=CC=C%11	O=C(C1=CC=CC=C1)/N=C/C2=CC=C(Cl)C=C2Cl	CCS	0.366586769
O=P1(O)OC2=C(C3=CC=C(C4=CC=C(C=CC=C5)C5=C4)C=C3)C=C6C(C=CC=C6)=C2C7=C(O1)C(C8=CC=C(C9=CC(C=CC=C%10)=C%10C=C9)C=C8)=CC%11=C7C=CC=C%11	O=C(C1=CC=CC=C1)/N=C/C2=CC=C(Cl)C=C2Cl	CCS	0.501758501
O=P1(O)OC2=C(C3=CC=C(C4CCCCC4)C=C3)C=C5C(CCCC5)=C2C6=C(O1)C(C7=CC=C(C8CCCCC8)C=C7)=CC9=C6CCCC9	O=C(C1=CC=CC=C1)/N=C/C2=CC=C(Cl)C=C2Cl	CCS	0.619408639
O=P1(O)OC2=C(C3=C(OC)C=CC=C3OC)C=C4C(C=CC=C4)=C2C5=C(O1)[C@@]([C@@]6=C(OC)C=CC=C6OC)=CC7=C5C=CC=C7	O=C(C1=CC=CC=C1)/N=C/C2=CC=C(Cl)C=C2Cl	CCS	1.074990526
O=P1(O)OC2=C(C3=CC(C(F)(F)F)=CC(C(F)(F)F)=C3)C=C4C(C=CC=C4)=C2C5=C(O1)C(C6=CC(C(F)(F)F)=CC(C(F)(F)F)=C6)=CC7=C5C=CC=C7	O=C(C1=CC=CC=C1)/N=C/C2=CC=C(Cl)C=C2Cl	CCS	0.252474461
O=P1(O)OC2=C(C3=CC(C(F)(F)F)=CC(C(F)(F)F)=C3)C=C4C(CCCC4)=C2C5=C(O1)C(C6=CC(C(F)(F)F)=CC(C(F)(F)F)=C6)=CC7=C5CCCC7	O=C(C1=CC=CC=C1)/N=C/C2=CC=C(Cl)C=C2Cl	CCS	0.340722979
O=P1(O)OC2=C(C3=C(C(C)C)C=C(C(C)C)C=C3C(C)C)C=C4C(C=CC=C4)=C2C5=C(O1)[C@@]([C@@]6=C(C(C)C)C=C(C(C)C)C=C6C(C)C)=CC7=C5C=CC=C7	O=C(C1=CC=CC=C1)/N=C/C2=CC=C(Cl)C=C2Cl	CCS	1.301167112
O=P1(O)OC2=C(C3=CC(C)=C(OC(C)C)C(C)=C3)C=C4C(C=CC=C4)=C2C5=C(O1)C(C6=CC(C)=C(OC(C)C)C(C)=C6)=CC7=C5C=CC=C7	O=C(C1=CC=CC=C1)/N=C/C2=CC=C(Cl)C=C2Cl	SC1=CC=C(OC)C=C1	1.074990526
O=P1(O)OC2=C(C3=CC=C(S(F)(F)(F)(F)F)C=C3)C=C4C(C=CC=C4)=C2C5=C(O1)C(C6=CC=C(S(F)(F)(F)(F)F)C=C6)=CC7=C5C=CC=C7	O=C(C1=CC=CC=C1)/N=C/C2=CC=C(Cl)C=C2Cl	SC1=CC=C(OC)C=C1	1.074990526
O=P1(O)OC2=C(CC3=CC=C(OC)C=C3)C=C4C(CCCC4)=C2C5=C(O1)C(CC6=CC=C(OC)C=C6)=CC7=C5CCCC7	O=C(C1=CC=CC=C1)/N=C/C2=CC=C(Cl)C=C2Cl	SC1=CC=C(OC)C=C1	0.446373616
O=P1(O)OC2=C(CC3=CC(C(F)(F)F)=CC(C(F)(F)F)=C3)C=C4C(CCCC4)=C2C5=C(O1)C(CC6=CC(C(F)(F)F)=CC(C(F)(F)F)=C6)=CC7=C5CCCC7	O=C(C1=CC=CC=C1)/N=C/C2=CC=C(Cl)C=C2Cl	SC1=CC=C(OC)C=C1	0.473819986
O=P1(O)OC2=C(CC3=C(C=CC=C4)C4=CC5=C3C=CC=C5)C=C6C(C=CC=C6)=C2C7=C(O1)C(CC8=C(C=CC=C9)C9=CC%10=C8C=CC=C%10)=CC%11=C7C=CC=C%11	O=C(C1=CC=CC=C1)/N=C/C2=CC=C(Cl)C=C2Cl	SC1=CC=C(OC)C=C1	0.589002233
O=P1(O)OC2=C(CC3=CC=C(C(F)(F)F)C=C3C(F)(F)F)C=C4C(C=CC=C4)=C2C5=C(O1)C(CC6=C(C(F)(F)F)C=C(C(F)(F)F)C=C6)=CC7=C5C=CC=C7	O=C(C1=CC=CC=C1)/N=C/C2=CC=C(Cl)C=C2Cl	SC1=CC=C(OC)C=C1	0.392793996
O=P1(O)OC2=C([Si](C3=CC=CC=C3)(C)C4=CC=CC=C4)C=C5C(C=CC=C5)=C2C6=C(O1)C([Si](C7=CC=CC=C7)(C8=CC=CC=C8)C)=CC9=C6C=CC=C9	O=C(C1=CC=CC=C1)/N=C/C2=CC=C(Cl)C=C2Cl	SC1=CC=C(OC)C=C1	0.897960775
O=P1(O)OC2=C(C3=CC(C(C)(C)C)=CC(C(C)(C)C)=C3)C=C4C(C=CC=C4)=C2C5=C(O1)C(C6=CC(C(C)(C)C)=CC(C(C)(C)C)=C6)=CC7=C5C=CC=C7	O=C(C1=CC=CC=C1)/N=C/C2=CC=C(Cl)C=C2Cl	SC1=CC=C(OC)C=C1	1.17989059
O=P1(O)OC2=C(C3=CC(C(C)(C)C)=CC(C(C)(C)C)=C3)C=C4C(CCCC4)=C2C5=C(O1)C(C6=CC(C(C)(C)C)=CC(C(C)(C)C)=C6)=CC7=C5CCCC7	O=C(C1=CC=CC=C1)/N=C/C2=CC=C(Cl)C=C2Cl	SC1=CC=C(OC)C=C1	1.238109014
O=P1(O)OC2=C(Br)C=C3C(C=CC=C3)=C2C4=C(O1)C(Br)=CC5=CC=CC=C54	O=C(C1=CC=CC=C1)/N=C/C2=CC=C(Cl)C=C2Cl	SC1=CC=C(OC)C=C1	0.501758501
O=P1(O)OC2=C(Br)C=C3C(CCCC3)=C2C4=C(O1)C(Br)=CC5=C4CCCC5	O=C(C1=CC=CC=C1)/N=C/C2=CC=C(Cl)C=C2Cl	SC1=CC=C(OC)C=C1	0.473819986
O=P1(O)OC2=C([Si](C3=CC=CC=C3)(C4=CC=CC=C4)C5=CC=CC=C5)C=C6C(C=CC=C6)=C2C7=C(O1)C([Si](C8=CC=CC=C8)(C9=CC=CC=C9)C%10=CC=CC=C%10)=CC%11=C7C=CC=C%11	O=C(C1=CC=CC=C1)/N=C/C2=CC=C(Cl)C=C2Cl	SC1=CC=C(OC)C=C1	0.215535446
O=P1(O)OC2=C([Si](C3=CC=CC=C3)(C4=CC=CC=C4)C5=CC=CC=C5)C=C6C(CCCC6)=C2C7=C(O1)C([Si](C8=CC=CC=C8)(C9=CC=CC=C9)C%10=CC=CC=C%10)=CC%11=C7CCCC%11	O=C(C1=CC=CC=C1)/N=C/C2=CC=C(Cl)C=C2Cl	SC1=CC=C(OC)C=C1	0.118834511
O=P1(O)OC2=C([Si](C3=CC=C(C(C)(C)C)C=C3)(C4=CC=C(C(C)(C)C)C=C4)C5=CC=C(C(C)(C)C)C=C5)C=C6C(CCCC6)=C2C7=C(O1)C([Si](C8=CC=C(C(C)(C)C)C=C8)(C9=CC=C(C(C)(C)C)C=C9)C%10=CC=C(C(C)(C)C)C=C%10)=CC%11=C7CCCC%11	O=C(C1=CC=CC=C1)/N=C/C2=CC=C(Cl)C=C2Cl	SC1=CC=C(OC)C=C1	0.118834511
O=P1(O)OC2=C(C3=CC=C(C4=CC(C(F)(F)F)=CC(C(F)(F)F)=C4)C=C3)C=C5C(C=CC=C5)=C2C6=C(O1)C(C7=CC=C(C8=CC(C(F)(F)F)=CC(C(F)(F)F)=C8)C=C7)=CC9=C6C=CC=C9	O=C(C1=CC=CC=C1)/N=C/C2=CC=C(Cl)C=C2Cl	SC1=CC=C(OC)C=C1	1.125722444
O=P1(O)OC2=C(CC)C=C3C(CCCC3)=C2C4=C(O1)C(CC)=CC5=C4CCCC5	O=C(C1=CC=CC=C1)/N=C/C2=CC=C(Cl)C=C2Cl	SC1=CC=C(OC)C=C1	0.191142101
O=P1(O)OC2=C(C3=CC=C(OC)C=C3)C=C4C(C=CC=C4)=C2C5=C(O1)C(C6=CC=C(OC)C=C6)=CC7=C5C=CC=C7	O=C(C1=CC=CC=C1)/N=C/C2=CC=C(Cl)C=C2Cl	SC1=CC=C(OC)C=C1	1.027207628
O=P1(O)OC2=C(C3=C(OCC)C=CC(C)=C3)C=C4C(C=CC=C4)=C2C5=C(O1)C(C6=CC(C)=CC=C6OCC)=CC7=C5C=CC=C7	O=C(C1=CC=CC=C1)/N=C/C2=CC=C(Cl)C=C2Cl	SC1=CC=C(OC)C=C1	1.125722444
O=P1(O)OC2=C(C3=CC(COC)=CC=C3)C=C4C(C=CC=C4)=C2C5=C(O1)C(C6=CC=CC(COC)=C6)=CC7=C5C=CC=C7	O=C(C1=CC=CC=C1)/N=C/C2=CC=C(Cl)C=C2Cl	SC1=CC=C(OC)C=C1	1.238109014
O=P1(O)OC2=C(C3=CC(COC)=CC=C3)C=C4C(CCCC4)=C2C5=C(O1)C(C6=CC=CC(COC)=C6)=CC7=C5CCCC7	O=C(C1=CC=CC=C1)/N=C/C2=CC=C(Cl)C=C2Cl	SC1=CC=C(OC)C=C1	1.17989059
O=P1(O)OC2=C(C3=C(OC(F)(F)F)C=CC=C3)C=C4C(C=CC=C4)=C2C5=C(O1)C(C6=CC=CC=C6OC(F)(F)F)=CC7=C5C=CC=C7	O=C(C1=CC=CC=C1)/N=C/C2=CC=C(Cl)C=C2Cl	SC1=CC=C(OC)C=C1	1.238109014
O=P1(O)OC2=C(C3=CC=C(C(C)(C)C)C=C3)C=C4C(C=CC=C4)=C2C5=C(O1)C(C6=CC=C(C(C)(C)C)C=C6)=CC7=C5C=CC=C7	O=C(C1=CC=CC=C1)/N=C/C2=CC=C(Cl)C=C2Cl	SC1=CC=C(OC)C=C1	1.238109014
O=P1(O)OC2=C(C3=CC(C4=CC(C=CC=C5)=C5C=C4)=CC=C3)C=C6C(C=CC=C6)=C2C7=C(O1)C(C8=CC=CC(C9=CC=C(C=CC=C%10)C%10=C9)=C8)=CC%11=C7C=CC=C%11	O=C(C1=CC=CC=C1)/N=C/C2=CC=C(Cl)C=C2Cl	SC1=CC=C(OC)C=C1	1.074990526
O=P1(O)OC2=C(C3=CC=C(C4=CC=C(C=CC=C5)C5=C4)C=C3)C=C6C(C=CC=C6)=C2C7=C(O1)C(C8=CC=C(C9=CC(C=CC=C%10)=C%10C=C9)C=C8)=CC%11=C7C=CC=C%11	O=C(C1=CC=CC=C1)/N=C/C2=CC=C(Cl)C=C2Cl	SC1=CC=C(OC)C=C1	1.238109014
O=P1(O)OC2=C(C3=CC=C(C4CCCCC4)C=C3)C=C5C(CCCC5)=C2C6=C(O1)C(C7=CC=C(C8CCCCC8)C=C7)=CC9=C6CCCC9	O=C(C1=CC=CC=C1)/N=C/C2=CC=C(Cl)C=C2Cl	SC1=CC=C(OC)C=C1	1.074990526
O=P1(O)OC2=C(C3=CC(C(F)(F)F)=CC(C(F)(F)F)=C3)C=C4C(C=CC=C4)=C2C5=C(O1)C(C6=CC(C(F)(F)F)=CC(C(F)(F)F)=C6)=CC7=C5C=CC=C7	O=C(C1=CC=CC=C1)/N=C/C2=CC=C(Cl)C=C2Cl	SC1=CC=C(OC)C=C1	0.878113519
O=P1(O)OC2=C(C3=CC(C(F)(F)F)=CC(C(F)(F)F)=C3)C=C4C(CCCC4)=C2C5=C(O1)C(C6=CC(C(F)(F)F)=CC(C(F)(F)F)=C6)=CC7=C5CCCC7	O=C(C1=CC=CC=C1)/N=C/C2=CC=C(Cl)C=C2Cl	SC1=CC=C(OC)C=C1	1.125722444
O=P1(O)OC2=C(C3=CC=CC=C3)C=C4C(C=CC=C4)=C2C5=C(O1)C(C6=CC=CC=C6)=CC7=C5C=CC=C7	O=C(C1=CC=CC=C1)/N=C/C2=CC=C(Cl)C=C2Cl	SC1=CC=C(OC)C=C1	1.301167112
O=P1(O)OC2=C(C3=C(F)C=C(OC)C=C3F)C=C4C(C=CC=C4)=[C@]2[C@]5=C(O1)C(C6=C(F)C=C(OC)C=C6F)=CC7=C5C=CC=C7	O=C(C1=CC=CC=C1)/N=C/C2=CC=C(Cl)C=C2Cl	SC1=CC=C(OC)C=C1	1.446325365
O=P1(O)OC2=C(C3=C(C)C=C(C)C=C3C)C=C4C(C=CC=C4)=C2C5=C(O1)[C@@]([C@@]6=C(C)C=C(C)C=C6C)=CC7=C5C=CC=C7	O=C(C1=CC=CC=C1)/N=C/C2=CC=C(Cl)C=C2Cl	SC1=CC=C(OC)C=C1	1.882001124
O=P1(O)OC2=C(C3=C(C(C)C)C=C(C(C)C)C=C3C(C)C)C=C4C(C=CC=C4)=C2C5=C(O1)[C@@]([C@@]6=C(C(C)C)C=C(C(C)C)C=C6C(C)C)=CC7=C5C=CC=C7	O=C(C1=CC=CC=C1)/N=C/C2=CC=C(Cl)C=C2Cl	SC1=CC=C(OC)C=C1	3.134624572
O=P1(O)OC2=C(C3=C(C4CCCCC4)C=C(C5CCCCC5)C=C3C6CCCCC6)C=C7C(C=CC=C7)=C2C8=C(O1)[C@@]([C@@]9=C(C%10CCCCC%10)C=C(C%11CCCCC%11)C=C9C%12CCCCC%12)=CC%13=C8C=CC=C%13	O=C(C1=CC=CC=C1)/N=C/C2=CC=C(Cl)C=C2Cl	SC1=CC=C(OC)C=C1	3.134624572
O=P1(O)OC2=C(C3=CC(C4=CC(C(F)(F)F)=CC(C(F)(F)F)=C4)=CC(C5=CC(C(F)(F)F)=CC(C(F)(F)F)=C5)=C3)C=C6C(C=CC=C6)=C2C7=C(O1)C(C8=CC(C9=CC(C(F)(F)F)=CC(C(F)(F)F)=C9)=CC(C%10=CC(C(F)(F)F)=CC(C(F)(F)F)=C%10)=C8)=CC%11=C7C=CC=C%11	O=C(C1=CC=CC=C1)/N=C/C2=CC=C(Cl)C=C2Cl	SC1=CC=C(OC)C=C1	1.370103771
O=P1(O)OC2=C(C3=CC(C4=CC=C(OC)C=C4)=CC(C5=CC=C(OC)C=C5)=C3)C=C6C(C=CC=C6)=C2C7=C(O1)C(C8=CC(C9=CC=C(OC)C=C9)=CC(C%10=CC=C(OC)C=C%10)=C8)=CC%11=C7C=CC=C%11	O=C(C1=CC=CC=C1)/N=C/C2=CC=C(Cl)C=C2Cl	SC1=CC=C(OC)C=C1	1.531802956
O=P1(O)OC2=C(C3=CC(C4=C(C)C=C(C)C=C4C)=CC(C5=C(C)C=C(C)C=C5C)=C3)C=C6C(CCCC6)=C2C7=C(O1)C(C8=CC(C9=C(C)C=C(C)C=C9C)=CC(C%10=C(C)C=C(C)C=C%10C)=C8)=CC%11=C7CCCC%11	O=C(C1=CC=CC=C1)/N=C/C2=CC=C(Cl)C=C2Cl	SC1=CC=C(OC)C=C1	1.629422542
O=P1(O)OC2=C(C3=C(C(C)C)C=C(C4=CC=C(C(C)(C)C)C=C4)C=C3C(C)C)C=C5C(C=CC=C5)=[C@]2[C@]6=C(O1)C(C7=C(C(C)C)C=C(C8=CC=C(C(C)(C)C)C=C8)C=C7C(C)C)=CC9=C6C=CC=C9	O=C(C1=CC=CC=C1)/N=C/C2=CC=C(Cl)C=C2Cl	SC1=CC=C(OC)C=C1	2.304684113
O=P1(O)OC2=C(C3=C(C=CC=C4)C4=C(C5=CC(C=CC=C6)=C6C=C5)C7=C3C=CC=C7)C=C8C(C=CC=C8)=[C@]2[C@]9=C(O1)C(C%10=C(C=CC=C%11)C%11=C(C%12=CC=C(C=CC=C%13)C%13=C%12)C%14=C%10C=CC=C%14)=CC%15=C9C=CC=C%15	O=C(C1=CC=CC=C1)/N=C/C2=CC=C(Cl)C=C2Cl	SC1=CC=C(OC)C=C1	2.304684113
O=P1(O)OC2=[C@]([C@]3=C(Cl)C=C(Cl)C=C3Cl)C=C4C(CCCC4)=[C@]2[C@]5=C(O1)C(C6=C(Cl)C=C(Cl)C=C6Cl)=CC7=C5CCCC7	O=C(C1=CC=CC=C1)/N=C/C2=CC=C(Cl)C=C2Cl	SC1=CC=C(OC)C=C1	2.058499317
O=P1(O)OC2=C(C3=CC=C(C)C=C3)C=C4C(C=CC=C4)=C2C5=C(O1)C(C6=CC=C(C)C=C6)=CC7=C5C=CC=C7	O=C(C1=CC=CC=C1)/N=C/C2=CC=C(Cl)C=C2Cl	SC1=CC=C(OC)C=C1	1.301167112
O=P1(O)OC2=C(C3=C(C=CC=C4)C4=CC5=C3C=CC=C5)C=C6C(C=CC=C6)=C2C7=C(O1)[C@@]([C@@]8=C(C=CC=C9)C9=CC%10=C8C=CC=C%10)=CC%11=C7C=CC=C%11	O=C(C1=CC=CC=C1)/N=C/C2=CC=C(Cl)C=C2Cl	SC1=CC=C(OC)C=C1	1.743657522
O=P1(O)OC2=C(C3=C(C=CC4=CC=CC(C=C5)=C46)C6=C5C=C3)C=C7C(C=CC=C7)=C2C8=C(O1)C(C9=CC=C(C=C%10)C%11=C9C=CC%12=CC=CC%10=C%11%12)=CC%13=C8C=CC=C%13	O=C(C1=CC=CC=C1)/N=C/C2=CC=C(Cl)C=C2Cl	SC1=CC=C(OC)C=C1	1.446325365
O=P1(O)OC2=C(C3=C(C4=CC(C=CC=C5)=C5C=C4)C=CC=C3)C=C6C(CCCC6)=C2C7=C(O1)C(C8=CC=CC=C8C9=CC=C(C=CC=C%10)C%10=C9)=CC%11=C7CCCC%11	O=C(C1=CC=CC=C1)/N=C/C2=CC=C(Cl)C=C2Cl	SC1=CC=C(OC)C=C1	1.446325365
O=P1(O)OC2=C(C3=C(OC)C=CC=C3OC)C=C4C(C=CC=C4)=C2C5=C(O1)[C@@]([C@@]6=C(OC)C=CC=C6OC)=CC7=C5C=CC=C7	O=C(C1=CC=CC=C1)/N=C/C2=CC=C(Cl)C=C2Cl	SC1=CC=C(OC)C=C1	2.304684113
O=P1(O)OC2=C(C3=CC=CC=C3)C=C4C(C=CC=C4)=C2C5=C(O1)C(C6=CC=CC=C6)=CC7=C5C=CC=C7	O=C(C1=CC=CC=C1)/N=C/C2=CC=C(Cl)C=C2Cl	SC1=CC=CC=C1	1.17989059
O=P1(O)OC2=C(C3=CC(C)=C(OC(C)C)C(C)=C3)C=C4C(C=CC=C4)=C2C5=C(O1)C(C6=CC(C)=C(OC(C)C)C(C)=C6)=CC7=C5C=CC=C7	O=C(C1=CC=CC=C1)/N=C/C2=CC=C(Cl)C=C2Cl	SC1=CC=CC=C1	1.074990526
O=P1(O)OC2=C(C3=CC=C(S(F)(F)(F)(F)F)C=C3)C=C4C(C=CC=C4)=C2C5=C(O1)C(C6=CC=C(S(F)(F)(F)(F)F)C=C6)=CC7=C5C=CC=C7	O=C(C1=CC=CC=C1)/N=C/C2=CC=C(Cl)C=C2Cl	SC1=CC=CC=C1	1.074990526
O=P1(O)OC2=C(C3=CC(C4=CC(C(F)(F)F)=CC(C(F)(F)F)=C4)=CC(C5=CC(C(F)(F)F)=CC(C(F)(F)F)=C5)=C3)C=C6C(C=CC=C6)=C2C7=C(O1)C(C8=CC(C9=CC(C(F)(F)F)=CC(C(F)(F)F)=C9)=CC(C%10=CC(C(F)(F)F)=CC(C(F)(F)F)=C%10)=C8)=CC%11=C7C=CC=C%11	O=C(C1=CC=CC=C1)/N=C/C2=CC=C(Cl)C=C2Cl	SC1=CC=CC=C1	1.238109014
O=P1(O)OC2=C(CC3=CC=C(OC)C=C3)C=C4C(CCCC4)=C2C5=C(O1)C(CC6=CC=C(OC)C=C6)=CC7=C5CCCC7	O=C(C1=CC=CC=C1)/N=C/C2=CC=C(Cl)C=C2Cl	SC1=CC=CC=C1	0.366586769
O=P1(O)OC2=C(CC3=CC(C(F)(F)F)=CC(C(F)(F)F)=C3)C=C4C(CCCC4)=C2C5=C(O1)C(CC6=CC(C(F)(F)F)=CC(C(F)(F)F)=C6)=CC7=C5CCCC7	O=C(C1=CC=CC=C1)/N=C/C2=CC=C(Cl)C=C2Cl	SC1=CC=CC=C1	0.589002233
O=P1(O)OC2=C(CC3=C(C=CC=C4)C4=CC5=C3C=CC=C5)C=C6C(C=CC=C6)=C2C7=C(O1)C(CC8=C(C=CC=C9)C9=CC%10=C8C=CC=C%10)=CC%11=C7C=CC=C%11	O=C(C1=CC=CC=C1)/N=C/C2=CC=C(Cl)C=C2Cl	SC1=CC=CC=C1	0.749510758
O=P1(O)OC2=C(CC3=CC=C(C(F)(F)F)C=C3C(F)(F)F)C=C4C(C=CC=C4)=C2C5=C(O1)C(CC6=C(C(F)(F)F)C=C(C(F)(F)F)C=C6)=CC7=C5C=CC=C7	O=C(C1=CC=CC=C1)/N=C/C2=CC=C(Cl)C=C2Cl	SC1=CC=CC=C1	0.315171704
O=P1(O)OC2=C([Si](C3=CC=CC=C3)(C)C4=CC=CC=C4)C=C5C(C=CC=C5)=C2C6=C(O1)C([Si](C7=CC=CC=C7)(C8=CC=CC=C8)C)=CC9=C6C=CC=C9	O=C(C1=CC=CC=C1)/N=C/C2=CC=C(Cl)C=C2Cl	SC1=CC=CC=C1	1.027207628
O=P1(O)OC2=C(C3=CC(C(C)(C)C)=CC(C(C)(C)C)=C3)C=C4C(C=CC=C4)=C2C5=C(O1)C(C6=CC(C(C)(C)C)=CC(C(C)(C)C)=C6)=CC7=C5C=CC=C7	O=C(C1=CC=CC=C1)/N=C/C2=CC=C(Cl)C=C2Cl	SC1=CC=CC=C1	1.238109014
O=P1(O)OC2=C(C3=CC(C4=CC=C(OC)C=C4)=CC(C5=CC=C(OC)C=C5)=C3)C=C6C(C=CC=C6)=C2C7=C(O1)C(C8=CC(C9=CC=C(OC)C=C9)=CC(C%10=CC=C(OC)C=C%10)=C8)=CC%11=C7C=CC=C%11	O=C(C1=CC=CC=C1)/N=C/C2=CC=C(Cl)C=C2Cl	SC1=CC=CC=C1	1.238109014
O=P1(O)OC2=C(Br)C=C3C(C=CC=C3)=C2C4=C(O1)C(Br)=CC5=CC=CC=C54	O=C(C1=CC=CC=C1)/N=C/C2=CC=C(Cl)C=C2Cl	SC1=CC=CC=C1	0.315171704
O=P1(O)OC2=C(Br)C=C3C(CCCC3)=C2C4=C(O1)C(Br)=CC5=C4CCCC5	O=C(C1=CC=CC=C1)/N=C/C2=CC=C(Cl)C=C2Cl	SC1=CC=CC=C1	0.315171704
O=P1(O)OC2=C([Si](C3=CC=CC=C3)(C4=CC=CC=C4)C5=CC=CC=C5)C=C6C(C=CC=C6)=C2C7=C(O1)C([Si](C8=CC=CC=C8)(C9=CC=CC=C9)C%10=CC=CC=C%10)=CC%11=C7C=CC=C%11	O=C(C1=CC=CC=C1)/N=C/C2=CC=C(Cl)C=C2Cl	SC1=CC=CC=C1	0.191142101
O=P1(O)OC2=C([Si](C3=CC=CC=C3)(C4=CC=CC=C4)C5=CC=CC=C5)C=C6C(CCCC6)=C2C7=C(O1)C([Si](C8=CC=CC=C8)(C9=CC=CC=C9)C%10=CC=CC=C%10)=CC%11=C7CCCC%11	O=C(C1=CC=CC=C1)/N=C/C2=CC=C(Cl)C=C2Cl	SC1=CC=CC=C1	0.09495278
O=P1(O)OC2=C([Si](C3=CC=C(C(C)(C)C)C=C3)(C4=CC=C(C(C)(C)C)C=C4)C5=CC=C(C(C)(C)C)C=C5)C=C6C(CCCC6)=C2C7=C(O1)C([Si](C8=CC=C(C(C)(C)C)C=C8)(C9=CC=C(C(C)(C)C)C=C9)C%10=CC=C(C(C)(C)C)C=C%10)=CC%11=C7CCCC%11	O=C(C1=CC=CC=C1)/N=C/C2=CC=C(Cl)C=C2Cl	SC1=CC=CC=C1	0.09495278
O=P1(O)OC2=C(C3=CC=C(C4=CC(C(F)(F)F)=CC(C(F)(F)F)=C4)C=C3)C=C5C(C=CC=C5)=C2C6=C(O1)C(C7=CC=C(C8=CC(C(F)(F)F)=CC(C(F)(F)F)=C8)C=C7)=CC9=C6C=CC=C9	O=C(C1=CC=CC=C1)/N=C/C2=CC=C(Cl)C=C2Cl	SC1=CC=CC=C1	1.17989059
O=P1(O)OC2=C(CC)C=C3C(CCCC3)=C2C4=C(O1)C(CC)=CC5=C4CCCC5	O=C(C1=CC=CC=C1)/N=C/C2=CC=C(Cl)C=C2Cl	SC1=CC=CC=C1	0.419377753
O=P1(O)OC2=C(C3=CC=C(OC)C=C3)C=C4C(C=CC=C4)=C2C5=C(O1)C(C6=CC=C(OC)C=C6)=CC7=C5C=CC=C7	O=C(C1=CC=CC=C1)/N=C/C2=CC=C(Cl)C=C2Cl	SC1=CC=CC=C1	1.074990526
O=P1(O)OC2=C(C3=CC(COC)=CC=C3)C=C4C(C=CC=C4)=C2C5=C(O1)C(C6=CC=CC(COC)=C6)=CC7=C5C=CC=C7	O=C(C1=CC=CC=C1)/N=C/C2=CC=C(Cl)C=C2Cl	SC1=CC=CC=C1	1.17989059
O=P1(O)OC2=C(C3=CC(COC)=CC=C3)C=C4C(CCCC4)=C2C5=C(O1)C(C6=CC=CC(COC)=C6)=CC7=C5CCCC7	O=C(C1=CC=CC=C1)/N=C/C2=CC=C(Cl)C=C2Cl	SC1=CC=CC=C1	1.17989059
O=P1(O)OC2=C(C3=CC=C(C)C=C3)C=C4C(C=CC=C4)=C2C5=C(O1)C(C6=CC=C(C)C=C6)=CC7=C5C=CC=C7	O=C(C1=CC=CC=C1)/N=C/C2=CC=C(Cl)C=C2Cl	SC1=CC=CC=C1	1.17989059
O=P1(O)OC2=C(C3=CC(C4=CC(C=CC=C5)=C5C=C4)=CC=C3)C=C6C(C=CC=C6)=C2C7=C(O1)C(C8=CC=CC(C9=CC=C(C=CC=C%10)C%10=C9)=C8)=CC%11=C7C=CC=C%11	O=C(C1=CC=CC=C1)/N=C/C2=CC=C(Cl)C=C2Cl	SC1=CC=CC=C1	1.17989059
O=P1(O)OC2=C(C3=CC=C(C4CCCCC4)C=C3)C=C5C(CCCC5)=C2C6=C(O1)C(C7=CC=C(C8CCCCC8)C=C7)=CC9=C6CCCC9	O=C(C1=CC=CC=C1)/N=C/C2=CC=C(Cl)C=C2Cl	SC1=CC=CC=C1	1.027207628
O=P1(O)OC2=C(C3=C(F)C=C(OC)C=C3F)C=C4C(C=CC=C4)=[C@]2[C@]5=C(O1)C(C6=C(F)C=C(OC)C=C6F)=CC7=C5C=CC=C7	O=C(C1=CC=CC=C1)/N=C/C2=CC=C(Cl)C=C2Cl	SC1=CC=CC=C1	1.629422542
O=P1(O)OC2=C(C3=C(C)C=C(C)C=C3C)C=C4C(C=CC=C4)=C2C5=C(O1)[C@@]([C@@]6=C(C)C=C(C)C=C6C)=CC7=C5C=CC=C7	O=C(C1=CC=CC=C1)/N=C/C2=CC=C(Cl)C=C2Cl	SC1=CC=CC=C1	1.743657522
O=P1(O)OC2=C(C3=C(C(C)C)C=C(C(C)C)C=C3C(C)C)C=C4C(C=CC=C4)=C2C5=C(O1)[C@@]([C@@]6=C(C(C)C)C=C(C(C)C)C=C6C(C)C)=CC7=C5C=CC=C7	O=C(C1=CC=CC=C1)/N=C/C2=CC=C(Cl)C=C2Cl	SC1=CC=CC=C1	2.304684113
O=P1(O)OC2=C(C3=C(C4CCCCC4)C=C(C5CCCCC5)C=C3C6CCCCC6)C=C7C(C=CC=C7)=C2C8=C(O1)[C@@]([C@@]9=C(C%10CCCCC%10)C=C(C%11CCCCC%11)C=C9C%12CCCCC%12)=CC%13=C8C=CC=C%13	O=C(C1=CC=CC=C1)/N=C/C2=CC=C(Cl)C=C2Cl	SC1=CC=CC=C1	3.134624572
O=P1(O)OC2=C(C3=CC(C(C)(C)C)=CC(C(C)(C)C)=C3)C=C4C(CCCC4)=C2C5=C(O1)C(C6=CC(C(C)(C)C)=CC(C(C)(C)C)=C6)=CC7=C5CCCC7	O=C(C1=CC=CC=C1)/N=C/C2=CC=C(Cl)C=C2Cl	SC1=CC=CC=C1	1.301167112
O=P1(O)OC2=C(C3=CC(C4=C(C)C=C(C)C=C4C)=CC(C5=C(C)C=C(C)C=C5C)=C3)C=C6C(CCCC6)=C2C7=C(O1)C(C8=CC(C9=C(C)C=C(C)C=C9C)=CC(C%10=C(C)C=C(C)C=C%10C)=C8)=CC%11=C7CCCC%11	O=C(C1=CC=CC=C1)/N=C/C2=CC=C(Cl)C=C2Cl	SC1=CC=CC=C1	1.301167112
O=P1(O)OC2=C(C3=C(C(C)C)C=C(C4=CC=C(C(C)(C)C)C=C4)C=C3C(C)C)C=C5C(C=CC=C5)=[C@]2[C@]6=C(O1)C(C7=C(C(C)C)C=C(C8=CC=C(C(C)(C)C)C=C8)C=C7C(C)C)=CC9=C6C=CC=C9	O=C(C1=CC=CC=C1)/N=C/C2=CC=C(Cl)C=C2Cl	SC1=CC=CC=C1	2.721168735
O=P1(O)OC2=C(C3=C(C=CC=C4)C4=C(C5=CC(C=CC=C6)=C6C=C5)C7=C3C=CC=C7)C=C8C(C=CC=C8)=[C@]2[C@]9=C(O1)C(C%10=C(C=CC=C%11)C%11=C(C%12=CC=C(C=CC=C%13)C%13=C%12)C%14=C%10C=CC=C%14)=CC%15=C9C=CC=C%15	O=C(C1=CC=CC=C1)/N=C/C2=CC=C(Cl)C=C2Cl	SC1=CC=CC=C1	1.882001124
O=P1(O)OC2=[C@]([C@]3=C(Cl)C=C(Cl)C=C3Cl)C=C4C(CCCC4)=[C@]2[C@]5=C(O1)C(C6=C(Cl)C=C(Cl)C=C6Cl)=CC7=C5CCCC7	O=C(C1=CC=CC=C1)/N=C/C2=CC=C(Cl)C=C2Cl	SC1=CC=CC=C1	1.964152936
O=P1(O)OC2=C(C3=C(OCC)C=CC(C)=C3)C=C4C(C=CC=C4)=C2C5=C(O1)C(C6=CC(C)=CC=C6OCC)=CC7=C5C=CC=C7	O=C(C1=CC=CC=C1)/N=C/C2=CC=C(Cl)C=C2Cl	SC1=CC=CC=C1	1.629422542
O=P1(O)OC2=C(C3=C(OC(F)(F)F)C=CC=C3)C=C4C(C=CC=C4)=C2C5=C(O1)C(C6=CC=CC=C6OC(F)(F)F)=CC7=C5C=CC=C7	O=C(C1=CC=CC=C1)/N=C/C2=CC=C(Cl)C=C2Cl	SC1=CC=CC=C1	1.446325365
O=P1(O)OC2=C(C3=C(C=CC=C4)C4=CC5=C3C=CC=C5)C=C6C(C=CC=C6)=C2C7=C(O1)[C@@]([C@@]8=C(C=CC=C9)C9=CC%10=C8C=CC=C%10)=CC%11=C7C=CC=C%11	O=C(C1=CC=CC=C1)/N=C/C2=CC=C(Cl)C=C2Cl	SC1=CC=CC=C1	1.301167112
O=P1(O)OC2=C(C3=CC=C(C(C)(C)C)C=C3)C=C4C(C=CC=C4)=C2C5=C(O1)C(C6=CC=C(C(C)(C)C)C=C6)=CC7=C5C=CC=C7	O=C(C1=CC=CC=C1)/N=C/C2=CC=C(Cl)C=C2Cl	SC1=CC=CC=C1	1.370103771
O=P1(O)OC2=C(C3=C(C=CC4=CC=CC(C=C5)=C46)C6=C5C=C3)C=C7C(C=CC=C7)=C2C8=C(O1)C(C9=CC=C(C=C%10)C%11=C9C=CC%12=CC=CC%10=C%11%12)=CC%13=C8C=CC=C%13	O=C(C1=CC=CC=C1)/N=C/C2=CC=C(Cl)C=C2Cl	SC1=CC=CC=C1	1.743657522
O=P1(O)OC2=C(C3=C(C4=CC(C=CC=C5)=C5C=C4)C=CC=C3)C=C6C(CCCC6)=C2C7=C(O1)C(C8=CC=CC=C8C9=CC=C(C=CC=C%10)C%10=C9)=CC%11=C7CCCC%11	O=C(C1=CC=CC=C1)/N=C/C2=CC=C(Cl)C=C2Cl	SC1=CC=CC=C1	1.446325365
O=P1(O)OC2=C(C3=CC=C(C4=CC=C(C=CC=C5)C5=C4)C=C3)C=C6C(C=CC=C6)=C2C7=C(O1)C(C8=CC=C(C9=CC(C=CC=C%10)=C%10C=C9)C=C8)=CC%11=C7C=CC=C%11	O=C(C1=CC=CC=C1)/N=C/C2=CC=C(Cl)C=C2Cl	SC1=CC=CC=C1	1.301167112
O=P1(O)OC2=C(C3=C(OC)C=CC=C3OC)C=C4C(C=CC=C4)=C2C5=C(O1)[C@@]([C@@]6=C(OC)C=CC=C6OC)=CC7=C5C=CC=C7	O=C(C1=CC=CC=C1)/N=C/C2=CC=C(Cl)C=C2Cl	SC1=CC=CC=C1	1.964152936
O=P1(O)OC2=C(C3=CC(C(F)(F)F)=CC(C(F)(F)F)=C3)C=C4C(C=CC=C4)=C2C5=C(O1)C(C6=CC(C(F)(F)F)=CC(C(F)(F)F)=C6)=CC7=C5C=CC=C7	O=C(C1=CC=CC=C1)/N=C/C2=CC=C(Cl)C=C2Cl	SC1=CC=CC=C1	1.301167112
O=P1(O)OC2=C(C3=CC(C(F)(F)F)=CC(C(F)(F)F)=C3)C=C4C(CCCC4)=C2C5=C(O1)C(C6=CC(C(F)(F)F)=CC(C(F)(F)F)=C6)=CC7=C5CCCC7	O=C(C1=CC=CC=C1)/N=C/C2=CC=C(Cl)C=C2Cl	SC1=CC=CC=C1	1.370103771
O=P1(O)OC2=C(C3=CC=CC=C3)C=C4C(C=CC=C4)=C2C5=C(O1)C(C6=CC=CC=C6)=CC7=C5C=CC=C7	O=C(C1=CC=CC=C1)/N=C/C2=CC=C(Cl)C=C2Cl	SC1=CC=CC=C1C	1.027207628
O=P1(O)OC2=C(C3=CC(C)=C(OC(C)C)C(C)=C3)C=C4C(C=CC=C4)=C2C5=C(O1)C(C6=CC(C)=C(OC(C)C)C(C)=C6)=CC7=C5C=CC=C7	O=C(C1=CC=CC=C1)/N=C/C2=CC=C(Cl)C=C2Cl	SC1=CC=CC=C1C	1.074990526
O=P1(O)OC2=C(C3=CC=C(S(F)(F)(F)(F)F)C=C3)C=C4C(C=CC=C4)=C2C5=C(O1)C(C6=CC=C(S(F)(F)(F)(F)F)C=C6)=CC7=C5C=CC=C7	O=C(C1=CC=CC=C1)/N=C/C2=CC=C(Cl)C=C2Cl	SC1=CC=CC=C1C	1.17989059
O=P1(O)OC2=C(CC3=CC=C(OC)C=C3)C=C4C(CCCC4)=C2C5=C(O1)C(CC6=CC=C(OC)C=C6)=CC7=C5CCCC7	O=C(C1=CC=CC=C1)/N=C/C2=CC=C(Cl)C=C2Cl	SC1=CC=CC=C1C	0.215535446
O=P1(O)OC2=C(CC3=CC(C(F)(F)F)=CC(C(F)(F)F)=C3)C=C4C(CCCC4)=C2C5=C(O1)C(CC6=CC(C(F)(F)F)=CC(C(F)(F)F)=C6)=CC7=C5CCCC7	O=C(C1=CC=CC=C1)/N=C/C2=CC=C(Cl)C=C2Cl	SC1=CC=CC=C1C	0.619408639
O=P1(O)OC2=C(CC3=C(C=CC=C4)C4=CC5=C3C=CC=C5)C=C6C(C=CC=C6)=C2C7=C(O1)C(CC8=C(C=CC=C9)C9=CC%10=C8C=CC=C%10)=CC%11=C7C=CC=C%11	O=C(C1=CC=CC=C1)/N=C/C2=CC=C(Cl)C=C2Cl	SC1=CC=CC=C1C	0.682601444
O=P1(O)OC2=C(CC3=CC=C(C(F)(F)F)C=C3C(F)(F)F)C=C4C(C=CC=C4)=C2C5=C(O1)C(CC6=C(C(F)(F)F)C=C(C(F)(F)F)C=C6)=CC7=C5C=CC=C7	O=C(C1=CC=CC=C1)/N=C/C2=CC=C(Cl)C=C2Cl	SC1=CC=CC=C1C	0.240111033
O=P1(O)OC2=C([Si](C3=CC=CC=C3)(C)C4=CC=CC=C4)C=C5C(C=CC=C5)=C2C6=C(O1)C([Si](C7=CC=CC=C7)(C8=CC=CC=C8)C)=CC9=C6C=CC=C9	O=C(C1=CC=CC=C1)/N=C/C2=CC=C(Cl)C=C2Cl	SC1=CC=CC=C1C	0.938987334
O=P1(O)OC2=C(Br)C=C3C(C=CC=C3)=C2C4=C(O1)C(Br)=CC5=CC=CC=C54	O=C(C1=CC=CC=C1)/N=C/C2=CC=C(Cl)C=C2Cl	SC1=CC=CC=C1C	0.215535446
O=P1(O)OC2=C(Br)C=C3C(CCCC3)=C2C4=C(O1)C(Br)=CC5=C4CCCC5	O=C(C1=CC=CC=C1)/N=C/C2=CC=C(Cl)C=C2Cl	SC1=CC=CC=C1C	0.240111033
O=P1(O)OC2=C([Si](C3=CC=CC=C3)(C4=CC=CC=C4)C5=CC=CC=C5)C=C6C(C=CC=C6)=C2C7=C(O1)C([Si](C8=CC=CC=C8)(C9=CC=CC=C9)C%10=CC=CC=C%10)=CC%11=C7C=CC=C%11	O=C(C1=CC=CC=C1)/N=C/C2=CC=C(Cl)C=C2Cl	SC1=CC=CC=C1C	0.142812956
O=P1(O)OC2=C([Si](C3=CC=CC=C3)(C4=CC=CC=C4)C5=CC=CC=C5)C=C6C(CCCC6)=C2C7=C(O1)C([Si](C8=CC=CC=C8)(C9=CC=CC=C9)C%10=CC=CC=C%10)=CC%11=C7CCCC%11	O=C(C1=CC=CC=C1)/N=C/C2=CC=C(Cl)C=C2Cl	SC1=CC=CC=C1C	0.118834511
O=P1(O)OC2=C([Si](C3=CC=C(C(C)(C)C)C=C3)(C4=CC=C(C(C)(C)C)C=C4)C5=CC=C(C(C)(C)C)C=C5)C=C6C(CCCC6)=C2C7=C(O1)C([Si](C8=CC=C(C(C)(C)C)C=C8)(C9=CC=C(C(C)(C)C)C=C9)C%10=CC=C(C(C)(C)C)C=C%10)=CC%11=C7CCCC%11	O=C(C1=CC=CC=C1)/N=C/C2=CC=C(Cl)C=C2Cl	SC1=CC=CC=C1C	0.118834511
O=P1(O)OC2=C(C3=CC=C(C4=CC(C(F)(F)F)=CC(C(F)(F)F)=C4)C=C3)C=C5C(C=CC=C5)=C2C6=C(O1)C(C7=CC=C(C8=CC(C(F)(F)F)=CC(C(F)(F)F)=C8)C=C7)=CC9=C6C=CC=C9	O=C(C1=CC=CC=C1)/N=C/C2=CC=C(Cl)C=C2Cl	SC1=CC=CC=C1C	1.238109014
O=P1(O)OC2=C(CC)C=C3C(CCCC3)=C2C4=C(O1)C(CC)=CC5=C4CCCC5	O=C(C1=CC=CC=C1)/N=C/C2=CC=C(Cl)C=C2Cl	SC1=CC=CC=C1C	0.289903935
O=P1(O)OC2=C(C3=CC=C(OC)C=C3)C=C4C(C=CC=C4)=C2C5=C(O1)C(C6=CC=C(OC)C=C6)=CC7=C5C=CC=C7	O=C(C1=CC=CC=C1)/N=C/C2=CC=C(Cl)C=C2Cl	SC1=CC=CC=C1C	1.074990526
O=P1(O)OC2=C(C3=CC(COC)=CC=C3)C=C4C(CCCC4)=C2C5=C(O1)C(C6=CC=CC(COC)=C6)=CC7=C5CCCC7	O=C(C1=CC=CC=C1)/N=C/C2=CC=C(Cl)C=C2Cl	SC1=CC=CC=C1C	1.238109014
O=P1(O)OC2=C(C3=CC=C(C)C=C3)C=C4C(C=CC=C4)=C2C5=C(O1)C(C6=CC=C(C)C=C6)=CC7=C5C=CC=C7	O=C(C1=CC=CC=C1)/N=C/C2=CC=C(Cl)C=C2Cl	SC1=CC=CC=C1C	1.027207628
O=P1(O)OC2=C(C3=CC(C4=CC(C=CC=C5)=C5C=C4)=CC=C3)C=C6C(C=CC=C6)=C2C7=C(O1)C(C8=CC=CC(C9=CC=C(C=CC=C%10)C%10=C9)=C8)=CC%11=C7C=CC=C%11	O=C(C1=CC=CC=C1)/N=C/C2=CC=C(Cl)C=C2Cl	SC1=CC=CC=C1C	1.125722444
O=P1(O)OC2=C(C3=CC=C(C4=CC=C(C=CC=C5)C5=C4)C=C3)C=C6C(C=CC=C6)=C2C7=C(O1)C(C8=CC=C(C9=CC(C=CC=C%10)=C%10C=C9)C=C8)=CC%11=C7C=CC=C%11	O=C(C1=CC=CC=C1)/N=C/C2=CC=C(Cl)C=C2Cl	SC1=CC=CC=C1C	1.17989059
O=P1(O)OC2=C(C3=CC=C(C4CCCCC4)C=C3)C=C5C(CCCC5)=C2C6=C(O1)C(C7=CC=C(C8CCCCC8)C=C7)=CC9=C6CCCC9	O=C(C1=CC=CC=C1)/N=C/C2=CC=C(Cl)C=C2Cl	SC1=CC=CC=C1C	1.125722444
O=P1(O)OC2=C(C3=CC(C(F)(F)F)=CC(C(F)(F)F)=C3)C=C4C(C=CC=C4)=C2C5=C(O1)C(C6=CC(C(F)(F)F)=CC(C(F)(F)F)=C6)=CC7=C5C=CC=C7	O=C(C1=CC=CC=C1)/N=C/C2=CC=C(Cl)C=C2Cl	SC1=CC=CC=C1C	0.981980567
O=P1(O)OC2=C(C3=CC(C(F)(F)F)=CC(C(F)(F)F)=C3)C=C4C(CCCC4)=C2C5=C(O1)C(C6=CC(C(F)(F)F)=CC(C(F)(F)F)=C6)=CC7=C5CCCC7	O=C(C1=CC=CC=C1)/N=C/C2=CC=C(Cl)C=C2Cl	SC1=CC=CC=C1C	1.027207628
O=P1(O)OC2=C(C3=C(F)C=C(OC)C=C3F)C=C4C(C=CC=C4)=[C@]2[C@]5=C(O1)C(C6=C(F)C=C(OC)C=C6F)=CC7=C5C=CC=C7	O=C(C1=CC=CC=C1)/N=C/C2=CC=C(Cl)C=C2Cl	SC1=CC=CC=C1C	1.531802956
O=P1(O)OC2=C(C3=C(C)C=C(C)C=C3C)C=C4C(C=CC=C4)=C2C5=C(O1)[C@@]([C@@]6=C(C)C=C(C)C=C6C)=CC7=C5C=CC=C7	O=C(C1=CC=CC=C1)/N=C/C2=CC=C(Cl)C=C2Cl	SC1=CC=CC=C1C	1.882001124
O=P1(O)OC2=C(C3=C(C(C)C)C=C(C(C)C)C=C3C(C)C)C=C4C(C=CC=C4)=C2C5=C(O1)[C@@]([C@@]6=C(C(C)C)C=C(C(C)C)C=C6C(C)C)=CC7=C5C=CC=C7	O=C(C1=CC=CC=C1)/N=C/C2=CC=C(Cl)C=C2Cl	SC1=CC=CC=C1C	2.304684113
O=P1(O)OC2=C(C3=C(C4CCCCC4)C=C(C5CCCCC5)C=C3C6CCCCC6)C=C7C(C=CC=C7)=C2C8=C(O1)[C@@]([C@@]9=C(C%10CCCCC%10)C=C(C%11CCCCC%11)C=C9C%12CCCCC%12)=CC%13=C8C=CC=C%13	O=C(C1=CC=CC=C1)/N=C/C2=CC=C(Cl)C=C2Cl	SC1=CC=CC=C1C	3.134624572
O=P1(O)OC2=C(C3=CC(C4=CC(C(F)(F)F)=CC(C(F)(F)F)=C4)=CC(C5=CC(C(F)(F)F)=CC(C(F)(F)F)=C5)=C3)C=C6C(C=CC=C6)=C2C7=C(O1)C(C8=CC(C9=CC(C(F)(F)F)=CC(C(F)(F)F)=C9)=CC(C%10=CC(C(F)(F)F)=CC(C(F)(F)F)=C%10)=C8)=CC%11=C7C=CC=C%11	O=C(C1=CC=CC=C1)/N=C/C2=CC=C(Cl)C=C2Cl	SC1=CC=CC=C1C	1.370103771
O=P1(O)OC2=C(C3=CC(C(C)(C)C)=CC(C(C)(C)C)=C3)C=C4C(C=CC=C4)=C2C5=C(O1)C(C6=CC(C(C)(C)C)=CC(C(C)(C)C)=C6)=CC7=C5C=CC=C7	O=C(C1=CC=CC=C1)/N=C/C2=CC=C(Cl)C=C2Cl	SC1=CC=CC=C1C	1.301167112
O=P1(O)OC2=C(C3=CC(C(C)(C)C)=CC(C(C)(C)C)=C3)C=C4C(CCCC4)=C2C5=C(O1)C(C6=CC(C(C)(C)C)=CC(C(C)(C)C)=C6)=CC7=C5CCCC7	O=C(C1=CC=CC=C1)/N=C/C2=CC=C(Cl)C=C2Cl	SC1=CC=CC=C1C	1.370103771
O=P1(O)OC2=C(C3=CC(C4=CC=C(OC)C=C4)=CC(C5=CC=C(OC)C=C5)=C3)C=C6C(C=CC=C6)=C2C7=C(O1)C(C8=CC(C9=CC=C(OC)C=C9)=CC(C%10=CC=C(OC)C=C%10)=C8)=CC%11=C7C=CC=C%11	O=C(C1=CC=CC=C1)/N=C/C2=CC=C(Cl)C=C2Cl	SC1=CC=CC=C1C	1.446325365
O=P1(O)OC2=C(C3=CC(C4=C(C)C=C(C)C=C4C)=CC(C5=C(C)C=C(C)C=C5C)=C3)C=C6C(CCCC6)=C2C7=C(O1)C(C8=CC(C9=C(C)C=C(C)C=C9C)=CC(C%10=C(C)C=C(C)C=C%10C)=C8)=CC%11=C7CCCC%11	O=C(C1=CC=CC=C1)/N=C/C2=CC=C(Cl)C=C2Cl	SC1=CC=CC=C1C	1.301167112
O=P1(O)OC2=C(C3=C(C(C)C)C=C(C4=CC=C(C(C)(C)C)C=C4)C=C3C(C)C)C=C5C(C=CC=C5)=[C@]2[C@]6=C(O1)C(C7=C(C(C)C)C=C(C8=CC=C(C(C)(C)C)C=C8)C=C7C(C)C)=CC9=C6C=CC=C9	O=C(C1=CC=CC=C1)/N=C/C2=CC=C(Cl)C=C2Cl	SC1=CC=CC=C1C	2.721168735
O=P1(O)OC2=C(C3=C(C=CC=C4)C4=C(C5=CC(C=CC=C6)=C6C=C5)C7=C3C=CC=C7)C=C8C(C=CC=C8)=[C@]2[C@]9=C(O1)C(C%10=C(C=CC=C%11)C%11=C(C%12=CC=C(C=CC=C%13)C%13=C%12)C%14=C%10C=CC=C%14)=CC%15=C9C=CC=C%15	O=C(C1=CC=CC=C1)/N=C/C2=CC=C(Cl)C=C2Cl	SC1=CC=CC=C1C	2.721168735
O=P1(O)OC2=[C@]([C@]3=C(Cl)C=C(Cl)C=C3Cl)C=C4C(CCCC4)=[C@]2[C@]5=C(O1)C(C6=C(Cl)C=C(Cl)C=C6Cl)=CC7=C5CCCC7	O=C(C1=CC=CC=C1)/N=C/C2=CC=C(Cl)C=C2Cl	SC1=CC=CC=C1C	1.882001124
O=P1(O)OC2=C(C3=C(OCC)C=CC(C)=C3)C=C4C(C=CC=C4)=C2C5=C(O1)C(C6=CC(C)=CC=C6OCC)=CC7=C5C=CC=C7	O=C(C1=CC=CC=C1)/N=C/C2=CC=C(Cl)C=C2Cl	SC1=CC=CC=C1C	1.301167112
O=P1(O)OC2=C(C3=CC(COC)=CC=C3)C=C4C(C=CC=C4)=C2C5=C(O1)C(C6=CC=CC(COC)=C6)=CC7=C5C=CC=C7	O=C(C1=CC=CC=C1)/N=C/C2=CC=C(Cl)C=C2Cl	SC1=CC=CC=C1C	1.370103771
O=P1(O)OC2=C(C3=C(OC(F)(F)F)C=CC=C3)C=C4C(C=CC=C4)=C2C5=C(O1)C(C6=CC=CC=C6OC(F)(F)F)=CC7=C5C=CC=C7	O=C(C1=CC=CC=C1)/N=C/C2=CC=C(Cl)C=C2Cl	SC1=CC=CC=C1C	1.301167112
O=P1(O)OC2=C(C3=C(C=CC=C4)C4=CC5=C3C=CC=C5)C=C6C(C=CC=C6)=C2C7=C(O1)[C@@]([C@@]8=C(C=CC=C9)C9=CC%10=C8C=CC=C%10)=CC%11=C7C=CC=C%11	O=C(C1=CC=CC=C1)/N=C/C2=CC=C(Cl)C=C2Cl	SC1=CC=CC=C1C	1.743657522
O=P1(O)OC2=C(C3=CC=C(C(C)(C)C)C=C3)C=C4C(C=CC=C4)=C2C5=C(O1)C(C6=CC=C(C(C)(C)C)C=C6)=CC7=C5C=CC=C7	O=C(C1=CC=CC=C1)/N=C/C2=CC=C(Cl)C=C2Cl	SC1=CC=CC=C1C	1.301167112
O=P1(O)OC2=C(C3=C(C=CC4=CC=CC(C=C5)=C46)C6=C5C=C3)C=C7C(C=CC=C7)=C2C8=C(O1)C(C9=CC=C(C=C%10)C%11=C9C=CC%12=CC=CC%10=C%11%12)=CC%13=C8C=CC=C%13	O=C(C1=CC=CC=C1)/N=C/C2=CC=C(Cl)C=C2Cl	SC1=CC=CC=C1C	2.304684113
O=P1(O)OC2=C(C3=C(C4=CC(C=CC=C5)=C5C=C4)C=CC=C3)C=C6C(CCCC6)=C2C7=C(O1)C(C8=CC=CC=C8C9=CC=C(C=CC=C%10)C%10=C9)=CC%11=C7CCCC%11	O=C(C1=CC=CC=C1)/N=C/C2=CC=C(Cl)C=C2Cl	SC1=CC=CC=C1C	1.370103771
O=P1(O)OC2=C(C3=C(OC)C=CC=C3OC)C=C4C(C=CC=C4)=C2C5=C(O1)[C@@]([C@@]6=C(OC)C=CC=C6OC)=CC7=C5C=CC=C7	O=C(C1=CC=CC=C1)/N=C/C2=CC=C(Cl)C=C2Cl	SC1=CC=CC=C1C	1.882001124
O=P1(O)OC2=C(C3=CC=CC=C3)C=C4C(C=CC=C4)=C2C5=C(O1)C(C6=CC=CC=C6)=CC7=C5C=CC=C7	O=C(C1=CC=CC=C1)/N=C/C2=CC=C(Cl)C=C2Cl	SC1CCCCC1	0.559297578
O=P1(O)OC2=C(C3=C(F)C=C(OC)C=C3F)C=C4C(C=CC=C4)=[C@]2[C@]5=C(O1)C(C6=C(F)C=C(OC)C=C6F)=CC7=C5C=CC=C7	O=C(C1=CC=CC=C1)/N=C/C2=CC=C(Cl)C=C2Cl	SC1CCCCC1	0.897960775
O=P1(O)OC2=C(C3=CC(C)=C(OC(C)C)C(C)=C3)C=C4C(C=CC=C4)=C2C5=C(O1)C(C6=CC(C)=C(OC(C)C)C(C)=C6)=CC7=C5C=CC=C7	O=C(C1=CC=CC=C1)/N=C/C2=CC=C(Cl)C=C2Cl	SC1CCCCC1	0.5302345
O=P1(O)OC2=C(C3=CC=C(S(F)(F)(F)(F)F)C=C3)C=C4C(C=CC=C4)=C2C5=C(O1)C(C6=CC=C(S(F)(F)(F)(F)F)C=C6)=CC7=C5C=CC=C7	O=C(C1=CC=CC=C1)/N=C/C2=CC=C(Cl)C=C2Cl	SC1CCCCC1	0.501758501
O=P1(O)OC2=C(C3=CC(C4=CC(C(F)(F)F)=CC(C(F)(F)F)=C4)=CC(C5=CC(C(F)(F)F)=CC(C(F)(F)F)=C5)=C3)C=C6C(C=CC=C6)=C2C7=C(O1)C(C8=CC(C9=CC(C(F)(F)F)=CC(C(F)(F)F)=C9)=CC(C%10=CC(C(F)(F)F)=CC(C(F)(F)F)=C%10)=C8)=CC%11=C7C=CC=C%11	O=C(C1=CC=CC=C1)/N=C/C2=CC=C(Cl)C=C2Cl	SC1CCCCC1	0.715545793
O=P1(O)OC2=C(CC3=CC=C(OC)C=C3)C=C4C(CCCC4)=C2C5=C(O1)C(CC6=CC=C(OC)C=C6)=CC7=C5CCCC7	O=C(C1=CC=CC=C1)/N=C/C2=CC=C(Cl)C=C2Cl	SC1CCCCC1	-0.240111033
O=P1(O)OC2=C(CC3=CC(C(F)(F)F)=CC(C(F)(F)F)=C3)C=C4C(CCCC4)=C2C5=C(O1)C(CC6=CC(C(F)(F)F)=CC(C(F)(F)F)=C6)=CC7=C5CCCC7	O=C(C1=CC=CC=C1)/N=C/C2=CC=C(Cl)C=C2Cl	SC1CCCCC1	-0.191142101
O=P1(O)OC2=C(CC3=C(C=CC=C4)C4=CC5=C3C=CC=C5)C=C6C(C=CC=C6)=C2C7=C(O1)C(CC8=C(C=CC=C9)C9=CC%10=C8C=CC=C%10)=CC%11=C7C=CC=C%11	O=C(C1=CC=CC=C1)/N=C/C2=CC=C(Cl)C=C2Cl	SC1CCCCC1	0.340722979
O=P1(O)OC2=C(CC3=CC=C(C(F)(F)F)C=C3C(F)(F)F)C=C4C(C=CC=C4)=C2C5=C(O1)C(CC6=C(C(F)(F)F)C=C(C(F)(F)F)C=C6)=CC7=C5C=CC=C7	O=C(C1=CC=CC=C1)/N=C/C2=CC=C(Cl)C=C2Cl	SC1CCCCC1	-0.166908496
O=P1(O)OC2=C([Si](C3=CC=CC=C3)(C)C4=CC=CC=C4)C=C5C(C=CC=C5)=C2C6=C(O1)C([Si](C7=CC=CC=C7)(C8=CC=CC=C8)C)=CC9=C6C=CC=C9	O=C(C1=CC=CC=C1)/N=C/C2=CC=C(Cl)C=C2Cl	SC1CCCCC1	0.240111033
O=P1(O)OC2=C(C3=CC(C(C)(C)C)=CC(C(C)(C)C)=C3)C=C4C(C=CC=C4)=C2C5=C(O1)C(C6=CC(C(C)(C)C)=CC(C(C)(C)C)=C6)=CC7=C5C=CC=C7	O=C(C1=CC=CC=C1)/N=C/C2=CC=C(Cl)C=C2Cl	SC1CCCCC1	0.559297578
O=P1(O)OC2=C(C3=CC(C(C)(C)C)=CC(C(C)(C)C)=C3)C=C4C(CCCC4)=C2C5=C(O1)C(C6=CC(C(C)(C)C)=CC(C(C)(C)C)=C6)=CC7=C5CCCC7	O=C(C1=CC=CC=C1)/N=C/C2=CC=C(Cl)C=C2Cl	SC1CCCCC1	0.559297578
O=P1(O)OC2=C(C3=CC(C4=CC=C(OC)C=C4)=CC(C5=CC=C(OC)C=C5)=C3)C=C6C(C=CC=C6)=C2C7=C(O1)C(C8=CC(C9=CC=C(OC)C=C9)=CC(C%10=CC=C(OC)C=C%10)=C8)=CC%11=C7C=CC=C%11	O=C(C1=CC=CC=C1)/N=C/C2=CC=C(Cl)C=C2Cl	SC1CCCCC1	0.715545793
O=P1(O)OC2=C(Br)C=C3C(C=CC=C3)=C2C4=C(O1)C(Br)=CC5=CC=CC=C54	O=C(C1=CC=CC=C1)/N=C/C2=CC=C(Cl)C=C2Cl	SC1CCCCC1	0
O=P1(O)OC2=C(Br)C=C3C(CCCC3)=C2C4=C(O1)C(Br)=CC5=C4CCCC5	O=C(C1=CC=CC=C1)/N=C/C2=CC=C(Cl)C=C2Cl	SC1CCCCC1	0
O=P1(O)OC2=C([Si](C3=CC=CC=C3)(C4=CC=CC=C4)C5=CC=CC=C5)C=C6C(C=CC=C6)=C2C7=C(O1)C([Si](C8=CC=CC=C8)(C9=CC=CC=C9)C%10=CC=CC=C%10)=CC%11=C7C=CC=C%11	O=C(C1=CC=CC=C1)/N=C/C2=CC=C(Cl)C=C2Cl	SC1CCCCC1	0
O=P1(O)OC2=C([Si](C3=CC=CC=C3)(C4=CC=CC=C4)C5=CC=CC=C5)C=C6C(CCCC6)=C2C7=C(O1)C([Si](C8=CC=CC=C8)(C9=CC=CC=C9)C%10=CC=CC=C%10)=CC%11=C7CCCC%11	O=C(C1=CC=CC=C1)/N=C/C2=CC=C(Cl)C=C2Cl	SC1CCCCC1	-0.023690626
O=P1(O)OC2=C([Si](C3=CC=C(C(C)(C)C)C=C3)(C4=CC=C(C(C)(C)C)C=C4)C5=CC=C(C(C)(C)C)C=C5)C=C6C(CCCC6)=C2C7=C(O1)C([Si](C8=CC=C(C(C)(C)C)C=C8)(C9=CC=C(C(C)(C)C)C=C9)C%10=CC=C(C(C)(C)C)C=C%10)=CC%11=C7CCCC%11	O=C(C1=CC=CC=C1)/N=C/C2=CC=C(Cl)C=C2Cl	SC1CCCCC1	0.023690626
O=P1(O)OC2=C(C3=CC=C(C4=CC(C(F)(F)F)=CC(C(F)(F)F)=C4)C=C3)C=C5C(C=CC=C5)=C2C6=C(O1)C(C7=CC=C(C8=CC(C(F)(F)F)=CC(C(F)(F)F)=C8)C=C7)=CC9=C6C=CC=C9	O=C(C1=CC=CC=C1)/N=C/C2=CC=C(Cl)C=C2Cl	SC1CCCCC1	0.501758501
O=P1(O)OC2=C(C3=CC(C4=C(C)C=C(C)C=C4C)=CC(C5=C(C)C=C(C)C=C5C)=C3)C=C6C(CCCC6)=C2C7=C(O1)C(C8=CC(C9=C(C)C=C(C)C=C9C)=CC(C%10=C(C)C=C(C)C=C%10C)=C8)=CC%11=C7CCCC%11	O=C(C1=CC=CC=C1)/N=C/C2=CC=C(Cl)C=C2Cl	SC1CCCCC1	0.682601444
O=P1(O)OC2=C(C3=C(C(C)C)C=C(C4=CC=C(C(C)(C)C)C=C4)C=C3C(C)C)C=C5C(C=CC=C5)=[C@]2[C@]6=C(O1)C(C7=C(C(C)C)C=C(C8=CC=C(C(C)(C)C)C=C8)C=C7C(C)C)=CC9=C6C=CC=C9	O=C(C1=CC=CC=C1)/N=C/C2=CC=C(Cl)C=C2Cl	SC1CCCCC1	1.238109014
O=P1(O)OC2=C(CC)C=C3C(CCCC3)=C2C4=C(O1)C(CC)=CC5=C4CCCC5	O=C(C1=CC=CC=C1)/N=C/C2=CC=C(Cl)C=C2Cl	SC1CCCCC1	0.047400225
O=P1(O)OC2=C(C3=C(C=CC=C4)C4=C(C5=CC(C=CC=C6)=C6C=C5)C7=C3C=CC=C7)C=C8C(C=CC=C8)=[C@]2[C@]9=C(O1)C(C%10=C(C=CC=C%11)C%11=C(C%12=CC=C(C=CC=C%13)C%13=C%12)C%14=C%10C=CC=C%14)=CC%15=C9C=CC=C%15	O=C(C1=CC=CC=C1)/N=C/C2=CC=C(Cl)C=C2Cl	SC1CCCCC1	0.981980567
O=P1(O)OC2=C(C3=CC=C(OC)C=C3)C=C4C(C=CC=C4)=C2C5=C(O1)C(C6=CC=C(OC)C=C6)=CC7=C5C=CC=C7	O=C(C1=CC=CC=C1)/N=C/C2=CC=C(Cl)C=C2Cl	SC1CCCCC1	0.501758501
O=P1(O)OC2=C(C3=C(OCC)C=CC(C)=C3)C=C4C(C=CC=C4)=C2C5=C(O1)C(C6=CC(C)=CC=C6OCC)=CC7=C5C=CC=C7	O=C(C1=CC=CC=C1)/N=C/C2=CC=C(Cl)C=C2Cl	SC1CCCCC1	1.17989059
O=P1(O)OC2=C(C3=CC(COC)=CC=C3)C=C4C(C=CC=C4)=C2C5=C(O1)C(C6=CC=CC(COC)=C6)=CC7=C5C=CC=C7	O=C(C1=CC=CC=C1)/N=C/C2=CC=C(Cl)C=C2Cl	SC1CCCCC1	0.589002233
O=P1(O)OC2=C(C3=CC(COC)=CC=C3)C=C4C(CCCC4)=C2C5=C(O1)C(C6=CC=CC(COC)=C6)=CC7=C5CCCC7	O=C(C1=CC=CC=C1)/N=C/C2=CC=C(Cl)C=C2Cl	SC1CCCCC1	0.559297578
O=P1(O)OC2=C(C3=CC=C(C)C=C3)C=C4C(C=CC=C4)=C2C5=C(O1)C(C6=CC=C(C)C=C6)=CC7=C5C=CC=C7	O=C(C1=CC=CC=C1)/N=C/C2=CC=C(Cl)C=C2Cl	SC1CCCCC1	0.784603173
O=P1(O)OC2=C(C3=C(OC(F)(F)F)C=CC=C3)C=C4C(C=CC=C4)=C2C5=C(O1)C(C6=CC=CC=C6OC(F)(F)F)=CC7=C5C=CC=C7	O=C(C1=CC=CC=C1)/N=C/C2=CC=C(Cl)C=C2Cl	SC1CCCCC1	0.559297578
O=P1(O)OC2=C(C3=C(C=CC=C4)C4=CC5=C3C=CC=C5)C=C6C(C=CC=C6)=C2C7=C(O1)[C@@]([C@@]8=C(C=CC=C9)C9=CC%10=C8C=CC=C%10)=CC%11=C7C=CC=C%11	O=C(C1=CC=CC=C1)/N=C/C2=CC=C(Cl)C=C2Cl	SC1CCCCC1	0.682601444
O=P1(O)OC2=C(C3=CC=C(C(C)(C)C)C=C3)C=C4C(C=CC=C4)=C2C5=C(O1)C(C6=CC=C(C(C)(C)C)C=C6)=CC7=C5C=CC=C7	O=C(C1=CC=CC=C1)/N=C/C2=CC=C(Cl)C=C2Cl	SC1CCCCC1	0.682601444
O=P1(O)OC2=C(C3=C(C=CC4=CC=CC(C=C5)=C46)C6=C5C=C3)C=C7C(C=CC=C7)=C2C8=C(O1)C(C9=CC=C(C=C%10)C%11=C9C=CC%12=CC=CC%10=C%11%12)=CC%13=C8C=CC=C%13	O=C(C1=CC=CC=C1)/N=C/C2=CC=C(Cl)C=C2Cl	SC1CCCCC1	0.820945045
O=P1(O)OC2=C(C3=C(C4=CC(C=CC=C5)=C5C=C4)C=CC=C3)C=C6C(CCCC6)=C2C7=C(O1)C(C8=CC=CC=C8C9=CC=C(C=CC=C%10)C%10=C9)=CC%11=C7CCCC%11	O=C(C1=CC=CC=C1)/N=C/C2=CC=C(Cl)C=C2Cl	SC1CCCCC1	0.650583556
O=P1(O)OC2=C(C3=CC(C4=CC(C=CC=C5)=C5C=C4)=CC=C3)C=C6C(C=CC=C6)=C2C7=C(O1)C(C8=CC=CC(C9=CC=C(C=CC=C%10)C%10=C9)=C8)=CC%11=C7C=CC=C%11	O=C(C1=CC=CC=C1)/N=C/C2=CC=C(Cl)C=C2Cl	SC1CCCCC1	0.589002233
O=P1(O)OC2=C(C3=CC=C(C4=CC=C(C=CC=C5)C5=C4)C=C3)C=C6C(C=CC=C6)=C2C7=C(O1)C(C8=CC=C(C9=CC(C=CC=C%10)=C%10C=C9)C=C8)=CC%11=C7C=CC=C%11	O=C(C1=CC=CC=C1)/N=C/C2=CC=C(Cl)C=C2Cl	SC1CCCCC1	0.650583556
O=P1(O)OC2=C(C3=CC=C(C4CCCCC4)C=C3)C=C5C(CCCC5)=C2C6=C(O1)C(C7=CC=C(C8CCCCC8)C=C7)=CC9=C6CCCC9	O=C(C1=CC=CC=C1)/N=C/C2=CC=C(Cl)C=C2Cl	SC1CCCCC1	0.749510758
O=P1(O)OC2=C(C3=CC(C(F)(F)F)=CC(C(F)(F)F)=C3)C=C4C(C=CC=C4)=C2C5=C(O1)C(C6=CC(C(F)(F)F)=CC(C(F)(F)F)=C6)=CC7=C5C=CC=C7	O=C(C1=CC=CC=C1)/N=C/C2=CC=C(Cl)C=C2Cl	SC1CCCCC1	0.515926322
O=P1(O)OC2=C(C3=CC(C(F)(F)F)=CC(C(F)(F)F)=C3)C=C4C(CCCC4)=C2C5=C(O1)C(C6=CC(C(F)(F)F)=CC(C(F)(F)F)=C6)=CC7=C5CCCC7	O=C(C1=CC=CC=C1)/N=C/C2=CC=C(Cl)C=C2Cl	SC1CCCCC1	0.619408639
O=P1(O)OC2=C(C3=C(C)C=C(C)C=C3C)C=C4C(C=CC=C4)=C2C5=C(O1)[C@@]([C@@]6=C(C)C=C(C)C=C6C)=CC7=C5C=CC=C7	O=C(C1=CC=CC=C1)/N=C/C2=CC=C(Cl)C=C2Cl	SC1CCCCC1	1.531802956
O=P1(O)OC2=C(C3=C(C(C)C)C=C(C(C)C)C=C3C(C)C)C=C4C(C=CC=C4)=C2C5=C(O1)[C@@]([C@@]6=C(C(C)C)C=C(C(C)C)C=C6C(C)C)=CC7=C5C=CC=C7	O=C(C1=CC=CC=C1)/N=C/C2=CC=C(Cl)C=C2Cl	SC1CCCCC1	1.743657522
O=P1(O)OC2=C(C3=C(C4CCCCC4)C=C(C5CCCCC5)C=C3C6CCCCC6)C=C7C(C=CC=C7)=C2C8=C(O1)[C@@]([C@@]9=C(C%10CCCCC%10)C=C(C%11CCCCC%11)C=C9C%12CCCCC%12)=CC%13=C8C=CC=C%13	O=C(C1=CC=CC=C1)/N=C/C2=CC=C(Cl)C=C2Cl	SC1CCCCC1	2.058499317
O=P1(O)OC2=[C@]([C@]3=C(Cl)C=C(Cl)C=C3Cl)C=C4C(CCCC4)=[C@]2[C@]5=C(O1)C(C6=C(Cl)C=C(Cl)C=C6Cl)=CC7=C5CCCC7	O=C(C1=CC=CC=C1)/N=C/C2=CC=C(Cl)C=C2Cl	SC1CCCCC1	1.531802956
O=P1(O)OC2=C(C3=C(OC)C=CC=C3OC)C=C4C(C=CC=C4)=C2C5=C(O1)[C@@]([C@@]6=C(OC)C=CC=C6OC)=CC7=C5C=CC=C7	O=C(C1=CC=CC=C1)/N=C/C2=CC=C(Cl)C=C2Cl	SC1CCCCC1	1.531802956
O=P1(O)OC2=C(C3=CC=CC=C3)C=C4C(C=CC=C4)=C2C5=C(O1)C(C6=CC=CC=C6)=CC7=C5C=CC=C7	O=C(C1=CC=CC=C1)/N=C/C2=CC=C(OC)C=C2	CCS	0.473819986
O=P1(O)OC2=C(C3=C(F)C=C(OC)C=C3F)C=C4C(C=CC=C4)=[C@]2[C@]5=C(O1)C(C6=C(F)C=C(OC)C=C6F)=CC7=C5C=CC=C7	O=C(C1=CC=CC=C1)/N=C/C2=CC=C(OC)C=C2	CCS	0.820945045
O=P1(O)OC2=C(C3=C(C)C=C(C)C=C3C)C=C4C(C=CC=C4)=C2C5=C(O1)[C@@]([C@@]6=C(C)C=C(C)C=C6C)=CC7=C5C=CC=C7	O=C(C1=CC=CC=C1)/N=C/C2=CC=C(OC)C=C2	CCS	0.820945045
O=P1(O)OC2=C(C3=CC(C)=C(OC(C)C)C(C)=C3)C=C4C(C=CC=C4)=C2C5=C(O1)C(C6=CC(C)=C(OC(C)C)C(C)=C6)=CC7=C5C=CC=C7	O=C(C1=CC=CC=C1)/N=C/C2=CC=C(OC)C=C2	CCS	0.392793996
O=P1(O)OC2=C(C3=CC=C(S(F)(F)(F)(F)F)C=C3)C=C4C(C=CC=C4)=C2C5=C(O1)C(C6=CC=C(S(F)(F)(F)(F)F)C=C6)=CC7=C5C=CC=C7	O=C(C1=CC=CC=C1)/N=C/C2=CC=C(OC)C=C2	CCS	0.446373616
O=P1(O)OC2=C(C3=CC(C4=CC(C(F)(F)F)=CC(C(F)(F)F)=C4)=CC(C5=CC(C(F)(F)F)=CC(C(F)(F)F)=C5)=C3)C=C6C(C=CC=C6)=C2C7=C(O1)C(C8=CC(C9=CC(C(F)(F)F)=CC(C(F)(F)F)=C9)=CC(C%10=CC(C(F)(F)F)=CC(C(F)(F)F)=C%10)=C8)=CC%11=C7C=CC=C%11	O=C(C1=CC=CC=C1)/N=C/C2=CC=C(OC)C=C2	CCS	0.820945045
O=P1(O)OC2=C(CC3=CC=C(OC)C=C3)C=C4C(CCCC4)=C2C5=C(O1)C(CC6=CC=C(OC)C=C6)=CC7=C5CCCC7	O=C(C1=CC=CC=C1)/N=C/C2=CC=C(OC)C=C2	CCS	-0.191142101
O=P1(O)OC2=C(CC3=CC(C(F)(F)F)=CC(C(F)(F)F)=C3)C=C4C(CCCC4)=C2C5=C(O1)C(CC6=CC(C(F)(F)F)=CC(C(F)(F)F)=C6)=CC7=C5CCCC7	O=C(C1=CC=CC=C1)/N=C/C2=CC=C(OC)C=C2	CCS	-0.289903935
O=P1(O)OC2=C(CC3=C(C=CC=C4)C4=CC5=C3C=CC=C5)C=C6C(C=CC=C6)=C2C7=C(O1)C(CC8=C(C=CC=C9)C9=CC%10=C8C=CC=C%10)=CC%11=C7C=CC=C%11	O=C(C1=CC=CC=C1)/N=C/C2=CC=C(OC)C=C2	CCS	0.289903935
O=P1(O)OC2=C(CC3=CC=C(C(F)(F)F)C=C3C(F)(F)F)C=C4C(C=CC=C4)=C2C5=C(O1)C(CC6=C(C(F)(F)F)C=C(C(F)(F)F)C=C6)=CC7=C5C=CC=C7	O=C(C1=CC=CC=C1)/N=C/C2=CC=C(OC)C=C2	CCS	-0.191142101
O=P1(O)OC2=C([Si](C3=CC=CC=C3)(C)C4=CC=CC=C4)C=C5C(C=CC=C5)=C2C6=C(O1)C([Si](C7=CC=CC=C7)(C8=CC=CC=C8)C)=CC9=C6C=CC=C9	O=C(C1=CC=CC=C1)/N=C/C2=CC=C(OC)C=C2	CCS	0.419377753
O=P1(O)OC2=C(C3=CC(C(C)(C)C)=CC(C(C)(C)C)=C3)C=C4C(C=CC=C4)=C2C5=C(O1)C(C6=CC(C(C)(C)C)=CC(C(C)(C)C)=C6)=CC7=C5C=CC=C7	O=C(C1=CC=CC=C1)/N=C/C2=CC=C(OC)C=C2	CCS	0.559297578
O=P1(O)OC2=C(C3=CC(C(C)(C)C)=CC(C(C)(C)C)=C3)C=C4C(CCCC4)=C2C5=C(O1)C(C6=CC(C(C)(C)C)=CC(C(C)(C)C)=C6)=CC7=C5CCCC7	O=C(C1=CC=CC=C1)/N=C/C2=CC=C(OC)C=C2	CCS	0.589002233
O=P1(O)OC2=C(C3=CC(C4=CC=C(OC)C=C4)=CC(C5=CC=C(OC)C=C5)=C3)C=C6C(C=CC=C6)=C2C7=C(O1)C(C8=CC(C9=CC=C(OC)C=C9)=CC(C%10=CC=C(OC)C=C%10)=C8)=CC%11=C7C=CC=C%11	O=C(C1=CC=CC=C1)/N=C/C2=CC=C(OC)C=C2	CCS	0.858676701
O=P1(O)OC2=C(Br)C=C3C(C=CC=C3)=C2C4=C(O1)C(Br)=CC5=CC=CC=C54	O=C(C1=CC=CC=C1)/N=C/C2=CC=C(OC)C=C2	CCS	-0.07114786
O=P1(O)OC2=C(Br)C=C3C(CCCC3)=C2C4=C(O1)C(Br)=CC5=C4CCCC5	O=C(C1=CC=CC=C1)/N=C/C2=CC=C(OC)C=C2	CCS	-0.09495278
O=P1(O)OC2=C([Si](C3=CC=CC=C3)(C4=CC=CC=C4)C5=CC=CC=C5)C=C6C(C=CC=C6)=C2C7=C(O1)C([Si](C8=CC=CC=C8)(C9=CC=CC=C9)C%10=CC=CC=C%10)=CC%11=C7C=CC=C%11	O=C(C1=CC=CC=C1)/N=C/C2=CC=C(OC)C=C2	CCS	0.047400225
O=P1(O)OC2=C([Si](C3=CC=CC=C3)(C4=CC=CC=C4)C5=CC=CC=C5)C=C6C(CCCC6)=C2C7=C(O1)C([Si](C8=CC=CC=C8)(C9=CC=CC=C9)C%10=CC=CC=C%10)=CC%11=C7CCCC%11	O=C(C1=CC=CC=C1)/N=C/C2=CC=C(OC)C=C2	CCS	-0.023690626
O=P1(O)OC2=C([Si](C3=CC=C(C(C)(C)C)C=C3)(C4=CC=C(C(C)(C)C)C=C4)C5=CC=C(C(C)(C)C)C=C5)C=C6C(CCCC6)=C2C7=C(O1)C([Si](C8=CC=C(C(C)(C)C)C=C8)(C9=CC=C(C(C)(C)C)C=C9)C%10=CC=C(C(C)(C)C)C=C%10)=CC%11=C7CCCC%11	O=C(C1=CC=CC=C1)/N=C/C2=CC=C(OC)C=C2	CCS	0.142812956
O=P1(O)OC2=C(C3=CC=C(C4=CC(C(F)(F)F)=CC(C(F)(F)F)=C4)C=C3)C=C5C(C=CC=C5)=C2C6=C(O1)C(C7=CC=C(C8=CC(C(F)(F)F)=CC(C(F)(F)F)=C8)C=C7)=CC9=C6C=CC=C9	O=C(C1=CC=CC=C1)/N=C/C2=CC=C(OC)C=C2	CCS	0.501758501
O=P1(O)OC2=C(C3=CC(C4=C(C)C=C(C)C=C4C)=CC(C5=C(C)C=C(C)C=C5C)=C3)C=C6C(CCCC6)=C2C7=C(O1)C(C8=CC(C9=C(C)C=C(C)C=C9C)=CC(C%10=C(C)C=C(C)C=C%10C)=C8)=CC%11=C7CCCC%11	O=C(C1=CC=CC=C1)/N=C/C2=CC=C(OC)C=C2	CCS	0.749510758
O=P1(O)OC2=C(C3=C(C(C)C)C=C(C4=CC=C(C(C)(C)C)C=C4)C=C3C(C)C)C=C5C(C=CC=C5)=[C@]2[C@]6=C(O1)C(C7=C(C(C)C)C=C(C8=CC=C(C(C)(C)C)C=C8)C=C7C(C)C)=CC9=C6C=CC=C9	O=C(C1=CC=CC=C1)/N=C/C2=CC=C(OC)C=C2	CCS	1.238109014
O=P1(O)OC2=C(CC)C=C3C(CCCC3)=C2C4=C(O1)C(CC)=CC5=C4CCCC5	O=C(C1=CC=CC=C1)/N=C/C2=CC=C(OC)C=C2	CCS	-0.09495278
O=P1(O)OC2=C(C3=C(C=CC=C4)C4=C(C5=CC(C=CC=C6)=C6C=C5)C7=C3C=CC=C7)C=C8C(C=CC=C8)=[C@]2[C@]9=C(O1)C(C%10=C(C=CC=C%11)C%11=C(C%12=CC=C(C=CC=C%13)C%13=C%12)C%14=C%10C=CC=C%14)=CC%15=C9C=CC=C%15	O=C(C1=CC=CC=C1)/N=C/C2=CC=C(OC)C=C2	CCS	1.17989059
O=P1(O)OC2=[C@]([C@]3=C(Cl)C=C(Cl)C=C3Cl)C=C4C(CCCC4)=[C@]2[C@]5=C(O1)C(C6=C(Cl)C=C(Cl)C=C6Cl)=CC7=C5CCCC7	O=C(C1=CC=CC=C1)/N=C/C2=CC=C(OC)C=C2	CCS	0.938987334
O=P1(O)OC2=C(C3=CC=C(OC)C=C3)C=C4C(C=CC=C4)=C2C5=C(O1)C(C6=CC=C(OC)C=C6)=CC7=C5C=CC=C7	O=C(C1=CC=CC=C1)/N=C/C2=CC=C(OC)C=C2	CCS	0.446373616
O=P1(O)OC2=C(C3=C(OCC)C=CC(C)=C3)C=C4C(C=CC=C4)=C2C5=C(O1)C(C6=CC(C)=CC=C6OCC)=CC7=C5C=CC=C7	O=C(C1=CC=CC=C1)/N=C/C2=CC=C(OC)C=C2	CCS	0.820945045
O=P1(O)OC2=C(C3=CC(COC)=CC=C3)C=C4C(C=CC=C4)=C2C5=C(O1)C(C6=CC=CC(COC)=C6)=CC7=C5C=CC=C7	O=C(C1=CC=CC=C1)/N=C/C2=CC=C(OC)C=C2	CCS	0.784603173
O=P1(O)OC2=C(C3=CC(COC)=CC=C3)C=C4C(CCCC4)=C2C5=C(O1)C(C6=CC=CC(COC)=C6)=CC7=C5CCCC7	O=C(C1=CC=CC=C1)/N=C/C2=CC=C(OC)C=C2	CCS	0.619408639
O=P1(O)OC2=C(C3=CC=C(C)C=C3)C=C4C(C=CC=C4)=C2C5=C(O1)C(C6=CC=C(C)C=C6)=CC7=C5C=CC=C7	O=C(C1=CC=CC=C1)/N=C/C2=CC=C(OC)C=C2	CCS	0.981980567
O=P1(O)OC2=C(C3=C(OC(F)(F)F)C=CC=C3)C=C4C(C=CC=C4)=C2C5=C(O1)C(C6=CC=CC=C6OC(F)(F)F)=CC7=C5C=CC=C7	O=C(C1=CC=CC=C1)/N=C/C2=CC=C(OC)C=C2	CCS	0.650583556
O=P1(O)OC2=C(C3=C(C=CC=C4)C4=CC5=C3C=CC=C5)C=C6C(C=CC=C6)=C2C7=C(O1)[C@@]([C@@]8=C(C=CC=C9)C9=CC%10=C8C=CC=C%10)=CC%11=C7C=CC=C%11	O=C(C1=CC=CC=C1)/N=C/C2=CC=C(OC)C=C2	CCS	0.559297578
O=P1(O)OC2=C(C3=CC=C(C(C)(C)C)C=C3)C=C4C(C=CC=C4)=C2C5=C(O1)C(C6=CC=C(C(C)(C)C)C=C6)=CC7=C5C=CC=C7	O=C(C1=CC=CC=C1)/N=C/C2=CC=C(OC)C=C2	CCS	0.559297578
O=P1(O)OC2=C(C3=C(C=CC4=CC=CC(C=C5)=C46)C6=C5C=C3)C=C7C(C=CC=C7)=C2C8=C(O1)C(C9=CC=C(C=C%10)C%11=C9C=CC%12=CC=CC%10=C%11%12)=CC%13=C8C=CC=C%13	O=C(C1=CC=CC=C1)/N=C/C2=CC=C(OC)C=C2	CCS	0.166908496
O=P1(O)OC2=C(C3=C(C4=CC(C=CC=C5)=C5C=C4)C=CC=C3)C=C6C(CCCC6)=C2C7=C(O1)C(C8=CC=CC=C8C9=CC=C(C=CC=C%10)C%10=C9)=CC%11=C7CCCC%11	O=C(C1=CC=CC=C1)/N=C/C2=CC=C(OC)C=C2	CCS	0.784603173
O=P1(O)OC2=C(C3=CC(C4=CC(C=CC=C5)=C5C=C4)=CC=C3)C=C6C(C=CC=C6)=C2C7=C(O1)C(C8=CC=CC(C9=CC=C(C=CC=C%10)C%10=C9)=C8)=CC%11=C7C=CC=C%11	O=C(C1=CC=CC=C1)/N=C/C2=CC=C(OC)C=C2	CCS	0.392793996
O=P1(O)OC2=C(C3=CC=C(C4=CC=C(C=CC=C5)C5=C4)C=C3)C=C6C(C=CC=C6)=C2C7=C(O1)C(C8=CC=C(C9=CC(C=CC=C%10)=C%10C=C9)C=C8)=CC%11=C7C=CC=C%11	O=C(C1=CC=CC=C1)/N=C/C2=CC=C(OC)C=C2	CCS	0.619408639
O=P1(O)OC2=C(C3=CC=C(C4CCCCC4)C=C3)C=C5C(CCCC5)=C2C6=C(O1)C(C7=CC=C(C8CCCCC8)C=C7)=CC9=C6CCCC9	O=C(C1=CC=CC=C1)/N=C/C2=CC=C(OC)C=C2	CCS	0.559297578
O=P1(O)OC2=C(C3=C(OC)C=CC=C3OC)C=C4C(C=CC=C4)=C2C5=C(O1)[C@@]([C@@]6=C(OC)C=CC=C6OC)=CC7=C5C=CC=C7	O=C(C1=CC=CC=C1)/N=C/C2=CC=C(OC)C=C2	CCS	1.05075692
O=P1(O)OC2=C(C3=CC(C(F)(F)F)=CC(C(F)(F)F)=C3)C=C4C(C=CC=C4)=C2C5=C(O1)C(C6=CC(C(F)(F)F)=CC(C(F)(F)F)=C6)=CC7=C5C=CC=C7	O=C(C1=CC=CC=C1)/N=C/C2=CC=C(OC)C=C2	CCS	0.460037966
O=P1(O)OC2=C(C3=CC(C(F)(F)F)=CC(C(F)(F)F)=C3)C=C4C(CCCC4)=C2C5=C(O1)C(C6=CC(C(F)(F)F)=CC(C(F)(F)F)=C6)=CC7=C5CCCC7	O=C(C1=CC=CC=C1)/N=C/C2=CC=C(OC)C=C2	CCS	0.473819986
O=P1(O)OC2=C(C3=C(C(C)C)C=C(C(C)C)C=C3C(C)C)C=C4C(C=CC=C4)=C2C5=C(O1)[C@@]([C@@]6=C(C(C)C)C=C(C(C)C)C=C6C(C)C)=CC7=C5C=CC=C7	O=C(C1=CC=CC=C1)/N=C/C2=CC=C(OC)C=C2	CCS	1.629422542
O=P1(O)OC2=C(C3=C(C4CCCCC4)C=C(C5CCCCC5)C=C3C6CCCCC6)C=C7C(C=CC=C7)=C2C8=C(O1)[C@@]([C@@]9=C(C%10CCCCC%10)C=C(C%11CCCCC%11)C=C9C%12CCCCC%12)=CC%13=C8C=CC=C%13	O=C(C1=CC=CC=C1)/N=C/C2=CC=C(OC)C=C2	CCS	1.629422542
O=P1(O)OC2=C(C3=CC=CC=C3)C=C4C(C=CC=C4)=C2C5=C(O1)C(C6=CC=CC=C6)=CC7=C5C=CC=C7	O=C(C1=CC=CC=C1)/N=C/C2=CC=C(OC)C=C2	SC1=CC=C(OC)C=C1	1.125722444
O=P1(O)OC2=C(C3=CC=C(S(F)(F)(F)(F)F)C=C3)C=C4C(C=CC=C4)=C2C5=C(O1)C(C6=CC=C(S(F)(F)(F)(F)F)C=C6)=CC7=C5C=CC=C7	O=C(C1=CC=CC=C1)/N=C/C2=CC=C(OC)C=C2	SC1=CC=C(OC)C=C1	1.17989059
O=P1(O)OC2=C(CC3=CC=C(OC)C=C3)C=C4C(CCCC4)=C2C5=C(O1)C(CC6=CC=C(OC)C=C6)=CC7=C5CCCC7	O=C(C1=CC=CC=C1)/N=C/C2=CC=C(OC)C=C2	SC1=CC=C(OC)C=C1	0.240111033
O=P1(O)OC2=C(CC3=CC(C(F)(F)F)=CC(C(F)(F)F)=C3)C=C4C(CCCC4)=C2C5=C(O1)C(CC6=CC(C(F)(F)F)=CC(C(F)(F)F)=C6)=CC7=C5CCCC7	O=C(C1=CC=CC=C1)/N=C/C2=CC=C(OC)C=C2	SC1=CC=C(OC)C=C1	0.650583556
O=P1(O)OC2=C(CC3=C(C=CC=C4)C4=CC5=C3C=CC=C5)C=C6C(C=CC=C6)=C2C7=C(O1)C(CC8=C(C=CC=C9)C9=CC%10=C8C=CC=C%10)=CC%11=C7C=CC=C%11	O=C(C1=CC=CC=C1)/N=C/C2=CC=C(OC)C=C2	SC1=CC=C(OC)C=C1	0.650583556
O=P1(O)OC2=C(CC3=CC=C(C(F)(F)F)C=C3C(F)(F)F)C=C4C(C=CC=C4)=C2C5=C(O1)C(CC6=C(C(F)(F)F)C=C(C(F)(F)F)C=C6)=CC7=C5C=CC=C7	O=C(C1=CC=CC=C1)/N=C/C2=CC=C(OC)C=C2	SC1=CC=C(OC)C=C1	0.264892334
O=P1(O)OC2=C([Si](C3=CC=CC=C3)(C)C4=CC=CC=C4)C=C5C(C=CC=C5)=C2C6=C(O1)C([Si](C7=CC=CC=C7)(C8=CC=CC=C8)C)=CC9=C6C=CC=C9	O=C(C1=CC=CC=C1)/N=C/C2=CC=C(OC)C=C2	SC1=CC=C(OC)C=C1	0.820945045
O=P1(O)OC2=C(C3=CC(C(C)(C)C)=CC(C(C)(C)C)=C3)C=C4C(C=CC=C4)=C2C5=C(O1)C(C6=CC(C(C)(C)C)=CC(C(C)(C)C)=C6)=CC7=C5C=CC=C7	O=C(C1=CC=CC=C1)/N=C/C2=CC=C(OC)C=C2	SC1=CC=C(OC)C=C1	1.17989059
O=P1(O)OC2=C(C3=CC(C(C)(C)C)=CC(C(C)(C)C)=C3)C=C4C(CCCC4)=C2C5=C(O1)C(C6=CC(C(C)(C)C)=CC(C(C)(C)C)=C6)=CC7=C5CCCC7	O=C(C1=CC=CC=C1)/N=C/C2=CC=C(OC)C=C2	SC1=CC=C(OC)C=C1	1.238109014
O=P1(O)OC2=C(Br)C=C3C(C=CC=C3)=C2C4=C(O1)C(Br)=CC5=CC=CC=C54	O=C(C1=CC=CC=C1)/N=C/C2=CC=C(OC)C=C2	SC1=CC=C(OC)C=C1	0.240111033
O=P1(O)OC2=C(Br)C=C3C(CCCC3)=C2C4=C(O1)C(Br)=CC5=C4CCCC5	O=C(C1=CC=CC=C1)/N=C/C2=CC=C(OC)C=C2	SC1=CC=C(OC)C=C1	0.315171704
O=P1(O)OC2=C([Si](C3=CC=CC=C3)(C4=CC=CC=C4)C5=CC=CC=C5)C=C6C(C=CC=C6)=C2C7=C(O1)C([Si](C8=CC=CC=C8)(C9=CC=CC=C9)C%10=CC=CC=C%10)=CC%11=C7C=CC=C%11	O=C(C1=CC=CC=C1)/N=C/C2=CC=C(OC)C=C2	SC1=CC=C(OC)C=C1	0.215535446
O=P1(O)OC2=C([Si](C3=CC=CC=C3)(C4=CC=CC=C4)C5=CC=CC=C5)C=C6C(CCCC6)=C2C7=C(O1)C([Si](C8=CC=CC=C8)(C9=CC=CC=C9)C%10=CC=CC=C%10)=CC%11=C7CCCC%11	O=C(C1=CC=CC=C1)/N=C/C2=CC=C(OC)C=C2	SC1=CC=C(OC)C=C1	0.191142101
O=P1(O)OC2=C([Si](C3=CC=C(C(C)(C)C)C=C3)(C4=CC=C(C(C)(C)C)C=C4)C5=CC=C(C(C)(C)C)C=C5)C=C6C(CCCC6)=C2C7=C(O1)C([Si](C8=CC=C(C(C)(C)C)C=C8)(C9=CC=C(C(C)(C)C)C=C9)C%10=CC=C(C(C)(C)C)C=C%10)=CC%11=C7CCCC%11	O=C(C1=CC=CC=C1)/N=C/C2=CC=C(OC)C=C2	SC1=CC=C(OC)C=C1	0.191142101
O=P1(O)OC2=C(C3=CC=C(C4=CC(C(F)(F)F)=CC(C(F)(F)F)=C4)C=C3)C=C5C(C=CC=C5)=C2C6=C(O1)C(C7=CC=C(C8=CC(C(F)(F)F)=CC(C(F)(F)F)=C8)C=C7)=CC9=C6C=CC=C9	O=C(C1=CC=CC=C1)/N=C/C2=CC=C(OC)C=C2	SC1=CC=C(OC)C=C1	1.125722444
O=P1(O)OC2=C(CC)C=C3C(CCCC3)=C2C4=C(O1)C(CC)=CC5=C4CCCC5	O=C(C1=CC=CC=C1)/N=C/C2=CC=C(OC)C=C2	SC1=CC=C(OC)C=C1	0.289903935
O=P1(O)OC2=C(C3=CC=C(OC)C=C3)C=C4C(C=CC=C4)=C2C5=C(O1)C(C6=CC=C(OC)C=C6)=CC7=C5C=CC=C7	O=C(C1=CC=CC=C1)/N=C/C2=CC=C(OC)C=C2	SC1=CC=C(OC)C=C1	1.238109014
O=P1(O)OC2=C(C3=CC(COC)=CC=C3)C=C4C(CCCC4)=C2C5=C(O1)C(C6=CC=CC(COC)=C6)=CC7=C5CCCC7	O=C(C1=CC=CC=C1)/N=C/C2=CC=C(OC)C=C2	SC1=CC=C(OC)C=C1	1.125722444
O=P1(O)OC2=C(C3=CC=C(C)C=C3)C=C4C(C=CC=C4)=C2C5=C(O1)C(C6=CC=C(C)C=C6)=CC7=C5C=CC=C7	O=C(C1=CC=CC=C1)/N=C/C2=CC=C(OC)C=C2	SC1=CC=C(OC)C=C1	1.125722444
O=P1(O)OC2=C(C3=C(C=CC4=CC=CC(C=C5)=C46)C6=C5C=C3)C=C7C(C=CC=C7)=C2C8=C(O1)C(C9=CC=C(C=C%10)C%11=C9C=CC%12=CC=CC%10=C%11%12)=CC%13=C8C=CC=C%13	O=C(C1=CC=CC=C1)/N=C/C2=CC=C(OC)C=C2	SC1=CC=C(OC)C=C1	1.238109014
O=P1(O)OC2=C(C3=CC(C4=CC(C=CC=C5)=C5C=C4)=CC=C3)C=C6C(C=CC=C6)=C2C7=C(O1)C(C8=CC=CC(C9=CC=C(C=CC=C%10)C%10=C9)=C8)=CC%11=C7C=CC=C%11	O=C(C1=CC=CC=C1)/N=C/C2=CC=C(OC)C=C2	SC1=CC=C(OC)C=C1	1.125722444
O=P1(O)OC2=C(C3=CC=C(C4=CC=C(C=CC=C5)C5=C4)C=C3)C=C6C(C=CC=C6)=C2C7=C(O1)C(C8=CC=C(C9=CC(C=CC=C%10)=C%10C=C9)C=C8)=CC%11=C7C=CC=C%11	O=C(C1=CC=CC=C1)/N=C/C2=CC=C(OC)C=C2	SC1=CC=C(OC)C=C1	1.125722444
O=P1(O)OC2=C(C3=CC(C(F)(F)F)=CC(C(F)(F)F)=C3)C=C4C(CCCC4)=C2C5=C(O1)C(C6=CC(C(F)(F)F)=CC(C(F)(F)F)=C6)=CC7=C5CCCC7	O=C(C1=CC=CC=C1)/N=C/C2=CC=C(OC)C=C2	SC1=CC=C(OC)C=C1	1.238109014
O=P1(O)OC2=C(C3=C(F)C=C(OC)C=C3F)C=C4C(C=CC=C4)=[C@]2[C@]5=C(O1)C(C6=C(F)C=C(OC)C=C6F)=CC7=C5C=CC=C7	O=C(C1=CC=CC=C1)/N=C/C2=CC=C(OC)C=C2	SC1=CC=C(OC)C=C1	1.531802956
O=P1(O)OC2=C(C3=C(C)C=C(C)C=C3C)C=C4C(C=CC=C4)=C2C5=C(O1)[C@@]([C@@]6=C(C)C=C(C)C=C6C)=CC7=C5C=CC=C7	O=C(C1=CC=CC=C1)/N=C/C2=CC=C(OC)C=C2	SC1=CC=C(OC)C=C1	1.446325365
O=P1(O)OC2=C(C3=C(C(C)C)C=C(C(C)C)C=C3C(C)C)C=C4C(C=CC=C4)=C2C5=C(O1)[C@@]([C@@]6=C(C(C)C)C=C(C(C)C)C=C6C(C)C)=CC7=C5C=CC=C7	O=C(C1=CC=CC=C1)/N=C/C2=CC=C(OC)C=C2	SC1=CC=C(OC)C=C1	2.058499317
O=P1(O)OC2=C(C3=CC(C)=C(OC(C)C)C(C)=C3)C=C4C(C=CC=C4)=C2C5=C(O1)C(C6=CC(C)=C(OC(C)C)C(C)=C6)=CC7=C5C=CC=C7	O=C(C1=CC=CC=C1)/N=C/C2=CC=C(OC)C=C2	SC1=CC=C(OC)C=C1	1.301167112
O=P1(O)OC2=C(C3=C(C4CCCCC4)C=C(C5CCCCC5)C=C3C6CCCCC6)C=C7C(C=CC=C7)=C2C8=C(O1)[C@@]([C@@]9=C(C%10CCCCC%10)C=C(C%11CCCCC%11)C=C9C%12CCCCC%12)=CC%13=C8C=CC=C%13	O=C(C1=CC=CC=C1)/N=C/C2=CC=C(OC)C=C2	SC1=CC=C(OC)C=C1	3.134624572
O=P1(O)OC2=C(C3=CC(C4=CC(C(F)(F)F)=CC(C(F)(F)F)=C4)=CC(C5=CC(C(F)(F)F)=CC(C(F)(F)F)=C5)=C3)C=C6C(C=CC=C6)=C2C7=C(O1)C(C8=CC(C9=CC(C(F)(F)F)=CC(C(F)(F)F)=C9)=CC(C%10=CC(C(F)(F)F)=CC(C(F)(F)F)=C%10)=C8)=CC%11=C7C=CC=C%11	O=C(C1=CC=CC=C1)/N=C/C2=CC=C(OC)C=C2	SC1=CC=C(OC)C=C1	1.446325365
O=P1(O)OC2=C(C3=CC(C4=CC=C(OC)C=C4)=CC(C5=CC=C(OC)C=C5)=C3)C=C6C(C=CC=C6)=C2C7=C(O1)C(C8=CC(C9=CC=C(OC)C=C9)=CC(C%10=CC=C(OC)C=C%10)=C8)=CC%11=C7C=CC=C%11	O=C(C1=CC=CC=C1)/N=C/C2=CC=C(OC)C=C2	SC1=CC=C(OC)C=C1	1.301167112
O=P1(O)OC2=C(C3=CC(C4=C(C)C=C(C)C=C4C)=CC(C5=C(C)C=C(C)C=C5C)=C3)C=C6C(CCCC6)=C2C7=C(O1)C(C8=CC(C9=C(C)C=C(C)C=C9C)=CC(C%10=C(C)C=C(C)C=C%10C)=C8)=CC%11=C7CCCC%11	O=C(C1=CC=CC=C1)/N=C/C2=CC=C(OC)C=C2	SC1=CC=C(OC)C=C1	1.531802956
O=P1(O)OC2=C(C3=C(C(C)C)C=C(C4=CC=C(C(C)(C)C)C=C4)C=C3C(C)C)C=C5C(C=CC=C5)=[C@]2[C@]6=C(O1)C(C7=C(C(C)C)C=C(C8=CC=C(C(C)(C)C)C=C8)C=C7C(C)C)=CC9=C6C=CC=C9	O=C(C1=CC=CC=C1)/N=C/C2=CC=C(OC)C=C2	SC1=CC=C(OC)C=C1	3.134624572
O=P1(O)OC2=C(C3=C(C=CC=C4)C4=C(C5=CC(C=CC=C6)=C6C=C5)C7=C3C=CC=C7)C=C8C(C=CC=C8)=[C@]2[C@]9=C(O1)C(C%10=C(C=CC=C%11)C%11=C(C%12=CC=C(C=CC=C%13)C%13=C%12)C%14=C%10C=CC=C%14)=CC%15=C9C=CC=C%15	O=C(C1=CC=CC=C1)/N=C/C2=CC=C(OC)C=C2	SC1=CC=C(OC)C=C1	2.304684113
O=P1(O)OC2=[C@]([C@]3=C(Cl)C=C(Cl)C=C3Cl)C=C4C(CCCC4)=[C@]2[C@]5=C(O1)C(C6=C(Cl)C=C(Cl)C=C6Cl)=CC7=C5CCCC7	O=C(C1=CC=CC=C1)/N=C/C2=CC=C(OC)C=C2	SC1=CC=C(OC)C=C1	1.487753909
O=P1(O)OC2=C(C3=C(OCC)C=CC(C)=C3)C=C4C(C=CC=C4)=C2C5=C(O1)C(C6=CC(C)=CC=C6OCC)=CC7=C5C=CC=C7	O=C(C1=CC=CC=C1)/N=C/C2=CC=C(OC)C=C2	SC1=CC=C(OC)C=C1	1.743657522
O=P1(O)OC2=C(C3=CC(COC)=CC=C3)C=C4C(C=CC=C4)=C2C5=C(O1)C(C6=CC=CC(COC)=C6)=CC7=C5C=CC=C7	O=C(C1=CC=CC=C1)/N=C/C2=CC=C(OC)C=C2	SC1=CC=C(OC)C=C1	1.446325365
O=P1(O)OC2=C(C3=C(OC(F)(F)F)C=CC=C3)C=C4C(C=CC=C4)=C2C5=C(O1)C(C6=CC=CC=C6OC(F)(F)F)=CC7=C5C=CC=C7	O=C(C1=CC=CC=C1)/N=C/C2=CC=C(OC)C=C2	SC1=CC=C(OC)C=C1	1.301167112
O=P1(O)OC2=C(C3=C(C=CC=C4)C4=CC5=C3C=CC=C5)C=C6C(C=CC=C6)=C2C7=C(O1)[C@@]([C@@]8=C(C=CC=C9)C9=CC%10=C8C=CC=C%10)=CC%11=C7C=CC=C%11	O=C(C1=CC=CC=C1)/N=C/C2=CC=C(OC)C=C2	SC1=CC=C(OC)C=C1	2.058499317
O=P1(O)OC2=C(C3=CC=C(C(C)(C)C)C=C3)C=C4C(C=CC=C4)=C2C5=C(O1)C(C6=CC=C(C(C)(C)C)C=C6)=CC7=C5C=CC=C7	O=C(C1=CC=CC=C1)/N=C/C2=CC=C(OC)C=C2	SC1=CC=C(OC)C=C1	1.370103771
O=P1(O)OC2=C(C3=C(C4=CC(C=CC=C5)=C5C=C4)C=CC=C3)C=C6C(CCCC6)=C2C7=C(O1)C(C8=CC=CC=C8C9=CC=C(C=CC=C%10)C%10=C9)=CC%11=C7CCCC%11	O=C(C1=CC=CC=C1)/N=C/C2=CC=C(OC)C=C2	SC1=CC=C(OC)C=C1	1.531802956
O=P1(O)OC2=C(C3=CC=C(C4CCCCC4)C=C3)C=C5C(CCCC5)=C2C6=C(O1)C(C7=CC=C(C8CCCCC8)C=C7)=CC9=C6CCCC9	O=C(C1=CC=CC=C1)/N=C/C2=CC=C(OC)C=C2	SC1=CC=C(OC)C=C1	1.301167112
O=P1(O)OC2=C(C3=C(OC)C=CC=C3OC)C=C4C(C=CC=C4)=C2C5=C(O1)[C@@]([C@@]6=C(OC)C=CC=C6OC)=CC7=C5C=CC=C7	O=C(C1=CC=CC=C1)/N=C/C2=CC=C(OC)C=C2	SC1=CC=C(OC)C=C1	1.531802956
O=P1(O)OC2=C(C3=CC(C(F)(F)F)=CC(C(F)(F)F)=C3)C=C4C(C=CC=C4)=C2C5=C(O1)C(C6=CC(C(F)(F)F)=CC(C(F)(F)F)=C6)=CC7=C5C=CC=C7	O=C(C1=CC=CC=C1)/N=C/C2=CC=C(OC)C=C2	SC1=CC=C(OC)C=C1	1.334823138
O=P1(O)OC2=C(C3=CC=CC=C3)C=C4C(C=CC=C4)=C2C5=C(O1)C(C6=CC=CC=C6)=CC7=C5C=CC=C7	O=C(C1=CC=CC=C1)/N=C/C2=CC=C(OC)C=C2	SC1=CC=CC=C1	1.125722444
O=P1(O)OC2=C(C3=C(F)C=C(OC)C=C3F)C=C4C(C=CC=C4)=[C@]2[C@]5=C(O1)C(C6=C(F)C=C(OC)C=C6F)=CC7=C5C=CC=C7	O=C(C1=CC=CC=C1)/N=C/C2=CC=C(OC)C=C2	SC1=CC=CC=C1	1.238109014
O=P1(O)OC2=C(C3=CC=C(S(F)(F)(F)(F)F)C=C3)C=C4C(C=CC=C4)=C2C5=C(O1)C(C6=CC=C(S(F)(F)(F)(F)F)C=C6)=CC7=C5C=CC=C7	O=C(C1=CC=CC=C1)/N=C/C2=CC=C(OC)C=C2	SC1=CC=CC=C1	1.238109014
O=P1(O)OC2=C(CC3=CC=C(OC)C=C3)C=C4C(CCCC4)=C2C5=C(O1)C(CC6=CC=C(OC)C=C6)=CC7=C5CCCC7	O=C(C1=CC=CC=C1)/N=C/C2=CC=C(OC)C=C2	SC1=CC=CC=C1	0.166908496
O=P1(O)OC2=C(CC3=CC(C(F)(F)F)=CC(C(F)(F)F)=C3)C=C4C(CCCC4)=C2C5=C(O1)C(CC6=CC(C(F)(F)F)=CC(C(F)(F)F)=C6)=CC7=C5CCCC7	O=C(C1=CC=CC=C1)/N=C/C2=CC=C(OC)C=C2	SC1=CC=CC=C1	0.650583556
O=P1(O)OC2=C(CC3=C(C=CC=C4)C4=CC5=C3C=CC=C5)C=C6C(C=CC=C6)=C2C7=C(O1)C(CC8=C(C=CC=C9)C9=CC%10=C8C=CC=C%10)=CC%11=C7C=CC=C%11	O=C(C1=CC=CC=C1)/N=C/C2=CC=C(OC)C=C2	SC1=CC=CC=C1	0.749510758
O=P1(O)OC2=C(CC3=CC=C(C(F)(F)F)C=C3C(F)(F)F)C=C4C(C=CC=C4)=C2C5=C(O1)C(CC6=C(C(F)(F)F)C=C(C(F)(F)F)C=C6)=CC7=C5C=CC=C7	O=C(C1=CC=CC=C1)/N=C/C2=CC=C(OC)C=C2	SC1=CC=CC=C1	0.191142101
O=P1(O)OC2=C([Si](C3=CC=CC=C3)(C)C4=CC=CC=C4)C=C5C(C=CC=C5)=C2C6=C(O1)C([Si](C7=CC=CC=C7)(C8=CC=CC=C8)C)=CC9=C6C=CC=C9	O=C(C1=CC=CC=C1)/N=C/C2=CC=C(OC)C=C2	SC1=CC=CC=C1	0.650583556
O=P1(O)OC2=C(Br)C=C3C(C=CC=C3)=C2C4=C(O1)C(Br)=CC5=CC=CC=C54	O=C(C1=CC=CC=C1)/N=C/C2=CC=C(OC)C=C2	SC1=CC=CC=C1	0.166908496
O=P1(O)OC2=C(Br)C=C3C(CCCC3)=C2C4=C(O1)C(Br)=CC5=C4CCCC5	O=C(C1=CC=CC=C1)/N=C/C2=CC=C(OC)C=C2	SC1=CC=CC=C1	0.166908496
O=P1(O)OC2=C([Si](C3=CC=CC=C3)(C4=CC=CC=C4)C5=CC=CC=C5)C=C6C(C=CC=C6)=C2C7=C(O1)C([Si](C8=CC=CC=C8)(C9=CC=CC=C9)C%10=CC=CC=C%10)=CC%11=C7C=CC=C%11	O=C(C1=CC=CC=C1)/N=C/C2=CC=C(OC)C=C2	SC1=CC=CC=C1	0.240111033
O=P1(O)OC2=C([Si](C3=CC=CC=C3)(C4=CC=CC=C4)C5=CC=CC=C5)C=C6C(CCCC6)=C2C7=C(O1)C([Si](C8=CC=CC=C8)(C9=CC=CC=C9)C%10=CC=CC=C%10)=CC%11=C7CCCC%11	O=C(C1=CC=CC=C1)/N=C/C2=CC=C(OC)C=C2	SC1=CC=CC=C1	0.240111033
O=P1(O)OC2=C([Si](C3=CC=C(C(C)(C)C)C=C3)(C4=CC=C(C(C)(C)C)C=C4)C5=CC=C(C(C)(C)C)C=C5)C=C6C(CCCC6)=C2C7=C(O1)C([Si](C8=CC=C(C(C)(C)C)C=C8)(C9=CC=C(C(C)(C)C)C=C9)C%10=CC=C(C(C)(C)C)C=C%10)=CC%11=C7CCCC%11	O=C(C1=CC=CC=C1)/N=C/C2=CC=C(OC)C=C2	SC1=CC=CC=C1	-0.047400225
O=P1(O)OC2=C(C3=CC=C(C4=CC(C(F)(F)F)=CC(C(F)(F)F)=C4)C=C3)C=C5C(C=CC=C5)=C2C6=C(O1)C(C7=CC=C(C8=CC(C(F)(F)F)=CC(C(F)(F)F)=C8)C=C7)=CC9=C6C=CC=C9	O=C(C1=CC=CC=C1)/N=C/C2=CC=C(OC)C=C2	SC1=CC=CC=C1	1.238109014
O=P1(O)OC2=C(CC)C=C3C(CCCC3)=C2C4=C(O1)C(CC)=CC5=C4CCCC5	O=C(C1=CC=CC=C1)/N=C/C2=CC=C(OC)C=C2	SC1=CC=CC=C1	0.240111033
O=P1(O)OC2=C(C3=CC=C(C)C=C3)C=C4C(C=CC=C4)=C2C5=C(O1)C(C6=CC=C(C)C=C6)=CC7=C5C=CC=C7	O=C(C1=CC=CC=C1)/N=C/C2=CC=C(OC)C=C2	SC1=CC=CC=C1	1.125722444
O=P1(O)OC2=C(C3=C(OC(F)(F)F)C=CC=C3)C=C4C(C=CC=C4)=C2C5=C(O1)C(C6=CC=CC=C6OC(F)(F)F)=CC7=C5C=CC=C7	O=C(C1=CC=CC=C1)/N=C/C2=CC=C(OC)C=C2	SC1=CC=CC=C1	1.17989059
O=P1(O)OC2=C(C3=CC=C(C(C)(C)C)C=C3)C=C4C(C=CC=C4)=C2C5=C(O1)C(C6=CC=C(C(C)(C)C)C=C6)=CC7=C5C=CC=C7	O=C(C1=CC=CC=C1)/N=C/C2=CC=C(OC)C=C2	SC1=CC=CC=C1	0.820945045
O=P1(O)OC2=C(C3=C(C=CC4=CC=CC(C=C5)=C46)C6=C5C=C3)C=C7C(C=CC=C7)=C2C8=C(O1)C(C9=CC=C(C=C%10)C%11=C9C=CC%12=CC=CC%10=C%11%12)=CC%13=C8C=CC=C%13	O=C(C1=CC=CC=C1)/N=C/C2=CC=C(OC)C=C2	SC1=CC=CC=C1	1.125722444
O=P1(O)OC2=C(C3=C(C4=CC(C=CC=C5)=C5C=C4)C=CC=C3)C=C6C(CCCC6)=C2C7=C(O1)C(C8=CC=CC=C8C9=CC=C(C=CC=C%10)C%10=C9)=CC%11=C7CCCC%11	O=C(C1=CC=CC=C1)/N=C/C2=CC=C(OC)C=C2	SC1=CC=CC=C1	1.238109014
O=P1(O)OC2=C(C3=CC=C(C4=CC=C(C=CC=C5)C5=C4)C=C3)C=C6C(C=CC=C6)=C2C7=C(O1)C(C8=CC=C(C9=CC(C=CC=C%10)=C%10C=C9)C=C8)=CC%11=C7C=CC=C%11	O=C(C1=CC=CC=C1)/N=C/C2=CC=C(OC)C=C2	SC1=CC=CC=C1	0.897960775
O=P1(O)OC2=C(C3=CC=C(C4CCCCC4)C=C3)C=C5C(CCCC5)=C2C6=C(O1)C(C7=CC=C(C8CCCCC8)C=C7)=CC9=C6CCCC9	O=C(C1=CC=CC=C1)/N=C/C2=CC=C(OC)C=C2	SC1=CC=CC=C1	1.17989059
O=P1(O)OC2=C(C3=CC(C(F)(F)F)=CC(C(F)(F)F)=C3)C=C4C(C=CC=C4)=C2C5=C(O1)C(C6=CC(C(F)(F)F)=CC(C(F)(F)F)=C6)=CC7=C5C=CC=C7	O=C(C1=CC=CC=C1)/N=C/C2=CC=C(OC)C=C2	SC1=CC=CC=C1	1.152342057
O=P1(O)OC2=C(C3=CC(C(F)(F)F)=CC(C(F)(F)F)=C3)C=C4C(CCCC4)=C2C5=C(O1)C(C6=CC(C(F)(F)F)=CC(C(F)(F)F)=C6)=CC7=C5CCCC7	O=C(C1=CC=CC=C1)/N=C/C2=CC=C(OC)C=C2	SC1=CC=CC=C1	1.17989059
O=P1(O)OC2=C(C3=C(C)C=C(C)C=C3C)C=C4C(C=CC=C4)=C2C5=C(O1)[C@@]([C@@]6=C(C)C=C(C)C=C6C)=CC7=C5C=CC=C7	O=C(C1=CC=CC=C1)/N=C/C2=CC=C(OC)C=C2	SC1=CC=CC=C1	1.370103771
O=P1(O)OC2=C(C3=C(C(C)C)C=C(C(C)C)C=C3C(C)C)C=C4C(C=CC=C4)=C2C5=C(O1)[C@@]([C@@]6=C(C(C)C)C=C(C(C)C)C=C6C(C)C)=CC7=C5C=CC=C7	O=C(C1=CC=CC=C1)/N=C/C2=CC=C(OC)C=C2	SC1=CC=CC=C1	3.134624572
O=P1(O)OC2=C(C3=CC(C)=C(OC(C)C)C(C)=C3)C=C4C(C=CC=C4)=C2C5=C(O1)C(C6=CC(C)=C(OC(C)C)C(C)=C6)=CC7=C5C=CC=C7	O=C(C1=CC=CC=C1)/N=C/C2=CC=C(OC)C=C2	SC1=CC=CC=C1	1.370103771
O=P1(O)OC2=C(C3=C(C4CCCCC4)C=C(C5CCCCC5)C=C3C6CCCCC6)C=C7C(C=CC=C7)=C2C8=C(O1)[C@@]([C@@]9=C(C%10CCCCC%10)C=C(C%11CCCCC%11)C=C9C%12CCCCC%12)=CC%13=C8C=CC=C%13	O=C(C1=CC=CC=C1)/N=C/C2=CC=C(OC)C=C2	SC1=CC=CC=C1	2.058499317
O=P1(O)OC2=C(C3=CC(C4=CC(C(F)(F)F)=CC(C(F)(F)F)=C4)=CC(C5=CC(C(F)(F)F)=CC(C(F)(F)F)=C5)=C3)C=C6C(C=CC=C6)=C2C7=C(O1)C(C8=CC(C9=CC(C(F)(F)F)=CC(C(F)(F)F)=C9)=CC(C%10=CC(C(F)(F)F)=CC(C(F)(F)F)=C%10)=C8)=CC%11=C7C=CC=C%11	O=C(C1=CC=CC=C1)/N=C/C2=CC=C(OC)C=C2	SC1=CC=CC=C1	1.531802956
O=P1(O)OC2=C(C3=CC(C(C)(C)C)=CC(C(C)(C)C)=C3)C=C4C(C=CC=C4)=C2C5=C(O1)C(C6=CC(C(C)(C)C)=CC(C(C)(C)C)=C6)=CC7=C5C=CC=C7	O=C(C1=CC=CC=C1)/N=C/C2=CC=C(OC)C=C2	SC1=CC=CC=C1	1.370103771
O=P1(O)OC2=C(C3=CC(C(C)(C)C)=CC(C(C)(C)C)=C3)C=C4C(CCCC4)=C2C5=C(O1)C(C6=CC(C(C)(C)C)=CC(C(C)(C)C)=C6)=CC7=C5CCCC7	O=C(C1=CC=CC=C1)/N=C/C2=CC=C(OC)C=C2	SC1=CC=CC=C1	1.370103771
O=P1(O)OC2=C(C3=CC(C4=CC=C(OC)C=C4)=CC(C5=CC=C(OC)C=C5)=C3)C=C6C(C=CC=C6)=C2C7=C(O1)C(C8=CC(C9=CC=C(OC)C=C9)=CC(C%10=CC=C(OC)C=C%10)=C8)=CC%11=C7C=CC=C%11	O=C(C1=CC=CC=C1)/N=C/C2=CC=C(OC)C=C2	SC1=CC=CC=C1	1.531802956
O=P1(O)OC2=C(C3=CC(C4=C(C)C=C(C)C=C4C)=CC(C5=C(C)C=C(C)C=C5C)=C3)C=C6C(CCCC6)=C2C7=C(O1)C(C8=CC(C9=C(C)C=C(C)C=C9C)=CC(C%10=C(C)C=C(C)C=C%10C)=C8)=CC%11=C7CCCC%11	O=C(C1=CC=CC=C1)/N=C/C2=CC=C(OC)C=C2	SC1=CC=CC=C1	1.531802956
O=P1(O)OC2=C(C3=C(C(C)C)C=C(C4=CC=C(C(C)(C)C)C=C4)C=C3C(C)C)C=C5C(C=CC=C5)=[C@]2[C@]6=C(O1)C(C7=C(C(C)C)C=C(C8=CC=C(C(C)(C)C)C=C8)C=C7C(C)C)=CC9=C6C=CC=C9	O=C(C1=CC=CC=C1)/N=C/C2=CC=C(OC)C=C2	SC1=CC=CC=C1	3.134624572
O=P1(O)OC2=C(C3=C(C=CC=C4)C4=C(C5=CC(C=CC=C6)=C6C=C5)C7=C3C=CC=C7)C=C8C(C=CC=C8)=[C@]2[C@]9=C(O1)C(C%10=C(C=CC=C%11)C%11=C(C%12=CC=C(C=CC=C%13)C%13=C%12)C%14=C%10C=CC=C%14)=CC%15=C9C=CC=C%15	O=C(C1=CC=CC=C1)/N=C/C2=CC=C(OC)C=C2	SC1=CC=CC=C1	2.304684113
O=P1(O)OC2=[C@]([C@]3=C(Cl)C=C(Cl)C=C3Cl)C=C4C(CCCC4)=[C@]2[C@]5=C(O1)C(C6=C(Cl)C=C(Cl)C=C6Cl)=CC7=C5CCCC7	O=C(C1=CC=CC=C1)/N=C/C2=CC=C(OC)C=C2	SC1=CC=CC=C1	1.446325365
O=P1(O)OC2=C(C3=CC=C(OC)C=C3)C=C4C(C=CC=C4)=C2C5=C(O1)C(C6=CC=C(OC)C=C6)=CC7=C5C=CC=C7	O=C(C1=CC=CC=C1)/N=C/C2=CC=C(OC)C=C2	SC1=CC=CC=C1	1.301167112
O=P1(O)OC2=C(C3=C(OCC)C=CC(C)=C3)C=C4C(C=CC=C4)=C2C5=C(O1)C(C6=CC(C)=CC=C6OCC)=CC7=C5C=CC=C7	O=C(C1=CC=CC=C1)/N=C/C2=CC=C(OC)C=C2	SC1=CC=CC=C1	1.531802956
O=P1(O)OC2=C(C3=CC(COC)=CC=C3)C=C4C(C=CC=C4)=C2C5=C(O1)C(C6=CC=CC(COC)=C6)=CC7=C5C=CC=C7	O=C(C1=CC=CC=C1)/N=C/C2=CC=C(OC)C=C2	SC1=CC=CC=C1	1.446325365
O=P1(O)OC2=C(C3=CC(COC)=CC=C3)C=C4C(CCCC4)=C2C5=C(O1)C(C6=CC=CC(COC)=C6)=CC7=C5CCCC7	O=C(C1=CC=CC=C1)/N=C/C2=CC=C(OC)C=C2	SC1=CC=CC=C1	1.370103771
O=P1(O)OC2=C(C3=C(C=CC=C4)C4=CC5=C3C=CC=C5)C=C6C(C=CC=C6)=C2C7=C(O1)[C@@]([C@@]8=C(C=CC=C9)C9=CC%10=C8C=CC=C%10)=CC%11=C7C=CC=C%11	O=C(C1=CC=CC=C1)/N=C/C2=CC=C(OC)C=C2	SC1=CC=CC=C1	1.446325365
O=P1(O)OC2=C(C3=CC(C4=CC(C=CC=C5)=C5C=C4)=CC=C3)C=C6C(C=CC=C6)=C2C7=C(O1)C(C8=CC=CC(C9=CC=C(C=CC=C%10)C%10=C9)=C8)=CC%11=C7C=CC=C%11	O=C(C1=CC=CC=C1)/N=C/C2=CC=C(OC)C=C2	SC1=CC=CC=C1	1.301167112
O=P1(O)OC2=C(C3=C(OC)C=CC=C3OC)C=C4C(C=CC=C4)=C2C5=C(O1)[C@@]([C@@]6=C(OC)C=CC=C6OC)=CC7=C5C=CC=C7	O=C(C1=CC=CC=C1)/N=C/C2=CC=C(OC)C=C2	SC1=CC=CC=C1	1.531802956
O=P1(O)OC2=C(C3=CC=CC=C3)C=C4C(C=CC=C4)=C2C5=C(O1)C(C6=CC=CC=C6)=CC7=C5C=CC=C7	O=C(C1=CC=CC=C1)/N=C/C2=CC=C(OC)C=C2	SC1=CC=CC=C1C	1.125722444
O=P1(O)OC2=C(C3=CC(C)=C(OC(C)C)C(C)=C3)C=C4C(C=CC=C4)=C2C5=C(O1)C(C6=CC(C)=C(OC(C)C)C(C)=C6)=CC7=C5C=CC=C7	O=C(C1=CC=CC=C1)/N=C/C2=CC=C(OC)C=C2	SC1=CC=CC=C1C	1.125722444
O=P1(O)OC2=C(C3=CC=C(S(F)(F)(F)(F)F)C=C3)C=C4C(C=CC=C4)=C2C5=C(O1)C(C6=CC=C(S(F)(F)(F)(F)F)C=C6)=CC7=C5C=CC=C7	O=C(C1=CC=CC=C1)/N=C/C2=CC=C(OC)C=C2	SC1=CC=CC=C1C	1.17989059
O=P1(O)OC2=C(CC3=CC=C(OC)C=C3)C=C4C(CCCC4)=C2C5=C(O1)C(CC6=CC=C(OC)C=C6)=CC7=C5CCCC7	O=C(C1=CC=CC=C1)/N=C/C2=CC=C(OC)C=C2	SC1=CC=CC=C1C	0.191142101
O=P1(O)OC2=C(CC3=CC(C(F)(F)F)=CC(C(F)(F)F)=C3)C=C4C(CCCC4)=C2C5=C(O1)C(CC6=CC(C(F)(F)F)=CC(C(F)(F)F)=C6)=CC7=C5CCCC7	O=C(C1=CC=CC=C1)/N=C/C2=CC=C(OC)C=C2	SC1=CC=CC=C1C	0.5302345
O=P1(O)OC2=C(CC3=C(C=CC=C4)C4=CC5=C3C=CC=C5)C=C6C(C=CC=C6)=C2C7=C(O1)C(CC8=C(C=CC=C9)C9=CC%10=C8C=CC=C%10)=CC%11=C7C=CC=C%11	O=C(C1=CC=CC=C1)/N=C/C2=CC=C(OC)C=C2	SC1=CC=CC=C1C	0.749510758
O=P1(O)OC2=C(CC3=CC=C(C(F)(F)F)C=C3C(F)(F)F)C=C4C(C=CC=C4)=C2C5=C(O1)C(CC6=C(C(F)(F)F)C=C(C(F)(F)F)C=C6)=CC7=C5C=CC=C7	O=C(C1=CC=CC=C1)/N=C/C2=CC=C(OC)C=C2	SC1=CC=CC=C1C	0.166908496
O=P1(O)OC2=C([Si](C3=CC=CC=C3)(C)C4=CC=CC=C4)C=C5C(C=CC=C5)=C2C6=C(O1)C([Si](C7=CC=CC=C7)(C8=CC=CC=C8)C)=CC9=C6C=CC=C9	O=C(C1=CC=CC=C1)/N=C/C2=CC=C(OC)C=C2	SC1=CC=CC=C1C	0.858676701
O=P1(O)OC2=C(C3=CC(C(C)(C)C)=CC(C(C)(C)C)=C3)C=C4C(C=CC=C4)=C2C5=C(O1)C(C6=CC(C(C)(C)C)=CC(C(C)(C)C)=C6)=CC7=C5C=CC=C7	O=C(C1=CC=CC=C1)/N=C/C2=CC=C(OC)C=C2	SC1=CC=CC=C1C	1.17989059
O=P1(O)OC2=C(C3=CC(C(C)(C)C)=CC(C(C)(C)C)=C3)C=C4C(CCCC4)=C2C5=C(O1)C(C6=CC(C(C)(C)C)=CC(C(C)(C)C)=C6)=CC7=C5CCCC7	O=C(C1=CC=CC=C1)/N=C/C2=CC=C(OC)C=C2	SC1=CC=CC=C1C	1.125722444
O=P1(O)OC2=C(Br)C=C3C(C=CC=C3)=C2C4=C(O1)C(Br)=CC5=CC=CC=C54	O=C(C1=CC=CC=C1)/N=C/C2=CC=C(OC)C=C2	SC1=CC=CC=C1C	0.191142101
O=P1(O)OC2=C(Br)C=C3C(CCCC3)=C2C4=C(O1)C(Br)=CC5=C4CCCC5	O=C(C1=CC=CC=C1)/N=C/C2=CC=C(OC)C=C2	SC1=CC=CC=C1C	0.240111033
O=P1(O)OC2=C([Si](C3=CC=CC=C3)(C4=CC=CC=C4)C5=CC=CC=C5)C=C6C(C=CC=C6)=C2C7=C(O1)C([Si](C8=CC=CC=C8)(C9=CC=CC=C9)C%10=CC=CC=C%10)=CC%11=C7C=CC=C%11	O=C(C1=CC=CC=C1)/N=C/C2=CC=C(OC)C=C2	SC1=CC=CC=C1C	0.191142101
O=P1(O)OC2=C([Si](C3=CC=CC=C3)(C4=CC=CC=C4)C5=CC=CC=C5)C=C6C(CCCC6)=C2C7=C(O1)C([Si](C8=CC=CC=C8)(C9=CC=CC=C9)C%10=CC=CC=C%10)=CC%11=C7CCCC%11	O=C(C1=CC=CC=C1)/N=C/C2=CC=C(OC)C=C2	SC1=CC=CC=C1C	0.166908496
O=P1(O)OC2=C([Si](C3=CC=C(C(C)(C)C)C=C3)(C4=CC=C(C(C)(C)C)C=C4)C5=CC=C(C(C)(C)C)C=C5)C=C6C(CCCC6)=C2C7=C(O1)C([Si](C8=CC=C(C(C)(C)C)C=C8)(C9=CC=C(C(C)(C)C)C=C9)C%10=CC=C(C(C)(C)C)C=C%10)=CC%11=C7CCCC%11	O=C(C1=CC=CC=C1)/N=C/C2=CC=C(OC)C=C2	SC1=CC=CC=C1C	0.047400225
O=P1(O)OC2=C(C3=CC=C(C4=CC(C(F)(F)F)=CC(C(F)(F)F)=C4)C=C3)C=C5C(C=CC=C5)=C2C6=C(O1)C(C7=CC=C(C8=CC(C(F)(F)F)=CC(C(F)(F)F)=C8)C=C7)=CC9=C6C=CC=C9	O=C(C1=CC=CC=C1)/N=C/C2=CC=C(OC)C=C2	SC1=CC=CC=C1C	1.238109014
O=P1(O)OC2=C(CC)C=C3C(CCCC3)=C2C4=C(O1)C(CC)=CC5=C4CCCC5	O=C(C1=CC=CC=C1)/N=C/C2=CC=C(OC)C=C2	SC1=CC=CC=C1C	0.191142101
O=P1(O)OC2=C(C3=CC=C(OC)C=C3)C=C4C(C=CC=C4)=C2C5=C(O1)C(C6=CC=C(OC)C=C6)=CC7=C5C=CC=C7	O=C(C1=CC=CC=C1)/N=C/C2=CC=C(OC)C=C2	SC1=CC=CC=C1C	1.125722444
O=P1(O)OC2=C(C3=CC=C(C)C=C3)C=C4C(C=CC=C4)=C2C5=C(O1)C(C6=CC=C(C)C=C6)=CC7=C5C=CC=C7	O=C(C1=CC=CC=C1)/N=C/C2=CC=C(OC)C=C2	SC1=CC=CC=C1C	1.125722444
O=P1(O)OC2=C(C3=CC(C4=CC(C=CC=C5)=C5C=C4)=CC=C3)C=C6C(C=CC=C6)=C2C7=C(O1)C(C8=CC=CC(C9=CC=C(C=CC=C%10)C%10=C9)=C8)=CC%11=C7C=CC=C%11	O=C(C1=CC=CC=C1)/N=C/C2=CC=C(OC)C=C2	SC1=CC=CC=C1C	1.238109014
O=P1(O)OC2=C(C3=CC=C(C4=CC=C(C=CC=C5)C5=C4)C=C3)C=C6C(C=CC=C6)=C2C7=C(O1)C(C8=CC=C(C9=CC(C=CC=C%10)=C%10C=C9)C=C8)=CC%11=C7C=CC=C%11	O=C(C1=CC=CC=C1)/N=C/C2=CC=C(OC)C=C2	SC1=CC=CC=C1C	1.238109014
O=P1(O)OC2=C(C3=CC=C(C4CCCCC4)C=C3)C=C5C(CCCC5)=C2C6=C(O1)C(C7=CC=C(C8CCCCC8)C=C7)=CC9=C6CCCC9	O=C(C1=CC=CC=C1)/N=C/C2=CC=C(OC)C=C2	SC1=CC=CC=C1C	1.125722444
O=P1(O)OC2=C(C3=CC(C(F)(F)F)=CC(C(F)(F)F)=C3)C=C4C(CCCC4)=C2C5=C(O1)C(C6=CC(C(F)(F)F)=CC(C(F)(F)F)=C6)=CC7=C5CCCC7	O=C(C1=CC=CC=C1)/N=C/C2=CC=C(OC)C=C2	SC1=CC=CC=C1C	1.027207628
O=P1(O)OC2=C(C3=C(F)C=C(OC)C=C3F)C=C4C(C=CC=C4)=[C@]2[C@]5=C(O1)C(C6=C(F)C=C(OC)C=C6F)=CC7=C5C=CC=C7	O=C(C1=CC=CC=C1)/N=C/C2=CC=C(OC)C=C2	SC1=CC=CC=C1C	1.629422542
O=P1(O)OC2=C(C3=C(C)C=C(C)C=C3C)C=C4C(C=CC=C4)=C2C5=C(O1)[C@@]([C@@]6=C(C)C=C(C)C=C6C)=CC7=C5C=CC=C7	O=C(C1=CC=CC=C1)/N=C/C2=CC=C(OC)C=C2	SC1=CC=CC=C1C	1.301167112
O=P1(O)OC2=C(C3=C(C(C)C)C=C(C(C)C)C=C3C(C)C)C=C4C(C=CC=C4)=C2C5=C(O1)[C@@]([C@@]6=C(C(C)C)C=C(C(C)C)C=C6C(C)C)=CC7=C5C=CC=C7	O=C(C1=CC=CC=C1)/N=C/C2=CC=C(OC)C=C2	SC1=CC=CC=C1C	2.304684113
O=P1(O)OC2=C(C3=C(C4CCCCC4)C=C(C5CCCCC5)C=C3C6CCCCC6)C=C7C(C=CC=C7)=C2C8=C(O1)[C@@]([C@@]9=C(C%10CCCCC%10)C=C(C%11CCCCC%11)C=C9C%12CCCCC%12)=CC%13=C8C=CC=C%13	O=C(C1=CC=CC=C1)/N=C/C2=CC=C(OC)C=C2	SC1=CC=CC=C1C	3.134624572
O=P1(O)OC2=C(C3=CC(C4=CC(C(F)(F)F)=CC(C(F)(F)F)=C4)=CC(C5=CC(C(F)(F)F)=CC(C(F)(F)F)=C5)=C3)C=C6C(C=CC=C6)=C2C7=C(O1)C(C8=CC(C9=CC(C(F)(F)F)=CC(C(F)(F)F)=C9)=CC(C%10=CC(C(F)(F)F)=CC(C(F)(F)F)=C%10)=C8)=CC%11=C7C=CC=C%11	O=C(C1=CC=CC=C1)/N=C/C2=CC=C(OC)C=C2	SC1=CC=CC=C1C	1.301167112
O=P1(O)OC2=C(C3=CC(C4=CC=C(OC)C=C4)=CC(C5=CC=C(OC)C=C5)=C3)C=C6C(C=CC=C6)=C2C7=C(O1)C(C8=CC(C9=CC=C(OC)C=C9)=CC(C%10=CC=C(OC)C=C%10)=C8)=CC%11=C7C=CC=C%11	O=C(C1=CC=CC=C1)/N=C/C2=CC=C(OC)C=C2	SC1=CC=CC=C1C	1.301167112
O=P1(O)OC2=C(C3=CC(C4=C(C)C=C(C)C=C4C)=CC(C5=C(C)C=C(C)C=C5C)=C3)C=C6C(CCCC6)=C2C7=C(O1)C(C8=CC(C9=C(C)C=C(C)C=C9C)=CC(C%10=C(C)C=C(C)C=C%10C)=C8)=CC%11=C7CCCC%11	O=C(C1=CC=CC=C1)/N=C/C2=CC=C(OC)C=C2	SC1=CC=CC=C1C	1.301167112
O=P1(O)OC2=C(C3=C(C(C)C)C=C(C4=CC=C(C(C)(C)C)C=C4)C=C3C(C)C)C=C5C(C=CC=C5)=[C@]2[C@]6=C(O1)C(C7=C(C(C)C)C=C(C8=CC=C(C(C)(C)C)C=C8)C=C7C(C)C)=CC9=C6C=CC=C9	O=C(C1=CC=CC=C1)/N=C/C2=CC=C(OC)C=C2	SC1=CC=CC=C1C	3.134624572
O=P1(O)OC2=C(C3=C(C=CC=C4)C4=C(C5=CC(C=CC=C6)=C6C=C5)C7=C3C=CC=C7)C=C8C(C=CC=C8)=[C@]2[C@]9=C(O1)C(C%10=C(C=CC=C%11)C%11=C(C%12=CC=C(C=CC=C%13)C%13=C%12)C%14=C%10C=CC=C%14)=CC%15=C9C=CC=C%15	O=C(C1=CC=CC=C1)/N=C/C2=CC=C(OC)C=C2	SC1=CC=CC=C1C	3.134624572
O=P1(O)OC2=[C@]([C@]3=C(Cl)C=C(Cl)C=C3Cl)C=C4C(CCCC4)=[C@]2[C@]5=C(O1)C(C6=C(Cl)C=C(Cl)C=C6Cl)=CC7=C5CCCC7	O=C(C1=CC=CC=C1)/N=C/C2=CC=C(OC)C=C2	SC1=CC=CC=C1C	1.334823138
O=P1(O)OC2=C(C3=C(OCC)C=CC(C)=C3)C=C4C(C=CC=C4)=C2C5=C(O1)C(C6=CC(C)=CC=C6OCC)=CC7=C5C=CC=C7	O=C(C1=CC=CC=C1)/N=C/C2=CC=C(OC)C=C2	SC1=CC=CC=C1C	2.058499317
O=P1(O)OC2=C(C3=CC(COC)=CC=C3)C=C4C(C=CC=C4)=C2C5=C(O1)C(C6=CC=CC(COC)=C6)=CC7=C5C=CC=C7	O=C(C1=CC=CC=C1)/N=C/C2=CC=C(OC)C=C2	SC1=CC=CC=C1C	1.446325365
O=P1(O)OC2=C(C3=CC(COC)=CC=C3)C=C4C(CCCC4)=C2C5=C(O1)C(C6=CC=CC(COC)=C6)=CC7=C5CCCC7	O=C(C1=CC=CC=C1)/N=C/C2=CC=C(OC)C=C2	SC1=CC=CC=C1C	1.301167112
O=P1(O)OC2=C(C3=C(OC(F)(F)F)C=CC=C3)C=C4C(C=CC=C4)=C2C5=C(O1)C(C6=CC=CC=C6OC(F)(F)F)=CC7=C5C=CC=C7	O=C(C1=CC=CC=C1)/N=C/C2=CC=C(OC)C=C2	SC1=CC=CC=C1C	1.301167112
O=P1(O)OC2=C(C3=C(C=CC=C4)C4=CC5=C3C=CC=C5)C=C6C(C=CC=C6)=C2C7=C(O1)[C@@]([C@@]8=C(C=CC=C9)C9=CC%10=C8C=CC=C%10)=CC%11=C7C=CC=C%11	O=C(C1=CC=CC=C1)/N=C/C2=CC=C(OC)C=C2	SC1=CC=CC=C1C	1.882001124
O=P1(O)OC2=C(C3=CC=C(C(C)(C)C)C=C3)C=C4C(C=CC=C4)=C2C5=C(O1)C(C6=CC=C(C(C)(C)C)C=C6)=CC7=C5C=CC=C7	O=C(C1=CC=CC=C1)/N=C/C2=CC=C(OC)C=C2	SC1=CC=CC=C1C	1.301167112
O=P1(O)OC2=C(C3=C(C=CC4=CC=CC(C=C5)=C46)C6=C5C=C3)C=C7C(C=CC=C7)=C2C8=C(O1)C(C9=CC=C(C=C%10)C%11=C9C=CC%12=CC=CC%10=C%11%12)=CC%13=C8C=CC=C%13	O=C(C1=CC=CC=C1)/N=C/C2=CC=C(OC)C=C2	SC1=CC=CC=C1C	1.370103771
O=P1(O)OC2=C(C3=C(C4=CC(C=CC=C5)=C5C=C4)C=CC=C3)C=C6C(CCCC6)=C2C7=C(O1)C(C8=CC=CC=C8C9=CC=C(C=CC=C%10)C%10=C9)=CC%11=C7CCCC%11	O=C(C1=CC=CC=C1)/N=C/C2=CC=C(OC)C=C2	SC1=CC=CC=C1C	1.301167112
O=P1(O)OC2=C(C3=C(OC)C=CC=C3OC)C=C4C(C=CC=C4)=C2C5=C(O1)[C@@]([C@@]6=C(OC)C=CC=C6OC)=CC7=C5C=CC=C7	O=C(C1=CC=CC=C1)/N=C/C2=CC=C(OC)C=C2	SC1=CC=CC=C1C	1.334823138
O=P1(O)OC2=C(C3=CC(C(F)(F)F)=CC(C(F)(F)F)=C3)C=C4C(C=CC=C4)=C2C5=C(O1)C(C6=CC(C(F)(F)F)=CC(C(F)(F)F)=C6)=CC7=C5C=CC=C7	O=C(C1=CC=CC=C1)/N=C/C2=CC=C(OC)C=C2	SC1=CC=CC=C1C	1.370103771
O=P1(O)OC2=C(C3=CC=CC=C3)C=C4C(C=CC=C4)=C2C5=C(O1)C(C6=CC=CC=C6)=CC7=C5C=CC=C7	O=C(C1=CC=CC=C1)/N=C/C2=CC=C(OC)C=C2	SC1CCCCC1	0.619408639
O=P1(O)OC2=C(C3=C(F)C=C(OC)C=C3F)C=C4C(C=CC=C4)=[C@]2[C@]5=C(O1)C(C6=C(F)C=C(OC)C=C6F)=CC7=C5C=CC=C7	O=C(C1=CC=CC=C1)/N=C/C2=CC=C(OC)C=C2	SC1CCCCC1	0.897960775
O=P1(O)OC2=C(C3=CC(C)=C(OC(C)C)C(C)=C3)C=C4C(C=CC=C4)=C2C5=C(O1)C(C6=CC(C)=C(OC(C)C)C(C)=C6)=CC7=C5C=CC=C7	O=C(C1=CC=CC=C1)/N=C/C2=CC=C(OC)C=C2	SC1CCCCC1	0.5302345
O=P1(O)OC2=C(C3=CC=C(S(F)(F)(F)(F)F)C=C3)C=C4C(C=CC=C4)=C2C5=C(O1)C(C6=CC=C(S(F)(F)(F)(F)F)C=C6)=CC7=C5C=CC=C7	O=C(C1=CC=CC=C1)/N=C/C2=CC=C(OC)C=C2	SC1CCCCC1	0.682601444
O=P1(O)OC2=C(C3=CC(C4=CC(C(F)(F)F)=CC(C(F)(F)F)=C4)=CC(C5=CC(C(F)(F)F)=CC(C(F)(F)F)=C5)=C3)C=C6C(C=CC=C6)=C2C7=C(O1)C(C8=CC(C9=CC(C(F)(F)F)=CC(C(F)(F)F)=C9)=CC(C%10=CC(C(F)(F)F)=CC(C(F)(F)F)=C%10)=C8)=CC%11=C7C=CC=C%11	O=C(C1=CC=CC=C1)/N=C/C2=CC=C(OC)C=C2	SC1CCCCC1	0.858676701
O=P1(O)OC2=C(CC3=CC=C(OC)C=C3)C=C4C(CCCC4)=C2C5=C(O1)C(CC6=CC=C(OC)C=C6)=CC7=C5CCCC7	O=C(C1=CC=CC=C1)/N=C/C2=CC=C(OC)C=C2	SC1CCCCC1	0.749510758
O=P1(O)OC2=C(CC3=CC(C(F)(F)F)=CC(C(F)(F)F)=C3)C=C4C(CCCC4)=C2C5=C(O1)C(CC6=CC(C(F)(F)F)=CC(C(F)(F)F)=C6)=CC7=C5CCCC7	O=C(C1=CC=CC=C1)/N=C/C2=CC=C(OC)C=C2	SC1CCCCC1	-0.215535446
O=P1(O)OC2=C(CC3=C(C=CC=C4)C4=CC5=C3C=CC=C5)C=C6C(C=CC=C6)=C2C7=C(O1)C(CC8=C(C=CC=C9)C9=CC%10=C8C=CC=C%10)=CC%11=C7C=CC=C%11	O=C(C1=CC=CC=C1)/N=C/C2=CC=C(OC)C=C2	SC1CCCCC1	0.392793996
O=P1(O)OC2=C(CC3=CC=C(C(F)(F)F)C=C3C(F)(F)F)C=C4C(C=CC=C4)=C2C5=C(O1)C(CC6=C(C(F)(F)F)C=C(C(F)(F)F)C=C6)=CC7=C5C=CC=C7	O=C(C1=CC=CC=C1)/N=C/C2=CC=C(OC)C=C2	SC1CCCCC1	-0.047400225
O=P1(O)OC2=C([Si](C3=CC=CC=C3)(C)C4=CC=CC=C4)C=C5C(C=CC=C5)=C2C6=C(O1)C([Si](C7=CC=CC=C7)(C8=CC=CC=C8)C)=CC9=C6C=CC=C9	O=C(C1=CC=CC=C1)/N=C/C2=CC=C(OC)C=C2	SC1CCCCC1	0.340722979
O=P1(O)OC2=C(C3=CC(C(C)(C)C)=CC(C(C)(C)C)=C3)C=C4C(C=CC=C4)=C2C5=C(O1)C(C6=CC(C(C)(C)C)=CC(C(C)(C)C)=C6)=CC7=C5C=CC=C7	O=C(C1=CC=CC=C1)/N=C/C2=CC=C(OC)C=C2	SC1CCCCC1	0.650583556
O=P1(O)OC2=C(C3=CC(C(C)(C)C)=CC(C(C)(C)C)=C3)C=C4C(CCCC4)=C2C5=C(O1)C(C6=CC(C(C)(C)C)=CC(C(C)(C)C)=C6)=CC7=C5CCCC7	O=C(C1=CC=CC=C1)/N=C/C2=CC=C(OC)C=C2	SC1CCCCC1	0.715545793
O=P1(O)OC2=C(C3=CC(C4=CC=C(OC)C=C4)=CC(C5=CC=C(OC)C=C5)=C3)C=C6C(C=CC=C6)=C2C7=C(O1)C(C8=CC(C9=CC=C(OC)C=C9)=CC(C%10=CC=C(OC)C=C%10)=C8)=CC%11=C7C=CC=C%11	O=C(C1=CC=CC=C1)/N=C/C2=CC=C(OC)C=C2	SC1CCCCC1	0.820945045
O=P1(O)OC2=C(Br)C=C3C(C=CC=C3)=C2C4=C(O1)C(Br)=CC5=CC=CC=C54	O=C(C1=CC=CC=C1)/N=C/C2=CC=C(OC)C=C2	SC1CCCCC1	0.749510758
O=P1(O)OC2=C(Br)C=C3C(CCCC3)=C2C4=C(O1)C(Br)=CC5=C4CCCC5	O=C(C1=CC=CC=C1)/N=C/C2=CC=C(OC)C=C2	SC1CCCCC1	0.5302345
O=P1(O)OC2=C([Si](C3=CC=CC=C3)(C4=CC=CC=C4)C5=CC=CC=C5)C=C6C(C=CC=C6)=C2C7=C(O1)C([Si](C8=CC=CC=C8)(C9=CC=CC=C9)C%10=CC=CC=C%10)=CC%11=C7C=CC=C%11	O=C(C1=CC=CC=C1)/N=C/C2=CC=C(OC)C=C2	SC1CCCCC1	-0.047400225
O=P1(O)OC2=C([Si](C3=CC=CC=C3)(C4=CC=CC=C4)C5=CC=CC=C5)C=C6C(CCCC6)=C2C7=C(O1)C([Si](C8=CC=CC=C8)(C9=CC=CC=C9)C%10=CC=CC=C%10)=CC%11=C7CCCC%11	O=C(C1=CC=CC=C1)/N=C/C2=CC=C(OC)C=C2	SC1CCCCC1	0
O=P1(O)OC2=C([Si](C3=CC=C(C(C)(C)C)C=C3)(C4=CC=C(C(C)(C)C)C=C4)C5=CC=C(C(C)(C)C)C=C5)C=C6C(CCCC6)=C2C7=C(O1)C([Si](C8=CC=C(C(C)(C)C)C=C8)(C9=CC=C(C(C)(C)C)C=C9)C%10=CC=C(C(C)(C)C)C=C%10)=CC%11=C7CCCC%11	O=C(C1=CC=CC=C1)/N=C/C2=CC=C(OC)C=C2	SC1CCCCC1	-0.047400225
O=P1(O)OC2=C(C3=CC=C(C4=CC(C(F)(F)F)=CC(C(F)(F)F)=C4)C=C3)C=C5C(C=CC=C5)=C2C6=C(O1)C(C7=CC=C(C8=CC(C(F)(F)F)=CC(C(F)(F)F)=C8)C=C7)=CC9=C6C=CC=C9	O=C(C1=CC=CC=C1)/N=C/C2=CC=C(OC)C=C2	SC1CCCCC1	0.589002233
O=P1(O)OC2=C(C3=CC(C4=C(C)C=C(C)C=C4C)=CC(C5=C(C)C=C(C)C=C5C)=C3)C=C6C(CCCC6)=C2C7=C(O1)C(C8=CC(C9=C(C)C=C(C)C=C9C)=CC(C%10=C(C)C=C(C)C=C%10C)=C8)=CC%11=C7CCCC%11	O=C(C1=CC=CC=C1)/N=C/C2=CC=C(OC)C=C2	SC1CCCCC1	0.858676701
O=P1(O)OC2=C(CC)C=C3C(CCCC3)=C2C4=C(O1)C(CC)=CC5=C4CCCC5	O=C(C1=CC=CC=C1)/N=C/C2=CC=C(OC)C=C2	SC1CCCCC1	-0.047400225
O=P1(O)OC2=C(C3=CC=C(OC)C=C3)C=C4C(C=CC=C4)=C2C5=C(O1)C(C6=CC=C(OC)C=C6)=CC7=C5C=CC=C7	O=C(C1=CC=CC=C1)/N=C/C2=CC=C(OC)C=C2	SC1CCCCC1	0.5302345
O=P1(O)OC2=C(C3=CC(COC)=CC=C3)C=C4C(C=CC=C4)=C2C5=C(O1)C(C6=CC=CC(COC)=C6)=CC7=C5C=CC=C7	O=C(C1=CC=CC=C1)/N=C/C2=CC=C(OC)C=C2	SC1CCCCC1	0.715545793
O=P1(O)OC2=C(C3=CC(COC)=CC=C3)C=C4C(CCCC4)=C2C5=C(O1)C(C6=CC=CC(COC)=C6)=CC7=C5CCCC7	O=C(C1=CC=CC=C1)/N=C/C2=CC=C(OC)C=C2	SC1CCCCC1	0.715545793
O=P1(O)OC2=C(C3=CC=C(C)C=C3)C=C4C(C=CC=C4)=C2C5=C(O1)C(C6=CC=C(C)C=C6)=CC7=C5C=CC=C7	O=C(C1=CC=CC=C1)/N=C/C2=CC=C(OC)C=C2	SC1CCCCC1	1.074990526
O=P1(O)OC2=C(C3=C(OC(F)(F)F)C=CC=C3)C=C4C(C=CC=C4)=C2C5=C(O1)C(C6=CC=CC=C6OC(F)(F)F)=CC7=C5C=CC=C7	O=C(C1=CC=CC=C1)/N=C/C2=CC=C(OC)C=C2	SC1CCCCC1	0.784603173
O=P1(O)OC2=C(C3=C(C=CC=C4)C4=CC5=C3C=CC=C5)C=C6C(C=CC=C6)=C2C7=C(O1)[C@@]([C@@]8=C(C=CC=C9)C9=CC%10=C8C=CC=C%10)=CC%11=C7C=CC=C%11	O=C(C1=CC=CC=C1)/N=C/C2=CC=C(OC)C=C2	SC1CCCCC1	1.027207628
O=P1(O)OC2=C(C3=CC=C(C(C)(C)C)C=C3)C=C4C(C=CC=C4)=C2C5=C(O1)C(C6=CC=C(C(C)(C)C)C=C6)=CC7=C5C=CC=C7	O=C(C1=CC=CC=C1)/N=C/C2=CC=C(OC)C=C2	SC1CCCCC1	0.650583556
O=P1(O)OC2=C(C3=C(C=CC4=CC=CC(C=C5)=C46)C6=C5C=C3)C=C7C(C=CC=C7)=C2C8=C(O1)C(C9=CC=C(C=C%10)C%11=C9C=CC%12=CC=CC%10=C%11%12)=CC%13=C8C=CC=C%13	O=C(C1=CC=CC=C1)/N=C/C2=CC=C(OC)C=C2	SC1CCCCC1	0.749510758
O=P1(O)OC2=C(C3=C(C4=CC(C=CC=C5)=C5C=C4)C=CC=C3)C=C6C(CCCC6)=C2C7=C(O1)C(C8=CC=CC=C8C9=CC=C(C=CC=C%10)C%10=C9)=CC%11=C7CCCC%11	O=C(C1=CC=CC=C1)/N=C/C2=CC=C(OC)C=C2	SC1CCCCC1	0.820945045
O=P1(O)OC2=C(C3=CC(C4=CC(C=CC=C5)=C5C=C4)=CC=C3)C=C6C(C=CC=C6)=C2C7=C(O1)C(C8=CC=CC(C9=CC=C(C=CC=C%10)C%10=C9)=C8)=CC%11=C7C=CC=C%11	O=C(C1=CC=CC=C1)/N=C/C2=CC=C(OC)C=C2	SC1CCCCC1	0.589002233
O=P1(O)OC2=C(C3=CC=C(C4=CC=C(C=CC=C5)C5=C4)C=C3)C=C6C(C=CC=C6)=C2C7=C(O1)C(C8=CC=C(C9=CC(C=CC=C%10)=C%10C=C9)C=C8)=CC%11=C7C=CC=C%11	O=C(C1=CC=CC=C1)/N=C/C2=CC=C(OC)C=C2	SC1CCCCC1	0.473819986
O=P1(O)OC2=C(C3=CC=C(C4CCCCC4)C=C3)C=C5C(CCCC5)=C2C6=C(O1)C(C7=CC=C(C8CCCCC8)C=C7)=CC9=C6CCCC9	O=C(C1=CC=CC=C1)/N=C/C2=CC=C(OC)C=C2	SC1CCCCC1	0.650583556
O=P1(O)OC2=C(C3=CC(C(F)(F)F)=CC(C(F)(F)F)=C3)C=C4C(C=CC=C4)=C2C5=C(O1)C(C6=CC(C(F)(F)F)=CC(C(F)(F)F)=C6)=CC7=C5C=CC=C7	O=C(C1=CC=CC=C1)/N=C/C2=CC=C(OC)C=C2	SC1CCCCC1	0.215535446
O=P1(O)OC2=C(C3=CC(C(F)(F)F)=CC(C(F)(F)F)=C3)C=C4C(CCCC4)=C2C5=C(O1)C(C6=CC(C(F)(F)F)=CC(C(F)(F)F)=C6)=CC7=C5CCCC7	O=C(C1=CC=CC=C1)/N=C/C2=CC=C(OC)C=C2	SC1CCCCC1	0.366586769
O=P1(O)OC2=C(C3=C(C)C=C(C)C=C3C)C=C4C(C=CC=C4)=C2C5=C(O1)[C@@]([C@@]6=C(C)C=C(C)C=C6C)=CC7=C5C=CC=C7	O=C(C1=CC=CC=C1)/N=C/C2=CC=C(OC)C=C2	SC1CCCCC1	1.370103771
O=P1(O)OC2=C(C3=C(C(C)C)C=C(C(C)C)C=C3C(C)C)C=C4C(C=CC=C4)=C2C5=C(O1)[C@@]([C@@]6=C(C(C)C)C=C(C(C)C)C=C6C(C)C)=CC7=C5C=CC=C7	O=C(C1=CC=CC=C1)/N=C/C2=CC=C(OC)C=C2	SC1CCCCC1	1.743657522
O=P1(O)OC2=C(C3=C(C4CCCCC4)C=C(C5CCCCC5)C=C3C6CCCCC6)C=C7C(C=CC=C7)=C2C8=C(O1)[C@@]([C@@]9=C(C%10CCCCC%10)C=C(C%11CCCCC%11)C=C9C%12CCCCC%12)=CC%13=C8C=CC=C%13	O=C(C1=CC=CC=C1)/N=C/C2=CC=C(OC)C=C2	SC1CCCCC1	1.743657522
O=P1(O)OC2=C(C3=C(C(C)C)C=C(C4=CC=C(C(C)(C)C)C=C4)C=C3C(C)C)C=C5C(C=CC=C5)=[C@]2[C@]6=C(O1)C(C7=C(C(C)C)C=C(C8=CC=C(C(C)(C)C)C=C8)C=C7C(C)C)=CC9=C6C=CC=C9	O=C(C1=CC=CC=C1)/N=C/C2=CC=C(OC)C=C2	SC1CCCCC1	1.301167112
O=P1(O)OC2=C(C3=C(C=CC=C4)C4=C(C5=CC(C=CC=C6)=C6C=C5)C7=C3C=CC=C7)C=C8C(C=CC=C8)=[C@]2[C@]9=C(O1)C(C%10=C(C=CC=C%11)C%11=C(C%12=CC=C(C=CC=C%13)C%13=C%12)C%14=C%10C=CC=C%14)=CC%15=C9C=CC=C%15	O=C(C1=CC=CC=C1)/N=C/C2=CC=C(OC)C=C2	SC1CCCCC1	1.301167112
O=P1(O)OC2=[C@]([C@]3=C(Cl)C=C(Cl)C=C3Cl)C=C4C(CCCC4)=[C@]2[C@]5=C(O1)C(C6=C(Cl)C=C(Cl)C=C6Cl)=CC7=C5CCCC7	O=C(C1=CC=CC=C1)/N=C/C2=CC=C(OC)C=C2	SC1CCCCC1	1.370103771
O=P1(O)OC2=C(C3=C(OCC)C=CC(C)=C3)C=C4C(C=CC=C4)=C2C5=C(O1)C(C6=CC(C)=CC=C6OCC)=CC7=C5C=CC=C7	O=C(C1=CC=CC=C1)/N=C/C2=CC=C(OC)C=C2	SC1CCCCC1	1.743657522
O=P1(O)OC2=C(C3=C(OC)C=CC=C3OC)C=C4C(C=CC=C4)=C2C5=C(O1)[C@@]([C@@]6=C(OC)C=CC=C6OC)=CC7=C5C=CC=C7	O=C(C1=CC=CC=C1)/N=C/C2=CC=C(OC)C=C2	SC1CCCCC1	1.370103771
O=P1(O)OC2=C(C3=CC=CC=C3)C=C4C(C=CC=C4)=C2C5=C(O1)C(C6=CC=CC=C6)=CC7=C5C=CC=C7	O=C(C1=CC=CC=C1)/N=C/C2=CC=CC=C2	CCS	0.501758501
O=P1(O)OC2=C(C3=C(F)C=C(OC)C=C3F)C=C4C(C=CC=C4)=[C@]2[C@]5=C(O1)C(C6=C(F)C=C(OC)C=C6F)=CC7=C5C=CC=C7	O=C(C1=CC=CC=C1)/N=C/C2=CC=CC=C2	CCS	0.981980567
O=P1(O)OC2=C(C3=C(C)C=C(C)C=C3C)C=C4C(C=CC=C4)=C2C5=C(O1)[C@@]([C@@]6=C(C)C=C(C)C=C6C)=CC7=C5C=CC=C7	O=C(C1=CC=CC=C1)/N=C/C2=CC=CC=C2	CCS	1.238109014
O=P1(O)OC2=C(C3=CC(C)=C(OC(C)C)C(C)=C3)C=C4C(C=CC=C4)=C2C5=C(O1)C(C6=CC(C)=C(OC(C)C)C(C)=C6)=CC7=C5C=CC=C7	O=C(C1=CC=CC=C1)/N=C/C2=CC=CC=C2	CCS	0.682601444
O=P1(O)OC2=C(C3=CC=C(S(F)(F)(F)(F)F)C=C3)C=C4C(C=CC=C4)=C2C5=C(O1)C(C6=CC=C(S(F)(F)(F)(F)F)C=C6)=CC7=C5C=CC=C7	O=C(C1=CC=CC=C1)/N=C/C2=CC=CC=C2	CCS	0.589002233
O=P1(O)OC2=C(C3=CC(C4=CC(C(F)(F)F)=CC(C(F)(F)F)=C4)=CC(C5=CC(C(F)(F)F)=CC(C(F)(F)F)=C5)=C3)C=C6C(C=CC=C6)=C2C7=C(O1)C(C8=CC(C9=CC(C(F)(F)F)=CC(C(F)(F)F)=C9)=CC(C%10=CC(C(F)(F)F)=CC(C(F)(F)F)=C%10)=C8)=CC%11=C7C=CC=C%11	O=C(C1=CC=CC=C1)/N=C/C2=CC=CC=C2	CCS	0.501758501
O=P1(O)OC2=C(CC3=CC=C(OC)C=C3)C=C4C(CCCC4)=C2C5=C(O1)C(CC6=CC=C(OC)C=C6)=CC7=C5CCCC7	O=C(C1=CC=CC=C1)/N=C/C2=CC=CC=C2	CCS	-0.142812956
O=P1(O)OC2=C(CC3=CC(C(F)(F)F)=CC(C(F)(F)F)=C3)C=C4C(CCCC4)=C2C5=C(O1)C(CC6=CC(C(F)(F)F)=CC(C(F)(F)F)=C6)=CC7=C5CCCC7	O=C(C1=CC=CC=C1)/N=C/C2=CC=CC=C2	CCS	-0.366586769
O=P1(O)OC2=C(CC3=C(C=CC=C4)C4=CC5=C3C=CC=C5)C=C6C(C=CC=C6)=C2C7=C(O1)C(CC8=C(C=CC=C9)C9=CC%10=C8C=CC=C%10)=CC%11=C7C=CC=C%11	O=C(C1=CC=CC=C1)/N=C/C2=CC=CC=C2	CCS	0.289903935
O=P1(O)OC2=C(CC3=CC=C(C(F)(F)F)C=C3C(F)(F)F)C=C4C(C=CC=C4)=C2C5=C(O1)C(CC6=C(C(F)(F)F)C=C(C(F)(F)F)C=C6)=CC7=C5C=CC=C7	O=C(C1=CC=CC=C1)/N=C/C2=CC=CC=C2	CCS	-0.118834511
O=P1(O)OC2=C([Si](C3=CC=CC=C3)(C)C4=CC=CC=C4)C=C5C(C=CC=C5)=C2C6=C(O1)C([Si](C7=CC=CC=C7)(C8=CC=CC=C8)C)=CC9=C6C=CC=C9	O=C(C1=CC=CC=C1)/N=C/C2=CC=CC=C2	CCS	0.419377753
O=P1(O)OC2=C(C3=CC(C(C)(C)C)=CC(C(C)(C)C)=C3)C=C4C(C=CC=C4)=C2C5=C(O1)C(C6=CC(C(C)(C)C)=CC(C(C)(C)C)=C6)=CC7=C5C=CC=C7	O=C(C1=CC=CC=C1)/N=C/C2=CC=CC=C2	CCS	0.501758501
O=P1(O)OC2=C(C3=CC(C(C)(C)C)=CC(C(C)(C)C)=C3)C=C4C(CCCC4)=C2C5=C(O1)C(C6=CC(C(C)(C)C)=CC(C(C)(C)C)=C6)=CC7=C5CCCC7	O=C(C1=CC=CC=C1)/N=C/C2=CC=CC=C2	CCS	0.559297578
O=P1(O)OC2=C(C3=CC(C4=CC=C(OC)C=C4)=CC(C5=CC=C(OC)C=C5)=C3)C=C6C(C=CC=C6)=C2C7=C(O1)C(C8=CC(C9=CC=C(OC)C=C9)=CC(C%10=CC=C(OC)C=C%10)=C8)=CC%11=C7C=CC=C%11	O=C(C1=CC=CC=C1)/N=C/C2=CC=CC=C2	CCS	0.446373616
O=P1(O)OC2=C(Br)C=C3C(C=CC=C3)=C2C4=C(O1)C(Br)=CC5=CC=CC=C54	O=C(C1=CC=CC=C1)/N=C/C2=CC=CC=C2	CCS	0.366586769
O=P1(O)OC2=C(Br)C=C3C(CCCC3)=C2C4=C(O1)C(Br)=CC5=C4CCCC5	O=C(C1=CC=CC=C1)/N=C/C2=CC=CC=C2	CCS	0.366586769
O=P1(O)OC2=C([Si](C3=CC=CC=C3)(C4=CC=CC=C4)C5=CC=CC=C5)C=C6C(C=CC=C6)=C2C7=C(O1)C([Si](C8=CC=CC=C8)(C9=CC=CC=C9)C%10=CC=CC=C%10)=CC%11=C7C=CC=C%11	O=C(C1=CC=CC=C1)/N=C/C2=CC=CC=C2	CCS	0
O=P1(O)OC2=C([Si](C3=CC=CC=C3)(C4=CC=CC=C4)C5=CC=CC=C5)C=C6C(CCCC6)=C2C7=C(O1)C([Si](C8=CC=CC=C8)(C9=CC=CC=C9)C%10=CC=CC=C%10)=CC%11=C7CCCC%11	O=C(C1=CC=CC=C1)/N=C/C2=CC=CC=C2	CCS	0.047400225
O=P1(O)OC2=C([Si](C3=CC=C(C(C)(C)C)C=C3)(C4=CC=C(C(C)(C)C)C=C4)C5=CC=C(C(C)(C)C)C=C5)C=C6C(CCCC6)=C2C7=C(O1)C([Si](C8=CC=C(C(C)(C)C)C=C8)(C9=CC=C(C(C)(C)C)C=C9)C%10=CC=C(C(C)(C)C)C=C%10)=CC%11=C7CCCC%11	O=C(C1=CC=CC=C1)/N=C/C2=CC=CC=C2	CCS	0
O=P1(O)OC2=C(C3=CC=C(C4=CC(C(F)(F)F)=CC(C(F)(F)F)=C4)C=C3)C=C5C(C=CC=C5)=C2C6=C(O1)C(C7=CC=C(C8=CC(C(F)(F)F)=CC(C(F)(F)F)=C8)C=C7)=CC9=C6C=CC=C9	O=C(C1=CC=CC=C1)/N=C/C2=CC=CC=C2	CCS	0.619408639
O=P1(O)OC2=C(C3=CC(C4=C(C)C=C(C)C=C4C)=CC(C5=C(C)C=C(C)C=C5C)=C3)C=C6C(CCCC6)=C2C7=C(O1)C(C8=CC(C9=C(C)C=C(C)C=C9C)=CC(C%10=C(C)C=C(C)C=C%10C)=C8)=CC%11=C7CCCC%11	O=C(C1=CC=CC=C1)/N=C/C2=CC=CC=C2	CCS	0.589002233
O=P1(O)OC2=C(CC)C=C3C(CCCC3)=C2C4=C(O1)C(CC)=CC5=C4CCCC5	O=C(C1=CC=CC=C1)/N=C/C2=CC=CC=C2	CCS	-0.118834511
O=P1(O)OC2=C(C3=C(C=CC=C4)C4=C(C5=CC(C=CC=C6)=C6C=C5)C7=C3C=CC=C7)C=C8C(C=CC=C8)=[C@]2[C@]9=C(O1)C(C%10=C(C=CC=C%11)C%11=C(C%12=CC=C(C=CC=C%13)C%13=C%12)C%14=C%10C=CC=C%14)=CC%15=C9C=CC=C%15	O=C(C1=CC=CC=C1)/N=C/C2=CC=CC=C2	CCS	1.125722444
O=P1(O)OC2=[C@]([C@]3=C(Cl)C=C(Cl)C=C3Cl)C=C4C(CCCC4)=[C@]2[C@]5=C(O1)C(C6=C(Cl)C=C(Cl)C=C6Cl)=CC7=C5CCCC7	O=C(C1=CC=CC=C1)/N=C/C2=CC=CC=C2	CCS	1.208449001
O=P1(O)OC2=C(C3=CC=C(OC)C=C3)C=C4C(C=CC=C4)=C2C5=C(O1)C(C6=CC=C(OC)C=C6)=CC7=C5C=CC=C7	O=C(C1=CC=CC=C1)/N=C/C2=CC=CC=C2	CCS	0.650583556
O=P1(O)OC2=C(C3=C(OCC)C=CC(C)=C3)C=C4C(C=CC=C4)=C2C5=C(O1)C(C6=CC(C)=CC=C6OCC)=CC7=C5C=CC=C7	O=C(C1=CC=CC=C1)/N=C/C2=CC=CC=C2	CCS	0.749510758
O=P1(O)OC2=C(C3=CC(COC)=CC=C3)C=C4C(C=CC=C4)=C2C5=C(O1)C(C6=CC=CC(COC)=C6)=CC7=C5C=CC=C7	O=C(C1=CC=CC=C1)/N=C/C2=CC=CC=C2	CCS	0.446373616
O=P1(O)OC2=C(C3=CC(COC)=CC=C3)C=C4C(CCCC4)=C2C5=C(O1)C(C6=CC=CC(COC)=C6)=CC7=C5CCCC7	O=C(C1=CC=CC=C1)/N=C/C2=CC=CC=C2	CCS	0.446373616
O=P1(O)OC2=C(C3=CC=C(C)C=C3)C=C4C(C=CC=C4)=C2C5=C(O1)C(C6=CC=C(C)C=C6)=CC7=C5C=CC=C7	O=C(C1=CC=CC=C1)/N=C/C2=CC=CC=C2	CCS	0.650583556
O=P1(O)OC2=C(C3=C(OC(F)(F)F)C=CC=C3)C=C4C(C=CC=C4)=C2C5=C(O1)C(C6=CC=CC=C6OC(F)(F)F)=CC7=C5C=CC=C7	O=C(C1=CC=CC=C1)/N=C/C2=CC=CC=C2	CCS	0.5302345
O=P1(O)OC2=C(C3=C(C=CC=C4)C4=CC5=C3C=CC=C5)C=C6C(C=CC=C6)=C2C7=C(O1)[C@@]([C@@]8=C(C=CC=C9)C9=CC%10=C8C=CC=C%10)=CC%11=C7C=CC=C%11	O=C(C1=CC=CC=C1)/N=C/C2=CC=CC=C2	CCS	1.17989059
O=P1(O)OC2=C(C3=CC=C(C(C)(C)C)C=C3)C=C4C(C=CC=C4)=C2C5=C(O1)C(C6=CC=C(C(C)(C)C)C=C6)=CC7=C5C=CC=C7	O=C(C1=CC=CC=C1)/N=C/C2=CC=CC=C2	CCS	0.446373616
O=P1(O)OC2=C(C3=C(C=CC4=CC=CC(C=C5)=C46)C6=C5C=C3)C=C7C(C=CC=C7)=C2C8=C(O1)C(C9=CC=C(C=C%10)C%11=C9C=CC%12=CC=CC%10=C%11%12)=CC%13=C8C=CC=C%13	O=C(C1=CC=CC=C1)/N=C/C2=CC=CC=C2	CCS	0.559297578
O=P1(O)OC2=C(C3=C(C4=CC(C=CC=C5)=C5C=C4)C=CC=C3)C=C6C(CCCC6)=C2C7=C(O1)C(C8=CC=CC=C8C9=CC=C(C=CC=C%10)C%10=C9)=CC%11=C7CCCC%11	O=C(C1=CC=CC=C1)/N=C/C2=CC=CC=C2	CCS	0.820945045
O=P1(O)OC2=C(C3=CC(C4=CC(C=CC=C5)=C5C=C4)=CC=C3)C=C6C(C=CC=C6)=C2C7=C(O1)C(C8=CC=CC(C9=CC=C(C=CC=C%10)C%10=C9)=C8)=CC%11=C7C=CC=C%11	O=C(C1=CC=CC=C1)/N=C/C2=CC=CC=C2	CCS	0.559297578
O=P1(O)OC2=C(C3=CC=C(C4=CC=C(C=CC=C5)C5=C4)C=C3)C=C6C(C=CC=C6)=C2C7=C(O1)C(C8=CC=C(C9=CC(C=CC=C%10)=C%10C=C9)C=C8)=CC%11=C7C=CC=C%11	O=C(C1=CC=CC=C1)/N=C/C2=CC=CC=C2	CCS	0.619408639
O=P1(O)OC2=C(C3=CC=C(C4CCCCC4)C=C3)C=C5C(CCCC5)=C2C6=C(O1)C(C7=CC=C(C8CCCCC8)C=C7)=CC9=C6CCCC9	O=C(C1=CC=CC=C1)/N=C/C2=CC=CC=C2	CCS	0.650583556
O=P1(O)OC2=C(C3=C(OC)C=CC=C3OC)C=C4C(C=CC=C4)=C2C5=C(O1)[C@@]([C@@]6=C(OC)C=CC=C6OC)=CC7=C5C=CC=C7	O=C(C1=CC=CC=C1)/N=C/C2=CC=CC=C2	CCS	1.268975128
O=P1(O)OC2=C(C3=CC(C(F)(F)F)=CC(C(F)(F)F)=C3)C=C4C(C=CC=C4)=C2C5=C(O1)C(C6=CC(C(F)(F)F)=CC(C(F)(F)F)=C6)=CC7=C5C=CC=C7	O=C(C1=CC=CC=C1)/N=C/C2=CC=CC=C2	CCS	0.501758501
O=P1(O)OC2=C(C3=CC(C(F)(F)F)=CC(C(F)(F)F)=C3)C=C4C(CCCC4)=C2C5=C(O1)C(C6=CC(C(F)(F)F)=CC(C(F)(F)F)=C6)=CC7=C5CCCC7	O=C(C1=CC=CC=C1)/N=C/C2=CC=CC=C2	CCS	0.650583556
O=P1(O)OC2=C(C3=C(C(C)C)C=C(C(C)C)C=C3C(C)C)C=C4C(C=CC=C4)=C2C5=C(O1)[C@@]([C@@]6=C(C(C)C)C=C(C(C)C)C=C6C(C)C)=CC7=C5C=CC=C7	O=C(C1=CC=CC=C1)/N=C/C2=CC=CC=C2	CCS	1.743657522
O=P1(O)OC2=C(C3=C(C4CCCCC4)C=C(C5CCCCC5)C=C3C6CCCCC6)C=C7C(C=CC=C7)=C2C8=C(O1)[C@@]([C@@]9=C(C%10CCCCC%10)C=C(C%11CCCCC%11)C=C9C%12CCCCC%12)=CC%13=C8C=CC=C%13	O=C(C1=CC=CC=C1)/N=C/C2=CC=CC=C2	CCS	1.882001124
O=P1(O)OC2=C(C3=C(C(C)C)C=C(C4=CC=C(C(C)(C)C)C=C4)C=C3C(C)C)C=C5C(C=CC=C5)=[C@]2[C@]6=C(O1)C(C7=C(C(C)C)C=C(C8=CC=C(C(C)(C)C)C=C8)C=C7C(C)C)=CC9=C6C=CC=C9	O=C(C1=CC=CC=C1)/N=C/C2=CC=CC=C2	CCS	1.446325365
O=P1(O)OC2=C(C3=CC=CC=C3)C=C4C(C=CC=C4)=C2C5=C(O1)C(C6=CC=CC=C6)=CC7=C5C=CC=C7	O=C(C1=CC=CC=C1)/N=C/C2=CC=CC=C2	SC1=CC=C(OC)C=C1	1.238109014
O=P1(O)OC2=C(C3=CC=C(S(F)(F)(F)(F)F)C=C3)C=C4C(C=CC=C4)=C2C5=C(O1)C(C6=CC=C(S(F)(F)(F)(F)F)C=C6)=CC7=C5C=CC=C7	O=C(C1=CC=CC=C1)/N=C/C2=CC=CC=C2	SC1=CC=C(OC)C=C1	1.17989059
O=P1(O)OC2=C(CC3=CC=C(OC)C=C3)C=C4C(CCCC4)=C2C5=C(O1)C(CC6=CC=C(OC)C=C6)=CC7=C5CCCC7	O=C(C1=CC=CC=C1)/N=C/C2=CC=CC=C2	SC1=CC=C(OC)C=C1	0.366586769
O=P1(O)OC2=C(CC3=CC(C(F)(F)F)=CC(C(F)(F)F)=C3)C=C4C(CCCC4)=C2C5=C(O1)C(CC6=CC(C(F)(F)F)=CC(C(F)(F)F)=C6)=CC7=C5CCCC7	O=C(C1=CC=CC=C1)/N=C/C2=CC=CC=C2	SC1=CC=C(OC)C=C1	0.559297578
O=P1(O)OC2=C(CC3=C(C=CC=C4)C4=CC5=C3C=CC=C5)C=C6C(C=CC=C6)=C2C7=C(O1)C(CC8=C(C=CC=C9)C9=CC%10=C8C=CC=C%10)=CC%11=C7C=CC=C%11	O=C(C1=CC=CC=C1)/N=C/C2=CC=CC=C2	SC1=CC=C(OC)C=C1	0.559297578
O=P1(O)OC2=C(CC3=CC=C(C(F)(F)F)C=C3C(F)(F)F)C=C4C(C=CC=C4)=C2C5=C(O1)C(CC6=C(C(F)(F)F)C=C(C(F)(F)F)C=C6)=CC7=C5C=CC=C7	O=C(C1=CC=CC=C1)/N=C/C2=CC=CC=C2	SC1=CC=C(OC)C=C1	0.366586769
O=P1(O)OC2=C([Si](C3=CC=CC=C3)(C)C4=CC=CC=C4)C=C5C(C=CC=C5)=C2C6=C(O1)C([Si](C7=CC=CC=C7)(C8=CC=CC=C8)C)=CC9=C6C=CC=C9	O=C(C1=CC=CC=C1)/N=C/C2=CC=CC=C2	SC1=CC=C(OC)C=C1	0.749510758
O=P1(O)OC2=C(C3=CC(C(C)(C)C)=CC(C(C)(C)C)=C3)C=C4C(C=CC=C4)=C2C5=C(O1)C(C6=CC(C(C)(C)C)=CC(C(C)(C)C)=C6)=CC7=C5C=CC=C7	O=C(C1=CC=CC=C1)/N=C/C2=CC=CC=C2	SC1=CC=C(OC)C=C1	1.074990526
O=P1(O)OC2=C(C3=CC(C(C)(C)C)=CC(C(C)(C)C)=C3)C=C4C(CCCC4)=C2C5=C(O1)C(C6=CC(C(C)(C)C)=CC(C(C)(C)C)=C6)=CC7=C5CCCC7	O=C(C1=CC=CC=C1)/N=C/C2=CC=CC=C2	SC1=CC=C(OC)C=C1	1.17989059
O=P1(O)OC2=C(C3=CC(C4=CC=C(OC)C=C4)=CC(C5=CC=C(OC)C=C5)=C3)C=C6C(C=CC=C6)=C2C7=C(O1)C(C8=CC(C9=CC=C(OC)C=C9)=CC(C%10=CC=C(OC)C=C%10)=C8)=CC%11=C7C=CC=C%11	O=C(C1=CC=CC=C1)/N=C/C2=CC=CC=C2	SC1=CC=C(OC)C=C1	1.17989059
O=P1(O)OC2=C(Br)C=C3C(C=CC=C3)=C2C4=C(O1)C(Br)=CC5=CC=CC=C54	O=C(C1=CC=CC=C1)/N=C/C2=CC=CC=C2	SC1=CC=C(OC)C=C1	0.559297578
O=P1(O)OC2=C(Br)C=C3C(CCCC3)=C2C4=C(O1)C(Br)=CC5=C4CCCC5	O=C(C1=CC=CC=C1)/N=C/C2=CC=CC=C2	SC1=CC=C(OC)C=C1	0.501758501
O=P1(O)OC2=C([Si](C3=CC=CC=C3)(C4=CC=CC=C4)C5=CC=CC=C5)C=C6C(C=CC=C6)=C2C7=C(O1)C([Si](C8=CC=CC=C8)(C9=CC=CC=C9)C%10=CC=CC=C%10)=CC%11=C7C=CC=C%11	O=C(C1=CC=CC=C1)/N=C/C2=CC=CC=C2	SC1=CC=C(OC)C=C1	0.264892334
O=P1(O)OC2=C([Si](C3=CC=CC=C3)(C4=CC=CC=C4)C5=CC=CC=C5)C=C6C(CCCC6)=C2C7=C(O1)C([Si](C8=CC=CC=C8)(C9=CC=CC=C9)C%10=CC=CC=C%10)=CC%11=C7CCCC%11	O=C(C1=CC=CC=C1)/N=C/C2=CC=CC=C2	SC1=CC=C(OC)C=C1	0.240111033
O=P1(O)OC2=C([Si](C3=CC=C(C(C)(C)C)C=C3)(C4=CC=C(C(C)(C)C)C=C4)C5=CC=C(C(C)(C)C)C=C5)C=C6C(CCCC6)=C2C7=C(O1)C([Si](C8=CC=C(C(C)(C)C)C=C8)(C9=CC=C(C(C)(C)C)C=C9)C%10=CC=C(C(C)(C)C)C=C%10)=CC%11=C7CCCC%11	O=C(C1=CC=CC=C1)/N=C/C2=CC=CC=C2	SC1=CC=C(OC)C=C1	0.118834511
O=P1(O)OC2=C(C3=CC=C(C4=CC(C(F)(F)F)=CC(C(F)(F)F)=C4)C=C3)C=C5C(C=CC=C5)=C2C6=C(O1)C(C7=CC=C(C8=CC(C(F)(F)F)=CC(C(F)(F)F)=C8)C=C7)=CC9=C6C=CC=C9	O=C(C1=CC=CC=C1)/N=C/C2=CC=CC=C2	SC1=CC=C(OC)C=C1	1.027207628
O=P1(O)OC2=C(CC)C=C3C(CCCC3)=C2C4=C(O1)C(CC)=CC5=C4CCCC5	O=C(C1=CC=CC=C1)/N=C/C2=CC=CC=C2	SC1=CC=C(OC)C=C1	0.118834511
O=P1(O)OC2=C(C3=CC=C(OC)C=C3)C=C4C(C=CC=C4)=C2C5=C(O1)C(C6=CC=C(OC)C=C6)=CC7=C5C=CC=C7	O=C(C1=CC=CC=C1)/N=C/C2=CC=CC=C2	SC1=CC=C(OC)C=C1	1.238109014
O=P1(O)OC2=C(C3=C(OCC)C=CC(C)=C3)C=C4C(C=CC=C4)=C2C5=C(O1)C(C6=CC(C)=CC=C6OCC)=CC7=C5C=CC=C7	O=C(C1=CC=CC=C1)/N=C/C2=CC=CC=C2	SC1=CC=C(OC)C=C1	1.125722444
O=P1(O)OC2=C(C3=CC(COC)=CC=C3)C=C4C(CCCC4)=C2C5=C(O1)C(C6=CC=CC(COC)=C6)=CC7=C5CCCC7	O=C(C1=CC=CC=C1)/N=C/C2=CC=CC=C2	SC1=CC=C(OC)C=C1	1.238109014
O=P1(O)OC2=C(C3=CC(C4=CC(C=CC=C5)=C5C=C4)=CC=C3)C=C6C(C=CC=C6)=C2C7=C(O1)C(C8=CC=CC(C9=CC=C(C=CC=C%10)C%10=C9)=C8)=CC%11=C7C=CC=C%11	O=C(C1=CC=CC=C1)/N=C/C2=CC=CC=C2	SC1=CC=C(OC)C=C1	1.238109014
O=P1(O)OC2=C(C3=CC=C(C4=CC=C(C=CC=C5)C5=C4)C=C3)C=C6C(C=CC=C6)=C2C7=C(O1)C(C8=CC=C(C9=CC(C=CC=C%10)=C%10C=C9)C=C8)=CC%11=C7C=CC=C%11	O=C(C1=CC=CC=C1)/N=C/C2=CC=CC=C2	SC1=CC=C(OC)C=C1	1.17989059
O=P1(O)OC2=C(C3=CC=C(C4CCCCC4)C=C3)C=C5C(CCCC5)=C2C6=C(O1)C(C7=CC=C(C8CCCCC8)C=C7)=CC9=C6CCCC9	O=C(C1=CC=CC=C1)/N=C/C2=CC=CC=C2	SC1=CC=C(OC)C=C1	1.238109014
O=P1(O)OC2=C(C3=CC(C(F)(F)F)=CC(C(F)(F)F)=C3)C=C4C(CCCC4)=C2C5=C(O1)C(C6=CC(C(F)(F)F)=CC(C(F)(F)F)=C6)=CC7=C5CCCC7	O=C(C1=CC=CC=C1)/N=C/C2=CC=CC=C2	SC1=CC=C(OC)C=C1	0.981980567
O=P1(O)OC2=C(C3=C(F)C=C(OC)C=C3F)C=C4C(C=CC=C4)=[C@]2[C@]5=C(O1)C(C6=C(F)C=C(OC)C=C6F)=CC7=C5C=CC=C7	O=C(C1=CC=CC=C1)/N=C/C2=CC=CC=C2	SC1=CC=C(OC)C=C1	1.370103771
O=P1(O)OC2=C(C3=C(C)C=C(C)C=C3C)C=C4C(C=CC=C4)=C2C5=C(O1)[C@@]([C@@]6=C(C)C=C(C)C=C6C)=CC7=C5C=CC=C7	O=C(C1=CC=CC=C1)/N=C/C2=CC=CC=C2	SC1=CC=C(OC)C=C1	2.058499317
O=P1(O)OC2=C(C3=C(C(C)C)C=C(C(C)C)C=C3C(C)C)C=C4C(C=CC=C4)=C2C5=C(O1)[C@@]([C@@]6=C(C(C)C)C=C(C(C)C)C=C6C(C)C)=CC7=C5C=CC=C7	O=C(C1=CC=CC=C1)/N=C/C2=CC=CC=C2	SC1=CC=C(OC)C=C1	3.134624572
O=P1(O)OC2=C(C3=CC(C)=C(OC(C)C)C(C)=C3)C=C4C(C=CC=C4)=C2C5=C(O1)C(C6=CC(C)=C(OC(C)C)C(C)=C6)=CC7=C5C=CC=C7	O=C(C1=CC=CC=C1)/N=C/C2=CC=CC=C2	SC1=CC=C(OC)C=C1	1.370103771
O=P1(O)OC2=C(C3=C(C4CCCCC4)C=C(C5CCCCC5)C=C3C6CCCCC6)C=C7C(C=CC=C7)=C2C8=C(O1)[C@@]([C@@]9=C(C%10CCCCC%10)C=C(C%11CCCCC%11)C=C9C%12CCCCC%12)=CC%13=C8C=CC=C%13	O=C(C1=CC=CC=C1)/N=C/C2=CC=CC=C2	SC1=CC=C(OC)C=C1	2.058499317
O=P1(O)OC2=C(C3=CC(C4=CC(C(F)(F)F)=CC(C(F)(F)F)=C4)=CC(C5=CC(C(F)(F)F)=CC(C(F)(F)F)=C5)=C3)C=C6C(C=CC=C6)=C2C7=C(O1)C(C8=CC(C9=CC(C(F)(F)F)=CC(C(F)(F)F)=C9)=CC(C%10=CC(C(F)(F)F)=CC(C(F)(F)F)=C%10)=C8)=CC%11=C7C=CC=C%11	O=C(C1=CC=CC=C1)/N=C/C2=CC=CC=C2	SC1=CC=C(OC)C=C1	1.301167112
O=P1(O)OC2=C(C3=CC(C4=C(C)C=C(C)C=C4C)=CC(C5=C(C)C=C(C)C=C5C)=C3)C=C6C(CCCC6)=C2C7=C(O1)C(C8=CC(C9=C(C)C=C(C)C=C9C)=CC(C%10=C(C)C=C(C)C=C%10C)=C8)=CC%11=C7CCCC%11	O=C(C1=CC=CC=C1)/N=C/C2=CC=CC=C2	SC1=CC=C(OC)C=C1	1.743657522
O=P1(O)OC2=C(C3=C(C(C)C)C=C(C4=CC=C(C(C)(C)C)C=C4)C=C3C(C)C)C=C5C(C=CC=C5)=[C@]2[C@]6=C(O1)C(C7=C(C(C)C)C=C(C8=CC=C(C(C)(C)C)C=C8)C=C7C(C)C)=CC9=C6C=CC=C9	O=C(C1=CC=CC=C1)/N=C/C2=CC=CC=C2	SC1=CC=C(OC)C=C1	2.721168735
O=P1(O)OC2=C(C3=C(C=CC=C4)C4=C(C5=CC(C=CC=C6)=C6C=C5)C7=C3C=CC=C7)C=C8C(C=CC=C8)=[C@]2[C@]9=C(O1)C(C%10=C(C=CC=C%11)C%11=C(C%12=CC=C(C=CC=C%13)C%13=C%12)C%14=C%10C=CC=C%14)=CC%15=C9C=CC=C%15	O=C(C1=CC=CC=C1)/N=C/C2=CC=CC=C2	SC1=CC=C(OC)C=C1	2.058499317
O=P1(O)OC2=[C@]([C@]3=C(Cl)C=C(Cl)C=C3Cl)C=C4C(CCCC4)=[C@]2[C@]5=C(O1)C(C6=C(Cl)C=C(Cl)C=C6Cl)=CC7=C5CCCC7	O=C(C1=CC=CC=C1)/N=C/C2=CC=CC=C2	SC1=CC=C(OC)C=C1	1.964152936
O=P1(O)OC2=C(C3=CC(COC)=CC=C3)C=C4C(C=CC=C4)=C2C5=C(O1)C(C6=CC=CC(COC)=C6)=CC7=C5C=CC=C7	O=C(C1=CC=CC=C1)/N=C/C2=CC=CC=C2	SC1=CC=C(OC)C=C1	1.370103771
O=P1(O)OC2=C(C3=CC=C(C)C=C3)C=C4C(C=CC=C4)=C2C5=C(O1)C(C6=CC=C(C)C=C6)=CC7=C5C=CC=C7	O=C(C1=CC=CC=C1)/N=C/C2=CC=CC=C2	SC1=CC=C(OC)C=C1	1.301167112
O=P1(O)OC2=C(C3=C(OC(F)(F)F)C=CC=C3)C=C4C(C=CC=C4)=C2C5=C(O1)C(C6=CC=CC=C6OC(F)(F)F)=CC7=C5C=CC=C7	O=C(C1=CC=CC=C1)/N=C/C2=CC=CC=C2	SC1=CC=C(OC)C=C1	1.446325365
O=P1(O)OC2=C(C3=C(C=CC=C4)C4=CC5=C3C=CC=C5)C=C6C(C=CC=C6)=C2C7=C(O1)[C@@]([C@@]8=C(C=CC=C9)C9=CC%10=C8C=CC=C%10)=CC%11=C7C=CC=C%11	O=C(C1=CC=CC=C1)/N=C/C2=CC=CC=C2	SC1=CC=C(OC)C=C1	1.531802956
O=P1(O)OC2=C(C3=CC=C(C(C)(C)C)C=C3)C=C4C(C=CC=C4)=C2C5=C(O1)C(C6=CC=C(C(C)(C)C)C=C6)=CC7=C5C=CC=C7	O=C(C1=CC=CC=C1)/N=C/C2=CC=CC=C2	SC1=CC=C(OC)C=C1	1.370103771
O=P1(O)OC2=C(C3=C(C=CC4=CC=CC(C=C5)=C46)C6=C5C=C3)C=C7C(C=CC=C7)=C2C8=C(O1)C(C9=CC=C(C=C%10)C%11=C9C=CC%12=CC=CC%10=C%11%12)=CC%13=C8C=CC=C%13	O=C(C1=CC=CC=C1)/N=C/C2=CC=CC=C2	SC1=CC=C(OC)C=C1	1.446325365
O=P1(O)OC2=C(C3=C(C4=CC(C=CC=C5)=C5C=C4)C=CC=C3)C=C6C(CCCC6)=C2C7=C(O1)C(C8=CC=CC=C8C9=CC=C(C=CC=C%10)C%10=C9)=CC%11=C7CCCC%11	O=C(C1=CC=CC=C1)/N=C/C2=CC=CC=C2	SC1=CC=C(OC)C=C1	1.446325365
O=P1(O)OC2=C(C3=C(OC)C=CC=C3OC)C=C4C(C=CC=C4)=C2C5=C(O1)[C@@]([C@@]6=C(OC)C=CC=C6OC)=CC7=C5C=CC=C7	O=C(C1=CC=CC=C1)/N=C/C2=CC=CC=C2	SC1=CC=C(OC)C=C1	1.882001124
O=P1(O)OC2=C(C3=CC(C(F)(F)F)=CC(C(F)(F)F)=C3)C=C4C(C=CC=C4)=C2C5=C(O1)C(C6=CC(C(F)(F)F)=CC(C(F)(F)F)=C6)=CC7=C5C=CC=C7	O=C(C1=CC=CC=C1)/N=C/C2=CC=CC=C2	SC1=CC=C(OC)C=C1	1.407197088
O=P1(O)OC2=C(C3=CC=CC=C3)C=C4C(C=CC=C4)=C2C5=C(O1)C(C6=CC=CC=C6)=CC7=C5C=CC=C7	O=C(C1=CC=CC=C1)/N=C/C2=CC=CC=C2	SC1=CC=CC=C1	1.17989059
O=P1(O)OC2=C(C3=CC(C)=C(OC(C)C)C(C)=C3)C=C4C(C=CC=C4)=C2C5=C(O1)C(C6=CC(C)=C(OC(C)C)C(C)=C6)=CC7=C5C=CC=C7	O=C(C1=CC=CC=C1)/N=C/C2=CC=CC=C2	SC1=CC=CC=C1	1.17989059
O=P1(O)OC2=C(C3=CC=C(S(F)(F)(F)(F)F)C=C3)C=C4C(C=CC=C4)=C2C5=C(O1)C(C6=CC=C(S(F)(F)(F)(F)F)C=C6)=CC7=C5C=CC=C7	O=C(C1=CC=CC=C1)/N=C/C2=CC=CC=C2	SC1=CC=CC=C1	0.981980567
O=P1(O)OC2=C(CC3=CC=C(OC)C=C3)C=C4C(CCCC4)=C2C5=C(O1)C(CC6=CC=C(OC)C=C6)=CC7=C5CCCC7	O=C(C1=CC=CC=C1)/N=C/C2=CC=CC=C2	SC1=CC=CC=C1	0.392793996
O=P1(O)OC2=C(CC3=CC(C(F)(F)F)=CC(C(F)(F)F)=C3)C=C4C(CCCC4)=C2C5=C(O1)C(CC6=CC(C(F)(F)F)=CC(C(F)(F)F)=C6)=CC7=C5CCCC7	O=C(C1=CC=CC=C1)/N=C/C2=CC=CC=C2	SC1=CC=CC=C1	0.559297578
O=P1(O)OC2=C(CC3=C(C=CC=C4)C4=CC5=C3C=CC=C5)C=C6C(C=CC=C6)=C2C7=C(O1)C(CC8=C(C=CC=C9)C9=CC%10=C8C=CC=C%10)=CC%11=C7C=CC=C%11	O=C(C1=CC=CC=C1)/N=C/C2=CC=CC=C2	SC1=CC=CC=C1	0.501758501
O=P1(O)OC2=C(CC3=CC=C(C(F)(F)F)C=C3C(F)(F)F)C=C4C(C=CC=C4)=C2C5=C(O1)C(CC6=C(C(F)(F)F)C=C(C(F)(F)F)C=C6)=CC7=C5C=CC=C7	O=C(C1=CC=CC=C1)/N=C/C2=CC=CC=C2	SC1=CC=CC=C1	0.366586769
O=P1(O)OC2=C([Si](C3=CC=CC=C3)(C)C4=CC=CC=C4)C=C5C(C=CC=C5)=C2C6=C(O1)C([Si](C7=CC=CC=C7)(C8=CC=CC=C8)C)=CC9=C6C=CC=C9	O=C(C1=CC=CC=C1)/N=C/C2=CC=CC=C2	SC1=CC=CC=C1	0.820945045
O=P1(O)OC2=C(Br)C=C3C(C=CC=C3)=C2C4=C(O1)C(Br)=CC5=CC=CC=C54	O=C(C1=CC=CC=C1)/N=C/C2=CC=CC=C2	SC1=CC=CC=C1	0.419377753
O=P1(O)OC2=C(Br)C=C3C(CCCC3)=C2C4=C(O1)C(Br)=CC5=C4CCCC5	O=C(C1=CC=CC=C1)/N=C/C2=CC=CC=C2	SC1=CC=CC=C1	0.392793996
O=P1(O)OC2=C([Si](C3=CC=CC=C3)(C4=CC=CC=C4)C5=CC=CC=C5)C=C6C(C=CC=C6)=C2C7=C(O1)C([Si](C8=CC=CC=C8)(C9=CC=CC=C9)C%10=CC=CC=C%10)=CC%11=C7C=CC=C%11	O=C(C1=CC=CC=C1)/N=C/C2=CC=CC=C2	SC1=CC=CC=C1	0.240111033
O=P1(O)OC2=C([Si](C3=CC=CC=C3)(C4=CC=CC=C4)C5=CC=CC=C5)C=C6C(CCCC6)=C2C7=C(O1)C([Si](C8=CC=CC=C8)(C9=CC=CC=C9)C%10=CC=CC=C%10)=CC%11=C7CCCC%11	O=C(C1=CC=CC=C1)/N=C/C2=CC=CC=C2	SC1=CC=CC=C1	0.191142101
O=P1(O)OC2=C([Si](C3=CC=C(C(C)(C)C)C=C3)(C4=CC=C(C(C)(C)C)C=C4)C5=CC=C(C(C)(C)C)C=C5)C=C6C(CCCC6)=C2C7=C(O1)C([Si](C8=CC=C(C(C)(C)C)C=C8)(C9=CC=C(C(C)(C)C)C=C9)C%10=CC=C(C(C)(C)C)C=C%10)=CC%11=C7CCCC%11	O=C(C1=CC=CC=C1)/N=C/C2=CC=CC=C2	SC1=CC=CC=C1	0.047400225
O=P1(O)OC2=C(CC)C=C3C(CCCC3)=C2C4=C(O1)C(CC)=CC5=C4CCCC5	O=C(C1=CC=CC=C1)/N=C/C2=CC=CC=C2	SC1=CC=CC=C1	0.264892334
O=P1(O)OC2=C(C3=CC=C(OC)C=C3)C=C4C(C=CC=C4)=C2C5=C(O1)C(C6=CC=C(OC)C=C6)=CC7=C5C=CC=C7	O=C(C1=CC=CC=C1)/N=C/C2=CC=CC=C2	SC1=CC=CC=C1	1.125722444
O=P1(O)OC2=C(C3=CC(COC)=CC=C3)C=C4C(C=CC=C4)=C2C5=C(O1)C(C6=CC=CC(COC)=C6)=CC7=C5C=CC=C7	O=C(C1=CC=CC=C1)/N=C/C2=CC=CC=C2	SC1=CC=CC=C1	1.238109014
O=P1(O)OC2=C(C3=CC(COC)=CC=C3)C=C4C(CCCC4)=C2C5=C(O1)C(C6=CC=CC(COC)=C6)=CC7=C5CCCC7	O=C(C1=CC=CC=C1)/N=C/C2=CC=CC=C2	SC1=CC=CC=C1	1.17989059
O=P1(O)OC2=C(C3=CC=C(C)C=C3)C=C4C(C=CC=C4)=C2C5=C(O1)C(C6=CC=C(C)C=C6)=CC7=C5C=CC=C7	O=C(C1=CC=CC=C1)/N=C/C2=CC=CC=C2	SC1=CC=CC=C1	1.238109014
O=P1(O)OC2=C(C3=C(C=CC4=CC=CC(C=C5)=C46)C6=C5C=C3)C=C7C(C=CC=C7)=C2C8=C(O1)C(C9=CC=C(C=C%10)C%11=C9C=CC%12=CC=CC%10=C%11%12)=CC%13=C8C=CC=C%13	O=C(C1=CC=CC=C1)/N=C/C2=CC=CC=C2	SC1=CC=CC=C1	1.125722444
O=P1(O)OC2=C(C3=CC(C4=CC(C=CC=C5)=C5C=C4)=CC=C3)C=C6C(C=CC=C6)=C2C7=C(O1)C(C8=CC=CC(C9=CC=C(C=CC=C%10)C%10=C9)=C8)=CC%11=C7C=CC=C%11	O=C(C1=CC=CC=C1)/N=C/C2=CC=CC=C2	SC1=CC=CC=C1	1.074990526
O=P1(O)OC2=C(C3=CC=C(C4CCCCC4)C=C3)C=C5C(CCCC5)=C2C6=C(O1)C(C7=CC=C(C8CCCCC8)C=C7)=CC9=C6CCCC9	O=C(C1=CC=CC=C1)/N=C/C2=CC=CC=C2	SC1=CC=CC=C1	1.125722444
O=P1(O)OC2=C(C3=CC(C(F)(F)F)=CC(C(F)(F)F)=C3)C=C4C(C=CC=C4)=C2C5=C(O1)C(C6=CC(C(F)(F)F)=CC(C(F)(F)F)=C6)=CC7=C5C=CC=C7	O=C(C1=CC=CC=C1)/N=C/C2=CC=CC=C2	SC1=CC=CC=C1	1.152342057
O=P1(O)OC2=C(C3=C(F)C=C(OC)C=C3F)C=C4C(C=CC=C4)=[C@]2[C@]5=C(O1)C(C6=C(F)C=C(OC)C=C6F)=CC7=C5C=CC=C7	O=C(C1=CC=CC=C1)/N=C/C2=CC=CC=C2	SC1=CC=CC=C1	1.531802956
O=P1(O)OC2=C(C3=C(C)C=C(C)C=C3C)C=C4C(C=CC=C4)=C2C5=C(O1)[C@@]([C@@]6=C(C)C=C(C)C=C6C)=CC7=C5C=CC=C7	O=C(C1=CC=CC=C1)/N=C/C2=CC=CC=C2	SC1=CC=CC=C1	1.743657522
O=P1(O)OC2=C(C3=C(C(C)C)C=C(C(C)C)C=C3C(C)C)C=C4C(C=CC=C4)=C2C5=C(O1)[C@@]([C@@]6=C(C(C)C)C=C(C(C)C)C=C6C(C)C)=CC7=C5C=CC=C7	O=C(C1=CC=CC=C1)/N=C/C2=CC=CC=C2	SC1=CC=CC=C1	3.134624572
O=P1(O)OC2=C(C3=C(C4CCCCC4)C=C(C5CCCCC5)C=C3C6CCCCC6)C=C7C(C=CC=C7)=C2C8=C(O1)[C@@]([C@@]9=C(C%10CCCCC%10)C=C(C%11CCCCC%11)C=C9C%12CCCCC%12)=CC%13=C8C=CC=C%13	O=C(C1=CC=CC=C1)/N=C/C2=CC=CC=C2	SC1=CC=CC=C1	3.134624572
O=P1(O)OC2=C(C3=CC(C4=CC(C(F)(F)F)=CC(C(F)(F)F)=C4)=CC(C5=CC(C(F)(F)F)=CC(C(F)(F)F)=C5)=C3)C=C6C(C=CC=C6)=C2C7=C(O1)C(C8=CC(C9=CC(C(F)(F)F)=CC(C(F)(F)F)=C9)=CC(C%10=CC(C(F)(F)F)=CC(C(F)(F)F)=C%10)=C8)=CC%11=C7C=CC=C%11	O=C(C1=CC=CC=C1)/N=C/C2=CC=CC=C2	SC1=CC=CC=C1	1.446325365
O=P1(O)OC2=C(C3=CC(C(C)(C)C)=CC(C(C)(C)C)=C3)C=C4C(C=CC=C4)=C2C5=C(O1)C(C6=CC(C(C)(C)C)=CC(C(C)(C)C)=C6)=CC7=C5C=CC=C7	O=C(C1=CC=CC=C1)/N=C/C2=CC=CC=C2	SC1=CC=CC=C1	1.531802956
O=P1(O)OC2=C(C3=CC(C(C)(C)C)=CC(C(C)(C)C)=C3)C=C4C(CCCC4)=C2C5=C(O1)C(C6=CC(C(C)(C)C)=CC(C(C)(C)C)=C6)=CC7=C5CCCC7	O=C(C1=CC=CC=C1)/N=C/C2=CC=CC=C2	SC1=CC=CC=C1	1.370103771
O=P1(O)OC2=C(C3=CC(C4=CC=C(OC)C=C4)=CC(C5=CC=C(OC)C=C5)=C3)C=C6C(C=CC=C6)=C2C7=C(O1)C(C8=CC(C9=CC=C(OC)C=C9)=CC(C%10=CC=C(OC)C=C%10)=C8)=CC%11=C7C=CC=C%11	O=C(C1=CC=CC=C1)/N=C/C2=CC=CC=C2	SC1=CC=CC=C1	1.301167112
O=P1(O)OC2=C(C3=CC=C(C4=CC(C(F)(F)F)=CC(C(F)(F)F)=C4)C=C3)C=C5C(C=CC=C5)=C2C6=C(O1)C(C7=CC=C(C8=CC(C(F)(F)F)=CC(C(F)(F)F)=C8)C=C7)=CC9=C6C=CC=C9	O=C(C1=CC=CC=C1)/N=C/C2=CC=CC=C2	SC1=CC=CC=C1	1.446325365
O=P1(O)OC2=C(C3=CC(C4=C(C)C=C(C)C=C4C)=CC(C5=C(C)C=C(C)C=C5C)=C3)C=C6C(CCCC6)=C2C7=C(O1)C(C8=CC(C9=C(C)C=C(C)C=C9C)=CC(C%10=C(C)C=C(C)C=C%10C)=C8)=CC%11=C7CCCC%11	O=C(C1=CC=CC=C1)/N=C/C2=CC=CC=C2	SC1=CC=CC=C1	1.629422542
O=P1(O)OC2=C(C3=C(C(C)C)C=C(C4=CC=C(C(C)(C)C)C=C4)C=C3C(C)C)C=C5C(C=CC=C5)=[C@]2[C@]6=C(O1)C(C7=C(C(C)C)C=C(C8=CC=C(C(C)(C)C)C=C8)C=C7C(C)C)=CC9=C6C=CC=C9	O=C(C1=CC=CC=C1)/N=C/C2=CC=CC=C2	SC1=CC=CC=C1	3.134624572
O=P1(O)OC2=C(C3=C(C=CC=C4)C4=C(C5=CC(C=CC=C6)=C6C=C5)C7=C3C=CC=C7)C=C8C(C=CC=C8)=[C@]2[C@]9=C(O1)C(C%10=C(C=CC=C%11)C%11=C(C%12=CC=C(C=CC=C%13)C%13=C%12)C%14=C%10C=CC=C%14)=CC%15=C9C=CC=C%15	O=C(C1=CC=CC=C1)/N=C/C2=CC=CC=C2	SC1=CC=CC=C1	2.304684113
O=P1(O)OC2=[C@]([C@]3=C(Cl)C=C(Cl)C=C3Cl)C=C4C(CCCC4)=[C@]2[C@]5=C(O1)C(C6=C(Cl)C=C(Cl)C=C6Cl)=CC7=C5CCCC7	O=C(C1=CC=CC=C1)/N=C/C2=CC=CC=C2	SC1=CC=CC=C1	1.684091101
O=P1(O)OC2=C(C3=C(OCC)C=CC(C)=C3)C=C4C(C=CC=C4)=C2C5=C(O1)C(C6=CC(C)=CC=C6OCC)=CC7=C5C=CC=C7	O=C(C1=CC=CC=C1)/N=C/C2=CC=CC=C2	SC1=CC=CC=C1	1.743657522
O=P1(O)OC2=C(C3=C(OC(F)(F)F)C=CC=C3)C=C4C(C=CC=C4)=C2C5=C(O1)C(C6=CC=CC=C6OC(F)(F)F)=CC7=C5C=CC=C7	O=C(C1=CC=CC=C1)/N=C/C2=CC=CC=C2	SC1=CC=CC=C1	1.531802956
O=P1(O)OC2=C(C3=C(C=CC=C4)C4=CC5=C3C=CC=C5)C=C6C(C=CC=C6)=C2C7=C(O1)[C@@]([C@@]8=C(C=CC=C9)C9=CC%10=C8C=CC=C%10)=CC%11=C7C=CC=C%11	O=C(C1=CC=CC=C1)/N=C/C2=CC=CC=C2	SC1=CC=CC=C1	1.882001124
O=P1(O)OC2=C(C3=CC=C(C(C)(C)C)C=C3)C=C4C(C=CC=C4)=C2C5=C(O1)C(C6=CC=C(C(C)(C)C)C=C6)=CC7=C5C=CC=C7	O=C(C1=CC=CC=C1)/N=C/C2=CC=CC=C2	SC1=CC=CC=C1	1.370103771
O=P1(O)OC2=C(C3=C(C4=CC(C=CC=C5)=C5C=C4)C=CC=C3)C=C6C(CCCC6)=C2C7=C(O1)C(C8=CC=CC=C8C9=CC=C(C=CC=C%10)C%10=C9)=CC%11=C7CCCC%11	O=C(C1=CC=CC=C1)/N=C/C2=CC=CC=C2	SC1=CC=CC=C1	1.743657522
O=P1(O)OC2=C(C3=CC=C(C4=CC=C(C=CC=C5)C5=C4)C=C3)C=C6C(C=CC=C6)=C2C7=C(O1)C(C8=CC=C(C9=CC(C=CC=C%10)=C%10C=C9)C=C8)=CC%11=C7C=CC=C%11	O=C(C1=CC=CC=C1)/N=C/C2=CC=CC=C2	SC1=CC=CC=C1	1.446325365
O=P1(O)OC2=C(C3=C(OC)C=CC=C3OC)C=C4C(C=CC=C4)=C2C5=C(O1)[C@@]([C@@]6=C(OC)C=CC=C6OC)=CC7=C5C=CC=C7	O=C(C1=CC=CC=C1)/N=C/C2=CC=CC=C2	SC1=CC=CC=C1	1.629422542
O=P1(O)OC2=C(C3=CC(C(F)(F)F)=CC(C(F)(F)F)=C3)C=C4C(CCCC4)=C2C5=C(O1)C(C6=CC(C(F)(F)F)=CC(C(F)(F)F)=C6)=CC7=C5CCCC7	O=C(C1=CC=CC=C1)/N=C/C2=CC=CC=C2	SC1=CC=CC=C1	1.531802956
O=P1(O)OC2=C(C3=CC(C)=C(OC(C)C)C(C)=C3)C=C4C(C=CC=C4)=C2C5=C(O1)C(C6=CC(C)=C(OC(C)C)C(C)=C6)=CC7=C5C=CC=C7	O=C(C1=CC=CC=C1)/N=C/C2=CC=CC=C2	SC1=CC=CC=C1C	1.125722444
O=P1(O)OC2=C(C3=CC=C(S(F)(F)(F)(F)F)C=C3)C=C4C(C=CC=C4)=C2C5=C(O1)C(C6=CC=C(S(F)(F)(F)(F)F)C=C6)=CC7=C5C=CC=C7	O=C(C1=CC=CC=C1)/N=C/C2=CC=CC=C2	SC1=CC=CC=C1C	1.074990526
O=P1(O)OC2=C(CC3=CC=C(OC)C=C3)C=C4C(CCCC4)=C2C5=C(O1)C(CC6=CC=C(OC)C=C6)=CC7=C5CCCC7	O=C(C1=CC=CC=C1)/N=C/C2=CC=CC=C2	SC1=CC=CC=C1C	0.240111033
O=P1(O)OC2=C(CC3=CC(C(F)(F)F)=CC(C(F)(F)F)=C3)C=C4C(CCCC4)=C2C5=C(O1)C(CC6=CC(C(F)(F)F)=CC(C(F)(F)F)=C6)=CC7=C5CCCC7	O=C(C1=CC=CC=C1)/N=C/C2=CC=CC=C2	SC1=CC=CC=C1C	0.340722979
O=P1(O)OC2=C(CC3=C(C=CC=C4)C4=CC5=C3C=CC=C5)C=C6C(C=CC=C6)=C2C7=C(O1)C(CC8=C(C=CC=C9)C9=CC%10=C8C=CC=C%10)=CC%11=C7C=CC=C%11	O=C(C1=CC=CC=C1)/N=C/C2=CC=CC=C2	SC1=CC=CC=C1C	0.589002233
O=P1(O)OC2=C(CC3=CC=C(C(F)(F)F)C=C3C(F)(F)F)C=C4C(C=CC=C4)=C2C5=C(O1)C(CC6=C(C(F)(F)F)C=C(C(F)(F)F)C=C6)=CC7=C5C=CC=C7	O=C(C1=CC=CC=C1)/N=C/C2=CC=CC=C2	SC1=CC=CC=C1C	0.302504127
O=P1(O)OC2=C([Si](C3=CC=CC=C3)(C)C4=CC=CC=C4)C=C5C(C=CC=C5)=C2C6=C(O1)C([Si](C7=CC=CC=C7)(C8=CC=CC=C8)C)=CC9=C6C=CC=C9	O=C(C1=CC=CC=C1)/N=C/C2=CC=CC=C2	SC1=CC=CC=C1C	0.820945045
O=P1(O)OC2=C(C3=CC(C(C)(C)C)=CC(C(C)(C)C)=C3)C=C4C(C=CC=C4)=C2C5=C(O1)C(C6=CC(C(C)(C)C)=CC(C(C)(C)C)=C6)=CC7=C5C=CC=C7	O=C(C1=CC=CC=C1)/N=C/C2=CC=CC=C2	SC1=CC=CC=C1C	1.238109014
O=P1(O)OC2=C(C3=CC(C(C)(C)C)=CC(C(C)(C)C)=C3)C=C4C(CCCC4)=C2C5=C(O1)C(C6=CC(C(C)(C)C)=CC(C(C)(C)C)=C6)=CC7=C5CCCC7	O=C(C1=CC=CC=C1)/N=C/C2=CC=CC=C2	SC1=CC=CC=C1C	1.17989059
O=P1(O)OC2=C(C3=CC(C4=CC=C(OC)C=C4)=CC(C5=CC=C(OC)C=C5)=C3)C=C6C(C=CC=C6)=C2C7=C(O1)C(C8=CC(C9=CC=C(OC)C=C9)=CC(C%10=CC=C(OC)C=C%10)=C8)=CC%11=C7C=CC=C%11	O=C(C1=CC=CC=C1)/N=C/C2=CC=CC=C2	SC1=CC=CC=C1C	1.238109014
O=P1(O)OC2=C(Br)C=C3C(C=CC=C3)=C2C4=C(O1)C(Br)=CC5=CC=CC=C54	O=C(C1=CC=CC=C1)/N=C/C2=CC=CC=C2	SC1=CC=CC=C1C	0.340722979
O=P1(O)OC2=C(Br)C=C3C(CCCC3)=C2C4=C(O1)C(Br)=CC5=C4CCCC5	O=C(C1=CC=CC=C1)/N=C/C2=CC=CC=C2	SC1=CC=CC=C1C	0.366586769
O=P1(O)OC2=C([Si](C3=CC=CC=C3)(C4=CC=CC=C4)C5=CC=CC=C5)C=C6C(C=CC=C6)=C2C7=C(O1)C([Si](C8=CC=CC=C8)(C9=CC=CC=C9)C%10=CC=CC=C%10)=CC%11=C7C=CC=C%11	O=C(C1=CC=CC=C1)/N=C/C2=CC=CC=C2	SC1=CC=CC=C1C	0.142812956
O=P1(O)OC2=C([Si](C3=CC=CC=C3)(C4=CC=CC=C4)C5=CC=CC=C5)C=C6C(CCCC6)=C2C7=C(O1)C([Si](C8=CC=CC=C8)(C9=CC=CC=C9)C%10=CC=CC=C%10)=CC%11=C7CCCC%11	O=C(C1=CC=CC=C1)/N=C/C2=CC=CC=C2	SC1=CC=CC=C1C	0.118834511
O=P1(O)OC2=C([Si](C3=CC=C(C(C)(C)C)C=C3)(C4=CC=C(C(C)(C)C)C=C4)C5=CC=C(C(C)(C)C)C=C5)C=C6C(CCCC6)=C2C7=C(O1)C([Si](C8=CC=C(C(C)(C)C)C=C8)(C9=CC=C(C(C)(C)C)C=C9)C%10=CC=C(C(C)(C)C)C=C%10)=CC%11=C7CCCC%11	O=C(C1=CC=CC=C1)/N=C/C2=CC=CC=C2	SC1=CC=CC=C1C	-0.047400225
O=P1(O)OC2=C(CC)C=C3C(CCCC3)=C2C4=C(O1)C(CC)=CC5=C4CCCC5	O=C(C1=CC=CC=C1)/N=C/C2=CC=CC=C2	SC1=CC=CC=C1C	0.118834511
O=P1(O)OC2=C(C3=CC=C(OC)C=C3)C=C4C(C=CC=C4)=C2C5=C(O1)C(C6=CC=C(OC)C=C6)=CC7=C5C=CC=C7	O=C(C1=CC=CC=C1)/N=C/C2=CC=CC=C2	SC1=CC=CC=C1C	1.027207628
O=P1(O)OC2=C(C3=C(OC(F)(F)F)C=CC=C3)C=C4C(C=CC=C4)=C2C5=C(O1)C(C6=CC=CC=C6OC(F)(F)F)=CC7=C5C=CC=C7	O=C(C1=CC=CC=C1)/N=C/C2=CC=CC=C2	SC1=CC=CC=C1C	1.238109014
O=P1(O)OC2=C(C3=C(C4=CC(C=CC=C5)=C5C=C4)C=CC=C3)C=C6C(CCCC6)=C2C7=C(O1)C(C8=CC=CC=C8C9=CC=C(C=CC=C%10)C%10=C9)=CC%11=C7CCCC%11	O=C(C1=CC=CC=C1)/N=C/C2=CC=CC=C2	SC1=CC=CC=C1C	1.17989059
O=P1(O)OC2=C(C3=CC(C4=CC(C=CC=C5)=C5C=C4)=CC=C3)C=C6C(C=CC=C6)=C2C7=C(O1)C(C8=CC=CC(C9=CC=C(C=CC=C%10)C%10=C9)=C8)=CC%11=C7C=CC=C%11	O=C(C1=CC=CC=C1)/N=C/C2=CC=CC=C2	SC1=CC=CC=C1C	1.074990526
O=P1(O)OC2=C(C3=CC=CC=C3)C=C4C(C=CC=C4)=C2C5=C(O1)C(C6=CC=CC=C6)=CC7=C5C=CC=C7	O=C(C1=CC=CC=C1)/N=C/C2=CC=CC=C2	SC1=CC=CC=C1C	1.301167112
O=P1(O)OC2=C(C3=C(F)C=C(OC)C=C3F)C=C4C(C=CC=C4)=[C@]2[C@]5=C(O1)C(C6=C(F)C=C(OC)C=C6F)=CC7=C5C=CC=C7	O=C(C1=CC=CC=C1)/N=C/C2=CC=CC=C2	SC1=CC=CC=C1C	1.629422542
O=P1(O)OC2=C(C3=C(C)C=C(C)C=C3C)C=C4C(C=CC=C4)=C2C5=C(O1)[C@@]([C@@]6=C(C)C=C(C)C=C6C)=CC7=C5C=CC=C7	O=C(C1=CC=CC=C1)/N=C/C2=CC=CC=C2	SC1=CC=CC=C1C	2.058499317
O=P1(O)OC2=C(C3=C(C(C)C)C=C(C(C)C)C=C3C(C)C)C=C4C(C=CC=C4)=C2C5=C(O1)[C@@]([C@@]6=C(C(C)C)C=C(C(C)C)C=C6C(C)C)=CC7=C5C=CC=C7	O=C(C1=CC=CC=C1)/N=C/C2=CC=CC=C2	SC1=CC=CC=C1C	3.134624572
O=P1(O)OC2=C(C3=C(C4CCCCC4)C=C(C5CCCCC5)C=C3C6CCCCC6)C=C7C(C=CC=C7)=C2C8=C(O1)[C@@]([C@@]9=C(C%10CCCCC%10)C=C(C%11CCCCC%11)C=C9C%12CCCCC%12)=CC%13=C8C=CC=C%13	O=C(C1=CC=CC=C1)/N=C/C2=CC=CC=C2	SC1=CC=CC=C1C	2.304684113
O=P1(O)OC2=C(C3=CC(C4=CC(C(F)(F)F)=CC(C(F)(F)F)=C4)=CC(C5=CC(C(F)(F)F)=CC(C(F)(F)F)=C5)=C3)C=C6C(C=CC=C6)=C2C7=C(O1)C(C8=CC(C9=CC(C(F)(F)F)=CC(C(F)(F)F)=C9)=CC(C%10=CC(C(F)(F)F)=CC(C(F)(F)F)=C%10)=C8)=CC%11=C7C=CC=C%11	O=C(C1=CC=CC=C1)/N=C/C2=CC=CC=C2	SC1=CC=CC=C1C	1.301167112
O=P1(O)OC2=C(C3=CC=C(C4=CC(C(F)(F)F)=CC(C(F)(F)F)=C4)C=C3)C=C5C(C=CC=C5)=C2C6=C(O1)C(C7=CC=C(C8=CC(C(F)(F)F)=CC(C(F)(F)F)=C8)C=C7)=CC9=C6C=CC=C9	O=C(C1=CC=CC=C1)/N=C/C2=CC=CC=C2	SC1=CC=CC=C1C	1.370103771
O=P1(O)OC2=C(C3=CC(C4=C(C)C=C(C)C=C4C)=CC(C5=C(C)C=C(C)C=C5C)=C3)C=C6C(CCCC6)=C2C7=C(O1)C(C8=CC(C9=C(C)C=C(C)C=C9C)=CC(C%10=C(C)C=C(C)C=C%10C)=C8)=CC%11=C7CCCC%11	O=C(C1=CC=CC=C1)/N=C/C2=CC=CC=C2	SC1=CC=CC=C1C	1.370103771
O=P1(O)OC2=C(C3=C(C(C)C)C=C(C4=CC=C(C(C)(C)C)C=C4)C=C3C(C)C)C=C5C(C=CC=C5)=[C@]2[C@]6=C(O1)C(C7=C(C(C)C)C=C(C8=CC=C(C(C)(C)C)C=C8)C=C7C(C)C)=CC9=C6C=CC=C9	O=C(C1=CC=CC=C1)/N=C/C2=CC=CC=C2	SC1=CC=CC=C1C	2.304684113
O=P1(O)OC2=C(C3=C(C=CC=C4)C4=C(C5=CC(C=CC=C6)=C6C=C5)C7=C3C=CC=C7)C=C8C(C=CC=C8)=[C@]2[C@]9=C(O1)C(C%10=C(C=CC=C%11)C%11=C(C%12=CC=C(C=CC=C%13)C%13=C%12)C%14=C%10C=CC=C%14)=CC%15=C9C=CC=C%15	O=C(C1=CC=CC=C1)/N=C/C2=CC=CC=C2	SC1=CC=CC=C1C	2.304684113
O=P1(O)OC2=[C@]([C@]3=C(Cl)C=C(Cl)C=C3Cl)C=C4C(CCCC4)=[C@]2[C@]5=C(O1)C(C6=C(Cl)C=C(Cl)C=C6Cl)=CC7=C5CCCC7	O=C(C1=CC=CC=C1)/N=C/C2=CC=CC=C2	SC1=CC=CC=C1C	1.882001124
O=P1(O)OC2=C(C3=C(OCC)C=CC(C)=C3)C=C4C(C=CC=C4)=C2C5=C(O1)C(C6=CC(C)=CC=C6OCC)=CC7=C5C=CC=C7	O=C(C1=CC=CC=C1)/N=C/C2=CC=CC=C2	SC1=CC=CC=C1C	1.882001124
O=P1(O)OC2=C(C3=CC(COC)=CC=C3)C=C4C(C=CC=C4)=C2C5=C(O1)C(C6=CC=CC(COC)=C6)=CC7=C5C=CC=C7	O=C(C1=CC=CC=C1)/N=C/C2=CC=CC=C2	SC1=CC=CC=C1C	1.446325365
O=P1(O)OC2=C(C3=CC(COC)=CC=C3)C=C4C(CCCC4)=C2C5=C(O1)C(C6=CC=CC(COC)=C6)=CC7=C5CCCC7	O=C(C1=CC=CC=C1)/N=C/C2=CC=CC=C2	SC1=CC=CC=C1C	1.301167112
O=P1(O)OC2=C(C3=CC=C(C)C=C3)C=C4C(C=CC=C4)=C2C5=C(O1)C(C6=CC=C(C)C=C6)=CC7=C5C=CC=C7	O=C(C1=CC=CC=C1)/N=C/C2=CC=CC=C2	SC1=CC=CC=C1C	1.446325365
O=P1(O)OC2=C(C3=C(C=CC=C4)C4=CC5=C3C=CC=C5)C=C6C(C=CC=C6)=C2C7=C(O1)[C@@]([C@@]8=C(C=CC=C9)C9=CC%10=C8C=CC=C%10)=CC%11=C7C=CC=C%11	O=C(C1=CC=CC=C1)/N=C/C2=CC=CC=C2	SC1=CC=CC=C1C	1.531802956
O=P1(O)OC2=C(C3=CC=C(C(C)(C)C)C=C3)C=C4C(C=CC=C4)=C2C5=C(O1)C(C6=CC=C(C(C)(C)C)C=C6)=CC7=C5C=CC=C7	O=C(C1=CC=CC=C1)/N=C/C2=CC=CC=C2	SC1=CC=CC=C1C	1.446325365
O=P1(O)OC2=C(C3=C(C=CC4=CC=CC(C=C5)=C46)C6=C5C=C3)C=C7C(C=CC=C7)=C2C8=C(O1)C(C9=CC=C(C=C%10)C%11=C9C=CC%12=CC=CC%10=C%11%12)=CC%13=C8C=CC=C%13	O=C(C1=CC=CC=C1)/N=C/C2=CC=CC=C2	SC1=CC=CC=C1C	1.531802956
O=P1(O)OC2=C(C3=CC=C(C4=CC=C(C=CC=C5)C5=C4)C=C3)C=C6C(C=CC=C6)=C2C7=C(O1)C(C8=CC=C(C9=CC(C=CC=C%10)=C%10C=C9)C=C8)=CC%11=C7C=CC=C%11	O=C(C1=CC=CC=C1)/N=C/C2=CC=CC=C2	SC1=CC=CC=C1C	1.301167112
O=P1(O)OC2=C(C3=CC=C(C4CCCCC4)C=C3)C=C5C(CCCC5)=C2C6=C(O1)C(C7=CC=C(C8CCCCC8)C=C7)=CC9=C6CCCC9	O=C(C1=CC=CC=C1)/N=C/C2=CC=CC=C2	SC1=CC=CC=C1C	1.301167112
O=P1(O)OC2=C(C3=C(OC)C=CC=C3OC)C=C4C(C=CC=C4)=C2C5=C(O1)[C@@]([C@@]6=C(OC)C=CC=C6OC)=CC7=C5C=CC=C7	O=C(C1=CC=CC=C1)/N=C/C2=CC=CC=C2	SC1=CC=CC=C1C	1.809159214
O=P1(O)OC2=C(C3=CC(C(F)(F)F)=CC(C(F)(F)F)=C3)C=C4C(C=CC=C4)=C2C5=C(O1)C(C6=CC(C(F)(F)F)=CC(C(F)(F)F)=C6)=CC7=C5C=CC=C7	O=C(C1=CC=CC=C1)/N=C/C2=CC=CC=C2	SC1=CC=CC=C1C	1.334823138
O=P1(O)OC2=C(C3=CC(C(F)(F)F)=CC(C(F)(F)F)=C3)C=C4C(CCCC4)=C2C5=C(O1)C(C6=CC(C(F)(F)F)=CC(C(F)(F)F)=C6)=CC7=C5CCCC7	O=C(C1=CC=CC=C1)/N=C/C2=CC=CC=C2	SC1=CC=CC=C1C	1.531802956
O=P1(O)OC2=C(C3=CC=CC=C3)C=C4C(C=CC=C4)=C2C5=C(O1)C(C6=CC=CC=C6)=CC7=C5C=CC=C7	O=C(C1=CC=CC=C1)/N=C/C2=CC=CC=C2	SC1CCCCC1	0.650583556
O=P1(O)OC2=C(C3=C(F)C=C(OC)C=C3F)C=C4C(C=CC=C4)=[C@]2[C@]5=C(O1)C(C6=C(F)C=C(OC)C=C6F)=CC7=C5C=CC=C7	O=C(C1=CC=CC=C1)/N=C/C2=CC=CC=C2	SC1CCCCC1	1.074990526
O=P1(O)OC2=C(C3=C(C)C=C(C)C=C3C)C=C4C(C=CC=C4)=C2C5=C(O1)[C@@]([C@@]6=C(C)C=C(C)C=C6C)=CC7=C5C=CC=C7	O=C(C1=CC=CC=C1)/N=C/C2=CC=CC=C2	SC1CCCCC1	1.027207628
O=P1(O)OC2=C(C3=CC(C)=C(OC(C)C)C(C)=C3)C=C4C(C=CC=C4)=C2C5=C(O1)C(C6=CC(C)=C(OC(C)C)C(C)=C6)=CC7=C5C=CC=C7	O=C(C1=CC=CC=C1)/N=C/C2=CC=CC=C2	SC1CCCCC1	0.682601444
O=P1(O)OC2=C(C3=CC=C(S(F)(F)(F)(F)F)C=C3)C=C4C(C=CC=C4)=C2C5=C(O1)C(C6=CC=C(S(F)(F)(F)(F)F)C=C6)=CC7=C5C=CC=C7	O=C(C1=CC=CC=C1)/N=C/C2=CC=CC=C2	SC1CCCCC1	0.559297578
O=P1(O)OC2=C(C3=CC(C4=CC(C(F)(F)F)=CC(C(F)(F)F)=C4)=CC(C5=CC(C(F)(F)F)=CC(C(F)(F)F)=C5)=C3)C=C6C(C=CC=C6)=C2C7=C(O1)C(C8=CC(C9=CC(C(F)(F)F)=CC(C(F)(F)F)=C9)=CC(C%10=CC(C(F)(F)F)=CC(C(F)(F)F)=C%10)=C8)=CC%11=C7C=CC=C%11	O=C(C1=CC=CC=C1)/N=C/C2=CC=CC=C2	SC1CCCCC1	0.5302345
O=P1(O)OC2=C(CC3=CC=C(OC)C=C3)C=C4C(CCCC4)=C2C5=C(O1)C(CC6=CC=C(OC)C=C6)=CC7=C5CCCC7	O=C(C1=CC=CC=C1)/N=C/C2=CC=CC=C2	SC1CCCCC1	-0.142812956
O=P1(O)OC2=C(CC3=CC(C(F)(F)F)=CC(C(F)(F)F)=C3)C=C4C(CCCC4)=C2C5=C(O1)C(CC6=CC(C(F)(F)F)=CC(C(F)(F)F)=C6)=CC7=C5CCCC7	O=C(C1=CC=CC=C1)/N=C/C2=CC=CC=C2	SC1CCCCC1	-0.118834511
O=P1(O)OC2=C(CC3=C(C=CC=C4)C4=CC5=C3C=CC=C5)C=C6C(C=CC=C6)=C2C7=C(O1)C(CC8=C(C=CC=C9)C9=CC%10=C8C=CC=C%10)=CC%11=C7C=CC=C%11	O=C(C1=CC=CC=C1)/N=C/C2=CC=CC=C2	SC1CCCCC1	0.392793996
O=P1(O)OC2=C(CC3=CC=C(C(F)(F)F)C=C3C(F)(F)F)C=C4C(C=CC=C4)=C2C5=C(O1)C(CC6=C(C(F)(F)F)C=C(C(F)(F)F)C=C6)=CC7=C5C=CC=C7	O=C(C1=CC=CC=C1)/N=C/C2=CC=CC=C2	SC1CCCCC1	-0.142812956
O=P1(O)OC2=C([Si](C3=CC=CC=C3)(C)C4=CC=CC=C4)C=C5C(C=CC=C5)=C2C6=C(O1)C([Si](C7=CC=CC=C7)(C8=CC=CC=C8)C)=CC9=C6C=CC=C9	O=C(C1=CC=CC=C1)/N=C/C2=CC=CC=C2	SC1CCCCC1	0.446373616
O=P1(O)OC2=C(C3=CC(C(C)(C)C)=CC(C(C)(C)C)=C3)C=C4C(C=CC=C4)=C2C5=C(O1)C(C6=CC(C(C)(C)C)=CC(C(C)(C)C)=C6)=CC7=C5C=CC=C7	O=C(C1=CC=CC=C1)/N=C/C2=CC=CC=C2	SC1CCCCC1	0.5302345
O=P1(O)OC2=C(C3=CC(C(C)(C)C)=CC(C(C)(C)C)=C3)C=C4C(CCCC4)=C2C5=C(O1)C(C6=CC(C(C)(C)C)=CC(C(C)(C)C)=C6)=CC7=C5CCCC7	O=C(C1=CC=CC=C1)/N=C/C2=CC=CC=C2	SC1CCCCC1	0.559297578
O=P1(O)OC2=C(C3=CC(C4=CC=C(OC)C=C4)=CC(C5=CC=C(OC)C=C5)=C3)C=C6C(C=CC=C6)=C2C7=C(O1)C(C8=CC(C9=CC=C(OC)C=C9)=CC(C%10=CC=C(OC)C=C%10)=C8)=CC%11=C7C=CC=C%11	O=C(C1=CC=CC=C1)/N=C/C2=CC=CC=C2	SC1CCCCC1	0.559297578
O=P1(O)OC2=C(Br)C=C3C(C=CC=C3)=C2C4=C(O1)C(Br)=CC5=CC=CC=C54	O=C(C1=CC=CC=C1)/N=C/C2=CC=CC=C2	SC1CCCCC1	0.392793996
O=P1(O)OC2=C(Br)C=C3C(CCCC3)=C2C4=C(O1)C(Br)=CC5=C4CCCC5	O=C(C1=CC=CC=C1)/N=C/C2=CC=CC=C2	SC1CCCCC1	0.419377753
O=P1(O)OC2=C([Si](C3=CC=CC=C3)(C4=CC=CC=C4)C5=CC=CC=C5)C=C6C(C=CC=C6)=C2C7=C(O1)C([Si](C8=CC=CC=C8)(C9=CC=CC=C9)C%10=CC=CC=C%10)=CC%11=C7C=CC=C%11	O=C(C1=CC=CC=C1)/N=C/C2=CC=CC=C2	SC1CCCCC1	0.023690626
O=P1(O)OC2=C([Si](C3=CC=CC=C3)(C4=CC=CC=C4)C5=CC=CC=C5)C=C6C(CCCC6)=C2C7=C(O1)C([Si](C8=CC=CC=C8)(C9=CC=CC=C9)C%10=CC=CC=C%10)=CC%11=C7CCCC%11	O=C(C1=CC=CC=C1)/N=C/C2=CC=CC=C2	SC1CCCCC1	0.047400225
O=P1(O)OC2=C([Si](C3=CC=C(C(C)(C)C)C=C3)(C4=CC=C(C(C)(C)C)C=C4)C5=CC=C(C(C)(C)C)C=C5)C=C6C(CCCC6)=C2C7=C(O1)C([Si](C8=CC=C(C(C)(C)C)C=C8)(C9=CC=C(C(C)(C)C)C=C9)C%10=CC=C(C(C)(C)C)C=C%10)=CC%11=C7CCCC%11	O=C(C1=CC=CC=C1)/N=C/C2=CC=CC=C2	SC1CCCCC1	0.023690626
O=P1(O)OC2=C(C3=CC=C(C4=CC(C(F)(F)F)=CC(C(F)(F)F)=C4)C=C3)C=C5C(C=CC=C5)=C2C6=C(O1)C(C7=CC=C(C8=CC(C(F)(F)F)=CC(C(F)(F)F)=C8)C=C7)=CC9=C6C=CC=C9	O=C(C1=CC=CC=C1)/N=C/C2=CC=CC=C2	SC1CCCCC1	0.650583556
O=P1(O)OC2=C(C3=CC(C4=C(C)C=C(C)C=C4C)=CC(C5=C(C)C=C(C)C=C5C)=C3)C=C6C(CCCC6)=C2C7=C(O1)C(C8=CC(C9=C(C)C=C(C)C=C9C)=CC(C%10=C(C)C=C(C)C=C%10C)=C8)=CC%11=C7CCCC%11	O=C(C1=CC=CC=C1)/N=C/C2=CC=CC=C2	SC1CCCCC1	0.559297578
O=P1(O)OC2=C(CC)C=C3C(CCCC3)=C2C4=C(O1)C(CC)=CC5=C4CCCC5	O=C(C1=CC=CC=C1)/N=C/C2=CC=CC=C2	SC1CCCCC1	0
O=P1(O)OC2=C(C3=C(C=CC=C4)C4=C(C5=CC(C=CC=C6)=C6C=C5)C7=C3C=CC=C7)C=C8C(C=CC=C8)=[C@]2[C@]9=C(O1)C(C%10=C(C=CC=C%11)C%11=C(C%12=CC=C(C=CC=C%13)C%13=C%12)C%14=C%10C=CC=C%14)=CC%15=C9C=CC=C%15	O=C(C1=CC=CC=C1)/N=C/C2=CC=CC=C2	SC1CCCCC1	1.125722444
O=P1(O)OC2=[C@]([C@]3=C(Cl)C=C(Cl)C=C3Cl)C=C4C(CCCC4)=[C@]2[C@]5=C(O1)C(C6=C(Cl)C=C(Cl)C=C6Cl)=CC7=C5CCCC7	O=C(C1=CC=CC=C1)/N=C/C2=CC=CC=C2	SC1CCCCC1	1.099959936
O=P1(O)OC2=C(C3=CC=C(OC)C=C3)C=C4C(C=CC=C4)=C2C5=C(O1)C(C6=CC=C(OC)C=C6)=CC7=C5C=CC=C7	O=C(C1=CC=CC=C1)/N=C/C2=CC=CC=C2	SC1CCCCC1	0.559297578
O=P1(O)OC2=C(C3=C(OCC)C=CC(C)=C3)C=C4C(C=CC=C4)=C2C5=C(O1)C(C6=CC(C)=CC=C6OCC)=CC7=C5C=CC=C7	O=C(C1=CC=CC=C1)/N=C/C2=CC=CC=C2	SC1CCCCC1	0.858676701
O=P1(O)OC2=C(C3=CC(COC)=CC=C3)C=C4C(C=CC=C4)=C2C5=C(O1)C(C6=CC=CC(COC)=C6)=CC7=C5C=CC=C7	O=C(C1=CC=CC=C1)/N=C/C2=CC=CC=C2	SC1CCCCC1	0.559297578
O=P1(O)OC2=C(C3=CC(COC)=CC=C3)C=C4C(CCCC4)=C2C5=C(O1)C(C6=CC=CC(COC)=C6)=CC7=C5CCCC7	O=C(C1=CC=CC=C1)/N=C/C2=CC=CC=C2	SC1CCCCC1	0.5302345
O=P1(O)OC2=C(C3=CC=C(C)C=C3)C=C4C(C=CC=C4)=C2C5=C(O1)C(C6=CC=C(C)C=C6)=CC7=C5C=CC=C7	O=C(C1=CC=CC=C1)/N=C/C2=CC=CC=C2	SC1CCCCC1	0.820945045
O=P1(O)OC2=C(C3=C(OC(F)(F)F)C=CC=C3)C=C4C(C=CC=C4)=C2C5=C(O1)C(C6=CC=CC=C6OC(F)(F)F)=CC7=C5C=CC=C7	O=C(C1=CC=CC=C1)/N=C/C2=CC=CC=C2	SC1CCCCC1	0.820945045
O=P1(O)OC2=C(C3=CC=C(C(C)(C)C)C=C3)C=C4C(C=CC=C4)=C2C5=C(O1)C(C6=CC=C(C(C)(C)C)C=C6)=CC7=C5C=CC=C7	O=C(C1=CC=CC=C1)/N=C/C2=CC=CC=C2	SC1CCCCC1	0.559297578
O=P1(O)OC2=C(C3=C(C=CC4=CC=CC(C=C5)=C46)C6=C5C=C3)C=C7C(C=CC=C7)=C2C8=C(O1)C(C9=CC=C(C=C%10)C%11=C9C=CC%12=CC=CC%10=C%11%12)=CC%13=C8C=CC=C%13	O=C(C1=CC=CC=C1)/N=C/C2=CC=CC=C2	SC1CCCCC1	1.074990526
O=P1(O)OC2=C(C3=C(C4=CC(C=CC=C5)=C5C=C4)C=CC=C3)C=C6C(CCCC6)=C2C7=C(O1)C(C8=CC=CC=C8C9=CC=C(C=CC=C%10)C%10=C9)=CC%11=C7CCCC%11	O=C(C1=CC=CC=C1)/N=C/C2=CC=CC=C2	SC1CCCCC1	0.820945045
O=P1(O)OC2=C(C3=CC(C4=CC(C=CC=C5)=C5C=C4)=CC=C3)C=C6C(C=CC=C6)=C2C7=C(O1)C(C8=CC=CC(C9=CC=C(C=CC=C%10)C%10=C9)=C8)=CC%11=C7C=CC=C%11	O=C(C1=CC=CC=C1)/N=C/C2=CC=CC=C2	SC1CCCCC1	0.589002233
O=P1(O)OC2=C(C3=CC=C(C4=CC=C(C=CC=C5)C5=C4)C=C3)C=C6C(C=CC=C6)=C2C7=C(O1)C(C8=CC=C(C9=CC(C=CC=C%10)=C%10C=C9)C=C8)=CC%11=C7C=CC=C%11	O=C(C1=CC=CC=C1)/N=C/C2=CC=CC=C2	SC1CCCCC1	0.650583556
O=P1(O)OC2=C(C3=CC=C(C4CCCCC4)C=C3)C=C5C(CCCC5)=C2C6=C(O1)C(C7=CC=C(C8CCCCC8)C=C7)=CC9=C6CCCC9	O=C(C1=CC=CC=C1)/N=C/C2=CC=CC=C2	SC1CCCCC1	0.682601444
O=P1(O)OC2=C(C3=C(OC)C=CC=C3OC)C=C4C(C=CC=C4)=C2C5=C(O1)[C@@]([C@@]6=C(OC)C=CC=C6OC)=CC7=C5C=CC=C7	O=C(C1=CC=CC=C1)/N=C/C2=CC=CC=C2	SC1CCCCC1	1.152342057
O=P1(O)OC2=C(C3=CC(C(F)(F)F)=CC(C(F)(F)F)=C3)C=C4C(C=CC=C4)=C2C5=C(O1)C(C6=CC(C(F)(F)F)=CC(C(F)(F)F)=C6)=CC7=C5C=CC=C7	O=C(C1=CC=CC=C1)/N=C/C2=CC=CC=C2	SC1CCCCC1	0.392793996
O=P1(O)OC2=C(C3=CC(C(F)(F)F)=CC(C(F)(F)F)=C3)C=C4C(CCCC4)=C2C5=C(O1)C(C6=CC(C(F)(F)F)=CC(C(F)(F)F)=C6)=CC7=C5CCCC7	O=C(C1=CC=CC=C1)/N=C/C2=CC=CC=C2	SC1CCCCC1	0.749510758
O=P1(O)OC2=C(C3=C(C(C)C)C=C(C(C)C)C=C3C(C)C)C=C4C(C=CC=C4)=C2C5=C(O1)[C@@]([C@@]6=C(C(C)C)C=C(C(C)C)C=C6C(C)C)=CC7=C5C=CC=C7	O=C(C1=CC=CC=C1)/N=C/C2=CC=CC=C2	SC1CCCCC1	1.882001124
O=P1(O)OC2=C(C3=C(C4CCCCC4)C=C(C5CCCCC5)C=C3C6CCCCC6)C=C7C(C=CC=C7)=C2C8=C(O1)[C@@]([C@@]9=C(C%10CCCCC%10)C=C(C%11CCCCC%11)C=C9C%12CCCCC%12)=CC%13=C8C=CC=C%13	O=C(C1=CC=CC=C1)/N=C/C2=CC=CC=C2	SC1CCCCC1	1.531802956
O=P1(O)OC2=C(C3=C(C(C)C)C=C(C4=CC=C(C(C)(C)C)C=C4)C=C3C(C)C)C=C5C(C=CC=C5)=[C@]2[C@]6=C(O1)C(C7=C(C(C)C)C=C(C8=CC=C(C(C)(C)C)C=C8)C=C7C(C)C)=CC9=C6C=CC=C9	O=C(C1=CC=CC=C1)/N=C/C2=CC=CC=C2	SC1CCCCC1	1.446325365
O=P1(O)OC2=C(C3=C(C=CC=C4)C4=CC5=C3C=CC=C5)C=C6C(C=CC=C6)=C2C7=C(O1)[C@@]([C@@]8=C(C=CC=C9)C9=CC%10=C8C=CC=C%10)=CC%11=C7C=CC=C%11	O=C(C1=CC=CC=C1)/N=C/C2=CC=CC=C2	SC1CCCCC1	1.301167112
O=P1(O)OC2=C(C3=CC=CC=C3)C=C4C(C=CC=C4)=C2C5=C(O1)C(C6=CC=CC=C6)=CC7=C5C=CC=C7	O=C(C1=CC=CC=C1)/N=C/C2=CC=CC3=C2C=CC=C3	CCS	0.240111033
O=P1(O)OC2=C(C3=C(F)C=C(OC)C=C3F)C=C4C(C=CC=C4)=[C@]2[C@]5=C(O1)C(C6=C(F)C=C(OC)C=C6F)=CC7=C5C=CC=C7	O=C(C1=CC=CC=C1)/N=C/C2=CC=CC3=C2C=CC=C3	CCS	0.858676701
O=P1(O)OC2=C(C3=C(C)C=C(C)C=C3C)C=C4C(C=CC=C4)=C2C5=C(O1)[C@@]([C@@]6=C(C)C=C(C)C=C6C)=CC7=C5C=CC=C7	O=C(C1=CC=CC=C1)/N=C/C2=CC=CC3=C2C=CC=C3	CCS	0.749510758
O=P1(O)OC2=C(C3=CC(C)=C(OC(C)C)C(C)=C3)C=C4C(C=CC=C4)=C2C5=C(O1)C(C6=CC(C)=C(OC(C)C)C(C)=C6)=CC7=C5C=CC=C7	O=C(C1=CC=CC=C1)/N=C/C2=CC=CC3=C2C=CC=C3	CCS	0.419377753
O=P1(O)OC2=C(C3=CC=C(S(F)(F)(F)(F)F)C=C3)C=C4C(C=CC=C4)=C2C5=C(O1)C(C6=CC=C(S(F)(F)(F)(F)F)C=C6)=CC7=C5C=CC=C7	O=C(C1=CC=CC=C1)/N=C/C2=CC=CC3=C2C=CC=C3	CCS	0.419377753
O=P1(O)OC2=C(C3=CC(C4=CC(C(F)(F)F)=CC(C(F)(F)F)=C4)=CC(C5=CC(C(F)(F)F)=CC(C(F)(F)F)=C5)=C3)C=C6C(C=CC=C6)=C2C7=C(O1)C(C8=CC(C9=CC(C(F)(F)F)=CC(C(F)(F)F)=C9)=CC(C%10=CC(C(F)(F)F)=CC(C(F)(F)F)=C%10)=C8)=CC%11=C7C=CC=C%11	O=C(C1=CC=CC=C1)/N=C/C2=CC=CC3=C2C=CC=C3	CCS	0.446373616
O=P1(O)OC2=C(CC3=CC=C(OC)C=C3)C=C4C(CCCC4)=C2C5=C(O1)C(CC6=CC=C(OC)C=C6)=CC7=C5CCCC7	O=C(C1=CC=CC=C1)/N=C/C2=CC=CC3=C2C=CC=C3	CCS	-0.240111033
O=P1(O)OC2=C(CC3=CC(C(F)(F)F)=CC(C(F)(F)F)=C3)C=C4C(CCCC4)=C2C5=C(O1)C(CC6=CC(C(F)(F)F)=CC(C(F)(F)F)=C6)=CC7=C5CCCC7	O=C(C1=CC=CC=C1)/N=C/C2=CC=CC3=C2C=CC=C3	CCS	-0.166908496
O=P1(O)OC2=C(CC3=C(C=CC=C4)C4=CC5=C3C=CC=C5)C=C6C(C=CC=C6)=C2C7=C(O1)C(CC8=C(C=CC=C9)C9=CC%10=C8C=CC=C%10)=CC%11=C7C=CC=C%11	O=C(C1=CC=CC=C1)/N=C/C2=CC=CC3=C2C=CC=C3	CCS	0.215535446
O=P1(O)OC2=C(CC3=CC=C(C(F)(F)F)C=C3C(F)(F)F)C=C4C(C=CC=C4)=C2C5=C(O1)C(CC6=C(C(F)(F)F)C=C(C(F)(F)F)C=C6)=CC7=C5C=CC=C7	O=C(C1=CC=CC=C1)/N=C/C2=CC=CC3=C2C=CC=C3	CCS	-0.191142101
O=P1(O)OC2=C([Si](C3=CC=CC=C3)(C)C4=CC=CC=C4)C=C5C(C=CC=C5)=C2C6=C(O1)C([Si](C7=CC=CC=C7)(C8=CC=CC=C8)C)=CC9=C6C=CC=C9	O=C(C1=CC=CC=C1)/N=C/C2=CC=CC3=C2C=CC=C3	CCS	0.264892334
O=P1(O)OC2=C(C3=CC(C(C)(C)C)=CC(C(C)(C)C)=C3)C=C4C(C=CC=C4)=C2C5=C(O1)C(C6=CC(C(C)(C)C)=CC(C(C)(C)C)=C6)=CC7=C5C=CC=C7	O=C(C1=CC=CC=C1)/N=C/C2=CC=CC3=C2C=CC=C3	CCS	0.501758501
O=P1(O)OC2=C(C3=CC(C(C)(C)C)=CC(C(C)(C)C)=C3)C=C4C(CCCC4)=C2C5=C(O1)C(C6=CC(C(C)(C)C)=CC(C(C)(C)C)=C6)=CC7=C5CCCC7	O=C(C1=CC=CC=C1)/N=C/C2=CC=CC3=C2C=CC=C3	CCS	0.473819986
O=P1(O)OC2=C(C3=CC(C4=CC=C(OC)C=C4)=CC(C5=CC=C(OC)C=C5)=C3)C=C6C(C=CC=C6)=C2C7=C(O1)C(C8=CC(C9=CC=C(OC)C=C9)=CC(C%10=CC=C(OC)C=C%10)=C8)=CC%11=C7C=CC=C%11	O=C(C1=CC=CC=C1)/N=C/C2=CC=CC3=C2C=CC=C3	CCS	0.501758501
O=P1(O)OC2=C(Br)C=C3C(C=CC=C3)=C2C4=C(O1)C(Br)=CC5=CC=CC=C54	O=C(C1=CC=CC=C1)/N=C/C2=CC=CC3=C2C=CC=C3	CCS	-0.240111033
O=P1(O)OC2=C(Br)C=C3C(CCCC3)=C2C4=C(O1)C(Br)=CC5=C4CCCC5	O=C(C1=CC=CC=C1)/N=C/C2=CC=CC3=C2C=CC=C3	CCS	-0.264892334
O=P1(O)OC2=C([Si](C3=CC=CC=C3)(C4=CC=CC=C4)C5=CC=CC=C5)C=C6C(C=CC=C6)=C2C7=C(O1)C([Si](C8=CC=CC=C8)(C9=CC=CC=C9)C%10=CC=CC=C%10)=CC%11=C7C=CC=C%11	O=C(C1=CC=CC=C1)/N=C/C2=CC=CC3=C2C=CC=C3	CCS	0.023690626
O=P1(O)OC2=C([Si](C3=CC=CC=C3)(C4=CC=CC=C4)C5=CC=CC=C5)C=C6C(CCCC6)=C2C7=C(O1)C([Si](C8=CC=CC=C8)(C9=CC=CC=C9)C%10=CC=CC=C%10)=CC%11=C7CCCC%11	O=C(C1=CC=CC=C1)/N=C/C2=CC=CC3=C2C=CC=C3	CCS	0.023690626
O=P1(O)OC2=C([Si](C3=CC=C(C(C)(C)C)C=C3)(C4=CC=C(C(C)(C)C)C=C4)C5=CC=C(C(C)(C)C)C=C5)C=C6C(CCCC6)=C2C7=C(O1)C([Si](C8=CC=C(C(C)(C)C)C=C8)(C9=CC=C(C(C)(C)C)C=C9)C%10=CC=C(C(C)(C)C)C=C%10)=CC%11=C7CCCC%11	O=C(C1=CC=CC=C1)/N=C/C2=CC=CC3=C2C=CC=C3	CCS	-0.07114786
O=P1(O)OC2=C(C3=CC=C(C4=CC(C(F)(F)F)=CC(C(F)(F)F)=C4)C=C3)C=C5C(C=CC=C5)=C2C6=C(O1)C(C7=CC=C(C8=CC(C(F)(F)F)=CC(C(F)(F)F)=C8)C=C7)=CC9=C6C=CC=C9	O=C(C1=CC=CC=C1)/N=C/C2=CC=CC3=C2C=CC=C3	CCS	0.5302345
O=P1(O)OC2=C(C3=CC(C4=C(C)C=C(C)C=C4C)=CC(C5=C(C)C=C(C)C=C5C)=C3)C=C6C(CCCC6)=C2C7=C(O1)C(C8=CC(C9=C(C)C=C(C)C=C9C)=CC(C%10=C(C)C=C(C)C=C%10C)=C8)=CC%11=C7CCCC%11	O=C(C1=CC=CC=C1)/N=C/C2=CC=CC3=C2C=CC=C3	CCS	0.589002233
O=P1(O)OC2=C(CC)C=C3C(CCCC3)=C2C4=C(O1)C(CC)=CC5=C4CCCC5	O=C(C1=CC=CC=C1)/N=C/C2=CC=CC3=C2C=CC=C3	CCS	-0.07114786
O=P1(O)OC2=C(C3=C(C=CC=C4)C4=C(C5=CC(C=CC=C6)=C6C=C5)C7=C3C=CC=C7)C=C8C(C=CC=C8)=[C@]2[C@]9=C(O1)C(C%10=C(C=CC=C%11)C%11=C(C%12=CC=C(C=CC=C%13)C%13=C%12)C%14=C%10C=CC=C%14)=CC%15=C9C=CC=C%15	O=C(C1=CC=CC=C1)/N=C/C2=CC=CC3=C2C=CC=C3	CCS	1.074990526
O=P1(O)OC2=[C@]([C@]3=C(Cl)C=C(Cl)C=C3Cl)C=C4C(CCCC4)=[C@]2[C@]5=C(O1)C(C6=C(Cl)C=C(Cl)C=C6Cl)=CC7=C5CCCC7	O=C(C1=CC=CC=C1)/N=C/C2=CC=CC3=C2C=CC=C3	CCS	0.839627562
O=P1(O)OC2=C(C3=CC=C(OC)C=C3)C=C4C(C=CC=C4)=C2C5=C(O1)C(C6=CC=C(OC)C=C6)=CC7=C5C=CC=C7	O=C(C1=CC=CC=C1)/N=C/C2=CC=CC3=C2C=CC=C3	CCS	0.392793996
O=P1(O)OC2=C(C3=C(OCC)C=CC(C)=C3)C=C4C(C=CC=C4)=C2C5=C(O1)C(C6=CC(C)=CC=C6OCC)=CC7=C5C=CC=C7	O=C(C1=CC=CC=C1)/N=C/C2=CC=CC3=C2C=CC=C3	CCS	0.715545793
O=P1(O)OC2=C(C3=CC(COC)=CC=C3)C=C4C(C=CC=C4)=C2C5=C(O1)C(C6=CC=CC(COC)=C6)=CC7=C5C=CC=C7	O=C(C1=CC=CC=C1)/N=C/C2=CC=CC3=C2C=CC=C3	CCS	0.501758501
O=P1(O)OC2=C(C3=CC(COC)=CC=C3)C=C4C(CCCC4)=C2C5=C(O1)C(C6=CC=CC(COC)=C6)=CC7=C5CCCC7	O=C(C1=CC=CC=C1)/N=C/C2=CC=CC3=C2C=CC=C3	CCS	0.473819986
O=P1(O)OC2=C(C3=CC=C(C)C=C3)C=C4C(C=CC=C4)=C2C5=C(O1)C(C6=CC=C(C)C=C6)=CC7=C5C=CC=C7	O=C(C1=CC=CC=C1)/N=C/C2=CC=CC3=C2C=CC=C3	CCS	0.240111033
O=P1(O)OC2=C(C3=C(OC(F)(F)F)C=CC=C3)C=C4C(C=CC=C4)=C2C5=C(O1)C(C6=CC=CC=C6OC(F)(F)F)=CC7=C5C=CC=C7	O=C(C1=CC=CC=C1)/N=C/C2=CC=CC3=C2C=CC=C3	CCS	0.559297578
O=P1(O)OC2=C(C3=CC=C(C(C)(C)C)C=C3)C=C4C(C=CC=C4)=C2C5=C(O1)C(C6=CC=C(C(C)(C)C)C=C6)=CC7=C5C=CC=C7	O=C(C1=CC=CC=C1)/N=C/C2=CC=CC3=C2C=CC=C3	CCS	0.406036647
O=P1(O)OC2=C(C3=C(C=CC4=CC=CC(C=C5)=C46)C6=C5C=C3)C=C7C(C=CC=C7)=C2C8=C(O1)C(C9=CC=C(C=C%10)C%11=C9C=CC%12=CC=CC%10=C%11%12)=CC%13=C8C=CC=C%13	O=C(C1=CC=CC=C1)/N=C/C2=CC=CC3=C2C=CC=C3	CCS	0.650583556
O=P1(O)OC2=C(C3=C(C4=CC(C=CC=C5)=C5C=C4)C=CC=C3)C=C6C(CCCC6)=C2C7=C(O1)C(C8=CC=CC=C8C9=CC=C(C=CC=C%10)C%10=C9)=CC%11=C7CCCC%11	O=C(C1=CC=CC=C1)/N=C/C2=CC=CC3=C2C=CC=C3	CCS	0.559297578
O=P1(O)OC2=C(C3=CC(C4=CC(C=CC=C5)=C5C=C4)=CC=C3)C=C6C(C=CC=C6)=C2C7=C(O1)C(C8=CC=CC(C9=CC=C(C=CC=C%10)C%10=C9)=C8)=CC%11=C7C=CC=C%11	O=C(C1=CC=CC=C1)/N=C/C2=CC=CC3=C2C=CC=C3	CCS	0.446373616
O=P1(O)OC2=C(C3=CC=C(C4=CC=C(C=CC=C5)C5=C4)C=C3)C=C6C(C=CC=C6)=C2C7=C(O1)C(C8=CC=C(C9=CC(C=CC=C%10)=C%10C=C9)C=C8)=CC%11=C7C=CC=C%11	O=C(C1=CC=CC=C1)/N=C/C2=CC=CC3=C2C=CC=C3	CCS	0.559297578
O=P1(O)OC2=C(C3=CC=C(C4CCCCC4)C=C3)C=C5C(CCCC5)=C2C6=C(O1)C(C7=CC=C(C8CCCCC8)C=C7)=CC9=C6CCCC9	O=C(C1=CC=CC=C1)/N=C/C2=CC=CC3=C2C=CC=C3	CCS	0.5302345
O=P1(O)OC2=C(C3=C(OC)C=CC=C3OC)C=C4C(C=CC=C4)=C2C5=C(O1)[C@@]([C@@]6=C(OC)C=CC=C6OC)=CC7=C5C=CC=C7	O=C(C1=CC=CC=C1)/N=C/C2=CC=CC3=C2C=CC=C3	CCS	0.858676701
O=P1(O)OC2=C(C3=CC(C(F)(F)F)=CC(C(F)(F)F)=C3)C=C4C(C=CC=C4)=C2C5=C(O1)C(C6=CC(C(F)(F)F)=CC(C(F)(F)F)=C6)=CC7=C5C=CC=C7	O=C(C1=CC=CC=C1)/N=C/C2=CC=CC3=C2C=CC=C3	CCS	0.302504127
O=P1(O)OC2=C(C3=CC(C(F)(F)F)=CC(C(F)(F)F)=C3)C=C4C(CCCC4)=C2C5=C(O1)C(C6=CC(C(F)(F)F)=CC(C(F)(F)F)=C6)=CC7=C5CCCC7	O=C(C1=CC=CC=C1)/N=C/C2=CC=CC3=C2C=CC=C3	CCS	0.446373616
O=P1(O)OC2=C(C3=C(C(C)C)C=C(C(C)C)C=C3C(C)C)C=C4C(C=CC=C4)=C2C5=C(O1)[C@@]([C@@]6=C(C(C)C)C=C(C(C)C)C=C6C(C)C)=CC7=C5C=CC=C7	O=C(C1=CC=CC=C1)/N=C/C2=CC=CC3=C2C=CC=C3	CCS	1.301167112
O=P1(O)OC2=C(C3=C(C4CCCCC4)C=C(C5CCCCC5)C=C3C6CCCCC6)C=C7C(C=CC=C7)=C2C8=C(O1)[C@@]([C@@]9=C(C%10CCCCC%10)C=C(C%11CCCCC%11)C=C9C%12CCCCC%12)=CC%13=C8C=CC=C%13	O=C(C1=CC=CC=C1)/N=C/C2=CC=CC3=C2C=CC=C3	CCS	1.301167112
O=P1(O)OC2=C(C3=C(C(C)C)C=C(C4=CC=C(C(C)(C)C)C=C4)C=C3C(C)C)C=C5C(C=CC=C5)=[C@]2[C@]6=C(O1)C(C7=C(C(C)C)C=C(C8=CC=C(C(C)(C)C)C=C8)C=C7C(C)C)=CC9=C6C=CC=C9	O=C(C1=CC=CC=C1)/N=C/C2=CC=CC3=C2C=CC=C3	CCS	1.301167112
O=P1(O)OC2=C(C3=C(C=CC=C4)C4=CC5=C3C=CC=C5)C=C6C(C=CC=C6)=C2C7=C(O1)[C@@]([C@@]8=C(C=CC=C9)C9=CC%10=C8C=CC=C%10)=CC%11=C7C=CC=C%11	O=C(C1=CC=CC=C1)/N=C/C2=CC=CC3=C2C=CC=C3	CCS	1.301167112
O=P1(O)OC2=C(C3=CC=CC=C3)C=C4C(C=CC=C4)=C2C5=C(O1)C(C6=CC=CC=C6)=CC7=C5C=CC=C7	O=C(C1=CC=CC=C1)/N=C/C2=CC=CC3=C2C=CC=C3	SC1=CC=C(OC)C=C1	1.074990526
O=P1(O)OC2=C(C3=CC(C)=C(OC(C)C)C(C)=C3)C=C4C(C=CC=C4)=C2C5=C(O1)C(C6=CC(C)=C(OC(C)C)C(C)=C6)=CC7=C5C=CC=C7	O=C(C1=CC=CC=C1)/N=C/C2=CC=CC3=C2C=CC=C3	SC1=CC=C(OC)C=C1	1.17989059
O=P1(O)OC2=C(C3=CC=C(S(F)(F)(F)(F)F)C=C3)C=C4C(C=CC=C4)=C2C5=C(O1)C(C6=CC=C(S(F)(F)(F)(F)F)C=C6)=CC7=C5C=CC=C7	O=C(C1=CC=CC=C1)/N=C/C2=CC=CC3=C2C=CC=C3	SC1=CC=C(OC)C=C1	1.125722444
O=P1(O)OC2=C(CC3=CC=C(OC)C=C3)C=C4C(CCCC4)=C2C5=C(O1)C(CC6=CC=C(OC)C=C6)=CC7=C5CCCC7	O=C(C1=CC=CC=C1)/N=C/C2=CC=CC3=C2C=CC=C3	SC1=CC=C(OC)C=C1	0.191142101
O=P1(O)OC2=C(CC3=CC(C(F)(F)F)=CC(C(F)(F)F)=C3)C=C4C(CCCC4)=C2C5=C(O1)C(CC6=CC(C(F)(F)F)=CC(C(F)(F)F)=C6)=CC7=C5CCCC7	O=C(C1=CC=CC=C1)/N=C/C2=CC=CC3=C2C=CC=C3	SC1=CC=C(OC)C=C1	0.589002233
O=P1(O)OC2=C(CC3=C(C=CC=C4)C4=CC5=C3C=CC=C5)C=C6C(C=CC=C6)=C2C7=C(O1)C(CC8=C(C=CC=C9)C9=CC%10=C8C=CC=C%10)=CC%11=C7C=CC=C%11	O=C(C1=CC=CC=C1)/N=C/C2=CC=CC3=C2C=CC=C3	SC1=CC=C(OC)C=C1	0.749510758
O=P1(O)OC2=C(CC3=CC=C(C(F)(F)F)C=C3C(F)(F)F)C=C4C(C=CC=C4)=C2C5=C(O1)C(CC6=C(C(F)(F)F)C=C(C(F)(F)F)C=C6)=CC7=C5C=CC=C7	O=C(C1=CC=CC=C1)/N=C/C2=CC=CC3=C2C=CC=C3	SC1=CC=C(OC)C=C1	0.142812956
O=P1(O)OC2=C([Si](C3=CC=CC=C3)(C)C4=CC=CC=C4)C=C5C(C=CC=C5)=C2C6=C(O1)C([Si](C7=CC=CC=C7)(C8=CC=CC=C8)C)=CC9=C6C=CC=C9	O=C(C1=CC=CC=C1)/N=C/C2=CC=CC3=C2C=CC=C3	SC1=CC=C(OC)C=C1	0.858676701
O=P1(O)OC2=C(Br)C=C3C(C=CC=C3)=C2C4=C(O1)C(Br)=CC5=CC=CC=C54	O=C(C1=CC=CC=C1)/N=C/C2=CC=CC3=C2C=CC=C3	SC1=CC=C(OC)C=C1	0.191142101
O=P1(O)OC2=C(Br)C=C3C(CCCC3)=C2C4=C(O1)C(Br)=CC5=C4CCCC5	O=C(C1=CC=CC=C1)/N=C/C2=CC=CC3=C2C=CC=C3	SC1=CC=C(OC)C=C1	0.166908496
O=P1(O)OC2=C([Si](C3=CC=CC=C3)(C4=CC=CC=C4)C5=CC=CC=C5)C=C6C(C=CC=C6)=C2C7=C(O1)C([Si](C8=CC=CC=C8)(C9=CC=CC=C9)C%10=CC=CC=C%10)=CC%11=C7C=CC=C%11	O=C(C1=CC=CC=C1)/N=C/C2=CC=CC3=C2C=CC=C3	SC1=CC=C(OC)C=C1	0.166908496
O=P1(O)OC2=C([Si](C3=CC=CC=C3)(C4=CC=CC=C4)C5=CC=CC=C5)C=C6C(CCCC6)=C2C7=C(O1)C([Si](C8=CC=CC=C8)(C9=CC=CC=C9)C%10=CC=CC=C%10)=CC%11=C7CCCC%11	O=C(C1=CC=CC=C1)/N=C/C2=CC=CC3=C2C=CC=C3	SC1=CC=C(OC)C=C1	0.118834511
O=P1(O)OC2=C([Si](C3=CC=C(C(C)(C)C)C=C3)(C4=CC=C(C(C)(C)C)C=C4)C5=CC=C(C(C)(C)C)C=C5)C=C6C(CCCC6)=C2C7=C(O1)C([Si](C8=CC=C(C(C)(C)C)C=C8)(C9=CC=C(C(C)(C)C)C=C9)C%10=CC=C(C(C)(C)C)C=C%10)=CC%11=C7CCCC%11	O=C(C1=CC=CC=C1)/N=C/C2=CC=CC3=C2C=CC=C3	SC1=CC=C(OC)C=C1	0
O=P1(O)OC2=C(CC)C=C3C(CCCC3)=C2C4=C(O1)C(CC)=CC5=C4CCCC5	O=C(C1=CC=CC=C1)/N=C/C2=CC=CC3=C2C=CC=C3	SC1=CC=C(OC)C=C1	0.340722979
O=P1(O)OC2=C(C3=CC=C(OC)C=C3)C=C4C(C=CC=C4)=C2C5=C(O1)C(C6=CC=C(OC)C=C6)=CC7=C5C=CC=C7	O=C(C1=CC=CC=C1)/N=C/C2=CC=CC3=C2C=CC=C3	SC1=CC=C(OC)C=C1	1.125722444
O=P1(O)OC2=C(C3=CC=C(C)C=C3)C=C4C(C=CC=C4)=C2C5=C(O1)C(C6=CC=C(C)C=C6)=CC7=C5C=CC=C7	O=C(C1=CC=CC=C1)/N=C/C2=CC=CC3=C2C=CC=C3	SC1=CC=C(OC)C=C1	0.858676701
O=P1(O)OC2=C(C3=CC=C(C(C)(C)C)C=C3)C=C4C(C=CC=C4)=C2C5=C(O1)C(C6=CC=C(C(C)(C)C)C=C6)=CC7=C5C=CC=C7	O=C(C1=CC=CC=C1)/N=C/C2=CC=CC3=C2C=CC=C3	SC1=CC=C(OC)C=C1	1.17989059
O=P1(O)OC2=C(C3=CC(C4=CC(C=CC=C5)=C5C=C4)=CC=C3)C=C6C(C=CC=C6)=C2C7=C(O1)C(C8=CC=CC(C9=CC=C(C=CC=C%10)C%10=C9)=C8)=CC%11=C7C=CC=C%11	O=C(C1=CC=CC=C1)/N=C/C2=CC=CC3=C2C=CC=C3	SC1=CC=C(OC)C=C1	1.17989059
O=P1(O)OC2=C(C3=CC=C(C4=CC=C(C=CC=C5)C5=C4)C=C3)C=C6C(C=CC=C6)=C2C7=C(O1)C(C8=CC=C(C9=CC(C=CC=C%10)=C%10C=C9)C=C8)=CC%11=C7C=CC=C%11	O=C(C1=CC=CC=C1)/N=C/C2=CC=CC3=C2C=CC=C3	SC1=CC=C(OC)C=C1	1.125722444
O=P1(O)OC2=C(C3=CC(C(F)(F)F)=CC(C(F)(F)F)=C3)C=C4C(C=CC=C4)=C2C5=C(O1)C(C6=CC(C(F)(F)F)=CC(C(F)(F)F)=C6)=CC7=C5C=CC=C7	O=C(C1=CC=CC=C1)/N=C/C2=CC=CC3=C2C=CC=C3	SC1=CC=C(OC)C=C1	1.099959936
O=P1(O)OC2=C(C3=CC(C(F)(F)F)=CC(C(F)(F)F)=C3)C=C4C(CCCC4)=C2C5=C(O1)C(C6=CC(C(F)(F)F)=CC(C(F)(F)F)=C6)=CC7=C5CCCC7	O=C(C1=CC=CC=C1)/N=C/C2=CC=CC3=C2C=CC=C3	SC1=CC=C(OC)C=C1	1.074990526
O=P1(O)OC2=C(C3=C(F)C=C(OC)C=C3F)C=C4C(C=CC=C4)=[C@]2[C@]5=C(O1)C(C6=C(F)C=C(OC)C=C6F)=CC7=C5C=CC=C7	O=C(C1=CC=CC=C1)/N=C/C2=CC=CC3=C2C=CC=C3	SC1=CC=C(OC)C=C1	1.370103771
O=P1(O)OC2=C(C3=C(C)C=C(C)C=C3C)C=C4C(C=CC=C4)=C2C5=C(O1)[C@@]([C@@]6=C(C)C=C(C)C=C6C)=CC7=C5C=CC=C7	O=C(C1=CC=CC=C1)/N=C/C2=CC=CC3=C2C=CC=C3	SC1=CC=C(OC)C=C1	1.882001124
O=P1(O)OC2=C(C3=C(C(C)C)C=C(C(C)C)C=C3C(C)C)C=C4C(C=CC=C4)=C2C5=C(O1)[C@@]([C@@]6=C(C(C)C)C=C(C(C)C)C=C6C(C)C)=CC7=C5C=CC=C7	O=C(C1=CC=CC=C1)/N=C/C2=CC=CC3=C2C=CC=C3	SC1=CC=C(OC)C=C1	3.134624572
O=P1(O)OC2=C(C3=C(C4CCCCC4)C=C(C5CCCCC5)C=C3C6CCCCC6)C=C7C(C=CC=C7)=C2C8=C(O1)[C@@]([C@@]9=C(C%10CCCCC%10)C=C(C%11CCCCC%11)C=C9C%12CCCCC%12)=CC%13=C8C=CC=C%13	O=C(C1=CC=CC=C1)/N=C/C2=CC=CC3=C2C=CC=C3	SC1=CC=C(OC)C=C1	3.134624572
O=P1(O)OC2=C(C3=CC(C4=CC(C(F)(F)F)=CC(C(F)(F)F)=C4)=CC(C5=CC(C(F)(F)F)=CC(C(F)(F)F)=C5)=C3)C=C6C(C=CC=C6)=C2C7=C(O1)C(C8=CC(C9=CC(C(F)(F)F)=CC(C(F)(F)F)=C9)=CC(C%10=CC(C(F)(F)F)=CC(C(F)(F)F)=C%10)=C8)=CC%11=C7C=CC=C%11	O=C(C1=CC=CC=C1)/N=C/C2=CC=CC3=C2C=CC=C3	SC1=CC=C(OC)C=C1	1.370103771
O=P1(O)OC2=C(C3=CC(C(C)(C)C)=CC(C(C)(C)C)=C3)C=C4C(C=CC=C4)=C2C5=C(O1)C(C6=CC(C(C)(C)C)=CC(C(C)(C)C)=C6)=CC7=C5C=CC=C7	O=C(C1=CC=CC=C1)/N=C/C2=CC=CC3=C2C=CC=C3	SC1=CC=C(OC)C=C1	1.446325365
O=P1(O)OC2=C(C3=CC(C(C)(C)C)=CC(C(C)(C)C)=C3)C=C4C(CCCC4)=C2C5=C(O1)C(C6=CC(C(C)(C)C)=CC(C(C)(C)C)=C6)=CC7=C5CCCC7	O=C(C1=CC=CC=C1)/N=C/C2=CC=CC3=C2C=CC=C3	SC1=CC=C(OC)C=C1	1.446325365
O=P1(O)OC2=C(C3=CC(C4=CC=C(OC)C=C4)=CC(C5=CC=C(OC)C=C5)=C3)C=C6C(C=CC=C6)=C2C7=C(O1)C(C8=CC(C9=CC=C(OC)C=C9)=CC(C%10=CC=C(OC)C=C%10)=C8)=CC%11=C7C=CC=C%11	O=C(C1=CC=CC=C1)/N=C/C2=CC=CC3=C2C=CC=C3	SC1=CC=C(OC)C=C1	1.446325365
O=P1(O)OC2=C(C3=CC=C(C4=CC(C(F)(F)F)=CC(C(F)(F)F)=C4)C=C3)C=C5C(C=CC=C5)=C2C6=C(O1)C(C7=CC=C(C8=CC(C(F)(F)F)=CC(C(F)(F)F)=C8)C=C7)=CC9=C6C=CC=C9	O=C(C1=CC=CC=C1)/N=C/C2=CC=CC3=C2C=CC=C3	SC1=CC=C(OC)C=C1	1.370103771
O=P1(O)OC2=C(C3=CC(C4=C(C)C=C(C)C=C4C)=CC(C5=C(C)C=C(C)C=C5C)=C3)C=C6C(CCCC6)=C2C7=C(O1)C(C8=CC(C9=C(C)C=C(C)C=C9C)=CC(C%10=C(C)C=C(C)C=C%10C)=C8)=CC%11=C7CCCC%11	O=C(C1=CC=CC=C1)/N=C/C2=CC=CC3=C2C=CC=C3	SC1=CC=C(OC)C=C1	1.446325365
O=P1(O)OC2=C(C3=C(C(C)C)C=C(C4=CC=C(C(C)(C)C)C=C4)C=C3C(C)C)C=C5C(C=CC=C5)=[C@]2[C@]6=C(O1)C(C7=C(C(C)C)C=C(C8=CC=C(C(C)(C)C)C=C8)C=C7C(C)C)=CC9=C6C=CC=C9	O=C(C1=CC=CC=C1)/N=C/C2=CC=CC3=C2C=CC=C3	SC1=CC=C(OC)C=C1	3.134624572
O=P1(O)OC2=C(C3=C(C=CC=C4)C4=C(C5=CC(C=CC=C6)=C6C=C5)C7=C3C=CC=C7)C=C8C(C=CC=C8)=[C@]2[C@]9=C(O1)C(C%10=C(C=CC=C%11)C%11=C(C%12=CC=C(C=CC=C%13)C%13=C%12)C%14=C%10C=CC=C%14)=CC%15=C9C=CC=C%15	O=C(C1=CC=CC=C1)/N=C/C2=CC=CC3=C2C=CC=C3	SC1=CC=C(OC)C=C1	3.134624572
O=P1(O)OC2=[C@]([C@]3=C(Cl)C=C(Cl)C=C3Cl)C=C4C(CCCC4)=[C@]2[C@]5=C(O1)C(C6=C(Cl)C=C(Cl)C=C6Cl)=CC7=C5CCCC7	O=C(C1=CC=CC=C1)/N=C/C2=CC=CC3=C2C=CC=C3	SC1=CC=C(OC)C=C1	2.058499317
O=P1(O)OC2=C(C3=C(OCC)C=CC(C)=C3)C=C4C(C=CC=C4)=C2C5=C(O1)C(C6=CC(C)=CC=C6OCC)=CC7=C5C=CC=C7	O=C(C1=CC=CC=C1)/N=C/C2=CC=CC3=C2C=CC=C3	SC1=CC=C(OC)C=C1	1.301167112
O=P1(O)OC2=C(C3=CC(COC)=CC=C3)C=C4C(C=CC=C4)=C2C5=C(O1)C(C6=CC=CC(COC)=C6)=CC7=C5C=CC=C7	O=C(C1=CC=CC=C1)/N=C/C2=CC=CC3=C2C=CC=C3	SC1=CC=C(OC)C=C1	1.531802956
O=P1(O)OC2=C(C3=CC(COC)=CC=C3)C=C4C(CCCC4)=C2C5=C(O1)C(C6=CC=CC(COC)=C6)=CC7=C5CCCC7	O=C(C1=CC=CC=C1)/N=C/C2=CC=CC3=C2C=CC=C3	SC1=CC=C(OC)C=C1	1.301167112
O=P1(O)OC2=C(C3=C(OC(F)(F)F)C=CC=C3)C=C4C(C=CC=C4)=C2C5=C(O1)C(C6=CC=CC=C6OC(F)(F)F)=CC7=C5C=CC=C7	O=C(C1=CC=CC=C1)/N=C/C2=CC=CC3=C2C=CC=C3	SC1=CC=C(OC)C=C1	1.370103771
O=P1(O)OC2=C(C3=C(C=CC=C4)C4=CC5=C3C=CC=C5)C=C6C(C=CC=C6)=C2C7=C(O1)[C@@]([C@@]8=C(C=CC=C9)C9=CC%10=C8C=CC=C%10)=CC%11=C7C=CC=C%11	O=C(C1=CC=CC=C1)/N=C/C2=CC=CC3=C2C=CC=C3	SC1=CC=C(OC)C=C1	1.882001124
O=P1(O)OC2=C(C3=C(C=CC4=CC=CC(C=C5)=C46)C6=C5C=C3)C=C7C(C=CC=C7)=C2C8=C(O1)C(C9=CC=C(C=C%10)C%11=C9C=CC%12=CC=CC%10=C%11%12)=CC%13=C8C=CC=C%13	O=C(C1=CC=CC=C1)/N=C/C2=CC=CC3=C2C=CC=C3	SC1=CC=C(OC)C=C1	2.304684113
O=P1(O)OC2=C(C3=C(C4=CC(C=CC=C5)=C5C=C4)C=CC=C3)C=C6C(CCCC6)=C2C7=C(O1)C(C8=CC=CC=C8C9=CC=C(C=CC=C%10)C%10=C9)=CC%11=C7CCCC%11	O=C(C1=CC=CC=C1)/N=C/C2=CC=CC3=C2C=CC=C3	SC1=CC=C(OC)C=C1	1.743657522
O=P1(O)OC2=C(C3=CC=C(C4CCCCC4)C=C3)C=C5C(CCCC5)=C2C6=C(O1)C(C7=CC=C(C8CCCCC8)C=C7)=CC9=C6CCCC9	O=C(C1=CC=CC=C1)/N=C/C2=CC=CC3=C2C=CC=C3	SC1=CC=C(OC)C=C1	1.370103771
O=P1(O)OC2=C(C3=C(OC)C=CC=C3OC)C=C4C(C=CC=C4)=C2C5=C(O1)[C@@]([C@@]6=C(OC)C=CC=C6OC)=CC7=C5C=CC=C7	O=C(C1=CC=CC=C1)/N=C/C2=CC=CC3=C2C=CC=C3	SC1=CC=C(OC)C=C1	2.058499317
O=P1(O)OC2=C(C3=CC=CC=C3)C=C4C(C=CC=C4)=C2C5=C(O1)C(C6=CC=CC=C6)=CC7=C5C=CC=C7	O=C(C1=CC=CC=C1)/N=C/C2=CC=CC3=C2C=CC=C3	SC1=CC=CC=C1	1.238109014
O=P1(O)OC2=C(C3=CC=C(S(F)(F)(F)(F)F)C=C3)C=C4C(C=CC=C4)=C2C5=C(O1)C(C6=CC=C(S(F)(F)(F)(F)F)C=C6)=CC7=C5C=CC=C7	O=C(C1=CC=CC=C1)/N=C/C2=CC=CC3=C2C=CC=C3	SC1=CC=CC=C1	1.17989059
O=P1(O)OC2=C(CC3=CC=C(OC)C=C3)C=C4C(CCCC4)=C2C5=C(O1)C(CC6=CC=C(OC)C=C6)=CC7=C5CCCC7	O=C(C1=CC=CC=C1)/N=C/C2=CC=CC3=C2C=CC=C3	SC1=CC=CC=C1	0.5302345
O=P1(O)OC2=C(CC3=CC(C(F)(F)F)=CC(C(F)(F)F)=C3)C=C4C(CCCC4)=C2C5=C(O1)C(CC6=CC(C(F)(F)F)=CC(C(F)(F)F)=C6)=CC7=C5CCCC7	O=C(C1=CC=CC=C1)/N=C/C2=CC=CC3=C2C=CC=C3	SC1=CC=CC=C1	0.619408639
O=P1(O)OC2=C(CC3=C(C=CC=C4)C4=CC5=C3C=CC=C5)C=C6C(C=CC=C6)=C2C7=C(O1)C(CC8=C(C=CC=C9)C9=CC%10=C8C=CC=C%10)=CC%11=C7C=CC=C%11	O=C(C1=CC=CC=C1)/N=C/C2=CC=CC3=C2C=CC=C3	SC1=CC=CC=C1	0.784603173
O=P1(O)OC2=C(CC3=CC=C(C(F)(F)F)C=C3C(F)(F)F)C=C4C(C=CC=C4)=C2C5=C(O1)C(CC6=C(C(F)(F)F)C=C(C(F)(F)F)C=C6)=CC7=C5C=CC=C7	O=C(C1=CC=CC=C1)/N=C/C2=CC=CC3=C2C=CC=C3	SC1=CC=CC=C1	0.5302345
O=P1(O)OC2=C([Si](C3=CC=CC=C3)(C)C4=CC=CC=C4)C=C5C(C=CC=C5)=C2C6=C(O1)C([Si](C7=CC=CC=C7)(C8=CC=CC=C8)C)=CC9=C6C=CC=C9	O=C(C1=CC=CC=C1)/N=C/C2=CC=CC3=C2C=CC=C3	SC1=CC=CC=C1	0.650583556
O=P1(O)OC2=C(Br)C=C3C(C=CC=C3)=C2C4=C(O1)C(Br)=CC5=CC=CC=C54	O=C(C1=CC=CC=C1)/N=C/C2=CC=CC3=C2C=CC=C3	SC1=CC=CC=C1	0.5302345
O=P1(O)OC2=C(Br)C=C3C(CCCC3)=C2C4=C(O1)C(Br)=CC5=C4CCCC5	O=C(C1=CC=CC=C1)/N=C/C2=CC=CC3=C2C=CC=C3	SC1=CC=CC=C1	0.501758501
O=P1(O)OC2=C([Si](C3=CC=CC=C3)(C4=CC=CC=C4)C5=CC=CC=C5)C=C6C(C=CC=C6)=C2C7=C(O1)C([Si](C8=CC=CC=C8)(C9=CC=CC=C9)C%10=CC=CC=C%10)=CC%11=C7C=CC=C%11	O=C(C1=CC=CC=C1)/N=C/C2=CC=CC3=C2C=CC=C3	SC1=CC=CC=C1	0.191142101
O=P1(O)OC2=C([Si](C3=CC=CC=C3)(C4=CC=CC=C4)C5=CC=CC=C5)C=C6C(CCCC6)=C2C7=C(O1)C([Si](C8=CC=CC=C8)(C9=CC=CC=C9)C%10=CC=CC=C%10)=CC%11=C7CCCC%11	O=C(C1=CC=CC=C1)/N=C/C2=CC=CC3=C2C=CC=C3	SC1=CC=CC=C1	0.191142101
O=P1(O)OC2=C([Si](C3=CC=C(C(C)(C)C)C=C3)(C4=CC=C(C(C)(C)C)C=C4)C5=CC=C(C(C)(C)C)C=C5)C=C6C(CCCC6)=C2C7=C(O1)C([Si](C8=CC=C(C(C)(C)C)C=C8)(C9=CC=C(C(C)(C)C)C=C9)C%10=CC=C(C(C)(C)C)C=C%10)=CC%11=C7CCCC%11	O=C(C1=CC=CC=C1)/N=C/C2=CC=CC3=C2C=CC=C3	SC1=CC=CC=C1	0.118834511
O=P1(O)OC2=C(CC)C=C3C(CCCC3)=C2C4=C(O1)C(CC)=CC5=C4CCCC5	O=C(C1=CC=CC=C1)/N=C/C2=CC=CC3=C2C=CC=C3	SC1=CC=CC=C1	0.682601444
O=P1(O)OC2=C(C3=CC=C(OC)C=C3)C=C4C(C=CC=C4)=C2C5=C(O1)C(C6=CC=C(OC)C=C6)=CC7=C5C=CC=C7	O=C(C1=CC=CC=C1)/N=C/C2=CC=CC3=C2C=CC=C3	SC1=CC=CC=C1	1.238109014
O=P1(O)OC2=C(C3=CC(COC)=CC=C3)C=C4C(C=CC=C4)=C2C5=C(O1)C(C6=CC=CC(COC)=C6)=CC7=C5C=CC=C7	O=C(C1=CC=CC=C1)/N=C/C2=CC=CC3=C2C=CC=C3	SC1=CC=CC=C1	1.238109014
O=P1(O)OC2=C(C3=CC(COC)=CC=C3)C=C4C(CCCC4)=C2C5=C(O1)C(C6=CC=CC(COC)=C6)=CC7=C5CCCC7	O=C(C1=CC=CC=C1)/N=C/C2=CC=CC3=C2C=CC=C3	SC1=CC=CC=C1	1.17989059
O=P1(O)OC2=C(C3=CC=C(C(C)(C)C)C=C3)C=C4C(C=CC=C4)=C2C5=C(O1)C(C6=CC=C(C(C)(C)C)C=C6)=CC7=C5C=CC=C7	O=C(C1=CC=CC=C1)/N=C/C2=CC=CC3=C2C=CC=C3	SC1=CC=CC=C1	1.027207628
O=P1(O)OC2=C(C3=CC=C(C4=CC=C(C=CC=C5)C5=C4)C=C3)C=C6C(C=CC=C6)=C2C7=C(O1)C(C8=CC=C(C9=CC(C=CC=C%10)=C%10C=C9)C=C8)=CC%11=C7C=CC=C%11	O=C(C1=CC=CC=C1)/N=C/C2=CC=CC3=C2C=CC=C3	SC1=CC=CC=C1	1.125722444
O=P1(O)OC2=C(C3=CC=C(C4CCCCC4)C=C3)C=C5C(CCCC5)=C2C6=C(O1)C(C7=CC=C(C8CCCCC8)C=C7)=CC9=C6CCCC9	O=C(C1=CC=CC=C1)/N=C/C2=CC=CC3=C2C=CC=C3	SC1=CC=CC=C1	1.238109014
O=P1(O)OC2=C(C3=CC(C(F)(F)F)=CC(C(F)(F)F)=C3)C=C4C(C=CC=C4)=C2C5=C(O1)C(C6=CC(C(F)(F)F)=CC(C(F)(F)F)=C6)=CC7=C5C=CC=C7	O=C(C1=CC=CC=C1)/N=C/C2=CC=CC3=C2C=CC=C3	SC1=CC=CC=C1	1.074990526
O=P1(O)OC2=C(C3=C(F)C=C(OC)C=C3F)C=C4C(C=CC=C4)=[C@]2[C@]5=C(O1)C(C6=C(F)C=C(OC)C=C6F)=CC7=C5C=CC=C7	O=C(C1=CC=CC=C1)/N=C/C2=CC=CC3=C2C=CC=C3	SC1=CC=CC=C1	1.743657522
O=P1(O)OC2=C(C3=C(C)C=C(C)C=C3C)C=C4C(C=CC=C4)=C2C5=C(O1)[C@@]([C@@]6=C(C)C=C(C)C=C6C)=CC7=C5C=CC=C7	O=C(C1=CC=CC=C1)/N=C/C2=CC=CC3=C2C=CC=C3	SC1=CC=CC=C1	1.743657522
O=P1(O)OC2=C(C3=C(C(C)C)C=C(C(C)C)C=C3C(C)C)C=C4C(C=CC=C4)=C2C5=C(O1)[C@@]([C@@]6=C(C(C)C)C=C(C(C)C)C=C6C(C)C)=CC7=C5C=CC=C7	O=C(C1=CC=CC=C1)/N=C/C2=CC=CC3=C2C=CC=C3	SC1=CC=CC=C1	2.721168735
O=P1(O)OC2=C(C3=CC(C)=C(OC(C)C)C(C)=C3)C=C4C(C=CC=C4)=C2C5=C(O1)C(C6=CC(C)=C(OC(C)C)C(C)=C6)=CC7=C5C=CC=C7	O=C(C1=CC=CC=C1)/N=C/C2=CC=CC3=C2C=CC=C3	SC1=CC=CC=C1	1.301167112
O=P1(O)OC2=C(C3=C(C4CCCCC4)C=C(C5CCCCC5)C=C3C6CCCCC6)C=C7C(C=CC=C7)=C2C8=C(O1)[C@@]([C@@]9=C(C%10CCCCC%10)C=C(C%11CCCCC%11)C=C9C%12CCCCC%12)=CC%13=C8C=CC=C%13	O=C(C1=CC=CC=C1)/N=C/C2=CC=CC3=C2C=CC=C3	SC1=CC=CC=C1	3.134624572
O=P1(O)OC2=C(C3=CC(C4=CC(C(F)(F)F)=CC(C(F)(F)F)=C4)=CC(C5=CC(C(F)(F)F)=CC(C(F)(F)F)=C5)=C3)C=C6C(C=CC=C6)=C2C7=C(O1)C(C8=CC(C9=CC(C(F)(F)F)=CC(C(F)(F)F)=C9)=CC(C%10=CC(C(F)(F)F)=CC(C(F)(F)F)=C%10)=C8)=CC%11=C7C=CC=C%11	O=C(C1=CC=CC=C1)/N=C/C2=CC=CC3=C2C=CC=C3	SC1=CC=CC=C1	1.446325365
O=P1(O)OC2=C(C3=CC(C(C)(C)C)=CC(C(C)(C)C)=C3)C=C4C(C=CC=C4)=C2C5=C(O1)C(C6=CC(C(C)(C)C)=CC(C(C)(C)C)=C6)=CC7=C5C=CC=C7	O=C(C1=CC=CC=C1)/N=C/C2=CC=CC3=C2C=CC=C3	SC1=CC=CC=C1	1.531802956
O=P1(O)OC2=C(C3=CC(C(C)(C)C)=CC(C(C)(C)C)=C3)C=C4C(CCCC4)=C2C5=C(O1)C(C6=CC(C(C)(C)C)=CC(C(C)(C)C)=C6)=CC7=C5CCCC7	O=C(C1=CC=CC=C1)/N=C/C2=CC=CC3=C2C=CC=C3	SC1=CC=CC=C1	1.446325365
O=P1(O)OC2=C(C3=CC(C4=CC=C(OC)C=C4)=CC(C5=CC=C(OC)C=C5)=C3)C=C6C(C=CC=C6)=C2C7=C(O1)C(C8=CC(C9=CC=C(OC)C=C9)=CC(C%10=CC=C(OC)C=C%10)=C8)=CC%11=C7C=CC=C%11	O=C(C1=CC=CC=C1)/N=C/C2=CC=CC3=C2C=CC=C3	SC1=CC=CC=C1	1.531802956
O=P1(O)OC2=C(C3=CC=C(C4=CC(C(F)(F)F)=CC(C(F)(F)F)=C4)C=C3)C=C5C(C=CC=C5)=C2C6=C(O1)C(C7=CC=C(C8=CC(C(F)(F)F)=CC(C(F)(F)F)=C8)C=C7)=CC9=C6C=CC=C9	O=C(C1=CC=CC=C1)/N=C/C2=CC=CC3=C2C=CC=C3	SC1=CC=CC=C1	1.370103771
O=P1(O)OC2=C(C3=CC(C4=C(C)C=C(C)C=C4C)=CC(C5=C(C)C=C(C)C=C5C)=C3)C=C6C(CCCC6)=C2C7=C(O1)C(C8=CC(C9=C(C)C=C(C)C=C9C)=CC(C%10=C(C)C=C(C)C=C%10C)=C8)=CC%11=C7CCCC%11	O=C(C1=CC=CC=C1)/N=C/C2=CC=CC3=C2C=CC=C3	SC1=CC=CC=C1	1.629422542
O=P1(O)OC2=C(C3=C(C(C)C)C=C(C4=CC=C(C(C)(C)C)C=C4)C=C3C(C)C)C=C5C(C=CC=C5)=[C@]2[C@]6=C(O1)C(C7=C(C(C)C)C=C(C8=CC=C(C(C)(C)C)C=C8)C=C7C(C)C)=CC9=C6C=CC=C9	O=C(C1=CC=CC=C1)/N=C/C2=CC=CC3=C2C=CC=C3	SC1=CC=CC=C1	3.134624572
O=P1(O)OC2=C(C3=C(C=CC=C4)C4=C(C5=CC(C=CC=C6)=C6C=C5)C7=C3C=CC=C7)C=C8C(C=CC=C8)=[C@]2[C@]9=C(O1)C(C%10=C(C=CC=C%11)C%11=C(C%12=CC=C(C=CC=C%13)C%13=C%12)C%14=C%10C=CC=C%14)=CC%15=C9C=CC=C%15	O=C(C1=CC=CC=C1)/N=C/C2=CC=CC3=C2C=CC=C3	SC1=CC=CC=C1	3.134624572
O=P1(O)OC2=[C@]([C@]3=C(Cl)C=C(Cl)C=C3Cl)C=C4C(CCCC4)=[C@]2[C@]5=C(O1)C(C6=C(Cl)C=C(Cl)C=C6Cl)=CC7=C5CCCC7	O=C(C1=CC=CC=C1)/N=C/C2=CC=CC3=C2C=CC=C3	SC1=CC=CC=C1	1.743657522
O=P1(O)OC2=C(C3=C(OCC)C=CC(C)=C3)C=C4C(C=CC=C4)=C2C5=C(O1)C(C6=CC(C)=CC=C6OCC)=CC7=C5C=CC=C7	O=C(C1=CC=CC=C1)/N=C/C2=CC=CC3=C2C=CC=C3	SC1=CC=CC=C1	1.446325365
O=P1(O)OC2=C(C3=CC=C(C)C=C3)C=C4C(C=CC=C4)=C2C5=C(O1)C(C6=CC=C(C)C=C6)=CC7=C5C=CC=C7	O=C(C1=CC=CC=C1)/N=C/C2=CC=CC3=C2C=CC=C3	SC1=CC=CC=C1	1.446325365
O=P1(O)OC2=C(C3=C(OC(F)(F)F)C=CC=C3)C=C4C(C=CC=C4)=C2C5=C(O1)C(C6=CC=CC=C6OC(F)(F)F)=CC7=C5C=CC=C7	O=C(C1=CC=CC=C1)/N=C/C2=CC=CC3=C2C=CC=C3	SC1=CC=CC=C1	1.743657522
O=P1(O)OC2=C(C3=C(C=CC=C4)C4=CC5=C3C=CC=C5)C=C6C(C=CC=C6)=C2C7=C(O1)[C@@]([C@@]8=C(C=CC=C9)C9=CC%10=C8C=CC=C%10)=CC%11=C7C=CC=C%11	O=C(C1=CC=CC=C1)/N=C/C2=CC=CC3=C2C=CC=C3	SC1=CC=CC=C1	2.304684113
O=P1(O)OC2=C(C3=C(C=CC4=CC=CC(C=C5)=C46)C6=C5C=C3)C=C7C(C=CC=C7)=C2C8=C(O1)C(C9=CC=C(C=C%10)C%11=C9C=CC%12=CC=CC%10=C%11%12)=CC%13=C8C=CC=C%13	O=C(C1=CC=CC=C1)/N=C/C2=CC=CC3=C2C=CC=C3	SC1=CC=CC=C1	1.743657522
O=P1(O)OC2=C(C3=C(C4=CC(C=CC=C5)=C5C=C4)C=CC=C3)C=C6C(CCCC6)=C2C7=C(O1)C(C8=CC=CC=C8C9=CC=C(C=CC=C%10)C%10=C9)=CC%11=C7CCCC%11	O=C(C1=CC=CC=C1)/N=C/C2=CC=CC3=C2C=CC=C3	SC1=CC=CC=C1	2.058499317
O=P1(O)OC2=C(C3=CC(C4=CC(C=CC=C5)=C5C=C4)=CC=C3)C=C6C(C=CC=C6)=C2C7=C(O1)C(C8=CC=CC(C9=CC=C(C=CC=C%10)C%10=C9)=C8)=CC%11=C7C=CC=C%11	O=C(C1=CC=CC=C1)/N=C/C2=CC=CC3=C2C=CC=C3	SC1=CC=CC=C1	1.301167112
O=P1(O)OC2=C(C3=C(OC)C=CC=C3OC)C=C4C(C=CC=C4)=C2C5=C(O1)[C@@]([C@@]6=C(OC)C=CC=C6OC)=CC7=C5C=CC=C7	O=C(C1=CC=CC=C1)/N=C/C2=CC=CC3=C2C=CC=C3	SC1=CC=CC=C1	1.743657522
O=P1(O)OC2=C(C3=CC(C(F)(F)F)=CC(C(F)(F)F)=C3)C=C4C(CCCC4)=C2C5=C(O1)C(C6=CC(C(F)(F)F)=CC(C(F)(F)F)=C6)=CC7=C5CCCC7	O=C(C1=CC=CC=C1)/N=C/C2=CC=CC3=C2C=CC=C3	SC1=CC=CC=C1	1.301167112
O=P1(O)OC2=C(C3=CC=CC=C3)C=C4C(C=CC=C4)=C2C5=C(O1)C(C6=CC=CC=C6)=CC7=C5C=CC=C7	O=C(C1=CC=CC=C1)/N=C/C2=CC=CC3=C2C=CC=C3	SC1=CC=CC=C1C	1.125722444
O=P1(O)OC2=C(C3=CC(C)=C(OC(C)C)C(C)=C3)C=C4C(C=CC=C4)=C2C5=C(O1)C(C6=CC(C)=C(OC(C)C)C(C)=C6)=CC7=C5C=CC=C7	O=C(C1=CC=CC=C1)/N=C/C2=CC=CC3=C2C=CC=C3	SC1=CC=CC=C1C	1.125722444
O=P1(O)OC2=C(C3=CC=C(S(F)(F)(F)(F)F)C=C3)C=C4C(C=CC=C4)=C2C5=C(O1)C(C6=CC=C(S(F)(F)(F)(F)F)C=C6)=CC7=C5C=CC=C7	O=C(C1=CC=CC=C1)/N=C/C2=CC=CC3=C2C=CC=C3	SC1=CC=CC=C1C	1.125722444
O=P1(O)OC2=C(CC3=CC=C(OC)C=C3)C=C4C(CCCC4)=C2C5=C(O1)C(CC6=CC=C(OC)C=C6)=CC7=C5CCCC7	O=C(C1=CC=CC=C1)/N=C/C2=CC=CC3=C2C=CC=C3	SC1=CC=CC=C1C	0.166908496
O=P1(O)OC2=C(CC3=CC(C(F)(F)F)=CC(C(F)(F)F)=C3)C=C4C(CCCC4)=C2C5=C(O1)C(CC6=CC(C(F)(F)F)=CC(C(F)(F)F)=C6)=CC7=C5CCCC7	O=C(C1=CC=CC=C1)/N=C/C2=CC=CC3=C2C=CC=C3	SC1=CC=CC=C1C	0.264892334
O=P1(O)OC2=C(CC3=C(C=CC=C4)C4=CC5=C3C=CC=C5)C=C6C(C=CC=C6)=C2C7=C(O1)C(CC8=C(C=CC=C9)C9=CC%10=C8C=CC=C%10)=CC%11=C7C=CC=C%11	O=C(C1=CC=CC=C1)/N=C/C2=CC=CC3=C2C=CC=C3	SC1=CC=CC=C1C	0.715545793
O=P1(O)OC2=C(CC3=CC=C(C(F)(F)F)C=C3C(F)(F)F)C=C4C(C=CC=C4)=C2C5=C(O1)C(CC6=C(C(F)(F)F)C=C(C(F)(F)F)C=C6)=CC7=C5C=CC=C7	O=C(C1=CC=CC=C1)/N=C/C2=CC=CC3=C2C=CC=C3	SC1=CC=CC=C1C	0.118834511
O=P1(O)OC2=C([Si](C3=CC=CC=C3)(C)C4=CC=CC=C4)C=C5C(C=CC=C5)=C2C6=C(O1)C([Si](C7=CC=CC=C7)(C8=CC=CC=C8)C)=CC9=C6C=CC=C9	O=C(C1=CC=CC=C1)/N=C/C2=CC=CC3=C2C=CC=C3	SC1=CC=CC=C1C	0.820945045
O=P1(O)OC2=C(Br)C=C3C(C=CC=C3)=C2C4=C(O1)C(Br)=CC5=CC=CC=C54	O=C(C1=CC=CC=C1)/N=C/C2=CC=CC3=C2C=CC=C3	SC1=CC=CC=C1C	0.166908496
O=P1(O)OC2=C(Br)C=C3C(CCCC3)=C2C4=C(O1)C(Br)=CC5=C4CCCC5	O=C(C1=CC=CC=C1)/N=C/C2=CC=CC3=C2C=CC=C3	SC1=CC=CC=C1C	0.166908496
O=P1(O)OC2=C([Si](C3=CC=CC=C3)(C4=CC=CC=C4)C5=CC=CC=C5)C=C6C(C=CC=C6)=C2C7=C(O1)C([Si](C8=CC=CC=C8)(C9=CC=CC=C9)C%10=CC=CC=C%10)=CC%11=C7C=CC=C%11	O=C(C1=CC=CC=C1)/N=C/C2=CC=CC3=C2C=CC=C3	SC1=CC=CC=C1C	0.142812956
O=P1(O)OC2=C([Si](C3=CC=CC=C3)(C4=CC=CC=C4)C5=CC=CC=C5)C=C6C(CCCC6)=C2C7=C(O1)C([Si](C8=CC=CC=C8)(C9=CC=CC=C9)C%10=CC=CC=C%10)=CC%11=C7CCCC%11	O=C(C1=CC=CC=C1)/N=C/C2=CC=CC3=C2C=CC=C3	SC1=CC=CC=C1C	0.142812956
O=P1(O)OC2=C([Si](C3=CC=C(C(C)(C)C)C=C3)(C4=CC=C(C(C)(C)C)C=C4)C5=CC=C(C(C)(C)C)C=C5)C=C6C(CCCC6)=C2C7=C(O1)C([Si](C8=CC=C(C(C)(C)C)C=C8)(C9=CC=C(C(C)(C)C)C=C9)C%10=CC=C(C(C)(C)C)C=C%10)=CC%11=C7CCCC%11	O=C(C1=CC=CC=C1)/N=C/C2=CC=CC3=C2C=CC=C3	SC1=CC=CC=C1C	0.07114786
O=P1(O)OC2=C(C3=CC=C(C4=CC(C(F)(F)F)=CC(C(F)(F)F)=C4)C=C3)C=C5C(C=CC=C5)=C2C6=C(O1)C(C7=CC=C(C8=CC(C(F)(F)F)=CC(C(F)(F)F)=C8)C=C7)=CC9=C6C=CC=C9	O=C(C1=CC=CC=C1)/N=C/C2=CC=CC3=C2C=CC=C3	SC1=CC=CC=C1C	1.238109014
O=P1(O)OC2=C(CC)C=C3C(CCCC3)=C2C4=C(O1)C(CC)=CC5=C4CCCC5	O=C(C1=CC=CC=C1)/N=C/C2=CC=CC3=C2C=CC=C3	SC1=CC=CC=C1C	0.289903935
O=P1(O)OC2=C(C3=CC=C(OC)C=C3)C=C4C(C=CC=C4)=C2C5=C(O1)C(C6=CC=C(OC)C=C6)=CC7=C5C=CC=C7	O=C(C1=CC=CC=C1)/N=C/C2=CC=CC3=C2C=CC=C3	SC1=CC=CC=C1C	1.027207628
O=P1(O)OC2=C(C3=C(OCC)C=CC(C)=C3)C=C4C(C=CC=C4)=C2C5=C(O1)C(C6=CC(C)=CC=C6OCC)=CC7=C5C=CC=C7	O=C(C1=CC=CC=C1)/N=C/C2=CC=CC3=C2C=CC=C3	SC1=CC=CC=C1C	1.074990526
O=P1(O)OC2=C(C3=CC(COC)=CC=C3)C=C4C(CCCC4)=C2C5=C(O1)C(C6=CC=CC(COC)=C6)=CC7=C5CCCC7	O=C(C1=CC=CC=C1)/N=C/C2=CC=CC3=C2C=CC=C3	SC1=CC=CC=C1C	1.17989059
O=P1(O)OC2=C(C3=CC=C(C)C=C3)C=C4C(C=CC=C4)=C2C5=C(O1)C(C6=CC=C(C)C=C6)=CC7=C5C=CC=C7	O=C(C1=CC=CC=C1)/N=C/C2=CC=CC3=C2C=CC=C3	SC1=CC=CC=C1C	1.125722444
O=P1(O)OC2=C(C3=CC=C(C(C)(C)C)C=C3)C=C4C(C=CC=C4)=C2C5=C(O1)C(C6=CC=C(C(C)(C)C)C=C6)=CC7=C5C=CC=C7	O=C(C1=CC=CC=C1)/N=C/C2=CC=CC3=C2C=CC=C3	SC1=CC=CC=C1C	1.238109014
O=P1(O)OC2=C(C3=CC(C4=CC(C=CC=C5)=C5C=C4)=CC=C3)C=C6C(C=CC=C6)=C2C7=C(O1)C(C8=CC=CC(C9=CC=C(C=CC=C%10)C%10=C9)=C8)=CC%11=C7C=CC=C%11	O=C(C1=CC=CC=C1)/N=C/C2=CC=CC3=C2C=CC=C3	SC1=CC=CC=C1C	1.238109014
O=P1(O)OC2=C(C3=CC=C(C4=CC=C(C=CC=C5)C5=C4)C=C3)C=C6C(C=CC=C6)=C2C7=C(O1)C(C8=CC=C(C9=CC(C=CC=C%10)=C%10C=C9)C=C8)=CC%11=C7C=CC=C%11	O=C(C1=CC=CC=C1)/N=C/C2=CC=CC3=C2C=CC=C3	SC1=CC=CC=C1C	1.238109014
O=P1(O)OC2=C(C3=CC=C(C4CCCCC4)C=C3)C=C5C(CCCC5)=C2C6=C(O1)C(C7=CC=C(C8CCCCC8)C=C7)=CC9=C6CCCC9	O=C(C1=CC=CC=C1)/N=C/C2=CC=CC3=C2C=CC=C3	SC1=CC=CC=C1C	1.17989059
O=P1(O)OC2=C(C3=CC(C(F)(F)F)=CC(C(F)(F)F)=C3)C=C4C(C=CC=C4)=C2C5=C(O1)C(C6=CC(C(F)(F)F)=CC(C(F)(F)F)=C6)=CC7=C5C=CC=C7	O=C(C1=CC=CC=C1)/N=C/C2=CC=CC3=C2C=CC=C3	SC1=CC=CC=C1C	1.099959936
O=P1(O)OC2=C(C3=CC(C(F)(F)F)=CC(C(F)(F)F)=C3)C=C4C(CCCC4)=C2C5=C(O1)C(C6=CC(C(F)(F)F)=CC(C(F)(F)F)=C6)=CC7=C5CCCC7	O=C(C1=CC=CC=C1)/N=C/C2=CC=CC3=C2C=CC=C3	SC1=CC=CC=C1C	1.027207628
O=P1(O)OC2=C(C3=C(F)C=C(OC)C=C3F)C=C4C(C=CC=C4)=[C@]2[C@]5=C(O1)C(C6=C(F)C=C(OC)C=C6F)=CC7=C5C=CC=C7	O=C(C1=CC=CC=C1)/N=C/C2=CC=CC3=C2C=CC=C3	SC1=CC=CC=C1C	1.446325365
O=P1(O)OC2=C(C3=C(C)C=C(C)C=C3C)C=C4C(C=CC=C4)=C2C5=C(O1)[C@@]([C@@]6=C(C)C=C(C)C=C6C)=CC7=C5C=CC=C7	O=C(C1=CC=CC=C1)/N=C/C2=CC=CC3=C2C=CC=C3	SC1=CC=CC=C1C	2.058499317
O=P1(O)OC2=C(C3=C(C(C)C)C=C(C(C)C)C=C3C(C)C)C=C4C(C=CC=C4)=C2C5=C(O1)[C@@]([C@@]6=C(C(C)C)C=C(C(C)C)C=C6C(C)C)=CC7=C5C=CC=C7	O=C(C1=CC=CC=C1)/N=C/C2=CC=CC3=C2C=CC=C3	SC1=CC=CC=C1C	2.304684113
O=P1(O)OC2=C(C3=C(C4CCCCC4)C=C(C5CCCCC5)C=C3C6CCCCC6)C=C7C(C=CC=C7)=C2C8=C(O1)[C@@]([C@@]9=C(C%10CCCCC%10)C=C(C%11CCCCC%11)C=C9C%12CCCCC%12)=CC%13=C8C=CC=C%13	O=C(C1=CC=CC=C1)/N=C/C2=CC=CC3=C2C=CC=C3	SC1=CC=CC=C1C	3.134624572
O=P1(O)OC2=C(C3=CC(C4=CC(C(F)(F)F)=CC(C(F)(F)F)=C4)=CC(C5=CC(C(F)(F)F)=CC(C(F)(F)F)=C5)=C3)C=C6C(C=CC=C6)=C2C7=C(O1)C(C8=CC(C9=CC(C(F)(F)F)=CC(C(F)(F)F)=C9)=CC(C%10=CC(C(F)(F)F)=CC(C(F)(F)F)=C%10)=C8)=CC%11=C7C=CC=C%11	O=C(C1=CC=CC=C1)/N=C/C2=CC=CC3=C2C=CC=C3	SC1=CC=CC=C1C	1.446325365
O=P1(O)OC2=C(C3=CC(C(C)(C)C)=CC(C(C)(C)C)=C3)C=C4C(C=CC=C4)=C2C5=C(O1)C(C6=CC(C(C)(C)C)=CC(C(C)(C)C)=C6)=CC7=C5C=CC=C7	O=C(C1=CC=CC=C1)/N=C/C2=CC=CC3=C2C=CC=C3	SC1=CC=CC=C1C	1.370103771
O=P1(O)OC2=C(C3=CC(C(C)(C)C)=CC(C(C)(C)C)=C3)C=C4C(CCCC4)=C2C5=C(O1)C(C6=CC(C(C)(C)C)=CC(C(C)(C)C)=C6)=CC7=C5CCCC7	O=C(C1=CC=CC=C1)/N=C/C2=CC=CC3=C2C=CC=C3	SC1=CC=CC=C1C	1.370103771
O=P1(O)OC2=C(C3=CC(C4=CC=C(OC)C=C4)=CC(C5=CC=C(OC)C=C5)=C3)C=C6C(C=CC=C6)=C2C7=C(O1)C(C8=CC(C9=CC=C(OC)C=C9)=CC(C%10=CC=C(OC)C=C%10)=C8)=CC%11=C7C=CC=C%11	O=C(C1=CC=CC=C1)/N=C/C2=CC=CC3=C2C=CC=C3	SC1=CC=CC=C1C	1.531802956
O=P1(O)OC2=C(C3=CC(C4=C(C)C=C(C)C=C4C)=CC(C5=C(C)C=C(C)C=C5C)=C3)C=C6C(CCCC6)=C2C7=C(O1)C(C8=CC(C9=C(C)C=C(C)C=C9C)=CC(C%10=C(C)C=C(C)C=C%10C)=C8)=CC%11=C7CCCC%11	O=C(C1=CC=CC=C1)/N=C/C2=CC=CC3=C2C=CC=C3	SC1=CC=CC=C1C	1.446325365
O=P1(O)OC2=C(C3=C(C(C)C)C=C(C4=CC=C(C(C)(C)C)C=C4)C=C3C(C)C)C=C5C(C=CC=C5)=[C@]2[C@]6=C(O1)C(C7=C(C(C)C)C=C(C8=CC=C(C(C)(C)C)C=C8)C=C7C(C)C)=CC9=C6C=CC=C9	O=C(C1=CC=CC=C1)/N=C/C2=CC=CC3=C2C=CC=C3	SC1=CC=CC=C1C	2.721168735
O=P1(O)OC2=C(C3=C(C=CC=C4)C4=C(C5=CC(C=CC=C6)=C6C=C5)C7=C3C=CC=C7)C=C8C(C=CC=C8)=[C@]2[C@]9=C(O1)C(C%10=C(C=CC=C%11)C%11=C(C%12=CC=C(C=CC=C%13)C%13=C%12)C%14=C%10C=CC=C%14)=CC%15=C9C=CC=C%15	O=C(C1=CC=CC=C1)/N=C/C2=CC=CC3=C2C=CC=C3	SC1=CC=CC=C1C	2.304684113
O=P1(O)OC2=[C@]([C@]3=C(Cl)C=C(Cl)C=C3Cl)C=C4C(CCCC4)=[C@]2[C@]5=C(O1)C(C6=C(Cl)C=C(Cl)C=C6Cl)=CC7=C5CCCC7	O=C(C1=CC=CC=C1)/N=C/C2=CC=CC3=C2C=CC=C3	SC1=CC=CC=C1C	2.058499317
O=P1(O)OC2=C(C3=CC(COC)=CC=C3)C=C4C(C=CC=C4)=C2C5=C(O1)C(C6=CC=CC(COC)=C6)=CC7=C5C=CC=C7	O=C(C1=CC=CC=C1)/N=C/C2=CC=CC3=C2C=CC=C3	SC1=CC=CC=C1C	1.370103771
O=P1(O)OC2=C(C3=C(OC(F)(F)F)C=CC=C3)C=C4C(C=CC=C4)=C2C5=C(O1)C(C6=CC=CC=C6OC(F)(F)F)=CC7=C5C=CC=C7	O=C(C1=CC=CC=C1)/N=C/C2=CC=CC3=C2C=CC=C3	SC1=CC=CC=C1C	1.446325365
O=P1(O)OC2=C(C3=C(C=CC=C4)C4=CC5=C3C=CC=C5)C=C6C(C=CC=C6)=C2C7=C(O1)[C@@]([C@@]8=C(C=CC=C9)C9=CC%10=C8C=CC=C%10)=CC%11=C7C=CC=C%11	O=C(C1=CC=CC=C1)/N=C/C2=CC=CC3=C2C=CC=C3	SC1=CC=CC=C1C	2.304684113
O=P1(O)OC2=C(C3=C(C=CC4=CC=CC(C=C5)=C46)C6=C5C=C3)C=C7C(C=CC=C7)=C2C8=C(O1)C(C9=CC=C(C=C%10)C%11=C9C=CC%12=CC=CC%10=C%11%12)=CC%13=C8C=CC=C%13	O=C(C1=CC=CC=C1)/N=C/C2=CC=CC3=C2C=CC=C3	SC1=CC=CC=C1C	2.721168735
O=P1(O)OC2=C(C3=C(C4=CC(C=CC=C5)=C5C=C4)C=CC=C3)C=C6C(CCCC6)=C2C7=C(O1)C(C8=CC=CC=C8C9=CC=C(C=CC=C%10)C%10=C9)=CC%11=C7CCCC%11	O=C(C1=CC=CC=C1)/N=C/C2=CC=CC3=C2C=CC=C3	SC1=CC=CC=C1C	1.629422542
O=P1(O)OC2=C(C3=C(OC)C=CC=C3OC)C=C4C(C=CC=C4)=C2C5=C(O1)[C@@]([C@@]6=C(OC)C=CC=C6OC)=CC7=C5C=CC=C7	O=C(C1=CC=CC=C1)/N=C/C2=CC=CC3=C2C=CC=C3	SC1=CC=CC=C1C	2.058499317
O=P1(O)OC2=C(C3=CC=CC=C3)C=C4C(C=CC=C4)=C2C5=C(O1)C(C6=CC=CC=C6)=CC7=C5C=CC=C7	O=C(C1=CC=CC=C1)/N=C/C2=CC=CC3=C2C=CC=C3	SC1CCCCC1	0.559297578
O=P1(O)OC2=C(C3=C(F)C=C(OC)C=C3F)C=C4C(C=CC=C4)=[C@]2[C@]5=C(O1)C(C6=C(F)C=C(OC)C=C6F)=CC7=C5C=CC=C7	O=C(C1=CC=CC=C1)/N=C/C2=CC=CC3=C2C=CC=C3	SC1CCCCC1	1.027207628
O=P1(O)OC2=C(C3=C(C)C=C(C)C=C3C)C=C4C(C=CC=C4)=C2C5=C(O1)[C@@]([C@@]6=C(C)C=C(C)C=C6C)=CC7=C5C=CC=C7	O=C(C1=CC=CC=C1)/N=C/C2=CC=CC3=C2C=CC=C3	SC1CCCCC1	1.074990526
O=P1(O)OC2=C(C3=CC(C)=C(OC(C)C)C(C)=C3)C=C4C(C=CC=C4)=C2C5=C(O1)C(C6=CC(C)=C(OC(C)C)C(C)=C6)=CC7=C5C=CC=C7	O=C(C1=CC=CC=C1)/N=C/C2=CC=CC3=C2C=CC=C3	SC1CCCCC1	0.559297578
O=P1(O)OC2=C(C3=CC=C(S(F)(F)(F)(F)F)C=C3)C=C4C(C=CC=C4)=C2C5=C(O1)C(C6=CC=C(S(F)(F)(F)(F)F)C=C6)=CC7=C5C=CC=C7	O=C(C1=CC=CC=C1)/N=C/C2=CC=CC3=C2C=CC=C3	SC1CCCCC1	0.589002233
O=P1(O)OC2=C(C3=CC(C4=CC(C(F)(F)F)=CC(C(F)(F)F)=C4)=CC(C5=CC(C(F)(F)F)=CC(C(F)(F)F)=C5)=C3)C=C6C(C=CC=C6)=C2C7=C(O1)C(C8=CC(C9=CC(C(F)(F)F)=CC(C(F)(F)F)=C9)=CC(C%10=CC(C(F)(F)F)=CC(C(F)(F)F)=C%10)=C8)=CC%11=C7C=CC=C%11	O=C(C1=CC=CC=C1)/N=C/C2=CC=CC3=C2C=CC=C3	SC1CCCCC1	0.820945045
O=P1(O)OC2=C(CC3=CC=C(OC)C=C3)C=C4C(CCCC4)=C2C5=C(O1)C(CC6=CC=C(OC)C=C6)=CC7=C5CCCC7	O=C(C1=CC=CC=C1)/N=C/C2=CC=CC3=C2C=CC=C3	SC1CCCCC1	0.023690626
O=P1(O)OC2=C(CC3=CC(C(F)(F)F)=CC(C(F)(F)F)=C3)C=C4C(CCCC4)=C2C5=C(O1)C(CC6=CC(C(F)(F)F)=CC(C(F)(F)F)=C6)=CC7=C5CCCC7	O=C(C1=CC=CC=C1)/N=C/C2=CC=CC3=C2C=CC=C3	SC1CCCCC1	-0.315171704
O=P1(O)OC2=C(CC3=C(C=CC=C4)C4=CC5=C3C=CC=C5)C=C6C(C=CC=C6)=C2C7=C(O1)C(CC8=C(C=CC=C9)C9=CC%10=C8C=CC=C%10)=CC%11=C7C=CC=C%11	O=C(C1=CC=CC=C1)/N=C/C2=CC=CC3=C2C=CC=C3	SC1CCCCC1	0.473819986
O=P1(O)OC2=C(CC3=CC=C(C(F)(F)F)C=C3C(F)(F)F)C=C4C(C=CC=C4)=C2C5=C(O1)C(CC6=C(C(F)(F)F)C=C(C(F)(F)F)C=C6)=CC7=C5C=CC=C7	O=C(C1=CC=CC=C1)/N=C/C2=CC=CC3=C2C=CC=C3	SC1CCCCC1	0.023690626
O=P1(O)OC2=C([Si](C3=CC=CC=C3)(C)C4=CC=CC=C4)C=C5C(C=CC=C5)=C2C6=C(O1)C([Si](C7=CC=CC=C7)(C8=CC=CC=C8)C)=CC9=C6C=CC=C9	O=C(C1=CC=CC=C1)/N=C/C2=CC=CC3=C2C=CC=C3	SC1CCCCC1	0.240111033
O=P1(O)OC2=C(C3=CC(C(C)(C)C)=CC(C(C)(C)C)=C3)C=C4C(C=CC=C4)=C2C5=C(O1)C(C6=CC(C(C)(C)C)=CC(C(C)(C)C)=C6)=CC7=C5C=CC=C7	O=C(C1=CC=CC=C1)/N=C/C2=CC=CC3=C2C=CC=C3	SC1CCCCC1	0.619408639
O=P1(O)OC2=C(C3=CC(C(C)(C)C)=CC(C(C)(C)C)=C3)C=C4C(CCCC4)=C2C5=C(O1)C(C6=CC(C(C)(C)C)=CC(C(C)(C)C)=C6)=CC7=C5CCCC7	O=C(C1=CC=CC=C1)/N=C/C2=CC=CC3=C2C=CC=C3	SC1CCCCC1	0.619408639
O=P1(O)OC2=C(C3=CC(C4=CC=C(OC)C=C4)=CC(C5=CC=C(OC)C=C5)=C3)C=C6C(C=CC=C6)=C2C7=C(O1)C(C8=CC(C9=CC=C(OC)C=C9)=CC(C%10=CC=C(OC)C=C%10)=C8)=CC%11=C7C=CC=C%11	O=C(C1=CC=CC=C1)/N=C/C2=CC=CC3=C2C=CC=C3	SC1CCCCC1	0.938987334
O=P1(O)OC2=C(Br)C=C3C(C=CC=C3)=C2C4=C(O1)C(Br)=CC5=CC=CC=C54	O=C(C1=CC=CC=C1)/N=C/C2=CC=CC3=C2C=CC=C3	SC1CCCCC1	0.023690626
O=P1(O)OC2=C(Br)C=C3C(CCCC3)=C2C4=C(O1)C(Br)=CC5=C4CCCC5	O=C(C1=CC=CC=C1)/N=C/C2=CC=CC3=C2C=CC=C3	SC1CCCCC1	0
O=P1(O)OC2=C([Si](C3=CC=CC=C3)(C4=CC=CC=C4)C5=CC=CC=C5)C=C6C(C=CC=C6)=C2C7=C(O1)C([Si](C8=CC=CC=C8)(C9=CC=CC=C9)C%10=CC=CC=C%10)=CC%11=C7C=CC=C%11	O=C(C1=CC=CC=C1)/N=C/C2=CC=CC3=C2C=CC=C3	SC1CCCCC1	0.047400225
O=P1(O)OC2=C([Si](C3=CC=CC=C3)(C4=CC=CC=C4)C5=CC=CC=C5)C=C6C(CCCC6)=C2C7=C(O1)C([Si](C8=CC=CC=C8)(C9=CC=CC=C9)C%10=CC=CC=C%10)=CC%11=C7CCCC%11	O=C(C1=CC=CC=C1)/N=C/C2=CC=CC3=C2C=CC=C3	SC1CCCCC1	0.047400225
O=P1(O)OC2=C([Si](C3=CC=C(C(C)(C)C)C=C3)(C4=CC=C(C(C)(C)C)C=C4)C5=CC=C(C(C)(C)C)C=C5)C=C6C(CCCC6)=C2C7=C(O1)C([Si](C8=CC=C(C(C)(C)C)C=C8)(C9=CC=C(C(C)(C)C)C=C9)C%10=CC=C(C(C)(C)C)C=C%10)=CC%11=C7CCCC%11	O=C(C1=CC=CC=C1)/N=C/C2=CC=CC3=C2C=CC=C3	SC1CCCCC1	-0.023690626
O=P1(O)OC2=C(C3=CC=C(C4=CC(C(F)(F)F)=CC(C(F)(F)F)=C4)C=C3)C=C5C(C=CC=C5)=C2C6=C(O1)C(C7=CC=C(C8=CC(C(F)(F)F)=CC(C(F)(F)F)=C8)C=C7)=CC9=C6C=CC=C9	O=C(C1=CC=CC=C1)/N=C/C2=CC=CC3=C2C=CC=C3	SC1CCCCC1	0.589002233
O=P1(O)OC2=C(C3=CC(C4=C(C)C=C(C)C=C4C)=CC(C5=C(C)C=C(C)C=C5C)=C3)C=C6C(CCCC6)=C2C7=C(O1)C(C8=CC(C9=C(C)C=C(C)C=C9C)=CC(C%10=C(C)C=C(C)C=C%10C)=C8)=CC%11=C7CCCC%11	O=C(C1=CC=CC=C1)/N=C/C2=CC=CC3=C2C=CC=C3	SC1CCCCC1	0.784603173
O=P1(O)OC2=C(CC)C=C3C(CCCC3)=C2C4=C(O1)C(CC)=CC5=C4CCCC5	O=C(C1=CC=CC=C1)/N=C/C2=CC=CC3=C2C=CC=C3	SC1CCCCC1	0.142812956
O=P1(O)OC2=C(C3=C(C=CC=C4)C4=C(C5=CC(C=CC=C6)=C6C=C5)C7=C3C=CC=C7)C=C8C(C=CC=C8)=[C@]2[C@]9=C(O1)C(C%10=C(C=CC=C%11)C%11=C(C%12=CC=C(C=CC=C%13)C%13=C%12)C%14=C%10C=CC=C%14)=CC%15=C9C=CC=C%15	O=C(C1=CC=CC=C1)/N=C/C2=CC=CC3=C2C=CC=C3	SC1CCCCC1	1.17989059
O=P1(O)OC2=[C@]([C@]3=C(Cl)C=C(Cl)C=C3Cl)C=C4C(CCCC4)=[C@]2[C@]5=C(O1)C(C6=C(Cl)C=C(Cl)C=C6Cl)=CC7=C5CCCC7	O=C(C1=CC=CC=C1)/N=C/C2=CC=CC3=C2C=CC=C3	SC1CCCCC1	1.125722444
O=P1(O)OC2=C(C3=CC=C(OC)C=C3)C=C4C(C=CC=C4)=C2C5=C(O1)C(C6=CC=C(OC)C=C6)=CC7=C5C=CC=C7	O=C(C1=CC=CC=C1)/N=C/C2=CC=CC3=C2C=CC=C3	SC1CCCCC1	0.501758501
O=P1(O)OC2=C(C3=C(OCC)C=CC(C)=C3)C=C4C(C=CC=C4)=C2C5=C(O1)C(C6=CC(C)=CC=C6OCC)=CC7=C5C=CC=C7	O=C(C1=CC=CC=C1)/N=C/C2=CC=CC3=C2C=CC=C3	SC1CCCCC1	0.981980567
O=P1(O)OC2=C(C3=CC(COC)=CC=C3)C=C4C(C=CC=C4)=C2C5=C(O1)C(C6=CC=CC(COC)=C6)=CC7=C5C=CC=C7	O=C(C1=CC=CC=C1)/N=C/C2=CC=CC3=C2C=CC=C3	SC1CCCCC1	0.589002233
O=P1(O)OC2=C(C3=CC(COC)=CC=C3)C=C4C(CCCC4)=C2C5=C(O1)C(C6=CC=CC(COC)=C6)=CC7=C5CCCC7	O=C(C1=CC=CC=C1)/N=C/C2=CC=CC3=C2C=CC=C3	SC1CCCCC1	0.501758501
O=P1(O)OC2=C(C3=CC=C(C)C=C3)C=C4C(C=CC=C4)=C2C5=C(O1)C(C6=CC=C(C)C=C6)=CC7=C5C=CC=C7	O=C(C1=CC=CC=C1)/N=C/C2=CC=CC3=C2C=CC=C3	SC1CCCCC1	0.559297578
O=P1(O)OC2=C(C3=C(OC(F)(F)F)C=CC=C3)C=C4C(C=CC=C4)=C2C5=C(O1)C(C6=CC=CC=C6OC(F)(F)F)=CC7=C5C=CC=C7	O=C(C1=CC=CC=C1)/N=C/C2=CC=CC3=C2C=CC=C3	SC1CCCCC1	0.501758501
O=P1(O)OC2=C(C3=C(C=CC=C4)C4=CC5=C3C=CC=C5)C=C6C(C=CC=C6)=C2C7=C(O1)[C@@]([C@@]8=C(C=CC=C9)C9=CC%10=C8C=CC=C%10)=CC%11=C7C=CC=C%11	O=C(C1=CC=CC=C1)/N=C/C2=CC=CC3=C2C=CC=C3	SC1CCCCC1	1.074990526
O=P1(O)OC2=C(C3=CC=C(C(C)(C)C)C=C3)C=C4C(C=CC=C4)=C2C5=C(O1)C(C6=CC=C(C(C)(C)C)C=C6)=CC7=C5C=CC=C7	O=C(C1=CC=CC=C1)/N=C/C2=CC=CC3=C2C=CC=C3	SC1CCCCC1	0.446373616
O=P1(O)OC2=C(C3=C(C4=CC(C=CC=C5)=C5C=C4)C=CC=C3)C=C6C(CCCC6)=C2C7=C(O1)C(C8=CC=CC=C8C9=CC=C(C=CC=C%10)C%10=C9)=CC%11=C7CCCC%11	O=C(C1=CC=CC=C1)/N=C/C2=CC=CC3=C2C=CC=C3	SC1CCCCC1	0.650583556
O=P1(O)OC2=C(C3=CC(C4=CC(C=CC=C5)=C5C=C4)=CC=C3)C=C6C(C=CC=C6)=C2C7=C(O1)C(C8=CC=CC(C9=CC=C(C=CC=C%10)C%10=C9)=C8)=CC%11=C7C=CC=C%11	O=C(C1=CC=CC=C1)/N=C/C2=CC=CC3=C2C=CC=C3	SC1CCCCC1	0.589002233
O=P1(O)OC2=C(C3=CC=C(C4=CC=C(C=CC=C5)C5=C4)C=C3)C=C6C(C=CC=C6)=C2C7=C(O1)C(C8=CC=C(C9=CC(C=CC=C%10)=C%10C=C9)C=C8)=CC%11=C7C=CC=C%11	O=C(C1=CC=CC=C1)/N=C/C2=CC=CC3=C2C=CC=C3	SC1CCCCC1	0.501758501
O=P1(O)OC2=C(C3=CC=C(C4CCCCC4)C=C3)C=C5C(CCCC5)=C2C6=C(O1)C(C7=CC=C(C8CCCCC8)C=C7)=CC9=C6CCCC9	O=C(C1=CC=CC=C1)/N=C/C2=CC=CC3=C2C=CC=C3	SC1CCCCC1	0.619408639
O=P1(O)OC2=C(C3=C(OC)C=CC=C3OC)C=C4C(C=CC=C4)=C2C5=C(O1)[C@@]([C@@]6=C(OC)C=CC=C6OC)=CC7=C5C=CC=C7	O=C(C1=CC=CC=C1)/N=C/C2=CC=CC3=C2C=CC=C3	SC1CCCCC1	1.152342057
O=P1(O)OC2=C(C3=CC(C(F)(F)F)=CC(C(F)(F)F)=C3)C=C4C(C=CC=C4)=C2C5=C(O1)C(C6=CC(C(F)(F)F)=CC(C(F)(F)F)=C6)=CC7=C5C=CC=C7	O=C(C1=CC=CC=C1)/N=C/C2=CC=CC3=C2C=CC=C3	SC1CCCCC1	0.406036647
O=P1(O)OC2=C(C3=CC(C(F)(F)F)=CC(C(F)(F)F)=C3)C=C4C(CCCC4)=C2C5=C(O1)C(C6=CC(C(F)(F)F)=CC(C(F)(F)F)=C6)=CC7=C5CCCC7	O=C(C1=CC=CC=C1)/N=C/C2=CC=CC3=C2C=CC=C3	SC1CCCCC1	0.682601444
O=P1(O)OC2=C(C3=C(C(C)C)C=C(C(C)C)C=C3C(C)C)C=C4C(C=CC=C4)=C2C5=C(O1)[C@@]([C@@]6=C(C(C)C)C=C(C(C)C)C=C6C(C)C)=CC7=C5C=CC=C7	O=C(C1=CC=CC=C1)/N=C/C2=CC=CC3=C2C=CC=C3	SC1CCCCC1	1.743657522
O=P1(O)OC2=C(C3=C(C4CCCCC4)C=C(C5CCCCC5)C=C3C6CCCCC6)C=C7C(C=CC=C7)=C2C8=C(O1)[C@@]([C@@]9=C(C%10CCCCC%10)C=C(C%11CCCCC%11)C=C9C%12CCCCC%12)=CC%13=C8C=CC=C%13	O=C(C1=CC=CC=C1)/N=C/C2=CC=CC3=C2C=CC=C3	SC1CCCCC1	1.743657522
O=P1(O)OC2=C(C3=C(C(C)C)C=C(C4=CC=C(C(C)(C)C)C=C4)C=C3C(C)C)C=C5C(C=CC=C5)=[C@]2[C@]6=C(O1)C(C7=C(C(C)C)C=C(C8=CC=C(C(C)(C)C)C=C8)C=C7C(C)C)=CC9=C6C=CC=C9	O=C(C1=CC=CC=C1)/N=C/C2=CC=CC3=C2C=CC=C3	SC1CCCCC1	1.446325365
O=P1(O)OC2=C(C3=C(C=CC4=CC=CC(C=C5)=C46)C6=C5C=C3)C=C7C(C=CC=C7)=C2C8=C(O1)C(C9=CC=C(C=C%10)C%11=C9C=CC%12=CC=CC%10=C%11%12)=CC%13=C8C=CC=C%13	O=C(C1=CC=CC=C1)/N=C/C2=CC=CC3=C2C=CC=C3	SC1CCCCC1	1.743657522
