# Supplementary material for: Reaction performance prediction with an extrapolative and interpretable graph model based on chemical knowledge
Source: Nat Commun. 2023 Jun 15;14:3569. doi: 10.1038/s41467-023-39283-x (PMC10272164; doi:10.1038/s41467-023-39283-x)
Supplement: Supplementary file 4 — Source Data [file 41467_2023_39283_MOESM4_ESM.zip › Source Data/data3.csv]

	Reactant SMILES	Product SMILES	Solvent SMILES	Additive SMILES	Metal	Ligand SMILES	Catalyst SMILES(RDKit)	Pressure/atm	Temperature/C	S/C	Conv.	Yield	ddG	ee	Scaffold type	Multi-scaffold type	Dihedral Tag	Match Pattern	Match Pattern Back	Match Index	Olefin Type	DOI
1686	COC(=O)/C=C(/C)NC(C)=O	COC(=O)C[C@@H](C)NC(C)=O	CCOC(C)=O		Rh	C[C@@H](Np1oc2ccc3ccccc3c2c2c(ccc3ccccc32)o1)c1ccccc1	C[C@@H](Np1([Rh+]p2(N[C@H](C)c3ccccc3)->oc3ccc4ccccc4c3c3c(ccc4ccccc43)o2)->oc2ccc3ccccc3c2c2c(ccc3ccccc32)o1)c1ccccc1	1.0	25.0	100.0	0.88		0.03553905	0.03	binol type	['binol type', 'single P type']	-1	[#15]1->,:[#8]-,:[#6]-,:[#6]-,:[#6]-,:[#6]-,:[#8]-,:1		[2,6]	tri-sub	10.1039/b714519e
1687	COC(=O)/C=C(/C)NC(C)=O	COC(=O)C[C@@H](C)NC(C)=O	ClCCl		Rh	C[C@@H](Np1oc2ccc3ccccc3c2c2c(ccc3ccccc32)o1)c1ccccc1	C[C@@H](Np1([Rh+]p2(N[C@H](C)c3ccccc3)->oc3ccc4ccccc4c3c3c(ccc4ccccc43)o2)->oc2ccc3ccccc3c2c2c(ccc3ccccc32)o1)c1ccccc1	1.0	25.0	100.0	0.98		0.24009199	0.2	binol type	['binol type', 'single P type']	-1	[#15]1->,:[#8]-,:[#6]-,:[#6]-,:[#6]-,:[#6]-,:[#8]-,:1		[2,6]	tri-sub	10.1039/b714519e
1688	COC(=O)/C=C(/C)NC(C)=O	COC(=O)C[C@@H](C)NC(C)=O	ClCCl		Rh	C[C@@H](Np1oc2ccc3ccccc3c2c2c(ccc3ccccc32)o1)c1ccccc1	C[C@@H](Np1([Rh+]p2(N[C@H](C)c3ccccc3)->oc3ccc4ccccc4c3c3c(ccc4ccccc43)o2)->oc2ccc3ccccc3c2c2c(ccc3ccccc32)o1)c1ccccc1	1.0	25.0	100.0	0.4		0.6040658	0.47	binol type	['binol type', 'single P type']	-1	[#15]1->,:[#8]-,:[#6]-,:[#6]-,:[#6]-,:[#6]-,:[#8]-,:1		[2,6]	tri-sub	10.1039/b714519e
3214	C=C(NC(C)=O)C(=O)OC	COC(=O)[C@@H](C)NC(C)=O	ClCCl		Rh	c1ccc(Op2oc3ccc4ccccc4c3c3c(ccc4ccccc43)o2)cc1	c1ccc(Op2([Rh+]p3(Oc4ccccc4)->oc4ccc5ccccc5c4c4c(ccc5ccccc54)o3)->oc3ccc4ccccc4c3c3c(ccc4ccccc43)o2)cc1	1.0	25.0	100.0	1.0		1.44621066	0.84	binol type	['binol type', 'single P type']	1	[#15]1->,:[#8]-,:[#6]-,:[#6]-,:[#6]-,:[#6]-,:[#8]-,:1		[2,6]	di-sub	10.1002/chem.201102018
3215	C=C(NC(C)=O)C(=O)OC	COC(=O)[C@@H](C)NC(C)=O	ClCCl		Rh	c1ccc(COp2oc3ccc4ccccc4c3c3c(ccc4ccccc43)o2)cc1	c1ccc(COp2([Rh+]p3(OCc4ccccc4)->oc4ccc5ccccc5c4c4c(ccc5ccccc54)o3)->oc3ccc4ccccc4c3c3c(ccc4ccccc43)o2)cc1	1.0	25.0	100.0	1.0		1.74351924	0.9	binol type	['binol type', 'single P type']	1	[#15]1->,:[#8]-,:[#6]-,:[#6]-,:[#6]-,:[#6]-,:[#8]-,:1		[2,6]	di-sub	10.1002/chem.201201032
3223	COC(=O)/C(=C/c1ccccc1)NC(C)=O	COC(=O)[C@@H](Cc1ccccc1)NC(C)=O	ClCCl		Rh	c1ccc(Op2oc3ccc4ccccc4c3c3c(ccc4ccccc43)o2)cc1	c1ccc(Op2([Rh+]p3(Oc4ccccc4)->oc4ccc5ccccc5c4c4c(ccc5ccccc54)o3)->oc3ccc4ccccc4c3c3c(ccc4ccccc43)o2)cc1	1.0	25.0	100.0	0.25		1.0998727	0.73	binol type	['binol type', 'single P type']	1	[#15]1->,:[#8]-,:[#6]-,:[#6]-,:[#6]-,:[#6]-,:[#8]-,:1		[2,6]	tri-sub	10.1002/chem.201102018
3225	COC(=O)/C(=C/c1ccccc1)NC(C)=O	COC(=O)[C@@H](Cc1ccccc1)NC(C)=O	ClCCl		Rh	c1ccc(COp2oc3ccc4ccccc4c3c3c(ccc4ccccc43)o2)cc1	c1ccc(COp2([Rh+]p3(OCc4ccccc4)->oc4ccc5ccccc5c4c4c(ccc5ccccc54)o3)->oc3ccc4ccccc4c3c3c(ccc4ccccc43)o2)cc1	1.0	25.0	100.0	1.0		1.40708549	0.83	binol type	['binol type', 'single P type']	1	[#15]1->,:[#8]-,:[#6]-,:[#6]-,:[#6]-,:[#6]-,:[#8]-,:1		[2,6]	tri-sub	10.1002/chem.201201032
4084	COC(=O)/C(=C/c1ccccc1)NC(C)=O	COC(=O)[C@@H](Cc1ccccc1)NC(C)=O	CO		Rh	CN(C)p1oc2ccc3ccccc3c2c2c(ccc3ccccc32)o1	CN(C)p1([Rh+]p2(N(C)C)->oc3ccc4ccccc4c3c3c(ccc4ccccc43)o2)->oc2ccc3ccccc3c2c2c(ccc3ccccc32)o1	1.0	25.0	100.0			1.02712616	0.7	binol type	['binol type', 'single P type']	1				tri-sub	10.1002/adsc.200390026
4085	COC(=O)/C(=C/c1ccccc1)NC(C)=O	COC(=O)[C@@H](Cc1ccccc1)NC(C)=O	ClCCl		Rh	CN(C)p1oc2ccc3ccccc3c2c2c(ccc3ccccc32)o1	CN(C)p1([Rh+]p2(N(C)C)->oc3ccc4ccccc4c3c3c(ccc4ccccc43)o2)->oc2ccc3ccccc3c2c2c(ccc3ccccc32)o1	1.0	25.0	100.0	0.99		2.16934032	0.95	binol type	['binol type', 'single P type']	1				tri-sub	10.1002/adsc.200390026
4087	COC(=O)/C(=C/c1ccccc1)NC(C)=O	COC(=O)[C@@H](Cc1ccccc1)NC(C)=O	CCOC(C)=O		Rh	CN(C)p1oc2ccc3ccccc3c2c2c(ccc3ccccc32)o1	CN(C)p1([Rh+]p2(N(C)C)->oc3ccc4ccccc4c3c3c(ccc4ccccc43)o2)->oc2ccc3ccccc3c2c2c(ccc3ccccc32)o1	1.0	25.0	100.0	0.99		2.16934032	0.95	binol type	['binol type', 'single P type']	1				tri-sub	10.1002/adsc.200390026
4088	COC(=O)/C(=C/c1ccccc1)NC(C)=O	COC(=O)[C@@H](Cc1ccccc1)NC(C)=O	C1CCOC1		Rh	CN(C)p1oc2ccc3ccccc3c2c2c(ccc3ccccc32)o1	CN(C)p1([Rh+]p2(N(C)C)->oc3ccc4ccccc4c3c3c(ccc4ccccc43)o2)->oc2ccc3ccccc3c2c2c(ccc3ccccc32)o1	1.0	25.0	100.0	0.99		1.96399716	0.93	binol type	['binol type', 'single P type']	1				tri-sub	10.1002/adsc.200390026
4089	COC(=O)/C(=C/c1ccccc1)NC(C)=O	COC(=O)[C@@H](Cc1ccccc1)NC(C)=O	CC(C)=O		Rh	CN(C)p1oc2ccc3ccccc3c2c2c(ccc3ccccc32)o1	CN(C)p1([Rh+]p2(N(C)C)->oc3ccc4ccccc4c3c3c(ccc4ccccc43)o2)->oc2ccc3ccccc3c2c2c(ccc3ccccc32)o1	1.0	25.0	100.0	0.99		1.88185187	0.92	binol type	['binol type', 'single P type']	1				tri-sub	10.1002/adsc.200390026
4090	COC(=O)/C(=C/c1ccccc1)NC(C)=O	COC(=O)[C@@H](Cc1ccccc1)NC(C)=O	CCCOCCO		Rh	CN(C)p1oc2ccc3ccccc3c2c2c(ccc3ccccc32)o1	CN(C)p1([Rh+]p2(N(C)C)->oc3ccc4ccccc4c3c3c(ccc4ccccc43)o2)->oc2ccc3ccccc3c2c2c(ccc3ccccc32)o1	1.0	25.0	100.0			1.20835316	0.77	binol type	['binol type', 'single P type']	1				tri-sub	10.1002/adsc.200390026
4091	COC(=O)/C(=C/c1ccccc1)NC(C)=O	COC(=O)[C@@H](Cc1ccccc1)NC(C)=O	ClCCl		Rh	CN(C)p1oc2ccc3ccccc3c2c2c(ccc3ccccc32)o1	CN(C)p1([Rh+]p2(N(C)C)->oc3ccc4ccccc4c3c3c(ccc4ccccc43)o2)->oc2ccc3ccccc3c2c2c(ccc3ccccc32)o1	1.0	25.0	20.0		1.0	2.16934032	0.95	binol type	['binol type', 'single P type']	-1	[#15]1->,:[#8]-,:[#6]-,:[#6]-,:[#6]-,:[#6]-,:[#8]-,:1		[2,6]	tri-sub	10.1002/adsc.200390026
4098	COC(=O)/C(=C/c1ccccc1)NC(C)=O	COC(=O)[C@@H](Cc1ccccc1)NC(C)=O	CCOC(C)=O		Rh	CN(C)p1oc2ccc3ccccc3c2c2c(ccc3ccccc32)o1	CN(C)p1([Rh+]p2(N(C)C)->oc3ccc4ccccc4c3c3c(ccc4ccccc43)o2)->oc2ccc3ccccc3c2c2c(ccc3ccccc32)o1	1.0	25.0	20.0	0.99		2.30450133	0.96	binol type	['binol type', 'single P type']	1				tri-sub	10.1002/adsc.200390026
4120	COC(=O)/C(=C/c1ccccc1)NC(C)=O	COC(=O)[C@@H](Cc1ccccc1)NC(C)=O	ClCCl		Rh	CN(C)p1oc2ccc3ccccc3c2c2c(ccc3ccccc32)o1	CN(C)p1([Rh+]p2(N(C)C)->oc3ccc4ccccc4c3c3c(ccc4ccccc43)o2)->oc2ccc3ccccc3c2c2c(ccc3ccccc32)o1	1.0	25.0	20.0	1.0		3.13437597	0.99	binol type	['binol type', 'single P type']	1	[#15]1->,:[#8]-,:[#6]-,:[#6]-,:[#6]-,:[#6]-,:[#8]-,:1		[2,6]	tri-sub	10.1016/S0957-4166(03)00253-2
4393	C=C(NC(C)=O)c1ccccc1	CC(=O)NC(C)c1ccccc1	ClCCl		Rh	c1ccc(COp2oc3ccc4ccccc4c3c3c(ccc4ccccc43)o2)cc1	c1ccc(COp2([Rh+]p3(OCc4ccccc4)->oc4ccc5ccccc5c4c4c(ccc5ccccc54)o3)->oc3ccc4ccccc4c3c3c(ccc4ccccc43)o2)cc1	1.0	25.0	250.0			1.76893686	0.9	binol type	['binol type', 'single P type']	1	[#15]1->,:[#8]-,:[#6]-,:[#6]-,:[#6]-,:[#6]-,:[#8]-,:1		[2,6]	di-sub	10.1002/anie.200501798
5179	COC(=O)/C(=C/c1ccccc1)NC(C)=O	COC(=O)[C@@H](Cc1ccccc1)NC(C)=O	CO		Rh	CN(C)p1oc2ccc3ccccc3c2c2c(ccc3ccccc32)o1	CN(C)p1([Rh+]p2(N(C)C)->oc3ccc4ccccc4c3c3c(ccc4ccccc43)o2)->oc2ccc3ccccc3c2c2c(ccc3ccccc32)o1	1.0	25.0	20.0		1.0	1.02712616	0.7	binol type	['binol type', 'single P type']	-1	[#15]1->,:[#8]-,:[#6]-,:[#6]-,:[#6]-,:[#6]-,:[#8]-,:1		[2,6]	tri-sub	10.1002/adsc.200390026
5180	COC(=O)/C(=C/c1ccccc1)NC(C)=O	COC(=O)[C@@H](Cc1ccccc1)NC(C)=O	ClCCl		Rh	CN(C)p1oc2ccc3ccccc3c2c2c(ccc3ccccc32)o1	CN(C)p1([Rh+]p2(N(C)C)->oc3ccc4ccccc4c3c3c(ccc4ccccc43)o2)->oc2ccc3ccccc3c2c2c(ccc3ccccc32)o1	1.0	25.0	20.0		1.0	2.16934032	0.95	binol type	['binol type', 'single P type']	-1	[#15]1->,:[#8]-,:[#6]-,:[#6]-,:[#6]-,:[#6]-,:[#8]-,:1		[2,6]	tri-sub	10.1002/adsc.200390026
5182	COC(=O)/C(=C/c1ccccc1)NC(C)=O	COC(=O)[C@@H](Cc1ccccc1)NC(C)=O	CCOC(C)=O		Rh	CN(C)p1oc2ccc3ccccc3c2c2c(ccc3ccccc32)o1	CN(C)p1([Rh+]p2(N(C)C)->oc3ccc4ccccc4c3c3c(ccc4ccccc43)o2)->oc2ccc3ccccc3c2c2c(ccc3ccccc32)o1	1.0	25.0	20.0		1.0	2.16934032	0.95	binol type	['binol type', 'single P type']	-1	[#15]1->,:[#8]-,:[#6]-,:[#6]-,:[#6]-,:[#6]-,:[#8]-,:1		[2,6]	tri-sub	10.1002/adsc.200390026
5183	COC(=O)/C(=C/c1ccccc1)NC(C)=O	COC(=O)[C@@H](Cc1ccccc1)NC(C)=O	C1CCOC1		Rh	CN(C)p1oc2ccc3ccccc3c2c2c(ccc3ccccc32)o1	CN(C)p1([Rh+]p2(N(C)C)->oc3ccc4ccccc4c3c3c(ccc4ccccc43)o2)->oc2ccc3ccccc3c2c2c(ccc3ccccc32)o1	1.0	25.0	20.0		1.0	1.96399716	0.93	binol type	['binol type', 'single P type']	-1	[#15]1->,:[#8]-,:[#6]-,:[#6]-,:[#6]-,:[#6]-,:[#8]-,:1		[2,6]	tri-sub	10.1002/adsc.200390026
5184	COC(=O)/C(=C/c1ccccc1)NC(C)=O	COC(=O)[C@@H](Cc1ccccc1)NC(C)=O	CC(C)=O		Rh	CN(C)p1oc2ccc3ccccc3c2c2c(ccc3ccccc32)o1	CN(C)p1([Rh+]p2(N(C)C)->oc3ccc4ccccc4c3c3c(ccc4ccccc43)o2)->oc2ccc3ccccc3c2c2c(ccc3ccccc32)o1	1.0	25.0	20.0		1.0	1.88185187	0.92	binol type	['binol type', 'single P type']	-1	[#15]1->,:[#8]-,:[#6]-,:[#6]-,:[#6]-,:[#6]-,:[#8]-,:1		[2,6]	tri-sub	10.1002/adsc.200390026
5185	COC(=O)/C(=C/c1ccccc1)NC(C)=O	COC(=O)[C@@H](Cc1ccccc1)NC(C)=O	CCCOCCO		Rh	CN(C)p1oc2ccc3ccccc3c2c2c(ccc3ccccc32)o1	CN(C)p1([Rh+]p2(N(C)C)->oc3ccc4ccccc4c3c3c(ccc4ccccc43)o2)->oc2ccc3ccccc3c2c2c(ccc3ccccc32)o1	1.0	25.0	20.0		1.0	1.20835316	0.77	binol type	['binol type', 'single P type']	-1	[#15]1->,:[#8]-,:[#6]-,:[#6]-,:[#6]-,:[#6]-,:[#8]-,:1		[2,6]	tri-sub	10.1002/adsc.200390026
5186	COC(=O)/C(=C/c1ccccc1)NC(C)=O	COC(=O)[C@@H](Cc1ccccc1)NC(C)=O	ClCCl		Rh	CN(C)p1oc2ccc3ccccc3c2c2c(ccc3ccccc32)o1	CN(C)p1([Rh+]p2(N(C)C)->oc3ccc4ccccc4c3c3c(ccc4ccccc43)o2)->oc2ccc3ccccc3c2c2c(ccc3ccccc32)o1	1.0	25.0	20.0		1.0	2.16934032	0.95	binol type	['binol type', 'single P type']	-1	[#15]1->,:[#8]-,:[#6]-,:[#6]-,:[#6]-,:[#6]-,:[#8]-,:1		[2,6]	tri-sub	10.1002/adsc.200390026
5193	COC(=O)/C(=C/c1ccccc1)NC(C)=O	COC(=O)[C@@H](Cc1ccccc1)NC(C)=O	ClCCl		Rh	CN(C)p1oc2ccc3ccccc3c2c2c(ccc3ccccc32)o1	CN(C)p1([Rh+]p2(N(C)C)->oc3ccc4ccccc4c3c3c(ccc4ccccc43)o2)->oc2ccc3ccccc3c2c2c(ccc3ccccc32)o1	1.0	25.0	20.0		1.0	2.30450133	0.96	binol type	['binol type', 'single P type']	-1	[#15]1->,:[#8]-,:[#6]-,:[#6]-,:[#6]-,:[#6]-,:[#8]-,:1		[2,6]	tri-sub	10.1002/adsc.200390026
5216	C=C(NC(C)=O)C(=O)O	CC[C@@H](NC(C)=O)C(=O)O	CCOC(C)=O		Rh	CN(C)p1oc2ccc3ccccc3c2c2c(ccc3ccccc32)o1	CN(C)p1([Rh+]p2(N(C)C)->oc3ccc4ccccc4c3c3c(ccc4ccccc43)o2)->oc2ccc3ccccc3c2c2c(ccc3ccccc32)o1	1.0	25.0	20.0		1.0	3.13437597	0.99	binol type	['binol type', 'single P type']	-1	[#15]1->,:[#8]-,:[#6]-,:[#6]-,:[#6]-,:[#6]-,:[#8]-,:1		[2,6]	di-sub	10.1002/adsc.200390026
5425	COC(=O)/C(=C/c1ccccc1)NC(C)=O	COC(=O)[C@@H](Cc1ccccc1)NC(C)=O	ClCCl		Rh	CN(C)p1oc2ccc3ccccc3c2c2c(ccc3ccccc32)o1	CN(C)p1([Rh+]p2(N(C)C)->oc3ccc4ccccc4c3c3c(ccc4ccccc43)o2)->oc2ccc3ccccc3c2c2c(ccc3ccccc32)o1	1.0	25.0	20.0		1.0	2.16934032	0.95	binol type	['binol type', 'single P type']	-1	[#15]1->,:[#8]-,:[#6]-,:[#6]-,:[#6]-,:[#6]-,:[#8]-,:1		[2,6]	tri-sub	10.1002/adsc.200390026
5426	COC(=O)/C(=C/c1ccccc1)NC(C)=O	COC(=O)[C@@H](Cc1ccccc1)NC(C)=O	ClCCCl		Rh	CN(C)p1oc2ccc3ccccc3c2c2c(ccc3ccccc32)o1	CN(C)p1([Rh+]p2(N(C)C)->oc3ccc4ccccc4c3c3c(ccc4ccccc43)o2)->oc2ccc3ccccc3c2c2c(ccc3ccccc32)o1	1.0	25.0	20.0	1.0		1.68395754	0.89	binol type	['binol type', 'single P type']	-1	[#15]1->,:[#8]-,:[#6]-,:[#6]-,:[#6]-,:[#6]-,:[#8]-,:1		[2,6]	tri-sub	10.1021/ja002507f
5427	COC(=O)/C(=C/c1ccccc1)NC(C)=O	COC(=O)[C@@H](Cc1ccccc1)NC(C)=O	CO		Rh	CN(C)p1oc2ccc3ccccc3c2c2c(ccc3ccccc32)o1	CN(C)p1([Rh+]p2(N(C)C)->oc3ccc4ccccc4c3c3c(ccc4ccccc43)o2)->oc2ccc3ccccc3c2c2c(ccc3ccccc32)o1	1.0	25.0	20.0	1.0		1.15225067	0.75	binol type	['binol type', 'single P type']	-1	[#15]1->,:[#8]-,:[#6]-,:[#6]-,:[#6]-,:[#6]-,:[#8]-,:1		[2,6]	tri-sub	10.1021/ja002507f
5428	COC(=O)/C(=C/c1ccccc1)NC(C)=O	COC(=O)[C@@H](Cc1ccccc1)NC(C)=O	CCCCOCCO		Rh	CN(C)p1oc2ccc3ccccc3c2c2c(ccc3ccccc32)o1	CN(C)p1([Rh+]p2(N(C)C)->oc3ccc4ccccc4c3c3c(ccc4ccccc43)o2)->oc2ccc3ccccc3c2c2c(ccc3ccccc32)o1	1.0	25.0	20.0	1.0		1.20835316	0.77	binol type	['binol type', 'single P type']	-1	[#15]1->,:[#8]-,:[#6]-,:[#6]-,:[#6]-,:[#6]-,:[#8]-,:1		[2,6]	tri-sub	10.1021/ja002507f
5429	COC(=O)/C(=C/c1ccccc1)NC(C)=O	COC(=O)[C@@H](Cc1ccccc1)NC(C)=O	C1CCOC1		Rh	CN(C)p1oc2ccc3ccccc3c2c2c(ccc3ccccc32)o1	CN(C)p1([Rh+]p2(N(C)C)->oc3ccc4ccccc4c3c3c(ccc4ccccc43)o2)->oc2ccc3ccccc3c2c2c(ccc3ccccc32)o1	1.0	25.0	20.0		1.0	1.96399716	0.93	binol type	['binol type', 'single P type']	-1	[#15]1->,:[#8]-,:[#6]-,:[#6]-,:[#6]-,:[#6]-,:[#8]-,:1		[2,6]	tri-sub	10.1002/adsc.200390026
5430	COC(=O)/C(=C/c1ccccc1)NC(C)=O	COC(=O)[C@@H](Cc1ccccc1)NC(C)=O	CC(C)=O		Rh	CN(C)p1oc2ccc3ccccc3c2c2c(ccc3ccccc32)o1	CN(C)p1([Rh+]p2(N(C)C)->oc3ccc4ccccc4c3c3c(ccc4ccccc43)o2)->oc2ccc3ccccc3c2c2c(ccc3ccccc32)o1	1.0	25.0	20.0		1.0	1.88185187	0.92	binol type	['binol type', 'single P type']	-1	[#15]1->,:[#8]-,:[#6]-,:[#6]-,:[#6]-,:[#6]-,:[#8]-,:1		[2,6]	tri-sub	10.1002/adsc.200390026
5431	COC(=O)/C(=C/c1ccccc1)NC(C)=O	COC(=O)[C@@H](Cc1ccccc1)NC(C)=O	CCOC(C)=O		Rh	CN(C)p1oc2ccc3ccccc3c2c2c(ccc3ccccc32)o1	CN(C)p1([Rh+]p2(N(C)C)->oc3ccc4ccccc4c3c3c(ccc4ccccc43)o2)->oc2ccc3ccccc3c2c2c(ccc3ccccc32)o1	1.0	25.0	20.0	1.0		1.96399716	0.93	binol type	['binol type', 'single P type']	-1	[#15]1->,:[#8]-,:[#6]-,:[#6]-,:[#6]-,:[#6]-,:[#8]-,:1		[2,6]	tri-sub	10.1021/ja002507f
5432	COC(=O)/C(=C/c1ccccc1)NC(C)=O	COC(=O)[C@@H](Cc1ccccc1)NC(C)=O	COC(C)=O		Rh	CN(C)p1oc2ccc3ccccc3c2c2c(ccc3ccccc32)o1	CN(C)p1([Rh+]p2(N(C)C)->oc3ccc4ccccc4c3c3c(ccc4ccccc43)o2)->oc2ccc3ccccc3c2c2c(ccc3ccccc32)o1	1.0	25.0	20.0	0.99		2.16934032	0.95	binol type	['binol type', 'single P type']	-1	[#15]1->,:[#8]-,:[#6]-,:[#6]-,:[#6]-,:[#6]-,:[#8]-,:1		[2,6]	tri-sub	10.1021/ja002507f
5433	COC(=O)/C(=C/c1ccccc1)NC(C)=O	COC(=O)[C@@H](Cc1ccccc1)NC(C)=O	Cc1ccccc1		Rh	CN(C)p1oc2ccc3ccccc3c2c2c(ccc3ccccc32)o1	CN(C)p1([Rh+]p2(N(C)C)->oc3ccc4ccccc4c3c3c(ccc4ccccc43)o2)->oc2ccc3ccccc3c2c2c(ccc3ccccc32)o1	1.0	25.0	20.0	0.99		1.96399716	0.93	binol type	['binol type', 'single P type']	-1	[#15]1->,:[#8]-,:[#6]-,:[#6]-,:[#6]-,:[#6]-,:[#8]-,:1		[2,6]	tri-sub	10.1021/ja002507f
5440	C=C(NC(C)=O)C(=O)OC	COC(=O)[C@@H](C)NC(C)=O	ClCCl		Rh	CN(C)p1oc2ccc3ccccc3c2c2c(ccc3ccccc32)o1	CN(C)p1([Rh+]p2(N(C)C)->oc3ccc4ccccc4c3c3c(ccc4ccccc43)o2)->oc2ccc3ccccc3c2c2c(ccc3ccccc32)o1	1.0	25.0	20.0	1.0		3.13437597	0.99	binol type	['binol type', 'single P type']	1	[#15]1->,:[#8]-,:[#6]-,:[#6]-,:[#6]-,:[#6]-,:[#8]-,:1		[2,6]	di-sub	10.1016/S0957-4166(03)00253-2
5441	C=C(NC(C)=O)C(=O)OC	COC(=O)[C@@H](C)NC(C)=O	CCOC(C)=O		Rh	CN(C)p1oc2ccc3ccccc3c2c2c(ccc3ccccc32)o1	CN(C)p1([Rh+]p2(N(C)C)->oc3ccc4ccccc4c3c3c(ccc4ccccc43)o2)->oc2ccc3ccccc3c2c2c(ccc3ccccc32)o1	1.0	25.0	20.0	1.0		3.67873076	1.0	binol type	['binol type', 'single P type']	-1	[#15]1->,:[#8]-,:[#6]-,:[#6]-,:[#6]-,:[#6]-,:[#8]-,:1		[2,6]	di-sub	10.1021/ja002507f
5442	COC(=O)/C(=C/c1ccccc1)NC(C)=O	COC(=O)[C@@H](Cc1ccccc1)NC(C)=O	ClCCl		Rh	CN(C)p1oc2ccc3ccccc3c2c2c(ccc3ccccc32)o1	CN(C)p1([Rh+]p2(N(C)C)->oc3ccc4ccccc4c3c3c(ccc4ccccc43)o2)->oc2ccc3ccccc3c2c2c(ccc3ccccc32)o1	1.0	25.0	20.0		1.0	2.16934032	0.95	binol type	['binol type', 'single P type']	-1	[#15]1->,:[#8]-,:[#6]-,:[#6]-,:[#6]-,:[#6]-,:[#8]-,:1		[2,6]	tri-sub	10.1002/adsc.200390026
5443	COC(=O)/C(=C/c1ccccc1)NC(C)=O	COC(=O)[C@@H](Cc1ccccc1)NC(C)=O	CCOC(C)=O		Rh	CN(C)p1oc2ccc3ccccc3c2c2c(ccc3ccccc32)o1	CN(C)p1([Rh+]p2(N(C)C)->oc3ccc4ccccc4c3c3c(ccc4ccccc43)o2)->oc2ccc3ccccc3c2c2c(ccc3ccccc32)o1	1.0	25.0	20.0	1.0		1.98177513	0.93	binol type	['binol type', 'single P type']	-1	[#15]1->,:[#8]-,:[#6]-,:[#6]-,:[#6]-,:[#6]-,:[#8]-,:1		[2,6]	tri-sub	10.1021/ja002507f
5444	COC(=O)/C(=C/c1ccc(OC(C)=O)c(OC)c1)NC(C)=O	COC(=O)[C@@H](Cc1ccc(OC(C)=O)c(OC)c1)NC(C)=O	ClCCl		Rh	CN(C)p1oc2ccc3ccccc3c2c2c(ccc3ccccc32)o1	CN(C)p1([Rh+]p2(N(C)C)->oc3ccc4ccccc4c3c3c(ccc4ccccc43)o2)->oc2ccc3ccccc3c2c2c(ccc3ccccc32)o1	1.0	25.0	20.0	1.0		2.18160673	0.95	binol type	['binol type', 'single P type']	-1	[#15]1->,:[#8]-,:[#6]-,:[#6]-,:[#6]-,:[#6]-,:[#8]-,:1		[2,6]	tri-sub	10.1021/ja002507f
5445	C=C(NC(C)=O)C(=O)O	CC(=O)N[C@H](C)C(=O)O	CCOC(C)=O		Rh	CN(C)p1oc2ccc3ccccc3c2c2c(ccc3ccccc32)o1	CN(C)p1([Rh+]p2(N(C)C)->oc3ccc4ccccc4c3c3c(ccc4ccccc43)o2)->oc2ccc3ccccc3c2c2c(ccc3ccccc32)o1	1.0	25.0	20.0	1.0		2.97812633	0.99	binol type	['binol type', 'single P type']	-1	[#15]1->,:[#8]-,:[#6]-,:[#6]-,:[#6]-,:[#6]-,:[#8]-,:1		[2,6]	di-sub	10.1021/ja002507f
5446	CC(=O)N/C(=C\c1ccccc1)C(=O)O	CC(=O)N[C@H](Cc1ccccc1)C(=O)O	ClCCl		Rh	CN(C)p1oc2ccc3ccccc3c2c2c(ccc3ccccc32)o1	CN(C)p1([Rh+]p2(N(C)C)->oc3ccc4ccccc4c3c3c(ccc4ccccc43)o2)->oc2ccc3ccccc3c2c2c(ccc3ccccc32)o1	1.0	25.0	20.0	1.0		1.31769815	0.81	binol type	['binol type', 'single P type']	-1	[#15]1->,:[#8]-,:[#6]-,:[#6]-,:[#6]-,:[#6]-,:[#8]-,:1		[2,6]	tri-sub	10.1021/ja002507f
5447	CC(=O)N/C(=C\c1ccccc1)C(=O)O	CC(=O)N[C@H](Cc1ccccc1)C(=O)O	CCOC(C)=O		Rh	CN(C)p1oc2ccc3ccccc3c2c2c(ccc3ccccc32)o1	CN(C)p1([Rh+]p2(N(C)C)->oc3ccc4ccccc4c3c3c(ccc4ccccc43)o2)->oc2ccc3ccccc3c2c2c(ccc3ccccc32)o1	1.0	25.0	20.0	1.0		2.49823771	0.97	binol type	['binol type', 'single P type']	-1	[#15]1->,:[#8]-,:[#6]-,:[#6]-,:[#6]-,:[#6]-,:[#8]-,:1		[2,6]	tri-sub	10.1021/ja002507f
5448	C=C(CC(=O)OC)C(=O)OC	COC(=O)C[C@H](C)C(=O)OC	ClCCl		Rh	CN(C)p1oc2ccc3ccccc3c2c2c(ccc3ccccc32)o1	CN(C)p1([Rh+]p2(N(C)C)->oc3ccc4ccccc4c3c3c(ccc4ccccc43)o2)->oc2ccc3ccccc3c2c2c(ccc3ccccc32)o1	1.0	25.0	20.0	1.0		1.57873877	0.87	binol type	['binol type', 'single P type']	-1	[#15]1->,:[#8]-,:[#6]-,:[#6]-,:[#6]-,:[#6]-,:[#8]-,:1		[2,6]	di-sub	10.1021/ja002507f
5449	C=C(CC(=O)O)C(=O)O	C[C@@H](CC(=O)O)C(=O)O	ClCCl		Rh	CN(C)p1oc2ccc3ccccc3c2c2c(ccc3ccccc32)o1	CN(C)p1([Rh+]p2(N(C)C)->oc3ccc4ccccc4c3c3c(ccc4ccccc43)o2)->oc2ccc3ccccc3c2c2c(ccc3ccccc32)o1	1.0	25.0	20.0	1.0		2.40254515	0.97	binol type	['binol type', 'single P type']	-1	[#15]1->,:[#8]-,:[#6]-,:[#6]-,:[#6]-,:[#6]-,:[#8]-,:1		[2,6]	di-sub	10.1021/ja002507f
5450	C=C(CC(=O)O)C(=O)O	C[C@@H](CC(=O)O)C(=O)O	CCOC(C)=O		Rh	CN(C)p1oc2ccc3ccccc3c2c2c(ccc3ccccc32)o1	CN(C)p1([Rh+]p2(N(C)C)->oc3ccc4ccccc4c3c3c(ccc4ccccc43)o2)->oc2ccc3ccccc3c2c2c(ccc3ccccc32)o1	1.0	25.0	20.0	1.0		2.30450133	0.96	binol type	['binol type', 'single P type']	-1	[#15]1->,:[#8]-,:[#6]-,:[#6]-,:[#6]-,:[#6]-,:[#8]-,:1		[2,6]	di-sub	10.1021/ja002507f
5514	COC(=O)/C=C(/C)NC(C)=O	COC(=O)C[C@@H](C)NC(C)=O	CCOC(C)=O		Rh	C[C@@H](Np1oc2ccc3ccccc3c2c2c(ccc3ccccc32)o1)c1ccccc1	C[C@@H](Np1([Rh+]p2(N[C@H](C)c3ccccc3)->oc3ccc4ccccc4c3c3c(ccc4ccccc43)o2)->oc2ccc3ccccc3c2c2c(ccc3ccccc32)o1)c1ccccc1	1.0	25.0	100.0	0.88		0.03553905	0.03	binol type	['binol type', 'single P type']	-1	[#15]1->,:[#8]-,:[#6]-,:[#6]-,:[#6]-,:[#6]-,:[#8]-,:1		[2,6]	tri-sub	10.1039/b714519e
5515	COC(=O)/C=C(/C)NC(C)=O	COC(=O)C[C@@H](C)NC(C)=O	CC(C)O		Rh	C[C@@H](Np1oc2ccc3ccccc3c2c2c(ccc3ccccc32)o1)c1ccccc1	C[C@@H](Np1([Rh+]p2(N[C@H](C)c3ccccc3)->oc3ccc4ccccc4c3c3c(ccc4ccccc43)o2)->oc2ccc3ccccc3c2c2c(ccc3ccccc32)o1)c1ccccc1	1.0	25.0	100.0	0.98		0.24009199	0.2	binol type	['binol type', 'single P type']	-1	[#15]1->,:[#8]-,:[#6]-,:[#6]-,:[#6]-,:[#6]-,:[#8]-,:1		[2,6]	tri-sub	10.1021/ja028235t
5516	COC(=O)/C=C(/C)NC(C)=O	COC(=O)C[C@@H](C)NC(C)=O	CC(C)O		Rh	C[C@@H](Np1oc2ccc3ccccc3c2c2c(ccc3ccccc32)o1)c1ccccc1	C[C@@H](Np1([Rh+]p2(N[C@H](C)c3ccccc3)->oc3ccc4ccccc4c3c3c(ccc4ccccc43)o2)->oc2ccc3ccccc3c2c2c(ccc3ccccc32)o1)c1ccccc1	1.0	25.0	100.0	0.4		0.6040658	0.47	binol type	['binol type', 'single P type']	-1	[#15]1->,:[#8]-,:[#6]-,:[#6]-,:[#6]-,:[#6]-,:[#8]-,:1		[2,6]	tri-sub	10.1021/ja028235t
6044	C=C(NC(C)=O)C(=O)OC	COC(=O)[C@H](C)NC(C)=O	ClCCl		Rh	CN(C)p1oc2ccc3ccccc3c2c2c(ccc3ccccc32)o1	CN(C)p1([Rh+]p2(N(C)C)->oc3ccc4ccccc4c3c3c(ccc4ccccc43)o2)->oc2ccc3ccccc3c2c2c(ccc3ccccc32)o1	1.0	25.0	1000.0	1.0		2.43904547	0.97	binol type	['binol type', 'single P type']	1	[#15]1->,:[#8]-,:[#6]-,:[#6]-,:[#6]-,:[#6]-,:[#8]-,:1		[2,6]	di-sub	10.1016/S0040-4039(03)00976-6
6106	C=C(CC(=O)OC)C(=O)OC	COC(=O)C[C@H](C)C(=O)OC	ClCCl		Rh	CN(C)p1oc2ccc3ccccc3c2c2c(ccc3ccccc32)o1	CN(C)p1([Rh+]p2(N(C)C)->oc3ccc4ccccc4c3c3c(ccc4ccccc43)o2)->oc2ccc3ccccc3c2c2c(ccc3ccccc32)o1	1.0	25.0	20.0	1.0		1.48763592	0.85	binol type	['binol type', 'single P type']	1	[#15]1->,:[#8]-,:[#6]-,:[#6]-,:[#6]-,:[#6]-,:[#8]-,:1		[2,6]	di-sub	10.1016/S0957-4166(03)00253-2
6110	C=C(NC(C)=O)C(=O)OC	COC(=O)[C@@H](C)NC(C)=O	ClCCl		Rh	CN(C)p1oc2ccc3ccccc3c2c2c(ccc3ccccc32)o1	CN(C)p1([Rh+]p2(N(C)C)->oc3ccc4ccccc4c3c3c(ccc4ccccc43)o2)->oc2ccc3ccccc3c2c2c(ccc3ccccc32)o1	1.0	25.0	20.0	1.0		3.13437597	0.99	binol type	['binol type', 'single P type']	1	[#15]1->,:[#8]-,:[#6]-,:[#6]-,:[#6]-,:[#6]-,:[#8]-,:1		[2,6]	di-sub	10.1016/S0957-4166(03)00253-2
6114	C=C(NC(C)=O)C(=O)O	CC(=O)N[C@H](C)C(=O)O	ClCCl		Rh	CN(C)p1oc2ccc3ccccc3c2c2c(ccc3ccccc32)o1	CN(C)p1([Rh+]p2(N(C)C)->oc3ccc4ccccc4c3c3c(ccc4ccccc43)o2)->oc2ccc3ccccc3c2c2c(ccc3ccccc32)o1	1.0	25.0	20.0	1.0		2.47786275	0.97	binol type	['binol type', 'single P type']	1	[#15]1->,:[#8]-,:[#6]-,:[#6]-,:[#6]-,:[#6]-,:[#8]-,:1		[2,6]	di-sub	10.1016/S0957-4166(03)00253-2
6118	COC(=O)/C(=C/c1ccccc1)NC(C)=O	COC(=O)[C@@H](Cc1ccccc1)NC(C)=O	ClCCl		Rh	CN(C)p1oc2ccc3ccccc3c2c2c(ccc3ccccc32)o1	CN(C)p1([Rh+]p2(N(C)C)->oc3ccc4ccccc4c3c3c(ccc4ccccc43)o2)->oc2ccc3ccccc3c2c2c(ccc3ccccc32)o1	1.0	25.0	20.0	1.0		3.13437597	0.99	binol type	['binol type', 'single P type']	1	[#15]1->,:[#8]-,:[#6]-,:[#6]-,:[#6]-,:[#6]-,:[#8]-,:1		[2,6]	tri-sub	10.1016/S0957-4166(03)00253-2
6122	CC(=O)N/C(=C\c1ccccc1)C(=O)O	CC(=O)N[C@H](Cc1ccccc1)C(=O)O	ClCCl		Rh	CN(C)p1oc2ccc3ccccc3c2c2c(ccc3ccccc32)o1	CN(C)p1([Rh+]p2(N(C)C)->oc3ccc4ccccc4c3c3c(ccc4ccccc43)o2)->oc2ccc3ccccc3c2c2c(ccc3ccccc32)o1	1.0	25.0	20.0	1.0		0.9601464	0.67	binol type	['binol type', 'single P type']	1	[#15]1->,:[#8]-,:[#6]-,:[#6]-,:[#6]-,:[#6]-,:[#8]-,:1		[2,6]	tri-sub	10.1016/S0957-4166(03)00253-2
6461	C=C(NC(C)=O)C(=O)OC	COC(=O)[C@@H](C)NC(C)=O	ClCCl		Rh	c1ccc(Op2oc3ccc4ccccc4c3c3c(ccc4ccccc43)o2)cc1	c1ccc(Op2([Rh+]p3(Oc4ccccc4)->oc4ccc5ccccc5c4c4c(ccc5ccccc54)o3)->oc3ccc4ccccc4c3c3c(ccc4ccccc43)o2)cc1	1.0	25.0	100.0	1.0		1.44621066	0.84	binol type	['binol type', 'single P type']	1	[#15]1->,:[#8]-,:[#6]-,:[#6]-,:[#6]-,:[#6]-,:[#8]-,:1		[2,6]	di-sub	10.1002/chem.201102018
6462	C=C(NC(C)=O)C(=O)OC	COC(=O)[C@@H](C)NC(C)=O	ClCCl		Rh	c1ccc(COp2oc3ccc4ccccc4c3c3c(ccc4ccccc43)o2)cc1	c1ccc(COp2([Rh+]p3(OCc4ccccc4)->oc4ccc5ccccc5c4c4c(ccc5ccccc54)o3)->oc3ccc4ccccc4c3c3c(ccc4ccccc43)o2)cc1	1.0	25.0	100.0	1.0		1.74351924	0.9	binol type	['binol type', 'single P type']	1	[#15]1->,:[#8]-,:[#6]-,:[#6]-,:[#6]-,:[#6]-,:[#8]-,:1		[2,6]	di-sub	10.1002/chem.201201032
6468	COC(=O)/C(=C/c1ccccc1)NC(C)=O	COC(=O)[C@@H](Cc1ccccc1)NC(C)=O	ClCCl		Rh	c1ccc(Op2oc3ccc4ccccc4c3c3c(ccc4ccccc43)o2)cc1	c1ccc(Op2([Rh+]p3(Oc4ccccc4)->oc4ccc5ccccc5c4c4c(ccc5ccccc54)o3)->oc3ccc4ccccc4c3c3c(ccc4ccccc43)o2)cc1	1.0	25.0	100.0	1.0		1.02712616	0.7	binol type	['binol type', 'single P type']	1	[#15]1->,:[#8]-,:[#6]-,:[#6]-,:[#6]-,:[#6]-,:[#8]-,:1		[2,6]	tri-sub	10.1002/chem.201201032
6469	COC(=O)/C(=C/c1ccccc1)NC(C)=O	COC(=O)[C@@H](Cc1ccccc1)NC(C)=O	ClCCl		Rh	c1ccc(COp2oc3ccc4ccccc4c3c3c(ccc4ccccc43)o2)cc1	c1ccc(COp2([Rh+]p3(OCc4ccccc4)->oc4ccc5ccccc5c4c4c(ccc5ccccc54)o3)->oc3ccc4ccccc4c3c3c(ccc4ccccc43)o2)cc1	1.0	25.0	100.0	1.0		1.40708549	0.83	binol type	['binol type', 'single P type']	1	[#15]1->,:[#8]-,:[#6]-,:[#6]-,:[#6]-,:[#6]-,:[#8]-,:1		[2,6]	tri-sub	10.1002/chem.201201032
9498	COC(=O)/C(=C/c1ccccc1)NC(C)=O	COC(=O)[C@@H](Cc1ccccc1)NC(C)=O	CC(C)=O		Rh	CC(C)N(C(C)C)p1oc2c(P(c3ccccc3)c3ccccc3)cc3ccccc3c2c2c(o1)c(P(c1ccccc1)c1ccccc1)cc1ccccc12	CC(C)N(C(C)C)p1([Rh+]p2(N(C(C)C)C(C)C)->oc3c(P(c4ccccc4)c4ccccc4)cc4ccccc4c3c3c(o2)c(P(c2ccccc2)c2ccccc2)cc2ccccc23)->oc2c(P(c3ccccc3)c3ccccc3)cc3ccccc3c2c2c(o1)c(P(c1ccccc1)c1ccccc1)cc1ccccc12	1.0	25.0	100.0	1.0		3.02582073	0.99	binol type	['binol type', 'single P type']	-1	[#15]1->,:[#8]-,:[#6]-,:[#6]-,:[#6]-,:[#6]-,:[#8]-,:1		[2,6]	tri-sub	10.1021/jo0622429
9505	C=C(NC(C)=O)C(=O)OC	COC(=O)[C@@H](C)NC(C)=O	CC(C)=O		Rh	CC(C)N(C(C)C)p1oc2c(P(c3ccccc3)c3ccccc3)cc3ccccc3c2c2c(o1)c(P(c1ccccc1)c1ccccc1)cc1ccccc12	CC(C)N(C(C)C)p1([Rh+]p2(N(C(C)C)C(C)C)->oc3c(P(c4ccccc4)c4ccccc4)cc4ccccc4c3c3c(o2)c(P(c2ccccc2)c2ccccc2)cc2ccccc23)->oc2c(P(c3ccccc3)c3ccccc3)cc3ccccc3c2c2c(o1)c(P(c1ccccc1)c1ccccc1)cc1ccccc12	1.0	25.0	100.0	1.0		2.93394597	0.99	binol type	['binol type', 'single P type']	-1	[#15]1->,:[#8]-,:[#6]-,:[#6]-,:[#6]-,:[#6]-,:[#8]-,:1		[2,6]	di-sub	10.1021/jo0622429
9509	COC(=O)/C(=C/c1ccc(F)cc1)NC(C)=O	COC(=O)[C@@H](Cc1ccc(F)cc1)NC(C)=O	CC(C)=O		Rh	CC(C)N(C(C)C)p1oc2c(P(c3ccccc3)c3ccccc3)cc3ccccc3c2c2c(o1)c(P(c1ccccc1)c1ccccc1)cc1ccccc12	CC(C)N(C(C)C)p1([Rh+]p2(N(C(C)C)C(C)C)->oc3c(P(c4ccccc4)c4ccccc4)cc4ccccc4c3c3c(o2)c(P(c2ccccc2)c2ccccc2)cc2ccccc23)->oc2c(P(c3ccccc3)c3ccccc3)cc3ccccc3c2c2c(o1)c(P(c1ccccc1)c1ccccc1)cc1ccccc12	1.0	25.0	100.0	1.0		2.85428012	0.98	binol type	['binol type', 'single P type']	-1	[#15]1->,:[#8]-,:[#6]-,:[#6]-,:[#6]-,:[#6]-,:[#8]-,:1		[2,6]	tri-sub	10.1021/jo0622429
9513	COC(=O)/C(=C/c1ccccc1Cl)NC(C)=O	COC(=O)[C@@H](Cc1ccccc1Cl)NC(C)=O	CC(C)=O		Rh	CC(C)N(C(C)C)p1oc2c(P(c3ccccc3)c3ccccc3)cc3ccccc3c2c2c(o1)c(P(c1ccccc1)c1ccccc1)cc1ccccc12	CC(C)N(C(C)C)p1([Rh+]p2(N(C(C)C)C(C)C)->oc3c(P(c4ccccc4)c4ccccc4)cc4ccccc4c3c3c(o2)c(P(c2ccccc2)c2ccccc2)cc2ccccc23)->oc2c(P(c3ccccc3)c3ccccc3)cc3ccccc3c2c2c(o1)c(P(c1ccccc1)c1ccccc1)cc1ccccc12	1.0	25.0	100.0	1.0		2.24685471	0.96	binol type	['binol type', 'single P type']	-1	[#15]1->,:[#8]-,:[#6]-,:[#6]-,:[#6]-,:[#6]-,:[#8]-,:1		[2,6]	tri-sub	10.1021/jo0622429
9517	COC(=O)/C(=C/c1ccc(Cl)cc1)NC(C)=O	COC(=O)[C@@H](Cc1ccc(Cl)cc1)NC(C)=O	CC(C)=O		Rh	CC(C)N(C(C)C)p1oc2c(P(c3ccccc3)c3ccccc3)cc3ccccc3c2c2c(o1)c(P(c1ccccc1)c1ccccc1)cc1ccccc12	CC(C)N(C(C)C)p1([Rh+]p2(N(C(C)C)C(C)C)->oc3c(P(c4ccccc4)c4ccccc4)cc4ccccc4c3c3c(o2)c(P(c2ccccc2)c2ccccc2)cc2ccccc23)->oc2c(P(c3ccccc3)c3ccccc3)cc3ccccc3c2c2c(o1)c(P(c1ccccc1)c1ccccc1)cc1ccccc12	1.0	25.0	100.0	1.0		2.72095293	0.98	binol type	['binol type', 'single P type']	-1	[#15]1->,:[#8]-,:[#6]-,:[#6]-,:[#6]-,:[#6]-,:[#8]-,:1		[2,6]	tri-sub	10.1021/jo0622429
9521	COC(=O)/C(=C/c1cccc(Br)c1)NC(C)=O	COC(=O)[C@@H](Cc1cccc(Br)c1)NC(C)=O	CC(C)=O		Rh	CC(C)N(C(C)C)p1oc2c(P(c3ccccc3)c3ccccc3)cc3ccccc3c2c2c(o1)c(P(c1ccccc1)c1ccccc1)cc1ccccc12	CC(C)N(C(C)C)p1([Rh+]p2(N(C(C)C)C(C)C)->oc3c(P(c4ccccc4)c4ccccc4)cc4ccccc4c3c3c(o2)c(P(c2ccccc2)c2ccccc2)cc2ccccc23)->oc2c(P(c3ccccc3)c3ccccc3)cc3ccccc3c2c2c(o1)c(P(c1ccccc1)c1ccccc1)cc1ccccc12	1.0	25.0	100.0	1.0		2.85428012	0.98	binol type	['binol type', 'single P type']	-1	[#15]1->,:[#8]-,:[#6]-,:[#6]-,:[#6]-,:[#6]-,:[#8]-,:1		[2,6]	tri-sub	10.1021/jo0622429
9525	COC(=O)/C(=C/c1ccc(OC)cc1)NC(C)=O	COC(=O)[C@@H](Cc1ccc(OC)cc1)NC(C)=O	CC(C)=O		Rh	CC(C)N(C(C)C)p1oc2c(P(c3ccccc3)c3ccccc3)cc3ccccc3c2c2c(o1)c(P(c1ccccc1)c1ccccc1)cc1ccccc12	CC(C)N(C(C)C)p1([Rh+]p2(N(C(C)C)C(C)C)->oc3c(P(c4ccccc4)c4ccccc4)cc4ccccc4c3c3c(o2)c(P(c2ccccc2)c2ccccc2)cc2ccccc23)->oc2c(P(c3ccccc3)c3ccccc3)cc3ccccc3c2c2c(o1)c(P(c1ccccc1)c1ccccc1)cc1ccccc12	1.0	25.0	100.0	1.0		3.43804514	0.99	binol type	['binol type', 'single P type']	-1	[#15]1->,:[#8]-,:[#6]-,:[#6]-,:[#6]-,:[#6]-,:[#8]-,:1		[2,6]	tri-sub	10.1021/jo0622429
9529	COC(=O)/C(=C/c1ccc(C(F)(F)F)cc1)NC(C)=O	COC(=O)[C@@H](Cc1ccc(C(F)(F)F)cc1)NC(C)=O	CC(C)=O		Rh	CC(C)N(C(C)C)p1oc2c(P(c3ccccc3)c3ccccc3)cc3ccccc3c2c2c(o1)c(P(c1ccccc1)c1ccccc1)cc1ccccc12	CC(C)N(C(C)C)p1([Rh+]p2(N(C(C)C)C(C)C)->oc3c(P(c4ccccc4)c4ccccc4)cc4ccccc4c3c3c(o2)c(P(c2ccccc2)c2ccccc2)cc2ccccc23)->oc2c(P(c3ccccc3)c3ccccc3)cc3ccccc3c2c2c(o1)c(P(c1ccccc1)c1ccccc1)cc1ccccc12	1.0	25.0	100.0	1.0		2.51931702	0.97	binol type	['binol type', 'single P type']	-1	[#15]1->,:[#8]-,:[#6]-,:[#6]-,:[#6]-,:[#6]-,:[#8]-,:1		[2,6]	tri-sub	10.1021/jo0622429
9533	COC(=O)/C(=C/Sc1ccccc1)NC(C)=O	COC(=O)[C@@H](CSc1ccccc1)NC(C)=O	CC(C)=O		Rh	CC(C)N(C(C)C)p1oc2c(P(c3ccccc3)c3ccccc3)cc3ccccc3c2c2c(o1)c(P(c1ccccc1)c1ccccc1)cc1ccccc12	CC(C)N(C(C)C)p1([Rh+]p2(N(C(C)C)C(C)C)->oc3c(P(c4ccccc4)c4ccccc4)cc4ccccc4c3c3c(o2)c(P(c2ccccc2)c2ccccc2)cc2ccccc23)->oc2c(P(c3ccccc3)c3ccccc3)cc3ccccc3c2c2c(o1)c(P(c1ccccc1)c1ccccc1)cc1ccccc12	1.0	25.0	100.0	1.0		2.40254515	0.97	binol type	['binol type', 'single P type']	-1	[#15]1->,:[#8]-,:[#6]-,:[#6]-,:[#6]-,:[#6]-,:[#8]-,:1		[2,6]	tri-sub	10.1021/jo0622429
9537	CCC/C=C(\NC(C)=O)C(=O)OC	CCCC[C@@H](NC(C)=O)C(=O)OC	CC(C)=O		Rh	CC(C)N(C(C)C)p1oc2c(P(c3ccccc3)c3ccccc3)cc3ccccc3c2c2c(o1)c(P(c1ccccc1)c1ccccc1)cc1ccccc12	CC(C)N(C(C)C)p1([Rh+]p2(N(C(C)C)C(C)C)->oc3c(P(c4ccccc4)c4ccccc4)cc4ccccc4c3c3c(o2)c(P(c2ccccc2)c2ccccc2)cc2ccccc23)->oc2c(P(c3ccccc3)c3ccccc3)cc3ccccc3c2c2c(o1)c(P(c1ccccc1)c1ccccc1)cc1ccccc12	1.0	25.0	100.0	1.0		3.13437597	0.99	binol type	['binol type', 'single P type']	-1	[#15]1->,:[#8]-,:[#6]-,:[#6]-,:[#6]-,:[#6]-,:[#8]-,:1		[2,6]	tri-sub	10.1021/jo0622429
9541	COC/C=C(\NC(C)=O)C(=O)OC	COCC[C@@H](NC(C)=O)C(=O)OC	CC(C)=O		Rh	CC(C)N(C(C)C)p1oc2c(P(c3ccccc3)c3ccccc3)cc3ccccc3c2c2c(o1)c(P(c1ccccc1)c1ccccc1)cc1ccccc12	CC(C)N(C(C)C)p1([Rh+]p2(N(C(C)C)C(C)C)->oc3c(P(c4ccccc4)c4ccccc4)cc4ccccc4c3c3c(o2)c(P(c2ccccc2)c2ccccc2)cc2ccccc23)->oc2c(P(c3ccccc3)c3ccccc3)cc3ccccc3c2c2c(o1)c(P(c1ccccc1)c1ccccc1)cc1ccccc12	1.0	25.0	100.0	1.0		1.92986354	0.93	binol type	['binol type', 'single P type']	-1	[#15]1->,:[#8]-,:[#6]-,:[#6]-,:[#6]-,:[#6]-,:[#8]-,:1		[2,6]	tri-sub	10.1021/jo0622429
9583	C=C(CC(=O)OC)C(=O)OC	COC(=O)C[C@@H](C)C(=O)OC	OCC(F)(F)F		Rh	CC(C)N(C(C)C)p1oc2c(P(c3ccccc3)c3ccccc3)cc3ccccc3c2c2c(o1)c(P(c1ccccc1)c1ccccc1)cc1ccccc12	CC(C)N(C(C)C)p1([Rh+]p2(N(C(C)C)C(C)C)->oc3c(P(c4ccccc4)c4ccccc4)cc4ccccc4c3c3c(o2)c(P(c2ccccc2)c2ccccc2)cc2ccccc23)->oc2c(P(c3ccccc3)c3ccccc3)cc3ccccc3c2c2c(o1)c(P(c1ccccc1)c1ccccc1)cc1ccccc12	1.0	25.0	100.0	1.0		2.56379954	0.97	binol type	['binol type', 'single P type']	-1	[#15]1->,:[#8]-,:[#6]-,:[#6]-,:[#6]-,:[#6]-,:[#8]-,:1		[2,6]	di-sub	10.1021/jo0622429
9584	C=C(CC(=O)OC)C(=O)O	COC(=O)C[C@@H](C)C(=O)O	OCC(F)(F)F		Rh	CC(C)N(C(C)C)p1oc2c(P(c3ccccc3)c3ccccc3)cc3ccccc3c2c2c(o1)c(P(c1ccccc1)c1ccccc1)cc1ccccc12	CC(C)N(C(C)C)p1([Rh+]p2(N(C(C)C)C(C)C)->oc3c(P(c4ccccc4)c4ccccc4)cc4ccccc4c3c3c(o2)c(P(c2ccccc2)c2ccccc2)cc2ccccc23)->oc2c(P(c3ccccc3)c3ccccc3)cc3ccccc3c2c2c(o1)c(P(c1ccccc1)c1ccccc1)cc1ccccc12	1.0	25.0	100.0	1.0		2.93394597	0.99	binol type	['binol type', 'single P type']	-1	[#15]1->,:[#8]-,:[#6]-,:[#6]-,:[#6]-,:[#6]-,:[#8]-,:1		[2,6]	di-sub	10.1021/jo0622429
9585	C=C(CC(=O)O)C(=O)OC	COC(=O)[C@H](C)CC(=O)O	OCC(F)(F)F		Rh	CC(C)N(C(C)C)p1oc2c(P(c3ccccc3)c3ccccc3)cc3ccccc3c2c2c(o1)c(P(c1ccccc1)c1ccccc1)cc1ccccc12	CC(C)N(C(C)C)p1([Rh+]p2(N(C(C)C)C(C)C)->oc3c(P(c4ccccc4)c4ccccc4)cc4ccccc4c3c3c(o2)c(P(c2ccccc2)c2ccccc2)cc2ccccc23)->oc2c(P(c3ccccc3)c3ccccc3)cc3ccccc3c2c2c(o1)c(P(c1ccccc1)c1ccccc1)cc1ccccc12	1.0	25.0	100.0	1.0		2.56379954	0.97	binol type	['binol type', 'single P type']	-1	[#15]1->,:[#8]-,:[#6]-,:[#6]-,:[#6]-,:[#6]-,:[#8]-,:1		[2,6]	di-sub	10.1021/jo0622429
9586	C=C(CC(=O)O)C(=O)O	C[C@H](CC(=O)O)C(=O)O	OCC(F)(F)F		Rh	CC(C)N(C(C)C)p1oc2c(P(c3ccccc3)c3ccccc3)cc3ccccc3c2c2c(o1)c(P(c1ccccc1)c1ccccc1)cc1ccccc12	CC(C)N(C(C)C)p1([Rh+]p2(N(C(C)C)C(C)C)->oc3c(P(c4ccccc4)c4ccccc4)cc4ccccc4c3c3c(o2)c(P(c2ccccc2)c2ccccc2)cc2ccccc23)->oc2c(P(c3ccccc3)c3ccccc3)cc3ccccc3c2c2c(o1)c(P(c1ccccc1)c1ccccc1)cc1ccccc12	1.0	25.0	100.0	1.0		3.43804514	0.99	binol type	['binol type', 'single P type']	-1	[#15]1->,:[#8]-,:[#6]-,:[#6]-,:[#6]-,:[#6]-,:[#8]-,:1		[2,6]	di-sub	10.1021/jo0622429
9587	C=C(CC(=O)OC)C(=O)OC	COC(=O)C[C@@H](C)C(=O)OC	CCC(C)=O		Rh	CC(C)N(C(C)C)p1oc2c(P(c3ccccc3)c3ccccc3)cc3ccccc3c2c2c(o1)c(P(c1ccccc1)c1ccccc1)cc1ccccc12	CC(C)N(C(C)C)p1([Rh+]p2(N(C(C)C)C(C)C)->oc3c(P(c4ccccc4)c4ccccc4)cc4ccccc4c3c3c(o2)c(P(c2ccccc2)c2ccccc2)cc2ccccc23)->oc2c(P(c3ccccc3)c3ccccc3)cc3ccccc3c2c2c(o1)c(P(c1ccccc1)c1ccccc1)cc1ccccc12	1.0	25.0	100.0	1.0		0.44090471	0.36	binol type	['binol type', 'single P type']	-1	[#15]1->,:[#8]-,:[#6]-,:[#6]-,:[#6]-,:[#6]-,:[#8]-,:1		[2,6]	di-sub	10.1021/jo0622429
9588	C=C(CC(=O)OC)C(=O)O	COC(=O)C[C@H](C)C(=O)O	CCC(C)=O		Rh	CC(C)N(C(C)C)p1oc2c(P(c3ccccc3)c3ccccc3)cc3ccccc3c2c2c(o1)c(P(c1ccccc1)c1ccccc1)cc1ccccc12	CC(C)N(C(C)C)p1([Rh+]p2(N(C(C)C)C(C)C)->oc3c(P(c4ccccc4)c4ccccc4)cc4ccccc4c3c3c(o2)c(P(c2ccccc2)c2ccccc2)cc2ccccc23)->oc2c(P(c3ccccc3)c3ccccc3)cc3ccccc3c2c2c(o1)c(P(c1ccccc1)c1ccccc1)cc1ccccc12	1.0	25.0	100.0	0.96		0.12840297	0.11	binol type	['binol type', 'single P type']	-1	[#15]1->,:[#8]-,:[#6]-,:[#6]-,:[#6]-,:[#6]-,:[#8]-,:1		[2,6]	di-sub	10.1021/jo0622429
9589	C=C(CC(=O)O)C(=O)OC	COC(=O)[C@H](C)CC(=O)O	CCC(C)=O		Rh	CC(C)N(C(C)C)p1oc2c(P(c3ccccc3)c3ccccc3)cc3ccccc3c2c2c(o1)c(P(c1ccccc1)c1ccccc1)cc1ccccc12	CC(C)N(C(C)C)p1([Rh+]p2(N(C(C)C)C(C)C)->oc3c(P(c4ccccc4)c4ccccc4)cc4ccccc4c3c3c(o2)c(P(c2ccccc2)c2ccccc2)cc2ccccc23)->oc2c(P(c3ccccc3)c3ccccc3)cc3ccccc3c2c2c(o1)c(P(c1ccccc1)c1ccccc1)cc1ccccc12	1.0	25.0	100.0	1.0		1.78202509	0.91	binol type	['binol type', 'single P type']	-1	[#15]1->,:[#8]-,:[#6]-,:[#6]-,:[#6]-,:[#6]-,:[#8]-,:1		[2,6]	di-sub	10.1021/jo0622429
9590	C=C(CC(=O)O)C(=O)O	C[C@H](CC(=O)O)C(=O)O	CCC(C)=O		Rh	CC(C)N(C(C)C)p1oc2c(P(c3ccccc3)c3ccccc3)cc3ccccc3c2c2c(o1)c(P(c1ccccc1)c1ccccc1)cc1ccccc12	CC(C)N(C(C)C)p1([Rh+]p2(N(C(C)C)C(C)C)->oc3c(P(c4ccccc4)c4ccccc4)cc4ccccc4c3c3c(o2)c(P(c2ccccc2)c2ccccc2)cc2ccccc23)->oc2c(P(c3ccccc3)c3ccccc3)cc3ccccc3c2c2c(o1)c(P(c1ccccc1)c1ccccc1)cc1ccccc12	1.0	25.0	100.0	1.0		1.47077071	0.85	binol type	['binol type', 'single P type']	-1	[#15]1->,:[#8]-,:[#6]-,:[#6]-,:[#6]-,:[#6]-,:[#8]-,:1		[2,6]	di-sub	10.1021/jo0622429
9640	COC(=O)/C(=C/c1ccccc1)NC(C)=O	COC(=O)[C@@H](Cc1ccccc1)NC(C)=O	CC(C)=O		Rh	CC(C)N(C(C)C)p1oc2c(P(c3ccccc3)c3ccccc3)cc3ccccc3c2c2c(o1)c(P(c1ccccc1)c1ccccc1)cc1ccccc12	CC(C)N(C(C)C)p1([Rh+]p2(N(C(C)C)C(C)C)->oc3c(P(c4ccccc4)c4ccccc4)cc4ccccc4c3c3c(o2)c(P(c2ccccc2)c2ccccc2)cc2ccccc23)->oc2c(P(c3ccccc3)c3ccccc3)cc3ccccc3c2c2c(o1)c(P(c1ccccc1)c1ccccc1)cc1ccccc12	1.0	25.0	100.0	1.0		3.02582073	0.99	binol type	['binol type', 'single P type']	-1	[#15]1->,:[#8]-,:[#6]-,:[#6]-,:[#6]-,:[#6]-,:[#8]-,:1		[2,6]	tri-sub	10.1021/jo0622429
9647	C=C(NC(C)=O)C(=O)OC	COC(=O)[C@@H](C)NC(C)=O	CC(C)=O		Rh	CC(C)N(C(C)C)p1oc2c(P(c3ccccc3)c3ccccc3)cc3ccccc3c2c2c(o1)c(P(c1ccccc1)c1ccccc1)cc1ccccc12	CC(C)N(C(C)C)p1([Rh+]p2(N(C(C)C)C(C)C)->oc3c(P(c4ccccc4)c4ccccc4)cc4ccccc4c3c3c(o2)c(P(c2ccccc2)c2ccccc2)cc2ccccc23)->oc2c(P(c3ccccc3)c3ccccc3)cc3ccccc3c2c2c(o1)c(P(c1ccccc1)c1ccccc1)cc1ccccc12	1.0	25.0	100.0	1.0		2.93394597	0.99	binol type	['binol type', 'single P type']	-1	[#15]1->,:[#8]-,:[#6]-,:[#6]-,:[#6]-,:[#6]-,:[#8]-,:1		[2,6]	di-sub	10.1021/jo0622429
9651	COC(=O)/C(=C/c1ccc(F)cc1)NC(C)=O	COC(=O)[C@@H](Cc1ccc(F)cc1)NC(C)=O	CC(C)=O		Rh	CC(C)N(C(C)C)p1oc2c(P(c3ccccc3)c3ccccc3)cc3ccccc3c2c2c(o1)c(P(c1ccccc1)c1ccccc1)cc1ccccc12	CC(C)N(C(C)C)p1([Rh+]p2(N(C(C)C)C(C)C)->oc3c(P(c4ccccc4)c4ccccc4)cc4ccccc4c3c3c(o2)c(P(c2ccccc2)c2ccccc2)cc2ccccc23)->oc2c(P(c3ccccc3)c3ccccc3)cc3ccccc3c2c2c(o1)c(P(c1ccccc1)c1ccccc1)cc1ccccc12	1.0	25.0	100.0	1.0		2.85428012	0.98	binol type	['binol type', 'single P type']	-1	[#15]1->,:[#8]-,:[#6]-,:[#6]-,:[#6]-,:[#6]-,:[#8]-,:1		[2,6]	tri-sub	10.1021/jo0622429
9655	COC(=O)/C(=C/c1ccccc1Cl)NC(C)=O	COC(=O)[C@@H](Cc1ccccc1Cl)NC(C)=O	CC(C)=O		Rh	CC(C)N(C(C)C)p1oc2c(P(c3ccccc3)c3ccccc3)cc3ccccc3c2c2c(o1)c(P(c1ccccc1)c1ccccc1)cc1ccccc12	CC(C)N(C(C)C)p1([Rh+]p2(N(C(C)C)C(C)C)->oc3c(P(c4ccccc4)c4ccccc4)cc4ccccc4c3c3c(o2)c(P(c2ccccc2)c2ccccc2)cc2ccccc23)->oc2c(P(c3ccccc3)c3ccccc3)cc3ccccc3c2c2c(o1)c(P(c1ccccc1)c1ccccc1)cc1ccccc12	1.0	25.0	100.0	1.0		2.24685471	0.96	binol type	['binol type', 'single P type']	-1	[#15]1->,:[#8]-,:[#6]-,:[#6]-,:[#6]-,:[#6]-,:[#8]-,:1		[2,6]	tri-sub	10.1021/jo0622429
9659	COC(=O)/C(=C/c1ccc(Cl)cc1)NC(C)=O	COC(=O)[C@@H](Cc1ccc(Cl)cc1)NC(C)=O	CC(C)=O		Rh	CC(C)N(C(C)C)p1oc2c(P(c3ccccc3)c3ccccc3)cc3ccccc3c2c2c(o1)c(P(c1ccccc1)c1ccccc1)cc1ccccc12	CC(C)N(C(C)C)p1([Rh+]p2(N(C(C)C)C(C)C)->oc3c(P(c4ccccc4)c4ccccc4)cc4ccccc4c3c3c(o2)c(P(c2ccccc2)c2ccccc2)cc2ccccc23)->oc2c(P(c3ccccc3)c3ccccc3)cc3ccccc3c2c2c(o1)c(P(c1ccccc1)c1ccccc1)cc1ccccc12	1.0	25.0	100.0	1.0		2.72095293	0.98	binol type	['binol type', 'single P type']	-1	[#15]1->,:[#8]-,:[#6]-,:[#6]-,:[#6]-,:[#6]-,:[#8]-,:1		[2,6]	tri-sub	10.1021/jo0622429
9663	COC(=O)/C(=C/c1cccc(Br)c1)NC(C)=O	COC(=O)[C@@H](Cc1cccc(Br)c1)NC(C)=O	CC(C)=O		Rh	CC(C)N(C(C)C)p1oc2c(P(c3ccccc3)c3ccccc3)cc3ccccc3c2c2c(o1)c(P(c1ccccc1)c1ccccc1)cc1ccccc12	CC(C)N(C(C)C)p1([Rh+]p2(N(C(C)C)C(C)C)->oc3c(P(c4ccccc4)c4ccccc4)cc4ccccc4c3c3c(o2)c(P(c2ccccc2)c2ccccc2)cc2ccccc23)->oc2c(P(c3ccccc3)c3ccccc3)cc3ccccc3c2c2c(o1)c(P(c1ccccc1)c1ccccc1)cc1ccccc12	1.0	25.0	100.0	1.0		2.85428012	0.98	binol type	['binol type', 'single P type']	-1	[#15]1->,:[#8]-,:[#6]-,:[#6]-,:[#6]-,:[#6]-,:[#8]-,:1		[2,6]	tri-sub	10.1021/jo0622429
9667	COC(=O)/C(=C/c1ccc(OC)cc1)NC(C)=O	COC(=O)[C@@H](Cc1ccc(OC)cc1)NC(C)=O	CC(C)=O		Rh	CC(C)N(C(C)C)p1oc2c(P(c3ccccc3)c3ccccc3)cc3ccccc3c2c2c(o1)c(P(c1ccccc1)c1ccccc1)cc1ccccc12	CC(C)N(C(C)C)p1([Rh+]p2(N(C(C)C)C(C)C)->oc3c(P(c4ccccc4)c4ccccc4)cc4ccccc4c3c3c(o2)c(P(c2ccccc2)c2ccccc2)cc2ccccc23)->oc2c(P(c3ccccc3)c3ccccc3)cc3ccccc3c2c2c(o1)c(P(c1ccccc1)c1ccccc1)cc1ccccc12	1.0	25.0	100.0	1.0		3.43804514	0.99	binol type	['binol type', 'single P type']	-1	[#15]1->,:[#8]-,:[#6]-,:[#6]-,:[#6]-,:[#6]-,:[#8]-,:1		[2,6]	tri-sub	10.1021/jo0622429
9671	COC(=O)/C(=C/c1ccc(C(F)(F)F)cc1)NC(C)=O	COC(=O)[C@@H](Cc1ccc(C(F)(F)F)cc1)NC(C)=O	CC(C)=O		Rh	CC(C)N(C(C)C)p1oc2c(P(c3ccccc3)c3ccccc3)cc3ccccc3c2c2c(o1)c(P(c1ccccc1)c1ccccc1)cc1ccccc12	CC(C)N(C(C)C)p1([Rh+]p2(N(C(C)C)C(C)C)->oc3c(P(c4ccccc4)c4ccccc4)cc4ccccc4c3c3c(o2)c(P(c2ccccc2)c2ccccc2)cc2ccccc23)->oc2c(P(c3ccccc3)c3ccccc3)cc3ccccc3c2c2c(o1)c(P(c1ccccc1)c1ccccc1)cc1ccccc12	1.0	25.0	100.0	1.0		2.51931702	0.97	binol type	['binol type', 'single P type']	-1	[#15]1->,:[#8]-,:[#6]-,:[#6]-,:[#6]-,:[#6]-,:[#8]-,:1		[2,6]	tri-sub	10.1021/jo0622429
9675	COC(=O)/C(=C/Sc1ccccc1)NC(C)=O	COC(=O)[C@@H](CSc1ccccc1)NC(C)=O	CC(C)=O		Rh	CC(C)N(C(C)C)p1oc2c(P(c3ccccc3)c3ccccc3)cc3ccccc3c2c2c(o1)c(P(c1ccccc1)c1ccccc1)cc1ccccc12	CC(C)N(C(C)C)p1([Rh+]p2(N(C(C)C)C(C)C)->oc3c(P(c4ccccc4)c4ccccc4)cc4ccccc4c3c3c(o2)c(P(c2ccccc2)c2ccccc2)cc2ccccc23)->oc2c(P(c3ccccc3)c3ccccc3)cc3ccccc3c2c2c(o1)c(P(c1ccccc1)c1ccccc1)cc1ccccc12	1.0	25.0	100.0	1.0		2.40254515	0.97	binol type	['binol type', 'single P type']	-1	[#15]1->,:[#8]-,:[#6]-,:[#6]-,:[#6]-,:[#6]-,:[#8]-,:1		[2,6]	tri-sub	10.1021/jo0622429
9679	CCC/C=C(\NC(C)=O)C(=O)OC	CCCC[C@@H](NC(C)=O)C(=O)OC	CC(C)=O		Rh	CC(C)N(C(C)C)p1oc2c(P(c3ccccc3)c3ccccc3)cc3ccccc3c2c2c(o1)c(P(c1ccccc1)c1ccccc1)cc1ccccc12	CC(C)N(C(C)C)p1([Rh+]p2(N(C(C)C)C(C)C)->oc3c(P(c4ccccc4)c4ccccc4)cc4ccccc4c3c3c(o2)c(P(c2ccccc2)c2ccccc2)cc2ccccc23)->oc2c(P(c3ccccc3)c3ccccc3)cc3ccccc3c2c2c(o1)c(P(c1ccccc1)c1ccccc1)cc1ccccc12	1.0	25.0	100.0	1.0		3.13437597	0.99	binol type	['binol type', 'single P type']	-1	[#15]1->,:[#8]-,:[#6]-,:[#6]-,:[#6]-,:[#6]-,:[#8]-,:1		[2,6]	tri-sub	10.1021/jo0622429
9683	COC/C=C(\NC(C)=O)C(=O)OC	COCC[C@@H](NC(C)=O)C(=O)OC	CC(C)=O		Rh	CC(C)N(C(C)C)p1oc2c(P(c3ccccc3)c3ccccc3)cc3ccccc3c2c2c(o1)c(P(c1ccccc1)c1ccccc1)cc1ccccc12	CC(C)N(C(C)C)p1([Rh+]p2(N(C(C)C)C(C)C)->oc3c(P(c4ccccc4)c4ccccc4)cc4ccccc4c3c3c(o2)c(P(c2ccccc2)c2ccccc2)cc2ccccc23)->oc2c(P(c3ccccc3)c3ccccc3)cc3ccccc3c2c2c(o1)c(P(c1ccccc1)c1ccccc1)cc1ccccc12	1.0	25.0	100.0	1.0		1.92986354	0.93	binol type	['binol type', 'single P type']	-1	[#15]1->,:[#8]-,:[#6]-,:[#6]-,:[#6]-,:[#6]-,:[#8]-,:1		[2,6]	tri-sub	10.1021/jo0622429
9687	C=C(CC(=O)O)C(=O)OC	COC(=O)[C@H](C)CC(=O)O	ClCCl		Rh	CC(C)N(C(C)C)p1oc2c(P(c3ccccc3)c3ccccc3)cc3ccccc3c2c2c(o1)c(P(c1ccccc1)c1ccccc1)cc1ccccc12	CC(C)N(C(C)C)p1([Rh+]p2(N(C(C)C)C(C)C)->oc3c(P(c4ccccc4)c4ccccc4)cc4ccccc4c3c3c(o2)c(P(c2ccccc2)c2ccccc2)cc2ccccc23)->oc2c(P(c3ccccc3)c3ccccc3)cc3ccccc3c2c2c(o1)c(P(c1ccccc1)c1ccccc1)cc1ccccc12	1.0	25.0	100.0	1.0		2.43904547	0.97	binol type	['binol type', 'single P type']	-1	[#15]1->,:[#8]-,:[#6]-,:[#6]-,:[#6]-,:[#6]-,:[#8]-,:1		[2,6]	di-sub	10.1021/jo0622429
9691	C=C(CC(=O)O)C(=O)OC	COC(=O)[C@H](C)CC(=O)O	Cc1ccccc1		Rh	CC(C)N(C(C)C)p1oc2c(P(c3ccccc3)c3ccccc3)cc3ccccc3c2c2c(o1)c(P(c1ccccc1)c1ccccc1)cc1ccccc12	CC(C)N(C(C)C)p1([Rh+]p2(N(C(C)C)C(C)C)->oc3c(P(c4ccccc4)c4ccccc4)cc4ccccc4c3c3c(o2)c(P(c2ccccc2)c2ccccc2)cc2ccccc23)->oc2c(P(c3ccccc3)c3ccccc3)cc3ccccc3c2c2c(o1)c(P(c1ccccc1)c1ccccc1)cc1ccccc12	1.0	25.0	100.0	1.0		1.94670214	0.93	binol type	['binol type', 'single P type']	-1	[#15]1->,:[#8]-,:[#6]-,:[#6]-,:[#6]-,:[#6]-,:[#8]-,:1		[2,6]	di-sub	10.1021/jo0622429
9695	C=C(CC(=O)O)C(=O)OC	COC(=O)[C@H](C)CC(=O)O	C1CCOC1		Rh	CC(C)N(C(C)C)p1oc2c(P(c3ccccc3)c3ccccc3)cc3ccccc3c2c2c(o1)c(P(c1ccccc1)c1ccccc1)cc1ccccc12	CC(C)N(C(C)C)p1([Rh+]p2(N(C(C)C)C(C)C)->oc3c(P(c4ccccc4)c4ccccc4)cc4ccccc4c3c3c(o2)c(P(c2ccccc2)c2ccccc2)cc2ccccc23)->oc2c(P(c3ccccc3)c3ccccc3)cc3ccccc3c2c2c(o1)c(P(c1ccccc1)c1ccccc1)cc1ccccc12	1.0	25.0	100.0	1.0		0.07827623	0.07	binol type	['binol type', 'single P type']	-1	[#15]1->,:[#8]-,:[#6]-,:[#6]-,:[#6]-,:[#6]-,:[#8]-,:1		[2,6]	di-sub	10.1021/jo0622429
9699	C=C(CC(=O)O)C(=O)OC	COC(=O)[C@H](C)CC(=O)O	CCOC(C)=O		Rh	CC(C)N(C(C)C)p1oc2c(P(c3ccccc3)c3ccccc3)cc3ccccc3c2c2c(o1)c(P(c1ccccc1)c1ccccc1)cc1ccccc12	CC(C)N(C(C)C)p1([Rh+]p2(N(C(C)C)C(C)C)->oc3c(P(c4ccccc4)c4ccccc4)cc4ccccc4c3c3c(o2)c(P(c2ccccc2)c2ccccc2)cc2ccccc23)->oc2c(P(c3ccccc3)c3ccccc3)cc3ccccc3c2c2c(o1)c(P(c1ccccc1)c1ccccc1)cc1ccccc12	1.0	25.0	100.0	1.0		0.67607294	0.52	binol type	['binol type', 'single P type']	-1	[#15]1->,:[#8]-,:[#6]-,:[#6]-,:[#6]-,:[#6]-,:[#8]-,:1		[2,6]	di-sub	10.1021/jo0622429
9703	C=C(CC(=O)O)C(=O)OC	COC(=O)[C@H](C)CC(=O)O	CC(C)=O		Rh	CC(C)N(C(C)C)p1oc2c(P(c3ccccc3)c3ccccc3)cc3ccccc3c2c2c(o1)c(P(c1ccccc1)c1ccccc1)cc1ccccc12	CC(C)N(C(C)C)p1([Rh+]p2(N(C(C)C)C(C)C)->oc3c(P(c4ccccc4)c4ccccc4)cc4ccccc4c3c3c(o2)c(P(c2ccccc2)c2ccccc2)cc2ccccc23)->oc2c(P(c3ccccc3)c3ccccc3)cc3ccccc3c2c2c(o1)c(P(c1ccccc1)c1ccccc1)cc1ccccc12	1.0	25.0	100.0	1.0		0.2033013	0.17	binol type	['binol type', 'single P type']	-1	[#15]1->,:[#8]-,:[#6]-,:[#6]-,:[#6]-,:[#6]-,:[#8]-,:1		[2,6]	di-sub	10.1021/jo0622429
9707	C=C(CC(=O)O)C(=O)OC	COC(=O)[C@@H](C)CC(=O)O	CCC(C)=O		Rh	CC(C)N(C(C)C)p1oc2c(P(c3ccccc3)c3ccccc3)cc3ccccc3c2c2c(o1)c(P(c1ccccc1)c1ccccc1)cc1ccccc12	CC(C)N(C(C)C)p1([Rh+]p2(N(C(C)C)C(C)C)->oc3c(P(c4ccccc4)c4ccccc4)cc4ccccc4c3c3c(o2)c(P(c2ccccc2)c2ccccc2)cc2ccccc23)->oc2c(P(c3ccccc3)c3ccccc3)cc3ccccc3c2c2c(o1)c(P(c1ccccc1)c1ccccc1)cc1ccccc12	1.0	25.0	100.0	1.0		0.37699674	0.31	binol type	['binol type', 'single P type']	-1	[#15]1->,:[#8]-,:[#6]-,:[#6]-,:[#6]-,:[#6]-,:[#8]-,:1		[2,6]	di-sub	10.1021/jo0622429
9711	C=C(CC(=O)O)C(=O)OC	COC(=O)[C@H](C)CC(=O)O	CO		Rh	CC(C)N(C(C)C)p1oc2c(P(c3ccccc3)c3ccccc3)cc3ccccc3c2c2c(o1)c(P(c1ccccc1)c1ccccc1)cc1ccccc12	CC(C)N(C(C)C)p1([Rh+]p2(N(C(C)C)C(C)C)->oc3c(P(c4ccccc4)c4ccccc4)cc4ccccc4c3c3c(o2)c(P(c2ccccc2)c2ccccc2)cc2ccccc23)->oc2c(P(c3ccccc3)c3ccccc3)cc3ccccc3c2c2c(o1)c(P(c1ccccc1)c1ccccc1)cc1ccccc12	1.0	25.0	100.0	1.0		1.5595258	0.87	binol type	['binol type', 'single P type']	-1	[#15]1->,:[#8]-,:[#6]-,:[#6]-,:[#6]-,:[#6]-,:[#8]-,:1		[2,6]	di-sub	10.1021/jo0622429
9715	C=C(CC(=O)O)C(=O)OC	COC(=O)[C@H](C)CC(=O)O	OCC(F)(F)F		Rh	CC(C)N(C(C)C)p1oc2c(P(c3ccccc3)c3ccccc3)cc3ccccc3c2c2c(o1)c(P(c1ccccc1)c1ccccc1)cc1ccccc12	CC(C)N(C(C)C)p1([Rh+]p2(N(C(C)C)C(C)C)->oc3c(P(c4ccccc4)c4ccccc4)cc4ccccc4c3c3c(o2)c(P(c2ccccc2)c2ccccc2)cc2ccccc23)->oc2c(P(c3ccccc3)c3ccccc3)cc3ccccc3c2c2c(o1)c(P(c1ccccc1)c1ccccc1)cc1ccccc12	1.0	25.0	100.0	1.0		3.02582073	0.99	binol type	['binol type', 'single P type']	-1	[#15]1->,:[#8]-,:[#6]-,:[#6]-,:[#6]-,:[#6]-,:[#8]-,:1		[2,6]	di-sub	10.1021/jo0622429
9719	C=C(CC(=O)O)C(=O)OC	COC(=O)[C@H](C)CC(=O)O	OCC(F)(F)F		Rh	CC(C)N(C(C)C)p1oc2c(P(c3ccccc3)c3ccccc3)cc3ccccc3c2c2c(o1)c(P(c1ccccc1)c1ccccc1)cc1ccccc12	CC(C)N(C(C)C)p1([Rh+]p2(N(C(C)C)C(C)C)->oc3c(P(c4ccccc4)c4ccccc4)cc4ccccc4c3c3c(o2)c(P(c2ccccc2)c2ccccc2)cc2ccccc23)->oc2c(P(c3ccccc3)c3ccccc3)cc3ccccc3c2c2c(o1)c(P(c1ccccc1)c1ccccc1)cc1ccccc12	1.0	25.0	100.0	1.0		1.66155291	0.89	binol type	['binol type', 'single P type']	-1	[#15]1->,:[#8]-,:[#6]-,:[#6]-,:[#6]-,:[#6]-,:[#8]-,:1		[2,6]	di-sub	10.1021/jo0622429
9723	C=C(CC(=O)O)C(=O)OC	COC(=O)[C@H](C)CC(=O)O	CCC(C)=O		Rh	CC(C)N(C(C)C)p1oc2c(P(c3ccccc3)c3ccccc3)cc3ccccc3c2c2c(o1)c(P(c1ccccc1)c1ccccc1)cc1ccccc12	CC(C)N(C(C)C)p1([Rh+]p2(N(C(C)C)C(C)C)->oc3c(P(c4ccccc4)c4ccccc4)cc4ccccc4c3c3c(o2)c(P(c2ccccc2)c2ccccc2)cc2ccccc23)->oc2c(P(c3ccccc3)c3ccccc3)cc3ccccc3c2c2c(o1)c(P(c1ccccc1)c1ccccc1)cc1ccccc12	1.0	25.0	100.0	1.0		0.23269939	0.19	binol type	['binol type', 'single P type']	-1	[#15]1->,:[#8]-,:[#6]-,:[#6]-,:[#6]-,:[#6]-,:[#8]-,:1		[2,6]	di-sub	10.1021/jo0622429
9727	C=C(CC(=O)O)C(=O)OC	COC(=O)[C@H](C)CC(=O)O	OCC(F)(F)F		Rh	CC(C)N(C(C)C)p1oc2c(P(c3ccccc3)c3ccccc3)cc3ccccc3c2c2c(o1)c(P(c1ccccc1)c1ccccc1)cc1ccccc12	CC(C)N(C(C)C)p1([Rh+]p2(N(C(C)C)C(C)C)->oc3c(P(c4ccccc4)c4ccccc4)cc4ccccc4c3c3c(o2)c(P(c2ccccc2)c2ccccc2)cc2ccccc23)->oc2c(P(c3ccccc3)c3ccccc3)cc3ccccc3c2c2c(o1)c(P(c1ccccc1)c1ccccc1)cc1ccccc12	1.0	25.0	100.0	1.0		2.56379954	0.97	binol type	['binol type', 'single P type']	-1	[#15]1->,:[#8]-,:[#6]-,:[#6]-,:[#6]-,:[#6]-,:[#8]-,:1		[2,6]	di-sub	10.1021/jo0622429
9731	C=C(CC(=O)O)C(=O)OC	COC(=O)[C@H](C)CC(=O)O	CCC(C)=O		Rh	CC(C)N(C(C)C)p1oc2c(P(c3ccccc3)c3ccccc3)cc3ccccc3c2c2c(o1)c(P(c1ccccc1)c1ccccc1)cc1ccccc12	CC(C)N(C(C)C)p1([Rh+]p2(N(C(C)C)C(C)C)->oc3c(P(c4ccccc4)c4ccccc4)cc4ccccc4c3c3c(o2)c(P(c2ccccc2)c2ccccc2)cc2ccccc23)->oc2c(P(c3ccccc3)c3ccccc3)cc3ccccc3c2c2c(o1)c(P(c1ccccc1)c1ccccc1)cc1ccccc12	1.0	25.0	100.0	1.0		1.78202509	0.91	binol type	['binol type', 'single P type']	-1	[#15]1->,:[#8]-,:[#6]-,:[#6]-,:[#6]-,:[#6]-,:[#8]-,:1		[2,6]	di-sub	10.1021/jo0622429
9735	C=C(CC(=O)O)C(=O)OC	COC(=O)[C@H](C)CC(=O)O	OCC(F)(F)F		Rh	CC(C)N(C(C)C)p1oc2c(P(c3ccccc3)c3ccccc3)cc3ccccc3c2c2c(o1)c(P(c1ccccc1)c1ccccc1)cc1ccccc12	CC(C)N(C(C)C)p1([Rh+]p2(N(C(C)C)C(C)C)->oc3c(P(c4ccccc4)c4ccccc4)cc4ccccc4c3c3c(o2)c(P(c2ccccc2)c2ccccc2)cc2ccccc23)->oc2c(P(c3ccccc3)c3ccccc3)cc3ccccc3c2c2c(o1)c(P(c1ccccc1)c1ccccc1)cc1ccccc12	1.0	25.0	100.0	1.0		2.56379954	0.97	binol type	['binol type', 'single P type']	-1	[#15]1->,:[#8]-,:[#6]-,:[#6]-,:[#6]-,:[#6]-,:[#8]-,:1		[2,6]	di-sub	10.1021/jo0622429
9739	C=C(CC(=O)O)C(=O)OC	COC(=O)[C@H](C)CC(=O)O	CCC(C)=O		Rh	CC(C)N(C(C)C)p1oc2c(P(c3ccccc3)c3ccccc3)cc3ccccc3c2c2c(o1)c(P(c1ccccc1)c1ccccc1)cc1ccccc12	CC(C)N(C(C)C)p1([Rh+]p2(N(C(C)C)C(C)C)->oc3c(P(c4ccccc4)c4ccccc4)cc4ccccc4c3c3c(o2)c(P(c2ccccc2)c2ccccc2)cc2ccccc23)->oc2c(P(c3ccccc3)c3ccccc3)cc3ccccc3c2c2c(o1)c(P(c1ccccc1)c1ccccc1)cc1ccccc12	1.0	25.0	100.0	1.0		0.23762577	0.2	binol type	['binol type', 'single P type']	-1	[#15]1->,:[#8]-,:[#6]-,:[#6]-,:[#6]-,:[#6]-,:[#8]-,:1		[2,6]	di-sub	10.1021/jo0622429
