# Supplementary material for: Reaction performance prediction with an extrapolative and interpretable graph model based on chemical knowledge
Source: Nat Commun. 2023 Jun 15;14:3569. doi: 10.1038/s41467-023-39283-x (PMC10272164; doi:10.1038/s41467-023-39283-x)
Supplement: Supplementary file 4 — Source Data [file 41467_2023_39283_MOESM4_ESM.zip › Source Data/Data_for_Fig_4.csv]

Observed Value of Baseline_MG/GCN	Predicted Value of Baseline_MG/GCN	Observed Value of SEMG/GCN	Predicted Value of SEMG/GCN	Observed Value of Baseline_MG/MIGNN	Predicted Value of Baseline_MG/MIGNN	Observed Value of SEMG/MIGNN	Predicted Value of SEMG/MIGNN
72.98033012	45.85032004570484	30.87112941	56.567973202149865	35.28694368	36.374355	35.28694368	32.006397
13.88482007	47.84795759465933	18.29616546	27.5950970472756	35.80276164	44.486744	35.80276164	35.755314
69.98737297	34.29892018174857	79.52732954	65.97575481599807	87.55418753	90.97975	87.55418753	91.74681
43.58283319	37.15274856496006	3.803167764	27.46431552901983	4.225486824	0.25445384	4.225486824	4.2420087
18.97711675	4.273263310232944	16.70711364	39.90048963177681	16.84841979	50.31394	16.84841979	23.127504
19.02499104	27.823719580146072	8.041639597	44.54030545197487	4.936303419	11.880487	4.936303419	0.8015965
40.63647217	22.775461482352764	20.36311527	51.07634152818382	4.67315366	0.59357095	4.67315366	6.871934
47.77426479	60.4979156554538	77.82985513	52.43130994050801	41.07404232	41.82507	41.07404232	40.320488
0.0	40.97519107192934	39.99682926	31.67313914664298	53.27735781	48.431065	53.27735781	48.016647
4.191040534	27.384633067620097	45.52509107	47.85563467213869	40.32898976	29.45167	40.32898976	55.327625
18.1199602	32.221343871447445	16.39030586	24.033204297958015	16.33859929	20.276125	16.33859929	29.152662
3.063860217	10.2161114132528	63.372259680000006	60.85780250415444	14.0670777	9.622661	14.0670777	9.262516
10.37235966	41.63379848897874	37.45572206	43.69914690762698	26.32369704	28.813896	26.32369704	20.242939
3.074693717	28.26512471312195	38.03832948	47.58240700781107	28.5480245	28.689928	28.5480245	35.08842
0.0	28.48639799402654	16.09836574	24.122767718357295	41.08459601	42.736225	41.08459601	38.08296
0.0	3.9486191943475974	2.060581853	13.324274280403554	15.697963790000001	15.717114	15.69796379	18.64932
85.40177854	58.46359145130872	8.62455294	6.682198571510911	21.50066765	35.423244	21.50066765	24.458244
65.07775968	47.75047420787752	0.970209889	11.649544862228929	63.53284655	55.244293	63.53284655	58.41296
13.375727640000001	19.971087067966014	0.0	11.584040854287297	3.135484875	4.7776113	3.135484875	4.6844926
35.33291059	34.62047826745927	57.84627264000001	60.60819019772529	47.81434881	46.34945	47.81434881	38.1029
6.6047995760000004	9.760714091315121	64.98015189	44.20800661034971	64.24887053	61.57756	64.24887053	62.111828
33.33065232	46.31474449019104	6.536001371	36.55733696621418	83.95560608	80.868454	83.95560608	78.342255
81.99763098	51.79632384182096	86.10507439	68.84308364990115	52.43589363	65.81831	52.43589363	52.050236
11.65114169	17.468969267125726	11.68964545	31.341272438649238	2.145304957	15.412422	2.145304957	3.5632226
32.01377764	30.890104065835477	46.97084661	50.88641730706394	38.41251828	41.83165	38.41251828	35.30869
76.45126838	40.718914966880675	39.80414391	40.1430030257231	54.63240731	53.308197	54.63240731	52.653713
8.955312407	17.160355818849652	35.2030282	51.93571525015354	11.38334579	21.149965	11.38334579	17.164625
36.44526769	31.810125507799388	47.55321922	32.494201987014414	0.0	1.2257394	0.0	0.0
19.48013153	39.717303715074955	35.20060583	40.25206163336277	1.40959558	3.3894703	1.40959558	3.8302813
0.0	16.14014493950173	1.297818598	24.043019691854862	2.547971795	2.0294595	2.547971795	3.605843
46.08846314	55.266654925222994	0.0	10.273103133713677	79.30639259	80.274925	79.30639259	72.43889
11.59336493	28.196028035575747	0.0	4.027295082409345	69.0890435	68.78714	69.0890435	63.388523
68.58213231	43.74684850007057	79.34654649	66.36539630039513	0.695297498	2.6647155	0.695297498	1.7174749
21.60119174	25.38731440348327	44.50757189	22.394613172296882	0.359225753	0.19350682	0.359225753	0.0
44.9389876	60.074955177959204	86.41285544	71.88539978243709	83.68183531	86.67539	83.68183531	76.96469
0.337596865	13.48583265391141	0.0	1.0138790971930605	6.010382761	7.604822	6.010382761	15.253122
15.47495789	29.987788181831537	24.60602271	31.876757533530593	1.720185042	11.642848	1.720185042	5.436377
27.04583578	50.15229081263602	13.63572226	32.51332315514624	44.26066466	45.016224	44.26066466	51.268597
52.14546944	50.87561098604679	0.0	5.7664206073016295	59.931432310000005	54.900253	59.93143231	58.99007
66.70576357	46.422330863251986	0.0	14.51107267465934	17.35228888	29.184097	17.35228888	19.176088
72.6088082	43.68580440922826	12.65611523	29.43995598601967	28.52881836	29.672876	28.52881836	31.835825
33.31806917	39.49058257018268	40.91094026	14.082357369287163	28.295092409999995	33.46265	28.29509241	23.496067
31.62416369	31.36624976254463	21.54675104	33.29220379262835	2.899493403	8.66617	2.899493403	2.4714139
62.34681732000001	43.836705473316016	29.357434859999998	36.776309508060514	51.23480839	47.739674	51.23480839	51.560875
0.745430861	15.60922705006957	32.73462184	22.447978695543856	73.26731184	74.797356	73.26731184	69.69368
4.73013199	22.379603234127313	82.34937004	45.59797188635409	0.0	0.101526365	0.0	0.0
28.48464058	28.417974848898947	14.51047679	12.744674302219302	47.66948987	49.75565	47.66948987	46.744507
54.90007838	51.18867243049443	94.29690562	48.85129738099068	2.917168593	4.468198	2.917168593	4.940289
36.10071383	44.98627332005203	81.85780625	64.51669882291138	19.31180946	18.213875	19.31180946	19.103762
0.47881939100000004	8.533196788052916	12.21281347	20.167165468043535	9.3964628	8.013887	9.3964628	10.405938
4.206951598	10.471104528450965	78.76794462	43.33406253442168	44.50757189	51.149323	44.50757189	44.18155
9.065649451	22.167529929223804	40.48243437	28.463179006976187	50.89816476	47.633324	50.89816476	41.6667
12.88972347	14.011313110167682	18.13660134	41.74042224712282	1.71151259	7.576114	1.71151259	7.426157
7.343376414000001	9.29352026629798	10.04227922	45.89494603878558	2.68757234	0.92197603	2.68757234	0.0
35.04870846	27.309930573793352	78.61961971	64.46323942235827	0.9608100120000002	0.0009811596	0.960810012	7.478666
12.57405954	27.26292933585584	0.546791384	16.28357009176612	42.68363634	39.692585	42.68363634	43.407536
39.91592357	32.94392494733691	24.60563466	30.39885753388256	4.677881799	5.325313	4.677881799	5.5055265
69.52780108	62.68708079031229	1.372286353	19.0568398253873	3.747141461	7.012287	3.747141461	2.4617283
1.798923194	13.230566847490667	44.72607544	29.33678035623103	31.179557029999998	24.853104	31.17955703	28.76108
54.76985941000001	29.07651372061372	59.48668549	70.23334992933154	14.81646107	12.1748705	14.81646107	14.844305
19.93006899	39.92756205872655	57.74229285999999	55.55905740185737	24.66006055	20.62599	24.66006055	20.46023
84.64975432	49.28348763680577	84.10193793	56.51910931924939	36.55522639	33.110477	36.55522639	40.480824
39.57783871	30.11434075096339	21.36830036	15.172143253407777	43.47281583	32.364502	43.47281583	46.09945
16.4099085	34.29280176557422	9.627089409	19.73330330210969	0.0	1.3549141	0.0	1.043454
97.29293259	64.29006410474538	3.304153664	33.13266005591243	3.074693717	6.469138	3.074693717	8.567178
30.61272696	21.930762422459274	2.841459947	18.096351304015965	5.429390182	3.7633483	5.429390182	6.231906
21.9180702	53.79695354364395	0.0	15.725770510228426	70.24905586	70.18737	70.24905586	63.81839
13.45243807	10.48018678529039	31.86956379	37.078057992061076	38.1181996	42.957462	38.1181996	44.396973
43.02832469	39.54667947600335	17.29489164	40.50178122814178	26.7561311	21.713999	26.7561311	19.510765
23.09132333	16.893787482793627	82.46360414	43.587543181909915	35.72058232	41.245792	35.72058232	32.151546
21.50066765	27.90876049857527	83.44233536	45.59324821872801	32.25917309	34.20349	32.25917309	30.913282
24.41818234	34.65071272049814	0.0	14.376442186852097	13.45243807	5.774107	13.45243807	10.564256
99.99999	62.92329397393584	54.8424453	52.094299352184535	72.98033012	67.857216	72.98033012	73.891464
33.9312366	22.811660869621036	55.264663350000006	44.386811586098666	72.8784855	62.814083	72.8784855	62.98141
57.6053748	56.07374941848814	84.40416295	79.6071986223024	0.0	0.30820855	0.0	5.971662
14.022597160000002	22.26905749074921	23.18775097	46.142823850225206	9.795326165	12.596077	9.795326165	10.70092
10.90397812	12.549765643178523	15.19101144	20.26303058888152	22.894141	28.876633	22.894141	31.73585
13.87014343	31.179782610476018	43.69560153	51.47842250070155	27.151981650000003	50.692947	27.15198165	26.683794
78.02488381	46.60577606013268	28.398955450000003	16.971607299230396	14.44407911	12.176336	14.44407911	18.170671
5.928429551	9.83499190209031	0.689951869	2.9311899889873714	93.10117477	97.621704	93.10117477	95.64199
29.298178289999996	24.38602054637924	49.69104828	40.58228325332522	67.97015702	55.20319	67.97015702	67.38263
0.878081853	31.220832325227857	15.92909866	33.8764812448436	9.794715203	18.96643	9.794715203	10.978811
47.02427089	27.310106407477853	7.021683632999999	23.890442247300445	2.902396599	19.305548	2.902396599	15.718104
30.4254394	42.37474077385515	4.7108856	19.294032015203385	38.5633346	37.581406	38.5633346	37.75374
28.171354860000005	37.54496794998586	2.863405084	14.729160087619274	2.658633939	3.2585857	2.658633939	5.5351143
42.81292825	39.56791660881311	83.33821324	65.71149168934822	10.4860128	10.034754	10.4860128	13.1564
49.87050942	37.95254745043427	3.848767902	10.374033158734962	77.66498135	68.80612	77.66498135	74.93695
0.0	29.603546877711118	26.0695387	42.512376825574634	89.5987779	90.64826	89.5987779	87.40397
72.63064909	43.9805880911833	48.96975625	39.1251197075209	40.31664678	69.634254	40.31664678	45.61133
0.662349524	11.772916033764034	20.04239857	37.95782246096939	15.061368620000001	14.752973	15.06136862	15.146652
24.40165539	25.018597127542197	61.80395318000001	39.7063722243163	7.371601311000001	2.4590354	7.371601311	6.1645494
0.701552228	8.430004766988604	2.405254053	17.131601050969362	38.37909694	43.254364	38.37909694	36.254482
11.25502625	9.96378933093153	44.76424476	53.6400324110359	9.070205476	12.580811	9.070205476	6.7973785
4.952408524	35.48414948388755	53.569511299999995	42.56011418080151	80.9780499	76.8459	80.9780499	82.31756
64.60187181	49.15817782439321	64.8702395	51.19642699400425	9.973367678	4.7786255	9.973367678	9.417425
15.70792465	31.02157997813344	26.91242644	29.03698392415166	50.58160419000001	47.250507	50.58160419	47.70963
15.03293541	35.23219769538492	77.02732986	57.99450890429914	0.9291917960000001	4.715428	0.929191796	4.743444
38.83428513	41.6114944331342	61.65083258000001	56.96238305765211	32.33228249	35.94791	32.33228249	29.523737
29.79340439	45.2863111509186	34.60429695	43.244858231971264	49.15752148	51.31025	49.15752148	52.080563
20.18480169	37.61178176986545	3.8982698949999994	10.559075014877916	50.10376028999999	53.453136	50.10376029	60.026672
4.228381568	21.45044142080113	42.79858664	53.84866652827978	56.60877307	57.87458	56.60877307	65.81553
24.60563466	30.739402677287757	44.5879911	29.93005214844346	23.70536277	20.688448	23.70536277	17.65653
55.60412419	38.23975836302787	57.551289219999994	66.315811201365	37.52076416	35.122704	37.52076416	36.901207
80.79670421	60.27435057618678	43.58283319	31.07709573872566	2.534585496	0.5498004	2.534585496	0.0
37.39742705	48.48772994584322	84.34096533	65.22890273118317	5.094725505	2.954846	5.094725505	2.953621
89.21674959	54.460794247981305	11.25502625	16.249063476240188	0.868429678	2.5065694	0.868429678	1.7777519
63.53284655	42.956821795130075	31.747090060000005	33.04360178482711	68.57486471	82.880196	68.57486471	76.025894
22.22290277	21.190641191482545	16.82928554	34.642856829102335	47.2768797	31.511824	47.2768797	37.311207
38.26811211	48.89537501139432	44.47903411	39.597227189950345	38.83428513	38.36928	38.83428513	33.22669
45.52509107	34.418379798861444	12.59161714	17.485981921159475	34.22871308	25.788445	34.22871308	30.03136
6.945630993000001	5.765720625324547	62.34681732000001	51.419360264099836	46.93920076	46.65345	46.93920076	47.14535
42.12607272	40.59904109752804	77.57371189	64.76640053629875	75.38356191	66.852776	75.38356191	65.28325
70.56509529	24.777958299486638	0.801086523	24.833654364111272	8.742546332	8.0131035	8.742546332	9.966569
32.63137063	39.49742816295058	7.666525750000001	12.699996155079603	34.88973455	34.898384	34.88973455	33.44128
51.11682644	40.86182900936723	46.59177534	46.37259973285675	0.0	0.6256843	0.0	0.0
29.626046689999995	29.478558930348157	56.13504943	39.90817266972005	80.28994263	79.63184	80.28994263	70.10667
47.15627467	37.842013627983924	79.87241595	53.64466965193569	15.1448727	16.05911	15.1448727	20.612862
16.17382734	10.801763497450724	63.42879895	61.78580500725567	0.0	1.1048052	0.0	1.2435185
7.108204477000001	5.482922318648211	2.853941347	20.661568065621704	39.32908802	40.077988	39.32908802	37.8078
35.87055638	43.10347602870226	20.0833829	11.02199742246598	0.0	0.056429237	0.0	2.4767969
43.09475613	28.126803208056092	11.20904607	48.44615571026981	35.55504656	43.56589	35.55504656	28.36687
41.94054392	47.26292614376306	38.35488356	45.98789649278551	52.43953497	44.964363	52.43953497	51.62778
0.789038452	18.775845676622094	0.0	4.1356663740576804	40.9724255	49.958813	40.9724255	51.86834
6.262930071999999	20.886523423089088	7.259820864999999	8.751802016312554	20.97581455	22.79098	20.97581455	28.067482
11.40684881	39.72384532418489	6.92498784	8.589733278084845	14.9442896	11.6856985	14.9442896	16.254976
76.21686958	54.041052420982716	18.5257144	41.57284976555854	15.92909866	30.620533	15.92909866	16.296368
53.88645108	51.979548501538034	32.07542073	27.628597834521532	59.0196812	48.705414	59.0196812	56.015873
49.51819322	41.60158218169927	86.32465757	50.64765900536299	89.5866498	87.29094	89.5866498	86.0987
60.61766338	56.03970324879706	64.99704829	45.517621852999625	6.701918029999999	6.0298886	6.70191803	9.878003
21.37540077	25.681350047221184	44.07099157	44.97799125548869	38.55067304	30.189774	38.55067304	31.56603
60.8676331	39.689977968410254	86.79260178	50.112582202257514	47.11829387	62.051052	47.11829387	48.018406
12.15190247	27.53250323582411	0.593797719	8.553533890816569	3.012114112	3.2574606	3.012114112	2.381936
0.705225291	14.524790682282596	43.35721014	47.97201272942483	0.0	0.21552518	0.0	1.8610189
64.2716813	26.76160067924738	19.22189421	18.590955067250132	40.44190447	38.793613	40.44190447	45.024586
47.05511825	37.44174761671811	43.09475613	22.88557956244737	5.928429551	4.101279	5.928429551	9.176317
65.94429183	51.930148176888224	21.18588073	22.761059511499106	78.50560016	63.468933	78.50560016	77.08134
35.50826326	37.601690704514084	40.11142329	34.53185809046924	42.29478749	42.66316	42.29478749	41.596367
79.37053051	43.92299212869644	1.742923089	19.32667002530247	58.35068094999999	55.65395	58.35068095	54.27571
26.781064699999998	28.390336177880464	14.81646107	41.36515442137599	46.64490818	59.579243	46.64490818	47.97734
56.65401798999999	46.19009032880545	55.703522219999996	58.18915977327704	1.222906926	6.892791	1.222906926	1.1560515
40.40712226	42.806373726297316	59.219465410000005	47.18012039928943	15.85078385	12.428683	15.85078385	20.322163
53.55291415	31.94378891034186	97.94800557	76.45780275613546	38.20230031	41.500694	38.20230031	31.008577
28.41978949	35.62882186321914	1.277604509	20.081097859710752	7.147036958000001	9.085674	7.147036958	9.498398
43.17813797	28.7606448976779	87.52908706	60.345810577661986	47.36333704	36.25595	47.36333704	34.881653
49.57379186	51.05597462310076	67.97172842	72.65648711339414	74.00970333	77.12828	74.00970333	82.67446
0.602410789	39.98675244530171	34.77458228	44.173272007080314	10.22354965	10.28338	10.22354965	4.322047
43.53836522	33.266836058348716	22.29411196	29.943537697975337	55.41075316	47.152607	55.41075316	55.00789
48.86581696	37.13301346904844	6.880494813	11.562299317221566	59.96800012	55.593697	59.96800012	56.42433
65.78374618	35.30657534393013	59.552626479999994	62.687909294791815	6.262930071999999	7.894832	6.262930072	5.5881033
98.28722602	46.424652463933825	11.73173458	15.92681397671923	29.68665622	35.619976	29.68665622	27.32132
0.542497492	15.662571711692959	22.22340072	49.99712503664106	30.24326754	43.806175	30.24326754	28.116531
4.728362295	26.700249624515173	43.83894822	29.12399775612563	13.511647820000002	7.550724	13.51164782	11.000955
38.95047983	46.70473466172516	61.504875240000004	42.99114214615971	68.06627781	58.51462	68.06627781	64.661545
0.0	7.583445297306105	71.05445565	56.469524220219256	23.2960789	34.89758	23.2960789	24.775888
78.71189796	47.89032755216092	1.781909967	11.88249692705132	6.408110436	5.730508	6.408110436	11.450609
83.82528245	74.7175439980477	15.85078385	10.533740063149631	48.86581696	48.466892	48.86581696	45.45324
54.30595244	50.95380631170809	11.91198349	19.847592216805367	1.637827855	3.7185788	1.637827855	4.328945
9.967076399	20.87658881991461	0.0	31.256696436402798	84.42429873	80.35473	84.42429873	81.28541
42.32124218	45.95671134575754	36.76661903	41.73638105261117	75.99606764	75.64873	75.99606764	64.88921
41.4297554	53.905636642059086	33.74087377	55.436116873837705	16.76617673	19.589506	16.76617673	13.822483
66.0578891	47.548539652036425	25.1224442	41.97770235378116	11.25218088	36.556267	11.25218088	16.676294
16.76617673	0.8352329119271971	11.56918225	28.424075383681654	86.19820374	89.03871	86.19820374	93.39393
61.57150807	51.84127169995129	85.13318487	59.55402851610839	39.19686382	39.11917	39.19686382	37.30277
6.975926865000001	12.268117333502323	12.15190247	25.683835560659766	8.041639597	7.7743697	8.041639597	8.889475
87.36384149	56.878298793675896	3.606676847	17.545215521097777	99.03446213	87.274376	99.03446213	103.2122
14.72607829	27.253416435500977	34.96324083	28.036064086156188	68.74074216	56.29045	68.74074216	61.161396
26.955908059999995	24.702632937184273	0.0	16.16214054134041	38.5374711	35.772823	38.5374711	40.42153
92.65898323	43.639357494431735	64.185973	49.227685773947236	36.38014621	39.66133	36.38014621	37.3735
80.77035612	51.747519563559294	84.81458604	60.45549503400922	21.33105034	21.47922	21.33105034	26.793653
37.71186321	36.76525582779229	31.299099360000003	41.360159552643296	60.47798465	62.020683	60.47798465	59.63623
44.04700483	36.885764486548304	25.99050807	39.33080339514345	39.97323526	23.54135	39.97323526	51.588757
65.93366748	65.48423112247467	33.0062022	32.927637979780734	19.41980511	34.642487	19.41980511	15.897735
25.83582864	44.287832122882605	13.375727640000001	18.573484947613476	83.36436834	71.76998	83.36436834	72.766235
44.44197306	37.6704148530677	75.97219172	69.4762041233933	86.23315653	85.50951	86.23315653	79.95339
33.09635306	45.87896603511929	14.214189209999999	42.427750159385205	30.07960625	29.797827	30.07960625	30.128021
55.13286562999999	40.79364130256295	23.04134387	49.40958125021875	49.11143206	44.069553	49.11143206	41.61691
11.84842444	29.375526351692674	41.28086675	51.50275907472968	15.88279637	16.335892	15.88279637	15.105223
49.58296909	45.08360173477292	0.0	2.915591268745009	18.5257144	13.531226	18.5257144	13.574115
1.442502721	18.448939564693717	18.14790513	8.048357754772603	46.97084661	63.690308	46.97084661	48.277885
89.32288292	43.93646277706861	48.49744103	38.823243073546884	0.0	1.8452524	0.0	0.03932975
7.147436011999999	26.89662306755483	12.26279814	16.929584538749904	38.90083473	35.859066	38.90083473	34.33147
8.039691846	32.41099391122877	35.70389569	23.224303784136772	94.29690562	91.05877	94.29690562	90.57801
47.94242943	32.58954258703083	0.338169234	17.60698976876557	23.09132333	22.895975	23.09132333	37.505203
54.237060480000004	34.0976889606455	0.0	37.064199913536605	3.342369627	12.574761	3.342369627	7.7635007
57.7087314	35.991921401951906	21.71222946	32.8857627407813	14.366936209999999	27.168293	14.36693621	21.465803
53.83922891	30.008336881062984	0.0	11.307879896671995	45.50089871	46.461666	45.50089871	53.00779
35.20097749	35.723277334349156	4.28271464	15.15127864959061	7.206982067	2.8919086	7.206982067	5.8519917
18.83260332	35.06005651825547	8.955312407	19.252828818506597	62.99169098	59.43805	62.99169098	65.53191
1.221284135	7.346592108873278	43.56818344	36.17082770558685	50.09944792	42.342033	50.09944792	42.604977
86.23315653	55.1953498958087	30.591261700000004	16.17428349638298	4.713893798	5.6376734	4.713893798	5.6903267
45.98289688	29.059568121798634	0.0	19.018505101933478	35.88987774	41.809505	35.88987774	36.131687
1.261091862	13.59899504093349	83.04189522	55.41188162769556	2.546576237	5.037298	2.546576237	8.580805
11.98186799	34.915571893536146	3.876829723	26.585519635492265	17.02843498	25.30064	17.02843498	15.323271
40.47969677	47.44102182431012	44.02752342	43.08485851976842	48.93807733	43.166897	48.93807733	51.862408
42.52691913	24.46880691934526	43.82916168	44.14656912889123	35.39709887	41.59766	35.39709887	35.9973
3.4621730569999998	3.7204191093547267	0.345789289	31.459989978008867	0.665471445	0.41216776	0.665471445	0.0
77.2841534	50.05502796301782	31.87466664	21.296393231783956	37.40734019	46.026016	37.40734019	38.425636
50.81226991	36.757268806191085	55.23935567	55.093992207503916	35.89724622	35.80605	35.89724622	25.684126
9.361658454	15.756808135775326	11.6539798	32.643675520002546	64.56169067	62.634476	64.56169067	58.791157
59.16216512	37.56466430288225	41.58551371	27.086910876971483	0.707254592	2.7410178	0.707254592	2.9133577
5.935933533	30.62983743021816	20.28381752	32.63109894121259	23.84150703	22.50249	23.84150703	19.792835
36.92601799	26.61765249627739	68.76495224	13.853190944087505	0.0	1.4372206	0.0	1.0419027
23.9717282	34.92500432762861	40.29418927	36.28595406545788	12.59161714	15.691063	12.59161714	12.192318
9.444894792	21.567016173395366	33.44709826	22.553893158486037	57.33300234	48.83771	57.33300234	56.938786
56.41870071	32.121869689729216	47.63381676	53.494114294753075	0.0	0.005068781	0.0	0.0
13.49999802	53.57331097834646	87.76406197	60.652941360547544	76.11415284	73.917145	76.11415284	73.0828
60.33199916	42.1291368793863	0.1532428	7.0218809377692635	79.26160687	77.403915	79.26160687	81.97815
48.17982197	43.8102857171613	28.13311375	49.59724049506366	11.09901507	25.699562	11.09901507	16.310057
47.46105675	29.026308733339906	53.675534	57.19982409683525	57.52960259	69.18244	57.52960259	60.351414
84.40416295	63.23613488121986	81.29892199	66.39345220388532	78.00288409	73.934456	78.00288409	79.74867
33.94655387	46.213833836677374	86.76065944	60.35454265724837	22.69659515	25.090824	22.69659515	21.9064
16.82018282	3.7397708729329704	69.79590237	48.83645582592577	27.85496925	18.867912	27.85496925	32.375065
14.43785417	34.39198388456225	42.74477554	25.028774619619846	34.20844443	32.588642	34.20844443	34.261276
0.750246803	6.956442494930327	0.0	11.943788377144708	2.004686227	3.54963	2.004686227	4.0523677
11.83956232	22.933938296033887	1.226267555	12.997707914916425	57.13220837	51.778397	57.13220837	57.003334
2.510510682	17.93920218366444	91.48509414	88.13976360118389	67.75052852	77.384514	67.75052852	65.46572
26.47105008	17.233882611175776	8.110761371	14.678859732923359	66.51493362	62.339497	66.51493362	67.115364
0.0	20.184644528376012	16.72117045	22.019092026835082	60.33199916	56.540443	60.33199916	59.137806
15.82179421	22.729588262204825	8.39178019	19.782678294788003	5.298717423	12.909386	5.298717423	7.549483
43.8122723	28.597352029180527	12.944970139999999	30.487883022416533	46.59177534	52.840736	46.59177534	45.701916
13.6465536	21.97595763984069	0.43854842600000005	12.362098947753758	30.595145239999997	36.81909	30.59514524	29.569138
8.62455294	5.665394097271263	36.30128303	24.251722354433387	9.034825048	6.788	9.034825048	7.739636
47.34357171	37.74482826439619	43.94123378	29.13886911350995	32.89151252	38.10762	32.89151252	28.348555
37.54624547	30.11102673304528	59.931432310000005	63.21743690602362	0.0	0.2871041	0.0	7.421076
42.27311559	35.73647678161472	32.16531055	51.41762576911032	68.44214129	53.71392	68.44214129	68.55974
6.581266653	10.640272179161533	2.819747326	15.787561149171887	27.057208679999995	47.64578	27.05720868	22.797853
3.9568857019999997	7.539609810747653	17.50108516	14.59796580723971	15.393576970000002	10.193438	15.39357697	13.605458
18.37316337	10.503193430814965	36.14968182	42.516125957356095	38.72175402	40.327118	38.72175402	38.963665
30.479371139999998	29.663279666499495	63.25759385	52.22746803622484	44.68109157	51.131	44.68109157	38.649704
45.98390905	49.12794635158628	5.748911263	29.27729790692568	1.858400826	5.6821966	1.858400826	3.31483
3.2577149849999993	5.64861092109695	0.851812248	10.717942984001263	7.949590254	4.301644	7.949590254	6.630575
14.492543610000002	14.817962058757692	79.51166554	65.78140197021425	0.9554838060000002	3.8860805	0.955483806	6.3182764
46.64490818	60.69183338737428	69.25619095	60.888850560513134	0.9626448900000001	9.883848	0.96264489	0.0
70.7141131	50.30623767376721	0.0	13.6483551324521	37.39576088	38.644726	37.39576088	32.884567
69.51698512	67.8198567758292	88.35188783	76.07169582682013	3.1419346560000005	4.6851745	3.141934656	3.6346462
34.79607292	33.916469997024535	39.20587876	45.645807589235005	94.50096737	90.1207	94.50096737	98.0653
20.89901676	27.168110276429058	35.13952712	43.952865973670484	16.70711364	12.279745	16.70711364	18.26272
35.6149447	37.77787903661907	9.330486935	5.549006726760306	0.0	0.82973516	0.0	0.98550117
14.02250347	27.98228282055348	17.65611496	31.01088094546616	42.17741181	29.127884	42.17741181	42.094887
73.85492194	37.13497744189739	63.44404456	58.54568492034852	0.492662711	1.4231594	0.492662711	0.0
0.23027444899999996	10.237676371576041	56.33395035	49.519942219216524	29.17558441	32.877346	29.17558441	34.182026
0.0	26.77609354717523	72.94185386	41.02548546616137	12.05436323	11.042374	12.05436323	15.474819
57.654522269999994	51.848752082122566	81.62368897	57.69192595535517	3.35256921	0.8625442	3.35256921	3.8699274
2.627491811	16.14504146058038	32.92776022	51.01832833322525	3.876829723	1.112227	3.876829723	2.1628222
1.497954505	14.67263253828317	1.126878627	18.606297301281096	9.685019183	21.77755	9.685019183	7.5148
0.526967727	5.2442277194049955	37.08543096	45.69434960708588	77.54677515	71.03686	77.54677515	74.91291
16.74814495	10.92583576854989	25.456941959999998	23.197606866411565	34.05189508	29.35226	34.05189508	36.885323
64.13599101	57.73715991575181	9.836570629	37.753315964963434	82.3438198	86.41448	82.3438198	81.5099
2.828738971	8.441427996017486	81.51017538	49.95527363949716	13.663780669999998	18.54107	13.66378067	16.023685
72.26820117	44.57126410137534	0.0	26.298249118259847	64.68492451	67.43622	64.68492451	66.50948
0.0	24.659356989172696	0.597123544	12.004662594766392	91.13914928	88.54863	91.13914928	86.92351
1.856863727	0.43475539732583796	85.64532689	67.52191702824891	61.27839379	60.703423	61.27839379	62.886322
50.80872036	41.67526245597035	79.68761126	40.32315804654121	21.49059564	19.206013	21.49059564	21.73754
0.747411772	8.70871903831914	25.83582864	46.824513163655695	15.921639099999998	12.1221895	15.9216391	14.984657
8.970807298	36.1031317370528	1.798923194	14.984756699785441	2.064063489	0.11872526	2.064063489	0.9574668
6.90640733	0.4396953645982453	28.743532190000003	47.158463053776025	75.55480498	68.088295	75.55480498	73.62271
1.252505333	9.443016896083652	1.999177844	6.993465171272233	32.16531055	29.384123	32.16531055	31.755388
36.58798902	48.31632488600314	81.47790375	68.67609529379725	26.870862899999995	30.5416	26.8708629	33.679897
57.7580975	58.208847185477616	53.60304102	33.542909844179746	68.26027768	63.322796	68.26027768	64.63512
33.95037625	37.41121514048517	25.94022732	24.357863315003065	25.8434488	33.79497	25.8434488	23.40541
0.0	9.060888576409221	38.15573638	22.34201356865868	28.25277351	30.710728	28.25277351	22.17006
2.565604497	13.579863441989868	39.83155733	49.14747879172593	16.85702349	23.973984	16.85702349	17.559227
85.65923047	56.94858458376646	84.9300227	48.792378195522126	13.02655322	18.431095	13.02655322	14.805787
0.0	19.32016715920776	13.1837798	43.26750799472094	0.0	57.231876	0.0	39.571186
4.950264204	10.223145505690947	0.0	27.16856625191599	2.853941347	6.217826	2.853941347	1.2713563
0.0	8.472677218032182	19.65840226	30.085572572039364	0.339837285	0.32747808	0.339837285	0.34479776
51.5902696	42.12747689019531	26.513525779999995	53.81918607392192	72.77189285	75.45246	72.77189285	73.92003
45.53588257	48.42375628700316	54.77135423	48.03246375411093	66.26538653	52.353695	66.26538653	60.31852
64.68104609	64.66095396977127	9.011992674	52.84823246809065	0.0	0.99137825	0.0	0.0
2.600006823	39.91677957956493	13.16893511	10.499354892075285	88.51390693	91.14359	88.51390693	82.40958
40.32928262	56.03016650658667	39.67142934	22.570013233053533	17.36491347	10.584945	17.36491347	14.302894
0.0	13.900271158171444	0.609947969	21.014911815096436	18.20662132	33.840656	18.20662132	21.627546
77.51023369	40.11613027431339	63.8547365	54.12375981780231	3.063860217	18.257732	3.063860217	6.4235487
64.23525691	42.1546774671185	76.11415284	53.11330025736451	1.262424529	0.05814758	1.262424529	0.0
50.21013597	43.88645448510289	42.67624543	39.744450647823214	63.62909921	63.65816	63.62909921	62.05284
34.29689514	34.043290787031054	2.615785832	22.882581449114976	36.96535355	40.207516	36.96535355	40.65024
77.6347291	45.41160010170758	2.534585496	24.714649232369364	36.629676	41.821278	36.629676	32.98943
11.31144666	11.776783629765138	39.94694428	32.43226382658988	9.105544009	5.797516	9.105544009	4.592504
49.46765787	43.45022601500809	45.52184766	28.980380378901064	47.555818	43.875477	47.555818	51.110435
34.88077285	32.555776559142174	47.42870408	42.40561597676128	81.78695125	72.53852	81.78695125	74.465645
15.85078385	9.488560800602137	3.3736240560000006	23.499103520813136	42.27311559	44.73138	42.27311559	38.56777
86.07412603	48.84038675185561	7.275251821000001	24.296081616755426	83.83843021	85.76427	83.83843021	81.677086
15.19101144	22.876744664859025	5.39705828	37.47733456632256	9.328786223	15.074815	9.328786223	9.739359
31.88542104	32.02599264796346	0.526967727	5.378443954972475	22.29411196	21.206722	22.29411196	23.498
24.10905766	7.404165719620585	8.674987339	19.815238818856628	11.23128528	19.14827	11.23128528	11.853268
0.974444275	29.193946780006886	39.71442231	43.06975172406077	12.64243358	7.723725	12.64243358	8.964285
4.04132523	17.79132456488058	3.678633066	13.256842062396258	29.852453030000003	40.656677	29.85245303	27.301586
31.38632484	31.836440955836174	9.794715203	28.00265568610042	64.98015189	55.68905	64.98015189	66.64316
19.47378974	29.934301959190964	21.43045359	29.533627656149267	13.17521743	22.8892	13.17521743	13.286312
42.53147932	44.99119070275426	3.496970929	12.123430798069014	0.0	0.73978084	0.0	2.354739
0.0	10.658213920502812	42.07740888	22.571197875249982	13.25145725	27.488977	13.25145725	18.869501
29.915527330000003	42.65955557996839	40.63647217	32.66774089292407	35.36016156	35.71835	35.36016156	31.846184
61.80067802	60.227596697500346	68.47251074	8.282043701710403	19.53099508	21.835709	19.53099508	19.97557
98.73132029	35.09075886770904	77.39811795	53.586853152285215	3.5952061349999997	0.42635554	3.595206135	3.1069944
78.70773698	54.054385978685616	2.550915003	3.878240272008888	1.022402294	0.78728163	1.022402294	1.591167
24.42477517	29.934301959190964	37.38354754	32.00189747272253	46.21141257	41.249817	46.21141257	50.8739
6.083579291	34.0654339103508	0.0	3.9842325935105234	31.097807959999997	31.42425	31.09780796	32.739838
2.373221649	8.921306433232427	6.6047995760000004	12.153988606273456	0.5287627	0.8316006	0.5287627	0.09587183
46.76206263	42.92801785342276	30.115666579999996	53.3057993988812	0.7862553110000001	2.6203306	0.786255311	1.7480421
43.5835106	36.74243023135811	79.04497323	45.18124903431147	73.58359974	63.271393	73.58359974	71.87602
9.330486935	7.965286769656241	65.67896113	44.909985342832805	34.79607292	39.014854	34.79607292	29.809893
6.853480142	5.483070585187264	75.59377488	82.10794104610204	49.51819322	43.232704	49.51819322	49.77518
57.13220837	42.23069722346306	0.712699399	14.821597941725402	38.95047983	44.984425	38.95047983	37.116707
94.54981251	49.59380130740404	9.109122278	20.149047147959767	4.58213428	7.0962596	4.58213428	7.2691226
79.05542624	55.24989410078823	92.11972779	56.73416881655753	57.192049690000005	51.89339	57.19204969	59.011288
47.33481015	44.35298893380314	5.992320527	20.705182269958556	19.47378974	32.09565	19.47378974	19.22257
8.123761297	20.354088595599084	40.59375347	31.14621625812739	33.39106531	51.18478	33.39106531	29.345924
0.0	14.127276915214061	5.071740985	8.920360954649224	45.04099086	44.50972	45.04099086	45.51543
3.524318044	19.896098471872953	68.55764886	62.372010669536586	61.57150807	64.00169	61.57150807	65.15213
44.8781348	32.84752636498153	69.51698512	64.83145899956524	19.42152909	21.158033	19.42152909	24.3338
35.53815083	40.94083495811641	57.2826498	44.21987687416971	14.60964787	11.895035	14.60964787	13.976366
35.80552258	28.679719679558872	7.1318595689999995	3.120496929566525	81.53694628	81.75881	81.53694628	77.11062
29.258297799999998	50.845045727262494	16.82018282	3.0034311837600542	7.182520972	2.199727	7.182520972	12.751472
33.92093167	31.910964635746478	64.60204454	56.14385639466226	37.29673945	40.113293	37.29673945	35.70382
47.29404915	39.987324649834335	34.51239146	28.7291945100072	30.115666579999996	42.316727	30.11566658	29.95397
58.458288329999995	35.961722711696325	18.87491239	25.043073772471548	54.37431586	68.989655	54.37431586	60.003838
69.94718927	56.46567376055181	75.98553455	56.97498347829759	0.381599662	1.210022	0.381599662	0.6142601
0.757519124	2.4115953045495786	79.06108402	75.22839747593879	3.167837071	1.3095275	3.167837071	3.1077566
24.02218457	29.70913351513982	0.0	39.979573066556455	33.47151562	51.423347	33.47151562	40.825447
47.92550874	39.05169573319674	16.25514799	45.46364687232077	34.38173794	33.72157	34.38173794	28.774483
63.53604944	47.500492352687715	23.57347354	38.81734817476809	50.58289676	40.89746	50.58289676	44.22812
41.14460565	34.164371650319694	5.620589612	31.172910195620656	0.529819216	0.5993229	0.529819216	0.9951209
54.83360857	53.18510000528097	65.07775968	59.006357252821324	65.94190973	67.10748	65.94190973	69.50884
3.02090007	0.7037633326221071	3.849200649	19.757213702970297	31.26628393	33.66957	31.26628393	32.897594
4.892554111	31.262007209721208	4.497312079	28.23484853683591	23.00642082	38.588097	23.00642082	28.717728
63.52683766	34.226461802573205	26.24845362	29.832386967513262	86.79260178	89.31344	86.79260178	82.2092
32.37253744	28.64732455836296	43.48269562	53.59401166940689	45.97105208	46.267513	45.97105208	54.01703
42.79858664	56.668675239427685	39.27719826	25.848040380131007	41.4297554	43.140556	41.4297554	42.368538
1.117675591	13.372300718128681	19.16223306	18.21178313766092	55.17541483	56.053886	55.17541483	58.972187
0.0	19.508875445695818	61.437310200000006	53.997046316145656	79.18190676	72.98009	79.18190676	78.07561
0.0	15.630198942236602	72.63064909	65.50946176608502	36.98776703	39.705112	36.98776703	39.160866
24.80297238	10.824917664456366	86.6996801	54.98180435632646	0.0	0.19787738	0.0	0.0
50.28665363	37.02768611179858	2.086409943	4.730253566142954	74.59845802	69.049194	74.59845802	72.53616
8.798104801	19.528930916541068	0.0	8.612243714991287	0.0	9.544594	0.0	5.1683073
49.72808893	36.77426506894916	0.0	26.461795306472183	0.0	3.8751833	0.0	3.7316356
68.89095082	28.81975481799066	24.0555231	27.323428044252992	0.0	0.11601864	0.0	0.0
37.65445791	42.3319863664332	39.57783871	26.425662974422572	66.02401389	57.21055	66.02401389	57.54641
54.42113597000001	45.72516222512126	9.853260903	17.4553704687801	72.60987428	72.57971	72.60987428	66.13537
2.408749938	12.511915207415074	35.28597628	29.381278199338315	62.868560540000004	60.82561	62.86856054	43.752853
43.39942952	28.826615311918257	4.103392125	8.184875474456325	78.80108905	75.41166	78.80108905	75.52885
38.82629912	38.97854892044305	62.64059826	59.38796999237001	0.0	0.65714854	0.0	0.0
15.921639099999998	22.249100367558	6.90640733	3.781724343020841	13.233893729999998	18.542568	13.23389373	13.927212
74.07785582	30.467575721972285	69.13479769	61.873286735644335	35.15374563	37.862953	35.15374563	34.11358
25.939748359999996	37.64325897962362	6.581266653	10.40521383541502	19.16223306	22.269945	19.16223306	22.510628
0.0	7.895391389949918	3.3837585740000002	31.339648212241528	58.26903703	49.920372	58.26903703	56.441444
1.8496013100000002	5.687254843614623	39.75657581	44.8928043056944	4.592618792	8.824544	4.592618792	8.859238
43.87183311	41.37673560269773	2.234092607	28.581565740590392	2.310618854	1.2312303	2.310618854	1.8768797
0.57693322	7.395590102211088	0.578158424	15.953776135087162	4.477162725	4.7563543	4.477162725	9.691179
40.08752213	44.12595188432515	16.57162393	43.44316286530852	4.546819288	4.7883024	4.546819288	7.718535
0.5287627	5.715458268585875	23.26106265	38.92117051488787	6.975926865000001	2.9614992	6.975926865	4.7793183
9.935132826	24.358581550900787	62.53871196	65.88074502172708	22.74107385	40.819637	22.74107385	32.37822
26.55673667	29.934439049860238	82.20776042	55.36971730619788	48.45171074	45.467487	48.45171074	48.4898
16.04854773	21.63013450566843	28.90716664	11.475231841072663	77.78682066	71.270065	77.78682066	81.233
67.67136056	44.7982624078381	0.0	32.066502940734026	49.46765787	36.897423	49.46765787	54.137955
84.33974431	62.0917854206121	22.74107385	40.565129038274286	3.031273928	2.41729	3.031273928	6.8141537
3.876829723	28.44254090078652	8.104754995	25.757947968562245	26.256883880000004	27.054314	26.25688388	28.012804
80.02551627	70.47456990261554	8.246523526	45.63617249937057	86.76065944	84.0256	86.76065944	86.7446
89.89767813	44.052372937940056	66.01585424	29.042160587032736	33.69627508	51.793537	33.69627508	39.273
1.437346554	41.22496729111522	0.0	11.858883804326803	17.36013023	14.966062	17.36013023	17.933363
84.20189779	65.29875936787427	35.8368136	34.21999469926178	47.96214472	10.336595	47.96214472	21.66264
0.364667905	14.714135248290003	5.298016227	15.106603482682853	45.87563784	43.81593	45.87563784	44.398117
32.03839032	26.554847088358102	79.62575679	63.51221164728284	30.166141040000003	42.215973	30.16614104	23.14354
86.76211847	50.15928839723289	6.112603375	13.71763658437863	61.68885211	59.64686	61.68885211	69.08641
16.26779165	24.221081099734604	74.00970333	44.10661911972552	24.40165539	19.474136	24.40165539	20.315634
3.679918653	23.53389772872135	20.07939568	24.61791388380468	43.8122723	53.295303	43.8122723	39.202213
14.898420210000001	18.65963749255657	43.26194293	49.65482453662276	21.77773542	24.55656	21.77773542	17.423164
8.912186757	5.739853702194839	14.164722159999998	38.27562843466669	35.28597628	36.400806	35.28597628	35.14694
3.1601937209999997	23.809853795390726	33.94655387	42.33957701718628	13.03686492	19.420563	13.03686492	15.370551
5.967393026	22.8288389265275	36.47724246	32.4920800618726	22.00500964	25.317116	22.00500964	27.857239
75.11548375	36.24837930114895	80.68492948	49.94556404383421	25.177976699999995	36.010197	25.1779767	22.886763
84.9300227	46.319107549752296	21.26152094	24.892107143281102	15.1215994	22.930986	15.1215994	44.976444
91.05627032	57.22989463711738	49.32388819	28.510448465788365	56.79309437	56.813446	56.79309437	58.01416
0.0	37.693133161152005	99.61910732	84.60519659853101	39.55034963	45.970695	39.55034963	47.594868
42.31281665	41.41418221703321	21.75875381	38.26628540753245	11.85200713	13.595817	11.85200713	10.701728
10.47269891	5.231392605494186	28.30443344	12.429852285752668	33.95037625	37.408005	33.95037625	33.219685
0.0	8.395343179401754	39.22831543	14.942842717770784	65.44832937	62.39391	65.44832937	64.77793
83.93941968	50.47511549692154	62.79572595	49.890811222618815	46.64994849	41.410656	46.64994849	36.32084
32.36907857	42.188249779931006	17.200701	28.8661510688442	43.58283319	47.75087	43.58283319	43.53364
33.47151562	42.59421697489947	52.85443039	56.20043311782539	20.0833829	13.28041	20.0833829	18.971699
50.43757677	45.42680226483732	89.46707858	60.75165856335282	27.04861196	36.838295	27.04861196	32.01294
5.195732957	8.087308641180172	10.5253011	30.23925717275977	40.08752213	42.811142	40.08752213	40.05304
45.78100103	27.62875876704633	25.467884779999995	30.27795548451036	63.14714158999999	73.759384	63.14714159	62.421963
40.29418927	28.236484684171376	10.13794025	37.17757985749036	16.09836574	19.202263	16.09836574	18.63861
39.12761896	38.69722098570049	28.60232004	22.814359469643385	3.647451971	18.191393	3.647451971	11.636436
9.609943508	40.049349236985144	1.249008464	4.208084147572852	31.17670784	36.494556	31.17670784	30.513493
82.33244396	55.77957072361708	56.573874929999995	41.77982389361143	19.26994536	14.037613	19.26994536	16.620817
0.747631534	39.12242259761452	71.60789091	61.510467338714	1.707595349	8.397254	1.707595349	6.460307
0.321740184	9.844704477985204	45.27091516	38.05147922993928	0.553317014	0.08297207	0.553317014	0.21566206
83.95560608	42.39993267445028	4.546243303	12.087705267679318	41.73289196	40.055984	41.73289196	40.50512
44.68109157	45.7619263663423	49.88008869	31.66637700036943	8.798104801	15.409242	8.798104801	12.884205
49.53018855	47.40865054496974	27.04861196	54.21322042019963	15.721696	17.565819	15.721696	17.88406
0.64714493	26.162660485883652	54.63240731	34.07210366943419	44.56045142	39.225216	44.56045142	45.203358
81.35759178	38.02797414062262	40.40712226	47.193406273281276	12.42396719	13.577797	12.42396719	6.408185
15.92909866	36.27521330954343	40.65115531	35.96709308965355	59.81582481	55.269672	59.81582481	60.841175
29.575933029999998	29.719641812962887	44.03901684	41.12965649341822	23.79770547	21.22151	23.79770547	26.602882
11.09901507	31.242510532364843	53.33497034999999	38.30915902423203	36.10795647	20.679272	36.10795647	37.965687
0.0	15.958794845675378	14.7474972	5.799693779333085	8.970807298	10.233595	8.970807298	8.778142
68.20094264	40.435292253543736	0.72962294	5.9625329075174776	86.00345438	85.77726	86.00345438	88.776146
19.84794125	22.876887715992183	30.4254394	50.82984654436469	2.505489323	5.393506	2.505489323	2.2744787
2.019729051	11.842770435281173	99.03446213	64.27760077476918	35.33279168	35.682903	35.33279168	30.767963
80.58863006	47.38720181569219	69.58481273	53.18893258355677	34.85762141	39.224304	34.85762141	30.049026
0.0	3.6683850047272815	8.432863834	35.07516331396312	9.935132826	15.964869	9.935132826	10.5133
81.02094948	61.484068444182874	41.68551837	27.436071870917377	1.372286353	4.4385996	1.372286353	5.11733
72.31351298	45.583714456749554	68.67316565	67.37245243595659	84.85609846	85.57381	84.85609846	86.49571
47.11942721	33.69849583287835	26.55673667	36.92595887473315	1.087256852	0.07779033	1.087256852	0.0
43.82916168	43.335397678331134	28.59018557	31.527802175588608	15.733873979999998	26.116583	15.73387398	15.550526
4.510108394	10.420147032612114	69.07936453	59.713691462101934	9.540861126	25.515167	9.540861126	10.724811
2.889330361	6.562721073006391	3.510094374	42.29474836833358	0.0	2.167719	0.0	4.13914
20.99661905	26.618284305448828	0.9626448900000001	26.38963495049089	55.16379105000001	49.73499	55.16379105	53.78495
61.82340519	45.60223361802935	14.56538038	13.405519873456209	33.27025402	36.470505	33.27025402	31.902683
86.42573792	51.154197107403874	45.50089871	45.8317979041931	74.97052076	61.62578	74.97052076	72.6012
29.297955140000003	31.671669892296194	0.0	15.156939600162058	60.412252	60.636818	60.412252	62.47534
20.05913492	6.129869950758442	0.0	8.677621808133424	41.94054392	29.484726	41.94054392	39.905125
3.045865819	3.369482269701138	0.0	21.95638347645387	51.21151630999999	57.55197	51.21151631	51.792927
0.0	25.203875167066453	50.70720641	54.75221324807524	49.39865649	39.177483	49.39865649	46.04605
88.51390693	68.01984225998103	28.112434790000002	51.359260906782744	10.68115857	9.21398	10.68115857	8.958004
65.9488999	58.46022974967956	37.70168941	38.792573506644665	51.8134607	66.83937	51.8134607	52.00593
61.437310200000006	47.26586763268858	13.99630758	28.138870167184173	59.930539610000004	65.998116	59.93053961	62.02327
0.0	12.690226954777836	0.0	42.55479148655534	0.0	0.17353506	0.0	0.0
4.592618792	39.27155042369753	59.16896654000001	53.41423811827719	80.16290148	73.01796	80.16290148	77.23176
47.66948987	53.18875376964032	15.194520709999999	11.769461944944709	71.00136701	71.85821	71.00136701	70.06684
7.466671245	26.58686670032948	19.13564251	48.94018279862344	50.97511305999999	42.02485	50.97511306	43.63965
2.887815395	6.159697974666394	0.0	28.930762497319577	0.0	0.27736598	0.0	0.0
4.28271464	15.598979522541313	11.81277895	30.771070621890125	33.56777138	36.39109	33.56777138	35.807407
21.60400316	37.45846373767376	40.2947746	40.69371710582167	0.538585368	0.6940902	0.538585368	0.73951966
0.47110416	9.759307421839088	58.30938102	68.93645431660474	57.74229285999999	48.650986	57.74229286	59.431072
13.956288880000002	40.89355059814453	93.31083413	89.24548925583959	45.17206702	49.7968	45.17206702	43.39079
41.01536377	42.698253891718984	27.09846988	19.676750420802087	6.026719466	7.327022	6.026719466	7.3114204
8.431077782	9.767401731790155	30.371881269999996	36.421831780332326	64.24487271	58.59962	64.24487271	60.243828
17.88950545	21.27807076581225	24.42477517	34.20246795521825	59.26239712	45.539787	59.26239712	49.113033
0.0	14.046561803446858	4.206951598	28.268900666990874	0.0	0.06267569	0.0	0.0
28.282301109999995	25.04640269154936	65.27849508	64.93899172845126	14.866858849999998	14.167707	14.86685885	18.567844
57.87416713	43.60720377202302	47.58772845	51.420868261461855	46.05681806	48.464867	46.05681806	36.170376
4.765281768	28.633773443728387	18.21528105	26.121598850204048	13.6465536	12.182224	13.6465536	14.778216
70.18702806	45.413948524476886	0.0	15.809401778949647	0.35921569	6.4838233	0.35921569	0.0
41.28086675	50.23989175030231	31.417490339999997	42.45127909055739	41.68551837	53.322357	41.68551837	39.584476
81.22830675	39.52794573802382	13.524052999999999	19.339957389410287	51.85571731	46.58963	51.85571731	51.112213
50.58160419000001	40.958904104373154	15.102356850000001	43.15912887996375	30.071905949999998	36.474537	30.07190595	35.41894
51.38895599	34.424775376606284	23.1010236	19.00900114227444	61.80395318000001	64.75213	61.80395318	63.97243
46.64994849	38.67358178594649	33.92093167	34.63229488710433	34.77458228	39.258068	34.77458228	35.91642
9.328786223	17.163914215786903	12.25099464	27.063113724924623	89.419451	92.787155	89.419451	79.60736
47.09764929	36.387052473583815	5.419599738	22.380276766545922	33.0062022	37.916027	33.0062022	32.588165
89.97416157	32.69150228218764	79.01720716	47.75151728905678	70.7141131	59.458706	70.7141131	68.78631
44.1778543	40.903593979784844	7.711567109999999	15.65331064093709	9.609943508	36.26878	9.609943508	9.11932
60.85990802	55.66218534793496	15.35819367	42.434482503339346	24.01338043	40.526913	24.01338043	27.466557
83.76441682	54.057401973409654	41.03794598	25.65505248057604	38.49679424	38.683167	38.49679424	36.519825
7.147036958000001	12.494019659668878	4.337310253	6.922066264551804	36.58244249	30.165836	36.58244249	36.101234
11.38334579	24.48929303370595	72.13959481	65.6969421970135	17.85871647	5.551724	17.85871647	11.816751
62.426823	46.05162577260643	64.80074025	50.65417975284934	36.28377215	33.83632	36.28377215	33.608932
65.93988128	41.91695926636487	53.17975334	29.002866228893993	8.653540466	5.9040833	8.653540466	7.763759
74.23566846	45.85817593710065	12.63535619	12.00223594090864	12.36887401	6.249684	12.36887401	12.355147
42.69485888	44.25208424075335	2.461539411	27.5651308151114	79.05542624	74.446144	79.05542624	82.101395
17.8480573	25.308832975555656	83.36436834	49.84649219342798	49.96376516	40.634216	49.96376516	41.469097
40.82349272	32.39851866032481	0.83326199	16.1658479498747	35.33291059	40.727936	35.33291059	33.422672
4.477162725	15.667858643155842	15.417636100000001	9.72201875979647	41.728023	39.57163	41.728023	43.183952
20.51920273	44.46327837723434	17.35437544	7.265409100691378	70.29330199	76.45605	70.29330199	61.438953
41.60266431	34.11127583806336	81.56943098	49.23522278052538	43.31119655	44.12219	43.31119655	43.297462
91.37329051	45.828805751324595	20.39347896	23.429611962534786	8.034140762	14.4698	8.034140762	6.6479745
8.50474803	7.053042242941707	6.877576478000001	17.667261979535223	63.56506276000001	54.06358	63.56506276	66.785515
36.25474039	42.87851620088696	63.88080478	50.50109119851708	79.37053051	72.46573	79.37053051	74.68123
41.58551371	16.373802574236095	0.0	10.23447411235571	14.62829911	12.482325	14.62829911	14.658006
77.85802389	44.64429766531527	10.02539168	39.61801430773705	48.06786456	43.623665	48.06786456	44.89935
0.8625124729999999	5.583451875002458	37.90012178	35.64089180257916	1.257407502	1.8682841	1.257407502	2.7397802
30.405819680000004	49.604631470276715	59.16216512	38.4123882981956	9.330486935	10.057148	9.330486935	9.446009
51.85571731	32.21251642443895	63.62909921	68.83438137263417	0.389738186	1.5455287	0.389738186	0.0
12.28165388	5.519499450314976	10.26328927	30.177348814654646	0.0	0.73084384	0.0	2.435852
26.91242644	29.36012153279096	0.0	6.57335975597687	8.912186757	6.360856	8.912186757	8.805092
83.17489955	52.0203657581985	0.0	5.563522318956703	29.76126623	37.419422	29.76126623	24.411911
7.65708472	25.25704548512131	23.9717282	34.429171218718885	71.41375314	76.98121	71.41375314	72.1581
77.95754061	59.13027529691755	0.0	15.623889791218042	0.0	0.038793772	0.0	0.0
0.48904477199999996	18.754839511787743	63.837099740000006	63.16240990346968	14.17510686	14.870728	14.17510686	13.185077
58.943816	35.336180968029495	59.4767437	62.2448262912333	0.0	0.47055665	0.0	2.3918724
78.50560016	45.583875389274354	0.0	5.500300423623695	15.032485800000002	16.112389	15.0324858	13.8983
18.44134196	24.85144634879753	0.0	13.73633008922696	17.39978172	21.098553	17.39978172	16.807627
82.32885806	54.06255181420326	46.36906778	42.101224027029275	23.916357	27.668516	23.916357	27.478647
10.88559026	25.382146681298018	0.0	35.46055498761266	71.09717455	65.80007	71.09717455	64.85976
36.02889558	46.04961709627837	80.73687357	59.337127235460876	1.25144582	7.6581445	1.25144582	0.0
12.42396719	27.898469757683873	17.33987768	34.19041291701794	0.0	1.7847358	0.0	8.753739
6.251282484	24.48929303370595	49.15372199	36.31332749583363	36.47724246	36.514465	36.47724246	32.026844
82.02772208	38.180374261376556	33.74215602	28.399083158626556	13.25100229	13.817553	13.25100229	14.248845
0.0	40.048380661604405	24.16256349	36.79779101988942	57.559228450000006	46.925785	57.55922845	55.160328
0.0	9.645450640774817	10.88472418	9.953187155802324	32.73462184	30.178556	32.73462184	22.843735
13.25145725	28.33604529261589	0.0	37.01286243812531	45.77689221	38.05295	45.77689221	41.733223
69.84952946	41.91310582646549	44.81754321	53.53622497207582	10.49048013	15.3805065	10.49048013	13.64031
54.69797468	31.685820033550858	57.42667045	49.72103634965032	57.01120739	60.74139	57.01120739	57.75993
69.25619095	52.821851454951165	0.0	4.583169434113316	0.927604534	2.8721745	0.927604534	5.4869075
0.0	28.40421809826046	37.71186321	50.69650500687182	68.55764886	64.297516	68.55764886	61.171627
7.18319285	23.74362708120346	77.54677515	47.396580605609714	4.385154303	4.0836763	4.385154303	6.230702
54.63240731	29.10200662463486	74.21032846	53.93760260985553	21.94834142	17.651424	21.94834142	19.96053
50.25936964	33.57229493111551	46.31398784	28.57868087607175	11.24955158	16.712627	11.24955158	11.583542
25.1224442	41.18843262775361	64.23525691	49.602074431271554	37.39782282	41.30636	37.39782282	37.62791
35.55504656	12.18490553242676	2.029011587	5.330043125609793	77.57371189	75.20564	77.57371189	76.053604
24.72320112	31.558155837905108	74.51133845	48.55519047605395	0.81239337	4.7740183	0.81239337	0.0
0.340410651	5.219075306883082	0.0	13.146974321784676	0.0	3.506992	0.0	2.3960607
20.34813867	25.225368599823117	16.31613355	33.83986313498765	49.32388819	53.658897	49.32388819	49.522877
40.01187418	41.979278896477815	15.30703648	27.070629869879184	72.1822742	65.96768	72.1822742	69.30018
12.438351	26.22950708831459	68.84655406	43.89438488229722	38.7528241	39.113083	38.7528241	34.260242
24.23900204	46.968744468660056	34.20844443	37.86847212715387	17.378304	29.917444	17.378304	29.410048
15.37805239	28.652310486399827	37.49278178	25.693649464440643	42.68462411	40.649307	42.68462411	42.859474
60.066196389999995	46.084661643669605	55.58164705	50.15010928285539	16.82928554	22.672735	16.82928554	12.151763
59.18255708	58.464318627902266	0.0	7.588039324842765	2.97427716	5.0941715	2.97427716	0.0
2.782548169	15.921133654640167	77.8707536	64.47206090890288	49.69104828	43.182896	49.69104828	49.97273
38.15565558	33.73523613224387	14.60964787	36.01512250761062	23.26106265	25.118021	23.26106265	23.082466
8.109204436	35.11859721426755	1.9182484240000002	6.041167072332054	51.9557832	39.087635	51.9557832	49.210403
11.13292009	0.7234896741024032	3.5000572389999998	19.422141755524276	46.38749412	49.678616	46.38749412	49.45197
0.0	37.30918689999372	8.912186757	9.96506934055008	23.90935743	25.918842	23.90935743	23.27129
0.0	8.04595419771239	86.12188158	64.86782378970622	10.46965924	18.454659	10.46965924	16.18588
39.99701682	45.30322098695039	13.17521743	35.50746383836001	42.09636278	41.192818	42.09636278	33.709373
38.15573638	27.556005344908833	19.15166059	26.613077840248344	6.251282484	8.193953	6.251282484	11.542769
85.14465222	68.69535355259835	4.179760101	24.234055539488644	38.46400948	37.575523	38.46400948	34.217293
21.94834142	16.86111520002723	7.911192525	4.784683032192774	7.829216765	9.07032	7.829216765	8.334717
30.085963069999995	27.816134889856873	5.967393026	18.49463099069327	15.87410565	23.431854	15.87410565	18.395378
3.4496247180000004	5.340380432625264	2.579355469	21.297743276853115	87.75322874	82.41715	87.75322874	84.347824
55.58164705	45.936365302298064	93.02887198	66.0557144389683	15.194520709999999	17.185509	15.19452071	8.406311
0.12177386300000001	0.8365448659068625	6.251282484	34.38645853454411	0.0	0.11371011	0.0	0.0
40.1812432	35.95753548581958	89.12987666	66.8825380676812	55.565858889999994	56.621647	55.56585889	55.224037
71.05445565	50.706607993150946	0.0	23.46972886468917	0.0	2.902789	0.0	4.493984
13.55922704	37.17760369934589	36.39098731	28.842339015637634	34.28672739	29.728306	34.28672739	24.222
0.655700656	8.413010739404484	40.07198822	40.92950709650963	78.10978605	78.0266	78.10978605	78.454605
0.299153601	9.51192879924953	72.98033012	45.99920945323259	24.72320112	39.19139	24.72320112	27.632618
36.38251036	37.9156134359926	83.80386815	52.51549553237021	34.68012306	18.698294	34.68012306	26.025898
31.299099360000003	32.822066243511735	22.12521071	31.811484493564365	83.17489955	75.37561	83.17489955	75.645706
24.45376754	31.658625417091546	45.98289688	24.779193605626077	43.94688122	38.632095	43.94688122	33.09341
52.90774845	39.227022778270836	35.26155109	27.79588123358756	79.52732954	86.12305	79.52732954	81.20595
0.0	8.299413983577043	0.0	22.830926579001993	0.0	3.7555494	0.0	1.1548692
7.387205125000001	10.275595352674125	74.22961906	36.75069739476174	32.63137063	46.325943	32.63137063	38.01277
33.56777138	43.50655537892013	2.633257106	22.46472312870294	83.31333267	85.45539	83.31333267	77.54134
17.38451108	14.273677829071282	45.40015878	41.960050439996124	85.14465222	67.624245	85.14465222	85.04795
69.58481273	46.12772897544533	50.42857568	45.38029872563392	71.49385038	84.339615	71.49385038	77.83082
68.06627781	42.41672330120444	49.39865649	32.51083466147572	36.62142901	42.06199	36.62142901	36.85267
40.32898976	42.02122864127576	22.70660834	37.56606799212634	12.689154790000002	12.916744	12.68915479	15.549329
74.1058241	47.813512073888184	0.0	14.14567984744817	26.66040937	34.163174	26.66040937	27.293749
34.68494953	41.967968916262684	16.58042552	38.48904880440742	0.375286042	1.2583679	0.375286042	0.0
37.39576088	38.574176149562895	37.29673945	48.86886286804944	84.5566149	75.82416	84.5566149	81.26699
0.0	26.413447003697453	73.08177999	58.28984392916322	8.39178019	22.970392	8.39178019	7.1641307
51.75674767	48.939249986025985	71.5462211	59.274017843883634	7.676008537	8.818248	7.676008537	12.149808
83.59935968	55.62339464899421	3.546985039	44.513653237728775	9.636653904	9.806819	9.636653904	13.402115
2.294941324	11.091272168870642	2.732925094	30.922165401054023	11.94269708	6.405658	11.94269708	16.975554
15.00790512	31.198748806546927	1.858564029	7.980442739190906	22.22290277	22.974812	22.22290277	22.271475
12.14875689	7.697658216087296	0.0	5.095015329240672	14.904506870000002	20.420834	14.90450687	14.545824
28.5763008	38.80053668639034	0.0	20.982130753864197	85.13318487	88.24343	85.13318487	80.64631
6.010382761	23.556088535752146	4.469322068	19.988291946959944	37.03037628	38.107525	37.03037628	34.256638
3.546985039	39.519288164235945	0.0	8.216831011440977	28.171354860000005	35.368435	28.17135486	22.723623
22.69659515	37.23174259278148	40.31664678	63.218664761583206	0.256451547	0.85528004	0.256451547	0.0
16.85617983	29.015576918121276	17.08756486	39.97204202044219	45.27500965	45.33568	45.27500965	41.98557
86.89971677	38.00452567571282	81.37846659	50.21271203500271	2.354282195	8.601892	2.354282195	0.44276208
51.17835370000001	47.6029765686661	2.890686767	15.891688963065594	83.01646677	85.80392	83.01646677	84.84579
2.86790041	6.283071008846462	65.38933316	41.80577277311951	2.874679313	5.8791027	2.874679313	6.4852815
8.748271213	15.747405504002273	9.361658454	15.191014082056581	1.297818598	2.072637	1.297818598	0.0
0.0	33.876624295976754	1.726024029	6.589001503317878	1.034854608	0.6195411	1.034854608	0.8547108
0.8414591229999999	16.84308330666974	52.01896484	55.27164979395568	54.53336611	67.65899	54.53336611	60.766846
0.0	14.314024209085106	0.0	27.52293073083043	0.74784749	1.9370638	0.74784749	3.8215277
49.32093179	39.300217274735566	0.746156967	7.272260653923154	4.103392125	0.46981403	4.103392125	0.757697
73.53944548	44.11169445472061	81.78695125	53.029955090909596	45.04873884	30.313116	45.04873884	26.12796
0.426836265	6.367407847479656	9.065649451	20.878168342843203	7.711567109999999	10.362196	7.71156711	15.898842
63.0697188	54.6130662187618	0.0	20.971056211972385	38.94339394	35.078396	38.94339394	37.745796
37.21381762	28.67152702195376	0.817066768	15.798938184605687	41.98383636	31.085798	41.98383636	54.894657
15.352511479999999	48.88871121277481	22.894141	14.837463206461965	38.82629912	43.30918	38.82629912	42.82009
12.47762059	10.037614891509712	3.149733367	33.56319330276847	65.48767084	31.433062	65.48767084	62.379887
68.26027768	44.400130242641865	0.0	5.015817900589295	24.44251918	26.902218	24.44251918	25.612833
9.228754169	6.013538459596373	23.34747951	23.815271857059003	53.94447324	35.125305	53.94447324	59.065014
0.597123544	24.168538120503275	33.60384304	24.899147941241115	34.51239146	33.64888	34.51239146	33.27415
0.568210949	9.897228085708916	18.97711675	5.350819067526721	63.69608906	59.129673	63.69608906	59.879345
28.57251929	19.571010301428437	68.99091328	50.76354234414696	44.44845486	45.204712	44.44845486	49.93337
3.973986769	43.123628357085586	80.5818059	63.33707533705294	50.09626002	45.504627	50.09626002	57.420666
74.21032846	54.50561693637013	6.891124522	14.27402651620835	5.628261366	11.875034	5.628261366	9.68093
0.9755508899999998	22.73356389161378	7.343376414000001	7.756611674223169	82.77010873	73.47093	82.77010873	79.46692
67.75052852	45.04193809224129	1.707595349	45.86012500878989	13.59760256	1.5615382	13.59760256	10.409091
49.62220517	40.87032565063029	9.492103343	17.145511283552796	86.21979782	71.24887	86.21979782	85.20308
0.467733508	7.48059749303095	39.35756061	36.820163621068595	57.9781308	56.043133	57.9781308	60.57647
80.13587028	54.444456616482135	67.19184926	65.13642613406181	63.8547365	72.55905	63.8547365	61.36454
93.03255731	65.2089232562524	12.42396719	23.054628748938292	64.13599101	51.332947	64.13599101	56.19142
79.07623711	38.53255721051037	34.0336157	31.69581275124818	1.102452884	3.977468	1.102452884	6.841687
49.50904012	31.071594230563043	2.633148758	50.1926491135776	71.60789091	62.894737	71.60789091	69.184586
42.17741181	43.92421700402409	14.22488447	36.138831935470996	19.78249574	21.496347	19.78249574	19.839571
11.6539798	37.90537931950807	0.597977578	56.324136585221886	8.071196301	10.06337	8.071196301	6.4483743
0.0	7.48059749303095	28.92940614	19.949452074192166	18.13660134	28.52677	18.13660134	18.971735
10.00188169	8.884000634856148	13.6465536	30.34690911092341	54.58472012	66.5424	54.58472012	48.958866
70.67829218	57.10477853978097	19.596159	42.21654708220839	2.600006823	4.727201	2.600006823	8.227181
20.49711258	35.77691852905065	24.90011385	33.03415444957495	47.30915738	55.36165	47.30915738	37.93243
84.85609846	50.87553350001633	15.1215994	50.120730156383516	5.49871711	4.399323	5.49871711	8.78961
15.417636100000001	5.599856934249289	17.72318391	29.70475555441886	5.688672061	3.1979742	5.688672061	7.9050813
49.9274003	44.73461061404765	0.522267307	4.762243003265932	84.69021766	83.242065	84.69021766	87.57721
15.164912239999998	20.95546959892228	18.04784884	10.510048709336669	60.30536066999999	53.56515	60.30536067	60.815212
76.22505116	45.00133243204862	50.27132659	62.12979529878437	9.293896224	6.03928	9.293896224	7.1634717
7.732563505	10.702622356651872	59.85587044	57.205468656131025	11.8907701	10.854297	11.8907701	20.004597
65.44832937	49.99339974671513	93.56409267	51.01913299584925	0.8308674029999998	6.053668	0.830867403	2.985368
67.19924832	55.255687671681045	3.468901589	11.6423639933677	6.575127297	2.2664177	6.575127297	7.064571
1.707595349	26.983988566897807	19.47556274	38.90776245138645	0.319224301	4.8939204	0.319224301	0.0
82.77010873	63.57152422336757	82.77010873	75.2933248089999	45.53588257	69.360886	45.53588257	47.01887
0.0	16.096238672434687	3.309805744	9.087555691815018	77.2841534	82.394936	77.2841534	76.34914
47.15771685	51.947516968638894	42.82874785	32.77676671801239	19.40320705	27.430422	19.40320705	14.493099
28.743532190000003	42.31364303883791	35.06478929	47.56555975665003	92.25602815	94.75768	92.25602815	92.49188
1.57607478	31.71218614553064	37.40734019	35.35268549251735	0.0	0.5722799	0.0	0.0
27.248768469999998	32.821911271450816	80.28994263	48.937047594621774	0.665064231	2.010955	0.665064231	0.0
8.286467695	12.035311300045027	52.90774845	47.4863898951441	11.17697809	16.449284	11.17697809	11.095534
35.59381518	36.133500300529	0.0	33.73995383940607	23.06691402	29.168848	23.06691402	18.625872
45.77926691	38.115300896950366	84.85609846	76.42663549049914	3.037744154	1.7085204	3.037744154	4.527384
32.40012299	37.70703296292365	0.0	19.46760370366439	40.83653695	48.296112	40.83653695	41.28046
28.7617291	44.25208424075335	27.151981650000003	42.10921700909436	84.10193793	85.4094	84.10193793	83.98858
44.30153891	50.11655783166647	0.0	9.218620332105159	12.67179243	14.924063	12.67179243	8.320418
63.189143820000005	60.10022754481673	98.84920594	73.4621272534722	34.48220577	34.42989	34.48220577	27.914734
6.275458680999999	27.664071535312235	65.69456697	52.54414748224854	36.25454831	33.656162	36.25454831	29.770443
6.458217991	24.054837801615893	61.72597738	39.61806497168004	47.89881593	41.649815	47.89881593	49.31466
9.677591971	19.475878317647872	47.13740479	25.460541682499347	0.0	0.38155702	0.0	2.4783702
30.24326754	40.73273430238992	0.0	10.771653469095378	16.79477369	17.049374	16.79477369	16.786238
0.0	10.925399909628554	53.85457224999999	40.84362575267315	14.82994008	12.417315	14.82994008	15.720889
92.57247896	46.21848597873688	23.5354934	49.74735775815099	9.606838288	0.348504	9.606838288	6.733532
18.76658525	26.923638870097697	7.689322987	11.12139709838569	93.31083413	88.38172	93.31083413	88.8604
52.59936901	42.57990888135195	26.149989569999995	35.628157271496356	30.591261700000004	28.951902	30.5912617	30.019567
47.555818	35.319652601686116	4.064443696	14.21488530346021	6.114675165	17.157444	6.114675165	0.0
21.43045359	33.40755068966299	63.69608906	41.31156985108137	42.30149711	42.357685	42.30149711	36.995655
30.591261700000004	20.202956563535928	37.31441052	33.66547486297488	24.59821074	33.58813	24.59821074	27.17729
27.277572840000005	46.811692205846605	1.069060713	5.3340250880116225	14.761892499999998	10.0685215	14.7618925	17.723135
2.060581853	5.549531620110869	44.68712072	29.084894132831096	24.41645938	28.79403	24.41645938	20.459593
36.47724246	13.267405494510234	40.32887688	46.4303119243893	45.57576479	51.703003	45.57576479	44.660072
4.246823607	9.970684842584431	31.37415917	26.842773256617484	16.4358293	17.55537	16.4358293	14.107776
21.81045338	43.4130565622431	26.66040937	42.14685733850598	36.39098731	35.07446	36.39098731	37.101852
87.94083651	55.39870900251746	72.29221067	45.4355552060473	59.28097568	65.474236	59.28097568	55.754585
63.65319734	37.250050157593485	45.53588257	63.803398189285396	83.38501147	84.604126	83.38501147	81.456635
90.99050642	57.356941924751396	76.33726193	70.10445489789426	35.08872433	35.644905	35.08872433	31.353058
12.60415393	21.996673232060818	15.40870509	36.86128784161895	0.0	0.8054771	0.0	0.0
34.52065187	36.576449193650184	31.83731475	38.23576783245921	38.16592165	37.328495	38.16592165	36.622124
9.034825048	16.39203861348152	70.2055639	65.22589269692301	8.674987339	11.133854	8.674987339	11.151851
89.419451	55.41655463137865	0.0	27.82801707460463	25.95507424	38.691868	25.95507424	30.128593
1.983204496	22.765774238429366	0.0	5.296951747726723	11.59050003	1.8724881	11.59050003	10.616578
63.13467167	37.22614273696482	41.48980841	30.70440283337563	55.23935567	53.311024	55.23935567	55.704487
3.342369627	21.216748023283483	73.58359974	58.134776500822305	3.3783775429999996	4.301607	3.378377543	4.91774
20.36311527	42.816491613736154	61.05645885	48.20129985401809	62.72600185999999	61.602333	62.72600186	55.749454
67.19184926	50.90198603872239	27.300554580000004	35.79248726070911	30.439738219999995	16.603455	30.43973822	25.300945
85.68357471	45.66356977160186	24.41818234	41.13968199366688	75.06901133	70.21632	75.06901133	57.89395
63.40623793	51.63498004501283	32.89151252	45.15667702196002	32.41068171	39.41535	32.41068171	22.361881
18.36789148	14.29491049153313	0.64714493	19.446922384111584	81.37846659	75.0064	81.37846659	77.05638
1.068125406	14.57220021199599	67.35182955	42.258890217622515	0.338169234	2.3949802	0.338169234	0.0
69.13479769	50.790912794290776	32.25917309	29.883429399962424	27.334826750000005	37.4959	27.33482675	34.773624
27.00233561	25.575843876054883	73.31932313	54.827642918495535	2.601590615	6.7980328	2.601590615	6.2749352
17.35228888	49.19144317331582	28.47849533	43.10611055373788	85.68357471	81.07206	85.68357471	90.705185
1.204026973	30.64090899187803	6.945630993000001	6.729868871519118	33.9312366	33.08327	33.9312366	28.64188
4.143900161	9.641848285416438	40.97949244	43.084822756985126	55.18037009	44.150295	55.18037009	49.63875
5.956665819	19.05844468028739	11.84842444	25.101772420776484	81.35759178	41.965714	81.35759178	48.556087
0.0	13.681312027368843	37.1376218	22.357288747470974	65.066599	59.900684	65.066599	63.13061
7.782359234	21.37359763032496	74.44046437	70.47303210293413	23.67114189	30.077696	23.67114189	28.724504
61.504875240000004	33.47019814528942	5.235495595	15.332525925415009	38.15573638	36.084675	38.15573638	34.86355
69.39855223	41.6750836420539	22.30541273	17.029875304019896	85.26909551	72.929405	85.26909551	83.94628
94.50096737	46.83672615414888	63.415149050000004	59.24276117128908	34.89767991	36.48406	34.89767991	32.416607
0.0	16.07859867957741	37.1696242	68.22339806199788	43.94123378	42.170933	43.94123378	36.021835
34.70800352	30.370378437456786	23.06691402	40.20192221119165	0.0	0.5800804	0.0	1.1637205
31.6780045	37.57414442068577	21.70039266	23.787253206468076	16.04849725	18.557653	16.04849725	15.614428
26.391850800000004	33.70081445332825	43.08223061	57.92872922490299	3.3837585740000002	10.32517	3.383758574	8.07222
69.27632316	45.62697550360143	35.87055638	55.807352445768714	63.007252169999994	63.202175	63.00725217	57.984764
76.47373216	45.17370904750138	75.02467082	58.83208520985424	71.26504827	65.75846	71.26504827	70.44956
64.60204454	50.08064007631659	22.41656552	41.12779682868719	39.62688642	25.843233	39.62688642	34.413216
75.02467082	48.68396033774972	8.121165956	46.318267124345006	28.1327933	25.325333	28.1327933	26.841629
0.39071503299999993	10.332742790253906	42.64405348	47.62839496688873	0.471327258	1.550041	0.471327258	0.0
65.67896113	36.649804622639714	79.07949659	59.85507366537094	48.48749388	46.123726	48.48749388	44.68197
63.07769687	37.46581895010352	18.44134196	19.027170126301197	66.43295508	46.51623	66.43295508	65.65642
40.41327646	41.08181184984147	0.0	1.3111546255795563	37.08543096	37.362827	37.08543096	32.10415
16.03639807	25.19934223428458	7.007309831000001	4.5792753885537385	9.564949769	16.14169	9.564949769	20.813978
12.29594301	18.65963749255657	24.80297238	10.379802887772247	83.93941968	78.61833	83.93941968	91.71599
0.0	12.137609251527115	42.1300284	42.183824135499	48.00212967	46.78011	48.00212967	49.21675
59.85587044	48.61963799177259	36.28377215	28.813752630862	59.16896654000001	54.106728	59.16896654	59.21261
62.657456720000006	52.50315737213552	52.55061961	44.602192948456405	29.08430143	32.274555	29.08430143	29.976374
93.10117477	58.24676765669167	56.79309437	52.489084716911314	68.58213231	75.30407	68.58213231	65.784225
0.602239969	20.101856665294022	13.88581248	16.94985160606295	23.1010236	31.094444	23.1010236	20.077269
21.36830036	10.283968314311654	25.252703200000003	39.312340858270524	1.729864191	0.8254724	1.729864191	0.26670077
24.95662893	39.91795975141346	67.99152053	76.75340004141033	50.86354716	39.8787	50.86354716	49.387276
46.25838016	45.35207294892311	38.79638342	33.91015488554209	64.50667156	63.591564	64.50667156	61.611027
31.9937252	33.9339192550376	23.20886991	48.174570153741534	4.582095156	0.8879404	4.582095156	3.0220714
14.761892499999998	24.844444293852746	18.40781284	40.80418238293737	10.08173564	10.911218	10.08173564	15.409469
3.074612079	23.52768096489295	27.697090949999996	42.20727856087267	3.10979023	1.4414877	3.10979023	5.3137045
38.72175402	38.94534913662314	72.6088082	51.34416901223481	37.08529427	36.524044	37.08529427	36.75796
94.69105416	57.38065265007198	45.97256872	28.397253296214938	36.38251036	40.52603	36.38251036	33.22031
28.47849533	38.976906812643705	12.438351	25.99482276367664	5.163801227	2.074122	5.163801227	5.618071
6.92498784	9.103359116738812	30.24326754	42.643462327488365	80.7977409	78.39499	80.7977409	80.36064
16.12823791	10.263452397631555	59.930539610000004	59.56247449342847	21.26152094	15.165055	21.26152094	19.226294
35.89724622	23.150283763424454	59.81582481	67.65377441023529	19.7798759	18.069931	19.7798759	15.059587
13.02655322	5.8213690062381325	21.81045338	44.994784862474795	41.26452613	31.314415	41.26452613	48.05535
35.33279168	33.67616793517828	94.14846732	64.61233446588993	66.6354412	80.01085	66.6354412	61.53573
3.936030958	30.744659806431233	39.19022489	46.31473852972716	39.27719826	48.96119	39.27719826	32.70293
16.79477369	21.778664795247316	53.94447324	40.56705128787607	33.74215602	41.09694	33.74215602	31.293608
72.63770939	44.39664635150313	85.65923047	55.628574292107224	0.0	0.5024941	0.0	9.653744
0.0	16.530453995853513	0.979807222	5.664477675949484	59.00727735	50.027515	59.00727735	56.794163
16.01570816	29.76185381817162	65.78374618	51.92674475201189	37.1696242	43.884407	37.1696242	43.154243
84.91024962	43.54459207917988	83.05466982	63.07995880659699	10.75553549	13.582652	10.75553549	10.093903
22.12521071	34.055599144946335	3.8673857690000006	11.779824956460669	24.95867786	41.871555	24.95867786	23.57556
5.105134806	19.504507915786654	3.399446884	5.831643355853855	25.85124884	34.155106	25.85124884	29.208208
2.145304957	42.7705185558182	0.0	14.614784746197312	27.09846988	21.760118	27.09846988	19.838135
51.153065180000006	63.41087780083358	7.242678118	29.494684965379534	38.77000873	53.352543	38.77000873	27.530487
3.311093961	17.760480654409825	0.35921569	21.766961424416007	17.58389829	12.073179	17.58389829	15.856059
38.37909694	28.621968745011092	15.37805239	23.387852952581046	25.82773903	20.976849	25.82773903	20.948263
50.70720641	50.32487604432463	65.99016493	50.582993932712675	52.14134094	43.961918	52.14134094	49.82558
97.94800557	69.78077786727368	31.393859070000005	28.13167588727921	33.62905648	34.68811	33.62905648	30.556772
63.71103229	74.75308624417305	33.69627508	58.3972574487716	89.46707858	91.07417	89.46707858	83.18506
1.742923089	28.556880479425192	63.286950499999996	59.16565065005422	2.819747326	4.469297	2.819747326	10.547053
82.13737482	53.26514307474553	44.65371267	51.65464957582176	41.53702825	46.916126	41.53702825	37.210938
0.0	10.515228352449684	28.295092409999995	37.46176583466411	3.2615818300000003	1.0182986	3.26158183	4.9691205
45.19876304	32.30107699679017	11.31352123	23.34457253422156	69.08248124	81.50317	69.08248124	72.6559
1.581660756	9.897400939161479	0.0	38.7793889605388	92.11972779	87.899086	92.11972779	85.92704
17.36013023	35.203280504863855	26.52646529	23.957896817047295	10.47269891	6.257918	10.47269891	9.397198
44.94211074	27.95902807071984	52.34346738	24.775477256395966	2.841459947	0.15009248	2.841459947	4.3761244
16.4358293	23.43898479198843	23.02454867	36.418431335687934	43.26194293	43.493103	43.26194293	48.514328
0.0	20.09758599292293	34.43934364	23.77532482812524	37.93567028	35.48684	37.93567028	35.606483
42.00065126	45.47913215748489	31.6780045	59.53503251771807	49.74093184	46.70308	49.74093184	49.861183
34.22871308	39.49631951666861	10.47269891	5.5894700808778035	3.3736240560000006	6.9416547	3.373624056	8.86276
57.02971842	34.81380591345548	38.74519603	38.36898718044251	69.97972982	75.91351	69.97972982	69.374916
2.74121661	8.373426553709507	89.47412112	61.12942084323406	40.32887688	42.217693	40.32887688	40.15787
10.00194934	32.23139917401552	73.16269955	60.03746982060849	86.53541708	69.40189	86.53541708	83.84358
10.78771766	24.358581550900787	37.0158274	13.593562078105508	3.019148584	0.58015525	3.019148584	2.4314084
1.25144582	0.8577659799699392	48.56121582	39.201881541618704	44.30153891	44.601345	44.30153891	42.039047
35.46998729	30.904525408196747	0.529819216	15.482431592034548	10.63604029	8.923372	10.63604029	8.328944
27.36893381	33.3808835742572	9.091321628	38.12922454057753	80.07437026	70.990845	80.07437026	78.39602
81.53694628	48.801962621443565	10.26938874	21.993777936730385	0.578158424	4.2415714	0.578158424	1.3988041
59.0196812	33.258866918139155	15.47495789	28.245291269556283	77.75555198	64.948524	77.75555198	81.418594
49.32388819	31.26328870945573	33.03637259	27.7941944223091	22.16483544	24.053606	22.16483544	29.811872
39.27719826	32.43639442805976	12.79513925	26.668963149601222	36.64285561	34.548935	36.64285561	34.26804
1.445871909	4.225556502383463	64.24887053	42.90398526305258	0.0	0.4222888	0.0	1.8107014
14.0670777	17.7711647859174	10.78771766	22.573959060143082	50.28049867	48.413445	50.28049867	43.73636
5.82300352	22.795598909576384	33.91258635	34.7800011425516	22.49487977	23.431131	22.49487977	24.247675
31.86956379	41.6440862496382	0.705225291	27.976462427573203	70.04834525	62.29196	70.04834525	60.477135
42.28229272	17.51794788895592	22.92734992	29.800897836827335	26.65189435	26.198008	26.65189435	22.752916
6.654637208999999	22.104720050956605	6.703331473000001	42.90462005245596	60.98476598	58.19307	60.98476598	52.04001
8.171441334	17.268982292857913	63.22828466000001	36.84928942782551	4.08442672	1.0729456	4.08442672	2.1320097
13.31813914	20.92830776501432	7.182520972	20.579888848821668	41.60266431	49.900406	41.60266431	35.28092
4.416019864	35.13090557218283	4.889819476	46.69717977375537	15.102356850000001	31.15771	15.10235685	17.61058
8.140819585	58.894205164427156	48.86581696	49.832130455705524	21.81045338	35.06955	21.81045338	16.233047
75.71719698	52.41669488307058	8.039691846	23.44924871079236	52.37811419	48.28677	52.37811419	55.444035
43.86426544	37.44088036922336	43.57558027	46.264926933069525	55.703522219999996	67.89479	55.70352222	63.46446
8.586375019	28.502562772073148	74.61155282	43.5714141666466	28.68684159	29.629612	28.68684159	29.951385
16.39030586	21.630283517265468	77.4707991	66.7691402423358	83.82528245	83.177536	83.82528245	84.73868
62.184652289999995	42.80885625950396	39.52986412	48.69921018459052	20.45508721	25.35461	20.45508721	23.518515
51.21654270999999	47.28618387382865	7.321293774000001	26.755902475776672	72.70181754	64.35755	72.70181754	74.98977
72.70586315	41.06139726104736	0.0	1.3909823732864017	53.60304102	51.085243	53.60304102	42.39863
9.091321628	37.28316351468712	11.61765415	42.87411737854242	0.0	0.26501957	0.0	0.0
35.8368136	35.02406127687514	2.394294255	11.67895155584626	89.55924552	94.46166	89.55924552	83.06774
33.21564888	26.29771267651051	0.0	42.13846500536084	14.11480355	19.203924	14.11480355	34.294758
25.0736586	39.72368439166009	11.59336493	35.08973068768948	68.10761052	64.89659	68.10761052	63.82642
19.26994536	32.96013144863069	49.01650319	32.50792297486961	7.774794319000001	7.476768	7.774794319	6.1332617
70.86219062	39.806385828015806	60.98476598	33.542561157042684	32.03839032	26.632587	32.03839032	24.1935
15.673040280000002	30.634516394365132	8.50474803	7.595870629325062	65.67896113	55.070854	65.67896113	58.72311
44.78270058	29.26440840378195	40.32898976	39.255874403689205	44.56568658	46.62567	44.56568658	44.89443
0.0	10.148665784201771	60.8676331	45.174084556725916	12.616966960000001	21.175074	12.61696696	18.038895
3.8866360899999997	8.373426553709507	15.88279637	41.793604486105444	54.237060480000004	47.809326	54.23706048	46.005363
29.36083658	34.81578776769608	1.03540736	6.460673461007326	1.208332351	0.06833359	1.208332351	0.0
11.33541199	27.253559486634135	63.65319734	41.19482224503457	74.16554821	78.98603	74.16554821	76.14202
25.95507424	38.97705582424074	9.636653904	37.754502097275854	83.94468409	85.68643	83.94468409	87.70815
3.638207936	18.17823913705185	2.038853369	20.307677443585842	21.93776353	8.392881	21.93776353	29.104662
70.27327326	30.261719180897174	15.697963790000001	39.46882687701523	75.28558302	67.267876	75.28558302	69.73298
10.02539168	34.7767169269529	20.36096013	24.180803265055417	30.01215681	32.741547	30.01215681	29.692533
43.83894822	32.77358383029967	99.99999	67.07009598464012	84.20189779	69.74908	84.20189779	78.86417
66.88608561	46.26421763786763	44.04139335	41.89114449729413	8.862814974	6.4455876	8.862814974	7.7477517
40.27887601	51.40522204377294	16.24533971	30.797892709356844	46.57912629	54.128742	46.57912629	54.17098
49.74093184	38.96044103117108	2.103607287	13.224767316133976	79.65524299	82.84089	79.65524299	72.57022
90.22793001	73.49591712321639	80.28534176	42.85936523043573	57.87284648999999	57.812305	57.87284649	48.695267
16.58042552	36.73761119630992	45.20399384	38.459824649996456	28.35051675	31.305487	28.35051675	29.545109
39.51659226	41.24908332797974	2.68455705	12.498973550212384	42.69485888	46.25441	42.69485888	41.587875
28.400726340000002	33.76495500515699	41.01536377	45.5680145948857	75.11548375	44.131584	75.11548375	69.75382
0.8444276839999999	10.392455462476685	34.44632451	51.62827452314615	52.16406686	67.49994	52.16406686	47.688408
0.0	7.727561863380745	68.91825786	43.137897707617874	10.26328927	9.320852	10.26328927	14.572035
13.34881918	19.369695633831025	1.25144582	4.81109571029663	1.8496013100000002	0.9972688	1.84960131	0.0
0.0	13.647665208757818	34.65614692	28.098195961656867	19.27582448	14.462936	19.27582448	26.5427
13.50296194	19.665477693486213	72.8478499	57.52425810636878	8.62455294	6.512981	8.62455294	6.441528
0.0	7.656612226625382	62.08187356	44.970022115279136	13.893502090000002	13.279384	13.89350209	15.527584
21.09483753	29.470467600629032	9.606838288	6.961847890612855	36.14852387	41.51393	36.14852387	33.350723
4.057606054	24.35508126848638	38.5633346	25.539130398776827	23.46293461	33.88001	23.46293461	30.599264
13.70204119	19.770200063652098	17.5357483	40.714715820076165	5.956665819	20.991749	5.956665819	4.757959
4.451923676	22.337111087116153	38.03109863	40.465419418232734	6.264897465	2.04319	6.264897465	6.135956
79.06108402	62.63748973081827	47.94242943	38.06811488463253	36.54381967	32.58158	36.54381967	38.267136
46.31398784	35.53644957421571	33.03335054	24.225925466754287	0.49264217000000005	5.9757347	0.49264217	6.513529
6.090802245	13.604562114198803	16.00671459	21.214018130825757	16.88486051	22.695707	16.88486051	19.41337
35.28597628	30.679878504735232	83.31333267	67.39909570950687	8.323184663	5.221273	8.323184663	7.9160147
6.730455291	25.018069626488685	18.48421566	37.656029273489715	58.01064055	58.77005	58.01064055	54.261955
28.52881836	24.70278194878131	81.63071985	70.9023404744625	77.62777181	78.6128	77.62777181	68.597626
24.93961347	27.152976658633946	2.39840777	47.44826676815808	1.161532817	4.908309	1.161532817	0.06430856
0.345789289	14.865693453520684	88.51390693	68.42134506750226	12.29594301	15.942621	12.29594301	10.129459
3.622466468	15.378157746775745	1.009269411	9.781662886684611	12.68763797	19.635323	12.68763797	16.381792
31.87466664	16.888326207762212	9.564949769	10.944377281569242	92.12702212	84.88891	92.12702212	91.686966
18.20662132	34.63180612906605	30.41179661	51.9978530861181	0.850358426	2.1073864	0.850358426	2.204866
66.76359549	49.13649663702428	7.18319285	26.114920150424837	0.0	2.7736495	0.0	1.3573152
19.42489921	42.086549364953036	0.0	16.603018173262775	8.246523526	29.993076	8.246523526	7.5675178
18.20970217	24.12722316510871	52.49415635999999	32.920190380160804	2.782548169	9.594657	2.782548169	3.998894
32.16531055	50.69391816554725	55.19349187	34.958588561368884	0.0	1.1866286	0.0	2.2778413
36.55522639	32.91729955517828	3.647451971	8.594766144774779	90.37135809	78.287346	90.37135809	91.9967
4.57865157	5.701885547269732	23.65087488	49.39500493579656	62.78571552	57.848396	62.78571552	55.96437
59.931432310000005	52.60045598453701	21.50066765	28.722167123090923	28.41978949	22.940577	28.41978949	18.453938
2.042704931	33.515712247488494	32.88980878	25.410089335974455	2.103607287	2.2344062	2.103607287	0.772123
0.0	18.31548328827113	0.423167396	2.9822802914120814	63.99950596	62.549397	63.99950596	64.07118
16.24533971	28.459176555479765	11.31144666	9.093817904180511	1.8794199540000003	1.6324139	1.879419954	3.9574344
72.345187	50.01177287662983	72.24358198	39.89122707090497	0.746156967	4.4408	0.746156967	0.0
76.63515592	54.42586592963576	0.701552228	7.63931049009338	4.892554111	4.7907386	4.892554111	7.0115986
36.58244249	47.72849201708257	70.62989218	68.38196428263724	2.550915003	6.725262	2.550915003	0.38335422
36.44138063	38.489325965977905	14.75153907	11.705351195435375	0.0	0.069477834	0.0	2.819673
25.94022732	27.883854700246452	6.968929302	3.370144626249969	0.0	7.805003	0.0	6.4804406
24.76005147	31.067293755872548	3.551606076	8.323354931815043	12.672234229999999	1.8561224	12.67223423	9.435103
86.971127	56.99746634805858	0.0	17.444957538379132	2.599454304	3.5179024	2.599454304	3.1436315
86.49714531	67.92338407298683	6.654637208999999	16.723106619315146	6.819997972	6.772241	6.819997972	9.358336
4.84059533	40.867020573408006	12.05436323	12.40320230668053	57.24624739	61.283165	57.24624739	52.158745
0.0	4.250124044387005	31.733180550000004	20.201344258055986	24.10905766	41.323994	24.10905766	24.540676
30.071905949999998	50.29309485090852	59.10146589000001	49.622679754909875	28.13311375	37.296677	28.13311375	29.579771
48.77228165	29.944163546682894	13.87014343	29.320216227104364	0.321740184	0.5376628	0.321740184	0.3855594
21.7977125	31.528004831360576	69.8410056	59.4302594836092	7.120028255000001	2.7277873	7.120028255	4.9515867
31.17670784	45.090086719475984	57.45048731000001	43.320222337288854	17.80357266	43.859276	17.80357266	33.420193
40.87667176	30.45497232109487	64.00575958	58.934164114288684	47.13760632	50.38526	47.13760632	42.678238
37.4061745	32.986172715328934	41.96736477	57.873380357299446	3.524318044	6.547942	3.524318044	8.712209
35.19969401	35.82301675671011	60.13886073	51.234478595423695	44.92520247	47.012882	44.92520247	42.23214
84.10193793	62.383830269413586	4.069080612	8.579341954365447	39.91592357	41.11334	39.91592357	36.68724
31.83731475	36.55990890637904	70.29330199	51.489318228676915	82.40046293	79.9891	82.40046293	79.230644
58.63301817	45.209975489988324	47.555818	52.88451977220118	2.060581853	1.411499	2.060581853	2.4767861
59.60099255	42.9535107574439	70.74157393	38.4396335785979	69.27632316	65.14311	69.27632316	63.940807
6.119058475	15.771746548378317	50.21013597	38.064473041200934	47.85301388	35.494118	47.85301388	44.842125
0.0	12.17757937725842	56.03747383999999	39.117576740478874	31.19527434	51.188854	31.19527434	19.54099
1.257407502	8.296162550529688	27.208317260000005	19.099595722925216	23.5354934	26.309166	23.5354934	32.70111
36.05690183	55.15542670873046	0.0	2.3199701224407927	13.375727640000001	3.3384268	13.37572764	11.658522
0.817066768	17.089684088722766	55.769124960000006	60.05511279369771	52.364620089999995	41.514133	52.36462009	47.119015
13.89042777	21.802664603066145	43.73298112	34.91752692568928	51.71538404000001	44.79304	51.71538404	54.024643
81.85780625	55.13688370559513	7.228003443	16.29291758924827	23.14100825	28.460157	23.14100825	20.307129
9.105544009	23.019554399227648	21.86178566	11.392078154519945	15.0343232	17.092272	15.0343232	16.385944
84.58893866	59.22820571849048	1.023181291	32.35716198168308	78.36249844	68.7495	78.36249844	75.78373
23.1010236	21.784850266640333	39.97323526	21.672710099173933	66.37274183	75.79254	66.37274183	64.83053
79.52732954	67.59667316625058	0.0	12.902398607335389	7.405890223	9.7548275	7.405890223	6.285082
9.070205476	15.865616403931975	20.54633014	19.41385075026512	0.0	0.42461935	0.0	0.0
68.47251074	6.46691555680722	1.7436502819999997	13.91558806023091	41.96736477	32.447067	41.96736477	49.669556
58.15311300999999	43.31424697224766	4.191040534	19.806044803319423	57.53990104	46.366062	57.53990104	54.41664
12.63535619	13.382250222462861	33.8132368	61.88486791696608	0.0	0.12122131	0.0	0.97358155
79.65524299	51.71139319197356	38.4179882	46.36519981694788	2.785991996	2.4838262	2.785991996	0.0
66.71317285	36.29007870646387	39.10680932	54.386079833226795	51.52656955	38.991554	51.52656955	51.683422
36.22635154	38.65794152872145	4.522238884	10.621072034883275	40.11142329	37.610256	40.11142329	37.911312
51.258856619999996	51.85204821864903	0.456472494	3.096546854368206	19.84794125	14.200033	19.84794125	16.123287
53.85457224999999	30.660304341348407	4.820162197	24.14133009300023	0.707045517	3.0029585	0.707045517	2.3738215
40.27113975	31.439417436921893	68.53030279	47.620059258150455	63.22469221	63.532276	63.22469221	56.48891
28.295092409999995	40.820773334151504	0.0	16.533133224368243	17.5357483	16.543306	17.5357483	10.043237
79.63886176	66.10545451005936	19.59428889	36.29240030714571	1.7307014099999998	1.7219907	1.73070141	3.0513744
24.44251918	40.94066210466385	35.25588385	34.006031927307845	75.02467082	67.16329	75.02467082	72.99622
12.56300254	8.492205187823922	3.893641215	31.315022555715142	6.968372781000001	3.3290744	6.968372781	8.875587
63.56506276000001	40.308069132225214	80.16290148	75.18579208011388	7.843927614999999	7.016142	7.843927615	0.0
27.85496925	39.51352439566254	39.89470015	47.314448393554684	25.1224442	30.337555	25.1224442	29.579819
8.47025224	11.993248306433335	50.09626002	35.400592720964845	46.52870973	52.14904	46.52870973	47.677544
2.599454304	8.296162550529688	0.0	23.97483794551447	35.92744664	40.159054	35.92744664	28.943123
28.77460219	34.4591016880998	57.71086681	48.742793096491994	69.98737297	62.331875	69.98737297	67.08076
57.33300234	45.47653041500062	85.68357471	64.80983443660318	25.456941959999998	29.582573	25.45694196	20.032228
57.97752811000001	30.632218635538816	6.499222361	42.49025158364653	7.911192525	2.1758301	7.911192525	5.6071253
56.49708288000001	32.70837039497226	23.90935743	47.6246994792822	8.039691846	15.135743	8.039691846	8.870249
92.35381549	66.60731960841716	46.3015164	23.821409644740967	34.91039433	37.930305	34.91039433	32.702923
7.321293774000001	30.83964277861476	73.24639173	45.18780852481306	17.50108516	11.496709	17.50108516	14.788264
30.38899776	35.201918538866934	60.45904469	50.38370582283497	16.69067663	11.288478	16.69067663	14.689111
26.256883880000004	25.70254545678377	27.248768469999998	38.3813402418369	3.046255894	8.281532	3.046255894	1.4575068
73.57415684	53.735966077208516	34.30918762	26.617354473083317	94.54981251	96.72484	94.54981251	92.86798
0.297246729	11.317633450756073	10.05139356	10.315569948753343	43.31814591	40.93759	43.31814591	38.429623
49.88008869	30.274590802649257	2.048615833	22.619686248925923	39.909465	42.621193	39.909465	40.13651
73.31932313	45.82489270678639	47.37967992	25.861698783115447	0.337596865	3.0839148	0.337596865	0.0
2.064063489	5.992657837032526	34.27058432	42.982788556029796	13.63572226	10.61846	13.63572226	17.847155
13.1837798	34.36633004801631	39.32745332	26.93000762575507	44.78270058	55.01091	44.78270058	39.948578
26.64038865	28.746533499438463	44.71241275	48.18236942073047	0.0	1.1221732	0.0	3.2560048
8.546147234	28.93508383363366	10.75553549	21.70208624541387	64.57811697	67.54756	64.57811697	67.01723
2.413308832	39.21030367708325	66.44951759	68.06142245601832	37.4061745	37.939	37.4061745	40.609688
31.573643039999997	39.98195725210905	0.339837285	4.75044463754151	12.05269157	2.0039804	12.05269157	7.840139
6.684386034	15.956421090934574	2.294941324	14.461757286619841	80.68492948	77.49922	80.68492948	80.32485
2.038853369	12.95148749774739	30.439738219999995	46.42420244891077	68.67316565	62.20973	68.67316565	65.06818
15.011788079999999	32.90871350695699	42.69485888	47.35284570187926	34.68866542	44.812664	34.68866542	34.79404
10.46965924	35.216935927616355	59.00727735	49.272013743833895	27.06341711	29.165888	27.06341711	21.854458
25.943899850000005	33.43822919726104	54.63079808	52.19506695456505	5.427048525	5.0269165	5.427048525	5.4312344
53.30648897	39.226852905050215	32.99753143	36.753716369717715	10.72653134	17.220032	10.72653134	18.205154
37.83294904	43.99118281573266	3.338911929	4.12298623220779	0.0	2.3578205	0.0	0.0
26.691944579999998	49.555207303771375	23.21156884	34.8348791335085	38.59563351	45.89437	38.59563351	36.77293
36.05104123	30.966818216222226	69.21564786	48.525906717004176	24.17024028	37.964962	24.17024028	19.789795
62.40731324	58.62677703145623	86.49714531	67.3568956252259	0.0	0.0143512925	0.0	0.0
75.03674068	54.04568370141864	0.9291917960000001	33.0513831704244	24.6686189	22.847464	24.6686189	21.17741
2.249906301	15.912572938390374	43.8122723	35.96670267926931	74.51133845	80.321556	74.51133845	74.255005
76.3025428	60.58289994947612	0.8625124729999999	10.027238468950017	0.987020024	0.6151035	0.987020024	2.1000466
0.0	21.731049629530013	7.488530825	5.082772908957079	64.2716813	70.061104	64.2716813	69.44507
2.310618854	19.69546180704206	27.6859428	39.95295661509365	6.730455291	9.276542	6.730455291	3.6910121
38.59563351	39.807554078936576	0.737631078	23.383568869166226	21.40006849	47.500217	21.40006849	21.826084
3.647451971	10.603566152463332	25.673052159999997	26.64337487815797	85.89473594	67.01899	85.89473594	88.00025
11.61765415	31.97063781989604	46.19696168	32.836576992831226	6.315944702000001	4.8320737	6.315944702	3.9283175
83.65433196	33.42074715669661	47.71300168	32.092097172641154	77.85802389	68.948135	77.85802389	79.23378
1.573799128	15.423162229312956	53.55291415	44.709928333114384	86.08980917	85.713554	86.08980917	85.87847
19.99982627	27.65022835794747	75.71719698	60.93626605069041	21.43045359	22.74362	21.43045359	18.621462
58.99233401	52.25885583902478	9.540861126	19.287503817137182	79.06108402	78.63581	79.06108402	81.272
61.66955610000001	37.11287008136094	3.382805594	19.31370005589634	6.753074013999999	10.30981	6.753074014	6.0414915
14.366936209999999	27.662766193722188	25.0736586	45.099358221043644	28.59018557	33.490902	28.59018557	27.33365
85.4419715	50.706607993150946	52.56128921	51.21865952428222	89.97416157	69.48042	89.97416157	80.55329
47.17441756	33.53949449837565	29.299282720000004	55.09117886855185	42.52691913	40.370655	42.52691913	32.465958
27.07281953	28.107303550467787	85.60572483	64.29328871570527	26.20309393	14.951697	26.20309393	23.944918
0.9554838060000002	35.45049074434876	2.42184546	18.34635998129323	0.027450906	1.2654542	0.027450906	3.0689986
2.331533569	3.617957617644891	24.02218457	21.962747761763335	13.956288880000002	23.279213	13.95628888	17.446543
66.89026205	41.966168856170476	54.37431586	51.64660891004562	0.39886034	0.6560786	0.39886034	0.1186056
64.185973	35.67628801733941	54.892407350000006	30.207806785089076	60.26102193	53.768536	60.26102193	56.406822
63.837099740000006	60.62398542701125	80.78104004	67.64389196111976	87.76406197	85.05787	87.76406197	88.092674
17.56349703	44.73449438500196	50.50908656	60.30488603265166	12.72121896	16.061518	12.72121896	11.586778
60.41732712	31.267359706286786	1.171055965	52.01885776083648	64.27233548	64.160805	64.27233548	62.599613
1.9572645329999998	17.408191907042116	43.5835106	51.414895876652594	63.8388463	59.035946	63.8388463	61.49416
0.927604534	8.580207711744233	4.247160433	3.1534925674984975	55.95219042	55.068203	55.95219042	60.001823
5.972926182	25.626594245773852	81.15618498	66.0902732085532	48.4805474	43.637062	48.4805474	45.944923
8.955957809	13.501449069280921	6.968372781000001	7.345750193350017	0.0	0.24903645	0.0	0.0
5.034974824	21.912276043730824	35.88987774	34.86506590283632	8.748271213	10.354209	8.748271213	11.326987
35.07362546	37.67838697350919	0.0	31.889202982115147	21.18588073	22.17903	21.18588073	15.384938
0.43854842600000005	12.345424550045282	48.69500261	45.55030009622991	47.63735715	47.480778	47.63735715	42.291203
0.578158424	14.15394254050389	29.08430143	27.528265346004368	59.13712916	52.382156	59.13712916	57.52433
13.893502090000002	26.583010280198156	28.68684159	26.325747718377112	24.60602271	30.382345	24.60602271	16.258713
74.49984474	41.37541237971604	0.47110416	11.881410632508919	53.996993110000005	53.730515	53.99699311	47.971275
1.039364305	15.233322944803387	64.45105489	70.21763218607605	73.08177999	66.44546	73.08177999	73.47892
34.96627405	22.934056015195548	69.98737297	36.55361763675213	0.8718207460000001	1.3670497	0.871820746	3.7683485
7.666525750000001	10.318585198419392	1.208332351	12.11454672665365	20.36311527	20.203005	20.36311527	17.035646
0.0	3.980459247344546	1.52899949	3.430118441296555	40.21576406	40.163345	40.21576406	33.85023
74.69880742	46.843753541065155	74.59845802	61.556952996525766	40.61436819	48.49027	40.61436819	34.909607
42.00742206	37.614547425106466	14.35852859	18.762145550390482	1.252505333	1.3425884	1.252505333	0.0
0.954745242	8.888808494034558	42.00742206	32.29648445936948	78.71189796	63.981544	78.71189796	79.16903
73.72948461	36.204751685768365	39.51659226	43.56705706754923	70.85918563	65.755325	70.85918563	65.62477
15.194520709999999	10.318585198419392	12.24697181	50.72305887346387	10.88559026	8.78528	10.88559026	10.18316
14.85665703	34.76991901789606	1.983204496	21.45809763665691	38.02062933	45.227932	38.02062933	26.972675
5.007207988	35.84140478778452	6.244420828	37.87902214822412	0.597977578	7.5755663	0.597977578	7.669385
56.47869883999999	39.87872797814548	14.9053934	32.000762004353106	26.47105008	19.953379	26.47105008	19.623596
32.33228249	31.430303887647092	13.98397961	24.55436043766826	38.35488356	39.135216	38.35488356	38.002934
53.60304102	28.04018574693024	67.52036403	73.44125370895922	54.86277737999999	54.189194	54.86277738	51.902565
14.60964787	35.22055690942436	9.714563227	20.58480474140793	54.65489395	67.623245	54.65489395	59.64107
14.7478961	15.879307589467764	36.89391539	20.307650621498375	25.0144043	31.259733	25.0144043	24.729986
2.443106533	12.262273098666519	51.71538404000001	44.0335348918426	7.156167612999999	9.287517	7.156167613	9.731735
16.70711364	32.908573436055775	36.5499256	31.007242082266508	55.19349187	45.0311	55.19349187	48.877853
42.68363634	43.58032207991749	43.39942952	29.722508796089887	69.39855223	82.45879	69.39855223	66.99211
5.235495595	13.049325532130151	26.57993699	16.15793990441993	36.05565123	42.309395	36.05565123	39.989834
77.66498135	48.70592464715302	24.23482722	30.49079470902264	26.24845362	33.984863	26.24845362	20.374268
38.44240466	26.478490565804243	14.44407911	41.724647879460456	0.489724505	1.385479	0.489724505	3.3303185
15.393576970000002	30.54178647752881	19.7798759	20.498723722031414	10.90397812	1.9211338	10.90397812	4.294681
1.705289038	5.19098699337054	19.90695412	42.99616383697987	24.45376754	28.709013	24.45376754	22.429094
9.011992674	52.359551915838715	37.522573	26.59879954902023	14.9053934	14.744498	14.9053934	21.343805
57.95486785000001	44.028084047622976	0.70766924	22.492974237385244	0.364667905	0.23954564	0.364667905	1.0054122
11.23128528	39.27434886148989	35.46998729	24.419670345222205	2.014671714	3.3386183	2.014671714	4.6870093
3.920306162	3.6177869993662832	37.4061745	33.1486609212023	39.32745332	47.58181	39.32745332	42.27814
47.20893463	40.865178790068626	0.295056228	6.810950551815033	50.91041247	45.29057	50.91041247	46.737633
95.75260589	63.43120894313335	46.52870973	45.98037736759901	44.26289513	40.528988	44.26289513	38.649494
86.79260178	41.84309123748153	37.07516302	29.791396857400237	4.497312079	15.131288	4.497312079	2.7878044
72.94185386	35.336037916896345	8.431077782	8.41476982130751	12.63535619	23.967209	12.63535619	14.782413
40.60161129	42.17899019929111	63.14360639	42.671139741522076	49.88008869	45.996296	49.88008869	44.120735
88.40427326	44.09778571225315	17.378304	46.29520012912363	73.13874552	82.87824	73.13874552	72.67404
13.274734080000002	31.143411859871147	30.479371139999998	22.69698154454112	65.59087383	58.92781	65.59087383	64.774506
0.0	9.43683216974862	64.2716813	43.38393075548619	7.343376414000001	4.5377965	7.343376414	7.582038
1.222906926	15.577547184539437	72.39052533	58.677178714038135	69.81626316	60.10073	69.81626316	64.80399
0.0	11.121534189054966	73.07610721	52.33345104450166	43.87448476	44.455296	43.87448476	42.885445
62.64758393000001	42.85738337619513	38.72175402	40.16383782722085	0.0	0.57556355	0.0	2.4552588
22.62644976	30.65032950504273	17.09448081	37.32474073049247	90.22793001	78.03043	90.22793001	94.21021
14.43583555	37.77539650341242	1.379250532	9.088149503029213	17.84178388	20.232971	17.84178388	18.546091
63.22469221	37.27748319260806	36.38014621	44.875420612784026	86.32465757	88.14382	86.32465757	84.57188
62.03548199000001	52.55830358396709	70.51359377	43.40477151744783	37.49278178	46.07866	37.49278178	40.827694
67.99152053	59.04759770241737	5.980979595	27.99565214103967	76.23035085	80.264046	76.23035085	75.637474
66.26745697	56.182962998188735	69.0890435	69.20349501942336	33.94683682	31.90492	33.94683682	31.05333
56.03747383999999	49.0341733535707	12.6512469	7.118029925699607	44.71241275	51.363415	44.71241275	43.7555
83.87445444	32.054066432845296	91.26694463	85.44339875279367	83.59935968	85.19296	83.59935968	87.22531
45.27091516	26.61780150787443	6.03417912	15.553976530120075	27.07281953	19.325365	27.07281953	22.269522
17.36491347	6.428867680677697	0.995077613	6.693846808051318	95.38648822	91.26864	95.38648822	91.632576
60.28741502	53.46807898851871	0.389738186	17.616164412795154	6.945630993000001	3.2127173	6.945630993	4.1212006
15.16664871	25.988242411551475	60.33199916	46.2908609114179	44.72607544	43.314022	44.72607544	38.446426
48.23965662	64.55106089718818	3.292807267	19.063102782810777	50.42857568	37.861153	50.42857568	49.962612
50.09626002	46.39770222649366	46.6599306	55.110621901733275	0.0	3.3756514	0.0	3.1874623
16.25238798	25.649545011949538	66.0578891	63.91220049697816	26.05284451	31.94095	26.05284451	32.60932
46.24961136	38.1843051873064	46.74711139	49.35137434018403	29.298178289999996	30.218203	29.29817829	19.824354
38.7528241	9.910111628388762	77.54678733	47.19994192192733	82.51131881	78.71316	82.51131881	82.87155
30.87951231	39.499255045130255	12.570607240000001	36.530595345009864	19.90695412	27.895397	19.90695412	18.329939
4.988380083	25.714895537946223	3.941726457	19.54231960853487	27.350921330000002	28.185827	27.35092133	27.708975
4.695061055	11.240657039958537	50.43757677	44.52081473508239	54.46826621999999	51.270695	54.46826622	61.587578
0.0	9.975389883760885	36.80129147	40.34965230849445	12.692279050000002	26.805792	12.69227905	18.477676
35.39709887	35.08017904431939	47.02427089	32.68420965462863	64.80559966	59.87803	64.80559966	61.910732
54.92415457	37.692453668269515	32.8144383	34.90517386429489	0.698318685	0.81094444	0.698318685	2.01682
0.0	17.816905385743976	56.62080434	41.006298732926844	1.152603634	6.134955	1.152603634	3.6660843
2.613234135	27.309784542428254	42.53147932	42.02755269345403	11.84842444	9.978909	11.84842444	15.257344
36.30636065	40.6115968146944	82.57086092	48.404810952555835	54.76985941000001	47.80924	54.76985941	49.741398
12.48722349	36.07633945190549	89.419451	61.14339813103616	90.73131654	84.23234	90.73131654	88.32418
69.07936453	56.99451591843724	66.85191048	10.432840585505739	57.7580975	66.62649	57.7580975	61.15482
26.6748995	39.517726522699	30.07960625	40.670513019931015	66.1445595	29.814411	66.1445595	63.399185
1.542228309	20.6337192882514	25.0144043	35.36819163930505	24.99527669	28.28581	24.99527669	21.506504
45.54864618	48.339242869627476	38.16631108	54.87862276607394	4.228381568	3.0918696	4.228381568	5.5953407
4.08442672	9.564178970692678	51.8134607	49.943632853536606	76.3099624	79.68223	76.3099624	66.497246
74.62339174	41.74003779720247	38.7528241	10.368795401099101	40.59375347	44.34333	40.59375347	37.574257
0.0	3.773950780532397	49.89638876	56.83959154122948	11.6535106	19.559496	11.6535106	11.067505
44.5879911	33.53402279253244	16.47949658	14.919109640710651	0.316193405	1.1218925	0.316193405	0.33262452
0.0	4.189838795102611	41.53702825	26.12191475478977	75.8997955	67.78401	75.8997955	67.66936
28.77482765	25.74318985999167	90.37135809	66.66706729836524	98.84920594	96.124756	98.84920594	98.08117
80.00019125	34.8840738221544	1.9864786340000002	44.21713804101616	0.47110416	0.23312642	0.47110416	0.0
68.3339655	44.302488903567195	0.0	9.901007764867767	50.52138402	52.693478	50.52138402	51.449463
39.10680932	42.538012780728934	0.0	33.352622034763094	0.48904477199999996	0.63560945	0.489044772	0.9437933
55.41075316	59.636592861794824	27.057208679999995	38.190140481446385	64.68104609	56.0304	64.68104609	62.963474
38.85520908	54.20918518615186	39.99701682	51.85532647378385	62.69909879	56.14291	62.69909879	59.791767
43.16671419	57.631659705049394	12.16304801	17.885225712869612	9.836570629	13.453009	9.836570629	7.1123
41.2456065	37.38335295207113	47.11942721	29.68865634147495	0.0	0.4098401	0.0	1.9122504
29.29764197	36.19266982548058	3.434831672	6.376244235183969	49.28704587	64.93305	49.28704587	45.259327
54.65489395	46.14769950968027	59.28097568	50.04221892613649	54.892407350000006	44.377403	54.89240735	49.463997
18.40035471	10.487693244491144	9.616112883	10.155485299940183	44.65371267	42.00183	44.65371267	39.514523
0.0	5.615770255225897	99.99999	59.821152665421366	0.0	0.41655633	0.0	1.8718461
34.2854552	33.16839303688198	71.83207772	69.47083374543607	10.88472418	22.82907	10.88472418	15.985437
3.338911929	5.388244075180627	12.517228879999998	38.5550132581839	18.20970217	11.597829	18.20970217	17.623604
26.57993699	12.571726972349882	59.0196812	43.955920711409746	15.70792465	7.910891	15.70792465	10.116456
92.12702212	51.10588158718049	17.58389829	16.620470411507785	41.17290032	46.78133	41.17290032	39.747734
15.42545497	10.360056615990848	0.0	23.90563099938646	3.2577149849999993	1.4629011	3.257714985	1.8398618
23.2960789	37.99842812116206	78.61845192	70.82386500699877	78.46972259	73.86539	78.46972259	79.779366
47.59873076	31.71333353482783	89.07661609	46.22807338489026	64.60204454	56.23072	64.60204454	61.932617
79.8902752	43.62812202001512	11.1309805	27.430701492960154	26.58751317	33.69589	26.58751317	29.566605
65.69456697	43.4753434098047	63.06191521	59.328156737319226	52.14546944	50.968697	52.14546944	55.30341
7.911192525	1.2474720981472078	60.412252	59.74317787692368	79.01720716	83.37344	79.01720716	62.587055
91.20970452	62.21668098078489	66.6354412	45.83313006787061	0.0	0.06768738	0.0	4.2765102
25.908276529999995	34.400167601471544	6.458217991	23.76822889587432	0.974444275	3.733766	0.974444275	1.9571066
21.41511712	41.30779687744438	33.8754215	56.39622243540466	6.160292213	17.26474	6.160292213	9.91315
11.12595571	20.920587474171818	3.074693717	39.83669180662125	0.399824711	4.1855006	0.399824711	0.58340716
44.42036094	36.113514865134356	73.81395251	48.66244008290559	80.73687357	84.29463	80.73687357	81.02687
27.31009438	55.23840232642472	35.24488191	26.686519695964158	1.520182439	4.6724935	1.520182439	3.1284554
9.322132163	5.631778571095616	63.0697188	68.48257095249295	17.8480573	18.708817	17.8480573	17.632114
55.769124960000006	57.69885201438546	17.55880282	23.892629737544954	18.8690087	13.790723	18.8690087	18.168188
59.99235473000001	19.661503554193228	86.68959994	49.51549869339287	82.63071562	82.924545	82.63071562	84.00734
33.55651029	36.99999677683711	0.321740184	11.81045280011572	5.620589612	1.902203	5.620589612	7.381451
10.25341715	28.236875094555614	2.663355036	9.66309733915396	36.02889558	50.139095	36.02889558	45.66216
1.208332351	11.880094115049094	47.37471195	40.99527187474608	69.39495874	46.92337	69.39495874	61.658123
86.20017514	41.60089374812096	21.09483753	18.734532211343495	11.0075153	9.0335655	11.0075153	9.834098
48.46327508	36.73749198703229	72.77189285	69.0390398604691	13.18136791	10.425479	13.18136791	14.505468
4.656693452	5.1388157980738205	86.41541039	38.58079822493523	13.24692026	12.537675	13.24692026	15.078788
40.83653695	50.4414388759911	13.83708642	17.52361927033916	29.297955140000003	32.88534	29.29795514	30.759058
0.0	9.072492854528502	62.46560879	47.887237051638365	13.88581248	15.467468	13.88581248	14.249477
61.72597738	36.727049254311915	72.345187	53.12278335539997	32.00160024	59.59024	32.00160024	34.310596
0.970209889	11.922330707171335	2.86790041	5.245551314915679	89.07661609	77.58758	89.07661609	79.69463
25.456941959999998	27.556005344908833	98.28722602	61.408835469070674	13.82100293	0.7775207	13.82100293	7.648086
28.39783953	32.77102381106258	0.0	30.721285847319958	0.0	0.09626293	0.0	0.0
12.36887401	17.36744468583226	0.705195152	20.34812366136968	20.89901676	32.92496	20.89901676	19.480873
2.661542727	41.07693022992253	82.13737482	76.34915542050362	68.20094264	63.37178	68.20094264	70.23859
39.02512557	51.212746744111776	18.99441923	49.66419438584447	43.5835106	44.294334	43.5835106	36.642056
1.005881291	13.501699408763944	78.63353277	63.42462859100819	24.35604753	17.994423	24.35604753	23.488552
0.0	19.623147969115823	36.02889558	64.69500013946235	24.80297238	17.414349	24.80297238	24.285078
0.0	22.64878076324746	20.44948228	18.42335129325047	65.3367146	57.283897	65.3367146	55.631027
0.0	20.37479524712339	35.32665147	40.247901229573486	1.378417368	0.8306106	1.378417368	0.0
77.57371189	51.45147524349332	1.993041801	8.808189494747445	55.769124960000006	40.64856	55.76912496	53.63997
19.596159	33.66967102954745	29.17558441	17.944800549365134	84.60201966	62.803497	84.60201966	83.49916
34.22216946	33.7787057953316	0.0	4.181946768394522	12.79513925	16.350702	12.79513925	9.857418
14.01864146	2.395410223672874	62.35242374	68.3032980803293	35.50826326	48.350746	35.50826326	36.888676
5.370036774	8.656113474217056	41.60266431	27.01253620865822	0.0	1.6661977	0.0	0.52835536
0.668792684	15.342506722184568	30.76250124	65.24262371903836	63.12102891000001	61.51319	63.12102891	61.992844
21.33105034	32.54740508762062	57.33300234	55.74299731724024	4.179760101	0.22675742	4.179760101	1.5350503
52.56128921	57.87089484386086	65.15148191	52.37493587311685	6.141106311	0.020099554	6.141106311	0.0
16.97838607	38.88728229748964	38.83428513	38.149361967801156	22.0084522	21.208828	22.0084522	21.47179
67.35182955	39.972131427400406	27.46647446	21.08988401991382	57.59970402	53.577675	57.59970402	52.42051
14.35852859	24.21871181534171	51.75674767	61.762666486467715	43.09475613	42.045692	43.09475613	45.514984
64.64035682	45.205797204807396	44.1778543	48.52680376681834	0.828206999	0.09473526	0.828206999	0.0
31.22952549	37.880983140841124	61.92858478	60.816174624406095	49.89638876	51.027187	49.89638876	55.128548
44.47903411	35.85122465202927	0.0	11.526380816813708	45.78100103	40.991558	45.78100103	40.423836
40.13524468	30.008152106682658	7.810317963	16.80098306015879	8.905135224	7.0584626	8.905135224	5.8059316
16.57162393	32.447844479176105	27.221958969999996	52.957654664027096	20.44948228	37.90007	20.44948228	20.425741
27.32636453	44.89970652286917	26.031733179999996	24.37708432090491	1.12036933	1.0326295	1.12036933	1.5581266
10.63604029	18.713163948328347	0.968826586	21.262929697437286	0.9755508899999998	5.8006754	0.97555089	1.820386
48.00212967	34.76776729043483	24.91728565	49.95150066586017	0.0	0.25270587	0.0	1.6163547
75.55480498	48.99001227667272	79.64252926	74.10246584872483	18.48421566	41.31369	18.48421566	33.10546
0.0	9.32244714257285	64.44051661	60.71760643319785	9.361658454	21.936388	9.361658454	17.096416
43.73298112	35.08017904431939	23.89038147	31.91999771875888	31.62416369	34.96965	31.62416369	30.698353
79.76639273	64.05436352101565	56.8433722	49.182347505432666	11.6539798	9.12861	11.6539798	9.932124
1.729864191	1.2625018734856321	1.834161249	65.86376366012871	62.64059826	49.412888	62.64059826	58.733578
23.5354934	46.28014399735898	6.684386034	16.52600897991389	9.576264128	7.9805884	9.576264128	4.759756
0.987020024	10.182040656648203	2.74121661	8.443631877537667	8.109204436	17.9349	8.109204436	4.4357295
0.553507484	12.689389509602487	45.27500965	43.12876329671949	91.05627032	89.038345	91.05627032	91.25042
31.88044847	15.468878987284004	4.416019864	47.54506172136158	2.74612364	1.15669	2.74612364	0.0
1.592422994	47.41055491317987	66.35401825	67.7488080463618	27.221958969999996	33.388584	27.22195897	27.010796
9.546870881	27.42773020171523	10.75855339	26.545107690375744	17.30024922	29.4703	17.30024922	13.00057
0.0	2.4259415823188424	40.45135336	34.00262254196763	87.90201497	72.18021	87.90201497	81.62498
39.2434395	40.613006464402375	13.26153778	13.425600676272959	0.0	3.0819924	0.0	0.0
24.93118771	12.196284803034514	19.12358264	46.27699091196567	2.419663487	2.287274	2.419663487	5.6183333
27.6789971	40.564953204589784	18.76658525	37.7288333595702	0.490842961	0.09719723	0.490842961	0.19496343
21.19444726	35.029443575760126	41.0055284	29.26752274616003	92.57247896	80.02961	92.57247896	87.06707
0.9427278800000001	9.3134215101403	11.85943612	34.4918693382883	3.292807267	6.4835515	3.292807267	7.3265996
61.87528527	52.99888319269538	93.87454124	89.1387850314331	43.35191306	40.731205	43.35191306	35.855778
4.179760101	8.888706421090587	6.275458680999999	35.65264285712153	0.64714493	1.370747	0.64714493	1.9752054
46.64960106	40.205894860368666	6.160292213	24.566434847376197	36.5499256	42.237278	36.5499256	38.498135
15.086090679999998	15.879307589467764	40.32928262	52.89328761457085	0.0	0.22900878	0.0	0.0
51.68395023	49.25657018191695	65.50667277	60.596966644236446	8.47025224	5.457793	8.47025224	5.449387
66.48281999	45.7357122461915	27.277572840000005	56.30697044924319	76.3025428	79.611	76.3025428	77.244705
41.48980841	34.81391916226924	62.53548832999999	59.52542424994111	98.73132029	89.58809	98.73132029	85.24959
14.367370149999998	29.649952069260475	0.707045517	13.83579980059728	71.70514407	63.79456	71.70514407	69.07651
0.884950948	9.086701855363994	0.0	12.365962818464935	5.821778044	3.906455	5.821778044	3.4955812
0.0	5.278382667561918	84.60201966	60.65484870898962	35.20060583	35.313137	35.20060583	33.953728
61.05645885	37.682648705184455	42.20791273	53.21849052394509	35.70389569	34.64412	35.70389569	32.58374
33.61928283	25.123814216210246	0.9427278800000001	9.105922116207852	60.45904469	65.37279	60.45904469	57.05667
0.0	10.43835848494403	34.70800352	24.786253775093705	78.37132703	73.86514	78.37132703	79.12575
0.0	8.505806966401487	78.36249844	57.29373120528817	43.86426544	44.27134	43.86426544	43.55927
7.7649642000000005	10.303163243184015	2.458138496	26.788178387694956	29.915527330000003	38.600624	29.91552733	29.50551
66.35401825	60.95918403431475	57.559228450000006	41.97573540070027	0.328567973	0.28637823	0.328567973	0.0
53.38444046	39.493476375397144	85.99469652	71.7933523387152	30.405819680000004	26.576723	30.40581968	40.696213
12.25099464	26.256224867663384	45.19876304	30.71822514911681	0.0	0.3726556	0.0	0.0
2.570236026	2.8147979618640058	38.5374711	39.608850094519255	2.615785832	9.325244	2.615785832	3.281152
67.69619533	40.56604098924816	1.068125406	26.168111330103276	0.0	3.8490915	0.0	2.8736577
53.996993110000005	30.296334574888945	4.111488109	12.22058412416339	10.82736056	15.406465	10.82736056	10.369295
34.27058432	42.492337746005056	40.08669181	51.847685159087774	56.516673940000004	54.804028	56.51667394	52.2242
74.04736649	30.612727918646335	70.14060434	46.36822475236773	69.97034068	60.80619	69.97034068	68.82138
63.990721889999996	38.874562667566536	0.927604534	7.487535472989007	39.89366621	43.326164	39.89366621	39.012394
34.43934364	26.46647129038721	62.868560540000004	40.06896810385108	22.516172	22.756605	22.516172	16.494865
12.616966960000001	27.637747146579624	81.6084941	52.10144594837844	74.23518284	64.69943	74.23518284	61.442287
67.14890203	33.37918186181903	8.332944957	14.659163380026966	41.14460565	55.341137	41.14460565	42.852875
5.761815995	10.03463689474292	41.26140824	52.453155040633675	0.299153601	1.4294316	0.299153601	2.2385764
52.37811419	48.44150654844224	56.60877307	61.58314923528492	16.7720232	5.9281287	16.7720232	11.150508
30.84474943	37.166237094723876	77.66498135	54.00181468725085	9.734031055	2.2040823	9.734031055	6.607262
17.65611496	21.97595763984069	8.109204436	27.620184639752804	77.66689194	60.17766	77.66689194	74.385376
27.350921330000002	22.555122504161595	1.660025621	37.49145192502588	6.877576478000001	6.385697	6.877576478	2.5242333
44.02752342	19.687205074450222	1.6078165609999997	8.800732954431698	25.939748359999996	24.050165	25.93974836	31.39037
13.83920399	28.972527467737198	82.32885806	82.88229471126616	70.22907456	74.305336	70.22907456	66.28971
39.51845686	38.36286876426816	52.5635645	46.9062192025432	78.70773698	80.21557	78.70773698	74.15263
15.413893440000002	32.908573436055775	35.19969401	31.59438651760876	72.58738213	68.63446	72.58738213	73.67733
9.295516532	8.492029354139417	0.0	2.394315174699146	50.80872036	69.816666	50.80872036	65.211044
6.408110436	26.56661602429211	54.228959749999994	46.25792934847265	39.99682926	42.85768	39.99682926	39.310867
53.27735781	33.23369587916761	7.705318498	39.959653196264505	62.9440737	69.809494	62.9440737	64.990814
75.20935081	48.393712568808496	37.39782282	50.88123766395092	1.095223411	1.6221511	1.095223411	3.4095867
0.0	18.03504197253093	0.316193405	26.246330497620104	13.56968075	10.026507	13.56968075	10.048817
19.65840226	28.270313296930787	8.916453721	14.345049913704246	0.0	0.55024976	0.0	0.0
15.1458408	12.355938808332235	53.50463767	44.693426788858474	9.241578451	7.9867377	9.241578451	7.853371
1.402918235	17.23393327511877	6.151237345	36.99044811369896	37.72387007	40.11279	37.72387007	39.920364
15.11582189	3.4598835078047587	28.83921229	47.001294561916886	46.64960106	31.674728	46.64960106	40.694027
7.810317963	15.299676318848132	13.34881918	15.802878051231353	0.0	0.32140255	0.0	0.0
80.78104004	58.26470865297496	87.90201497	81.70447128549993	33.66516566	45.269863	33.66516566	37.92563
10.22354965	33.67836436611861	0.0	1.7593888669154047	91.52862329	78.24078	91.52862329	81.65178
35.25588385	41.07706136012793	82.84063003	51.018072033278344	49.75811265	46.71907	49.75811265	48.414154
36.54381967	36.299517101020214	23.67114189	46.66459987817913	37.83294904	39.806183	37.83294904	32.383884
44.72607544	31.10899912165135	40.85999304	22.19051645818278	42.55967392	48.81225	42.55967392	43.61707
24.27358667	14.982213071824013	0.375286042	6.2058967851538585	7.782359234	14.843341	7.782359234	8.7571745
17.3168226	33.35802519527167	86.76211847	64.903646177634	2.350274713	0.10185809	2.350274713	1.617777
80.67857489	47.891939857640864	26.05284451	19.567082355730534	9.055172217	6.6398416	9.055172217	6.9425635
14.51047679	12.541215357740521	12.29594301	13.883382183763235	14.85699263	15.787831	14.85699263	14.173675
86.2541164	56.484657838014364	28.5480245	38.29379890880942	27.795773370000003	42.379356	27.79577337	37.601364
41.55598689	54.692227139571905	31.179557029999998	27.816647489750682	60.8676331	61.61518	60.8676331	61.737144
6.244420828	42.041369048731326	34.84480888	37.540658534599544	14.75153907	24.927322	14.75153907	23.99323
14.56258268	15.34813936055258	1.8961815939999997	24.98263317859724	11.65114169	5.184321	11.65114169	16.814371
2.103607287	13.778410964230298	49.11143206	44.38857886363953	41.96438983	44.588596	41.96438983	39.97058
74.59845802	53.50924791254818	46.38749412	55.22747679612994	13.87014343	17.157675	13.87014343	16.641703
39.3913488	42.97948645903945	34.74690376	51.82534534045994	0.0	0.15214185	0.0	0.0
26.826042899999997	37.74005393282712	27.320894360000004	21.379723497079162	0.0	2.233479	0.0	0.0
73.06292012	56.918621331834196	13.663780669999998	16.66745674828559	0.0	0.06585696	0.0	1.3123584
0.0	8.656865982782096	3.311093961	23.513627681176363	69.21564786	55.611534	69.21564786	66.04019
38.06656269	48.343087368831036	5.163801227	5.809621676985696	0.0	1.7426513	0.0	0.0
1.224185961	20.050242028312237	30.071905949999998	55.70526758087039	0.0	0.42385548	0.0	0.35417533
51.64764803	59.99503727823615	13.336321030000002	40.28798832940846	26.679330300000004	56.80241	26.6793303	37.924248
0.0	10.394457433282883	18.89524916	38.27948485479802	31.573643039999997	41.32753	31.57364304	39.763767
71.09717455	54.50473478771567	7.259312325000001	18.950450015450567	7.805738503	3.6308844	7.805738503	4.7705817
51.57354724000001	41.58533693739027	1.188847918	12.601435414451212	0.836644888	0.24600446	0.836644888	0.82051355
9.474964289	2.6619498749964685	0.0	16.07915151260242	56.03747383999999	47.891407	56.03747384	52.74199
32.5166032	33.82865746289045	13.292715780000002	29.23421269375831	1.6078165609999997	8.567799	1.607816561	0.0
61.918693420000004	39.04747572476864	0.0	22.84613768282756	75.20935081	86.62944	75.20935081	78.31055
9.250516466	30.43932312317401	22.0084522	37.40675671350181	80.02551627	82.048	80.02551627	79.864136
90.73131654	46.3990582320267	66.65248144	53.57409775957882	21.71222946	33.34827	21.71222946	19.292543
83.93526521	37.30395361270577	35.50826326	33.34277236819893	81.15116736	80.27405	81.15116736	77.87788
62.08187356	42.33005815636754	34.22216946	33.70049556851059	64.99704829	64.77417	64.99704829	59.71335
0.9481288649999999	6.227778765649795	36.38251036	36.741577885023055	15.352511479999999	50.20508	15.35251148	16.912441
47.5989822	39.809556794800756	8.599290828	5.981354562339261	58.95423439	47.941948	58.95423439	51.28361
4.344676685	15.771889599511473	54.24578847000001	38.641943643663524	13.418572729999998	18.51186	13.41857273	4.2893867
4.7108856	19.369947463430016	0.41382769700000005	11.667982812188342	15.561564800000001	6.5727057	15.5615648	14.801395
34.84480888	41.33627001340628	0.23027444899999996	23.212832871396838	18.46507819	5.510768	18.46507819	11.125311
37.40734019	37.70902673809201	0.0	19.20009063408315	28.69582004	26.885899	28.69582004	27.787483
33.03637259	20.358444204580486	0.719285108	23.266375718444287	4.656693452	6.9510403	4.656693452	2.1806226
16.09836574	21.805251444390713	49.15467449	42.04192635210425	66.1081674	59.654594	66.1081674	66.92476
15.85894672	21.63013450566843	25.128389430000002	24.598524494798184	35.68280094	50.209053	35.68280094	37.090736
11.32681683	21.899736717840135	0.602410789	45.39803706614524	91.39064225	79.20666	91.39064225	80.103386
75.8997955	39.30101895712763	32.36655355	25.504181218807698	45.54864618	42.40925	45.54864618	34.559856
24.91728565	44.3452552319169	4.143900161	5.820635869180709	17.06361217	21.716228	17.06361217	13.541284
33.22033214	24.868032829663754	0.0	19.628081743093727	22.46669781	30.40498	22.46669781	20.435446
15.0343232	22.249243418691158	23.70056273	36.629950317450465	81.56943098	71.23534	81.56943098	69.81325
13.982063690000002	24.768487122378943	83.76441682	62.3766121476531	0.0	3.011248	0.0	2.0557883
0.41961234100000006	11.030430733800307	19.70724871	20.262878597052545	44.1778543	52.279205	44.1778543	50.494095
7.787908452	1.7511103413775004	43.87183311	55.63421289093912	38.26811211	31.537361	38.26811211	41.04055
50.89816476	32.8114655584985	4.992379236	21.084997929646967	45.15638688	40.531567	45.15638688	39.767437
91.6524383	47.57154108215511	2.331533569	7.643597553740143	2.828738971	4.5847974	2.828738971	0.021090915
0.0	37.4368391747117	19.40320705	35.69782913380712	30.87112941	50.36569	30.87112941	31.081963
4.546243303	10.096106413694768	36.96535355	34.66284226449698	78.77070783	76.24326	78.77070783	78.07701
16.72117045	24.221206269476117	43.47281583	57.04574014503479	4.618730656	5.153258	4.618730656	3.7972224
36.7072802	51.45145140163779	61.13755675	56.32863673545241	19.02499104	22.850212	19.02499104	21.087729
57.85208433	42.59442857136726	72.63770939	68.3085134862256	3.546985039	8.437617	3.546985039	10.067413
0.0	24.49879699336499	9.518190042	36.34636038666487	63.16520406	64.24532	63.16520406	62.5858
0.275668441	4.845341555527747	4.166287009	38.55127008686632	63.415149050000004	63.17069	63.41514905	64.91936
23.89038147	16.757565551130025	13.70204119	19.14362715973377	1.542228309	0.24566662	1.542228309	0.29234967
7.126598878	19.12529128271833	26.312225780000002	36.96643936518431	67.52036403	57.91489	67.52036403	67.01827
33.41994964	40.23112252374708	76.83418769	50.603563493567705	42.00742206	41.296856	42.00742206	37.00817
0.0	44.81861441176146	0.0	38.53984685783744	3.420166341	0.39965332	3.420166341	1.1294967
32.63234102	40.03778593705505	0.0	2.157049224142525	38.4179882	35.65255	38.4179882	38.133003
13.719165280000002	7.252245416209101	86.19439925	72.42732515854239	34.2208852	34.445145	34.2208852	34.039753
3.169099331	6.713415010974258	14.492543610000002	30.016893126964867	2.39840777	2.284581	2.39840777	3.2411618
46.01420049	48.09847589159846	9.80291595	37.26347014202267	30.76250124	48.902184	30.76250124	33.44423
62.91956913	44.97981515743643	54.91417990000001	36.09870013215691	17.78386933	13.162556	17.78386933	14.605175
0.377050084	3.4166075597931815	77.6347291	48.54584744891971	82.32171897	83.051994	82.32171897	79.27509
37.0158274	18.76724770747304	0.0	30.688330442519188	29.79340439	39.43796	29.79340439	33.2865
64.80559966	45.323024628196656	61.83593039	42.199902486819326	77.92695821	76.11273	77.92695821	75.80587
62.16368477	38.291209087252916	15.673040280000002	34.257009179965856	28.392318339999996	35.301174	28.39231834	28.674791
14.50083816	16.49809463744089	51.38895599	33.55375788844407	53.23936389000001	49.569614	53.23936389	59.969326
44.44212826	36.41686075345516	13.25145725	26.639959532353878	46.36906778	45.255386	46.36906778	38.53763
19.59466142	47.601709970091285	0.954745242	8.609826746887341	53.14523882	51.08386	53.14523882	54.640446
48.45171074	39.29503763162255	43.37501152	44.182051770377754	35.15329281	35.70518	35.15329281	32.214577
3.9471875560000003	26.689812852258683	83.01646677	59.31066873629093	69.38989345	62.203037	69.38989345	64.00565
7.1318595689999995	2.4614905339660496	34.38173794	43.73963633877396	65.27849508	63.279057	65.27849508	61.8041
12.48383732	10.318766992567777	0.0	35.96018193178296	2.689766175	0.9574905	2.689766175	8.812595
94.34623373	35.090949602553245	32.01377764	21.429761591364294	85.4419715	89.53431	85.4419715	78.96238
49.61017751	41.0492587763527	81.02094948	76.0717375500673	0.0	3.8397934	0.0	2.7874408
				13.302154740000002	16.857975	13.30215474	19.42435
