# Supplementary material for: Reaction performance prediction with an extrapolative and interpretable graph model based on chemical knowledge
Source: Nat Commun. 2023 Jun 15;14:3569. doi: 10.1038/s41467-023-39283-x (PMC10272164; doi:10.1038/s41467-023-39283-x)
Supplement: Supplementary file 4 — Source Data [file 41467_2023_39283_MOESM4_ESM.zip › Source Data/Data_for_Fig_5.csv]

Observed Value of Baseline_MG/GCN	Predicted Value of Baseline_MG/GCN	Observed Value of SEMG/GCN	Predicted Value of SEMG/GCN	Observed Value of Baseline_MG/MIGNN	Predicted Value of Baseline_MG/MIGNN	Observed Value of SEMG/MIGNN	Predicted Value of SEMG/MIGNN
0.419377753	0.3370568637304534	1.17989059	1.1776242051275314	0.264892334	0.2667113	2.058499317	2.1626337
1.238109014	1.273849639319013	1.3701037709999997	1.4105864077290566	1.074990526	1.09921763	0.289903935	0.21260786
1.301167112	0.6112466678002082	1.301167112	1.398474103462434	1.743657522	1.74451204	1.17989059	1.311619
1.152342057	1.2621891792057485	2.721168735	2.3683409495943515	1.301167112	1.120736	1.446325365	1.6045997
0.142812956	1.1373622007582442	-0.191142101	-0.23586396689809755	0.858676701	0.87762871	0.749510758	0.53498936
0.44637361600000003	0.37873953983649433	1.743657522	0.7809762150546642	1.743657522	1.75019299	1.370103771	1.3801949
1.4463253650000003	1.3771577782772675	0.820945045	0.873565182927055	0.215535446	0.21201123	0.749510758	0.6102435
1.3701037709999997	1.3892476280290023	1.301167112	1.194730520606257	0.820945045	0.66133651	2.304684113	2.1243005
0.023690625999999992	0.05749534656137684	0.5302345	0.6305703666241169	0.023690626	0.03616946	1.531802956	1.6043916
0.820945045	0.5065145736619854	0.4738199860000001	0.540878031172269	1.238109014	1.2079448	0.858676701	0.7188334
0.5017585009999999	0.6830707171124637	1.743657522	1.9039432395686342	0.559297578	0.55210842	0.559297578	0.55775714
1.027207628	1.2333709276975529	2.058499317	2.563695864624472	1.446325365	0.87108131	0.5302345	0.5156297
1.629422542	1.5171385885834783	0.749510758	0.7563745401393385	1.629422542	1.43497889	-0.023690626	-0.0881848
0.650583556	0.5065145736619854	0.09495277999999996	0.37424959011661607	0.142812956	0.13191406	0.820945045	0.74830717
0.650583556	0.7650752409883186	0.589002233	0.5803968122822702	1.743657522	1.96495227	1.17989059	1.103329
0.30250412699999996	0.5880510480034546	0.11883451099999998	0.3503726028940414	0.820945045	0.5014405	1.531802956	1.4184306
0.820945045	1.3016569080696367	0.820945045	0.8833445478308402	0.749510758	0.41504833	1.301167112	1.1982422
0.589002233	1.2240733816061504	1.17989059	1.0846537223370918	1.074990526	1.15207539	0.315171704	0.21942747
0.749510758	0.5070441612772667	1.4463253650000003	1.2519057528097384	0.0	0.01684842	3.134624572	2.4907138
0.5017585009999999	0.7032366720797159	0.715545793	0.6231494672062257	0.5302345	0.62717995	1.238109014	1.4663572
1.238109014	1.273749547259725	2.721168735	1.5966947229963644	1.125722444	1.12824355	1.17989059	1.1237311
2.058499317	2.0761200111933054	0.023690625999999992	-0.2877036038776194	0.240111033	0.31020877	0.682601444	0.5978127
2.721168735	1.3038292764675208	0.749510758	1.0463195228049518	-0.215535446	-0.0723921	1.370103771	1.3230007
0.09495277999999996	0.3389910236189839	1.238109014	1.2145455708196238	0.820945045	0.42885622	1.125722444	1.1799076
1.531802956	1.5050485269966976	1.074990526	1.0885462972269326	0.619408639	0.71354825	0.501758501	0.3259467
1.3701037709999997	1.2621891792057485	1.3701037709999997	1.1405881307579688	0.5302345	0.38991219	1.301167112	1.2292883
1.8820011240000003	1.3154593382516682	1.238109014	1.370304914535527	0.650583556	0.51805423	2.058499317	2.0336223
0.5592975780000001	0.748712466521448	1.3701037709999997	1.2204086353084036	1.125722444	1.28082802	-0.142812956	-0.03224665
0.289903935	0.37873953983649433	1.17989059	1.1003785555625947	1.743657522	2.19244395	1.370103771	1.4153767
0.650583556	0.677546165027372	1.4463253650000003	1.2069370914684	1.301167112	1.26577354	1.531802956	1.493655
0.11883451099999998	0.3913591890385565	1.8820011240000003	1.2464160475897321	0.650583556	0.39085976	0.820945045	0.7416077
-0.191142101	0.49059855930736596	-0.11883451099999998	-0.22325407534784694	1.370103771	1.2408274	0.366586769	0.24790579
0.5017585009999999	0.586423731179218	1.301167112	1.7343326376925705	2.058499317	1.69504759	0.650583556	0.95043
0.04740022499999996	0.041525526105044896	1.3701037709999997	1.1618358213881947	1.238109014	1.45946479	-0.083041947	-0.034576893
1.17989059	1.1327795732056916	-0.142812956	-0.16896839233055405	3.134624572	2.2890226	0.820945045	0.72049564
1.238109014	1.5045189393814162	1.301167112	1.1086083471040666	0.240111033	0.32746645	0.315171704	0.31871635
1.8820011240000003	2.0388696656746	2.721168735	2.358738043283978	1.238109014	1.37179231	-0.142812956	-0.061082244
1.3701037709999997	1.3508010500048995	0.820945045	0.7939224079803087	0.473819986	0.39420995	0.142812956	0.03379509
0.858676701	1.1407500786507219	1.125722444	1.767020479988104	1.743657522	1.51455498	0.501758501	0.397965
0.820945045	0.7269301042348342	0.6826014439999999	1.1699557764582575	0.820945045	0.84411878	0.559297578	0.4494437
1.125722444	1.3362710723569946	0.5592975780000001	0.6267696222267658	1.301167112	1.16811591	1.17989059	1.2333817
2.478059282	1.790284416587229	0.5592975780000001	0.599895804606837	0.589002233	0.72142919	1.099959936	0.8380237
1.125722444	1.273749547259725	2.058499317	1.3975250824558496	1.301167112	1.29714069	1.407197088	1.0357368
1.743657522	1.2916391228214519	0.858676701	0.7845439409012915	3.134624572	2.23992954	1.17989059	1.2148523
0.9819805669999999	1.2616596975079901	0.897960775	0.8647898102243201	0.264892334	0.23597924	0.0	-0.12069368
-0.11883451099999998	-0.22293089450562148	1.238109014	1.1975610604924127	0.166908496	0.2992635	1.882001124	1.5968158
-0.07114786000000001	-0.1679582569131664	1.743657522	1.9038953648482129	1.17989059	1.22296419	0.5302345	0.38918138
1.17989059	1.2617597895672783	1.629422542	1.4888730147105902	1.629422542	1.36212342	0.215535446	0.34368062
0.0	-0.06533090283435611	1.8820011240000003	1.8085244732327492	0.191142101	0.25007567	-0.240111033	-0.24620397
0.07114786000000001	0.3306208384007008	0.6826014439999999	0.38982497371708646	0.682601444	0.44490543	1.743657522	1.8073859
-0.240111033	-0.23211616802258417	1.238109014	1.2472389208263561	1.17989059	1.12574678	1.301167112	1.331398
1.629422542	1.9402267699368818	0.715545793	0.5154051846298054	0.981980567	1.2089862	1.446325365	1.4480596
0.5017585009999999	0.3574687062274807	0.5592975780000001	0.5856015993652552	1.370103771	1.21499008	0.820945045	0.6060979
0.619408639	0.5671736450338335	1.17989059	0.7382236660482318	1.301167112	1.29680367	0.589002233	0.472027
0.619408639	0.6955382687514171	2.058499317	2.3875332047721476	0.559297578	0.5237443	1.487753909	1.0930443
-0.16690849600000002	0.5675601380754658	1.4463253650000003	1.2206459964775727	0.240111033	0.20461064	0.559297578	0.6089106
0.858676701	0.7236496267107353	0.392793996	0.17373516774461728	1.238109014	1.05488903	0.559297578	0.4191811
0.264892334	1.1493519584506908	0.619408639	0.4280158138817699	0.392793996	0.26305761	1.17989059	1.095017
1.17989059	1.2621891792057485	0.04740022499999996	-0.25653035568240984	1.17989059	1.44318225	0.023690626	-0.12474707
3.134624572	2.0692948978426053	1.301167112	1.1825656812481986	0.589002233	0.48199464	-0.166908496	-0.23288767
0.44637361600000003	0.6112466678002082	1.3701037709999997	1.107035048216589	0.446373616	0.93123443	0.559297578	0.58730775
0.6826014439999999	0.7697080734467998	1.238109014	1.1225956033638314	0.501758501	0.49642051	0.619408639	0.4211583
1.301167112	1.1322499855904102	1.238109014	1.201312659159066	0.5302345	0.79602136	0.473819986	0.46138883
0.650583556	0.5712058192190625	-0.240111033	-0.23065917981511252	1.027207628	1.46708925	0.858676701	0.7749961
1.17989059	1.2617597895672783	1.3701037709999997	1.1445830219750823	1.301167112	1.20597582	1.238109014	1.2010381
-0.11883451099999998	-0.16413982428946483	1.074990526	1.0419010674131364	0.315171704	0.27455214	0.446373616	0.62631375
1.8820011240000003	2.0692948978426053	0.264892334	0.4206827730492537	0.820945045	1.11818347	1.446325365	1.4291646
2.058499317	2.0697242874810757	1.125722444	1.6833348331863003	0.289903935	0.25902262	0.858676701	0.84843594
0.715545793	0.6955649599672273	1.743657522	1.8137294721507802	3.134624572	2.1353901	-0.166908496	-0.33146358
0.858676701	0.6683577139847174	1.17989059	1.0545108662855545	0.715545793	0.84880354	1.125722444	1.0959587
1.301167112	1.273749547259725	0.5302345	0.5733950285031125	1.125722444	1.20002178	1.301167112	1.1685317
0.21553544599999996	0.6955382687514171	1.4463253650000003	1.2138263908380718	0.166908496	0.37971935	3.134624572	2.8694806
2.304684113	2.0697242874810757	1.238109014	1.243374096327556	0.501758501	0.64401894	0.589002233	0.46210927
0.784603173	0.6910477894439235	0.515926322	0.40739939168895933	1.370103771	1.35499745	0.118834511	-0.058436185
0.392793996	0.6453325154825613	-0.083041947	-0.25975853642949953	2.058499317	2.54478446	3.134624572	2.8603354
0.24011103300000003	0.45415821804623346	1.531802956	2.632810649614471	1.301167112	2.00982954	1.238109014	1.4811122
-0.264892334	0.490525158463888	1.3701037709999997	1.0677948301922255	1.17989059	1.19290901	0.682601444	0.8478524
1.3701037709999997	1.273849639319013	1.531802956	1.1801067000329242	1.17989059	1.36516062	0.240111033	0.21192151
1.8820011240000003	2.0697242874810757	0.392793996	-0.16156327462359804	0.619408639	0.53177152	0.0	0.11864674
1.3701037709999997	1.1323501835672216	0.650583556	0.8906324148397728	1.074990526	1.18423661	1.17989059	1.1367805
1.301167112	1.5465654421791555	0.820945045	0.7637796578462943	0.619408639	0.53021246	0.191142101	0.07344124
0.44637361600000003	0.6177073189540714	1.629422542	1.4874956632407665	1.074990526	1.13714214	1.301167112	1.179733
0.023690625999999992	0.5676335389189437	2.058499317	1.8573045766412677	1.301167112	1.43320133	0.501758501	0.41122723
0.366586769	0.5718633552021959	1.4463253650000003	1.2903074218040653	1.743657522	1.33123896	2.058499317	2.4310465
0.366586769	0.35678267843064526	0.820945045	0.9260972027547956	1.17989059	1.42677324	0.118834511	0.08437359
2.721168735	2.0509593035912888	0.24011103300000003	0.38378518584108734	1.882001124	1.87782015	2.304684113	2.8728766
0.4738199860000001	0.6069176067978523	0.820945045	0.7469960730603211	0.619408639	0.41912379	0.820945045	0.7317527
0.24011103300000003	0.21672693147687216	0.5017585009999999	0.4273312689302572	1.882001124	2.07258835	0.501758501	0.34010202
1.3701037709999997	1.2616596975079901	1.125722444	1.173465565419773	1.238109014	1.75274542	1.301167112	1.2431862
0.9819805669999999	1.273749547259725	0.392793996	0.20387791787863163	1.17989059	1.19431315	1.301167112	1.2858818
0.5017585009999999	0.6132440604500033	1.3701037709999997	1.2886308533316075	1.074990526	0.75489821	0.5302345	0.5541269
1.238109014	1.2616596975079901	1.17989059	1.7971633360396417	0.392793996	0.56523852	0.191142101	0.13579673
0.4738199860000001	0.37873953983649433	0.264892334	0.4515442265359664	1.125722444	1.18605232	1.238109014	1.2530642
0.419377753	0.6112466678002082	0.5592975780000001	0.669522171233198	0.166908496	0.3784654	0.392793996	0.21619433
0.5302345	0.677546165027372	1.125722444	1.7134774774027912	3.134624572	3.11149992	3.134624572	3.0490618
1.4463253650000003	1.2742791348750062	1.301167112	1.4109314870191738	0.858676701	0.51189864	0.749510758	0.04762718
1.684091101	1.8996006211233274	0.820945045	0.8885494408313483	1.370103771	1.2333787	1.238109014	1.141022
1.301167112	1.3087532761968836	1.301167112	1.1697423526492992	0.589002233	0.57996436	0.559297578	0.5224508
1.074990526	1.3937732719541505	1.629422542	1.2930612774035284	0.191142101	0.04141956	1.370103771	1.2895129
0.5017585009999999	0.3554607218253799	0.6826014439999999	0.7750556373508648	0.559297578	0.40408131	1.238109014	1.0761564
1.4463253650000003	2.0387694676977888	1.301167112	1.2811370826578536	0.650583556	1.22782817	1.027207628	1.1229434
0.44637361600000003	0.6374890051476756	1.301167112	1.7971633360396417	1.17989059	1.16709976	0.142812956	-0.1573183
1.3701037709999997	1.1322499855904102	1.074990526	1.0551850313198075	0.749510758	0.99590533	3.134624572	2.7410738
0.897960775	1.2616596975079901	-0.04740022500000002	-0.25015576251602983	1.743657522	1.98541052	0.419377753	0.37740523
1.17989059	1.273749547259725	0.858676701	0.9111130507680252	1.301167112	1.31232582	1.238109014	1.2407756
0.44637361600000003	0.21722977491758177	1.125722444	1.1034035600210816	1.446325365	1.40727093	0.589002233	0.5857404
1.027207628	0.9901516721632586	1.152342057	1.0944891176105738	1.446325365	1.14131183	0.191142101	-0.024065018
0.31517170399999994	0.39923622226948974	1.531802956	2.6254057437425615	0.559297578	0.47905706	1.074990526	1.1371696
0.820945045	0.9233129488262155	1.3701037709999997	1.5090619537803456	0.650583556	0.53896682	-0.191142101	-0.18740574
0.3407229789999999	0.3913591890385565	0.21553544599999996	0.4154140647411042	0.749510758	0.6125838	0.784603173	0.60813814
1.238109014	1.2616596975079901	1.629422542	1.8423185181390824	0.589002233	0.63048078	0.820945045	0.6642327
0.9819805669999999	1.2616596975079901	1.17989059	1.2444407917022557	3.134624572	2.16601181	0.118834511	-0.18653017
1.531802956	1.1327795732056916	1.125722444	1.021098442214793	0.619408639	0.53454023	1.301167112	1.1134703
1.4463253650000003	1.2616596975079901	-0.04740022500000002	0.4170021920818099	-0.07114786	0.25714508	1.027207628	1.1385903
0.5302345	0.5167537265333578	0.619408639	0.5740216365695134	1.629422542	1.7764137	0.897960775	0.7530113
0.11883451099999998	0.35108097928824167	-0.366586769	-0.22325407534784694	0.619408639	0.58396786	0.981980567	1.1437359
1.301167112	1.2616596975079901	1.027207628	1.243374096327556	0.749510758	0.42956738	1.743657522	1.8605223
0.142812956	0.3306208384007008	1.238109014	1.2036316174088597	1.17989059	1.11567889	0.07114786	-0.13639745
1.125722444	1.3091826658353538	1.301167112	1.7596155741161943	1.370103771	1.34004126	1.882001124	1.745167
0.24011103300000003	0.3365272761151721	2.304684113	1.6032768615491735	1.531802956	1.29147085	0.392793996	0.3736809
-0.264892334	-0.2322162998009435	1.238109014	1.134005780370114	0.559297578	0.25919733	2.304684113	1.8149431
0.289903935	0.3437217238687691	1.531802956	1.0545561989854224	3.134624572	2.91374996	1.125722444	1.2002301
0.878113519	1.2616596975079901	0.749510758	0.6259033228056885	-0.047400225	0.09648337	0.559297578	0.6335189
0.820945045	0.6771166694713786	0.839627562	1.2367374102503732	1.238109014	1.44276224	1.446325365	1.341594
1.152342057	1.2616596975079901	1.17989059	1.2781007450243995	1.125722444	1.15326216	1.882001124	1.9717004
2.058499317	2.069194699865794	1.125722444	1.371912318865429	0.392793996	0.47080104	0.559297578	0.5189407
-0.240111033	-0.23608307053422983	1.3701037709999997	1.403526369312218	2.304684113	2.15214483	1.531802956	1.4163458
1.8820011240000003	1.7908140042025105	1.238109014	1.1451992501242236	1.099959936	1.1959712	0.820945045	0.67793196
0.19114210100000006	0.31843063179587017	0.9819805669999999	1.0611383375382313	-0.142812956	-0.14780412	0.240111033	0.1219005
1.099959936	1.2617597895672783	0.19114210100000006	0.41930674554846814	1.238109014	1.2929438	0.446373616	0.49118865
0.5017585009999999	0.6258547066626057	1.238109014	1.2384132373001695	1.629422542	1.68804193	0.650583556	0.5455524
1.531802956	1.790284416587229	1.238109014	1.1751606694587655	0.240111033	0.29923764	1.446325365	1.1910114
1.3701037709999997	1.9407563575521634	1.743657522	2.5993981196261866	1.17989059	1.10260891	1.05075692	0.93945736
1.531802956	1.2616596975079901	1.17989059	1.1566311402227327	0.820945045	0.48696676	1.301167112	1.0825768
1.743657522	2.0388696656746	0.858676701	0.7434284531312167	0.340722979	0.29872083	1.743657522	1.8092692
0.5017585009999999	0.7268449465462969	1.074990526	1.1699557764582575	1.125722444	1.1153774	1.17989059	0.94348055
1.238109014	1.1432338445663914	0.142812956	0.34379035842370953	-0.191142101	-0.00562512	1.743657522	1.4460752
0.650583556	0.6669438209694394	0.589002233	0.6606531674400815	1.531802956	1.35021288	0.501758501	0.73355144
1.152342057	1.2237701397376404	1.238109014	1.6967848757691235	1.882001124	1.99785639	0.166908496	0.07743347
0.392793996	0.3554607218253799	0.16690849600000002	0.40734558558724676	1.531802956	2.06069641	3.134624572	2.3601606
1.125722444	1.2617597895672783	1.743657522	1.8979218283828856	1.301167112	1.0792097	1.17989059	1.0461478
0.589002233	0.378839684854544	0.44637361600000003	0.43987709361874916	1.743657522	1.93207054	1.531802956	1.1393595
0.24011103300000003	0.3189602194111516	1.8820011240000003	1.7696656642089112	1.074990526	1.26633653	1.238109014	1.2619743
0.0	0.09747301534001951	1.125722444	1.0145160918269382	0.023690626	0.01163555	1.301167112	1.115511
1.3701037709999997	1.2616596975079901	0.784603173	0.6634511906466589	1.743657522	1.45944448	2.058499317	2.1917963
1.4463253650000003	1.275756366569072	1.17989059	1.17735835214466	0.682601444	0.55245965	-0.191142101	-0.26879662
0.5302345	0.39082960142327516	1.4463253650000003	1.7596155741161943	1.238109014	1.27775924	1.882001124	2.120557
3.134624572	2.0761200111933054	1.3701037709999997	1.2925235341389716	0.07114786	0.02269572	1.238109014	1.2629707
0.650583556	0.6412264108662389	1.125722444	1.1719565584687903	1.743657522	1.675587	0.619408639	0.47452885
1.238109014	1.1201601358386755	0.619408639	1.2436180243831545	0.749510758	0.48549186	0.858676701	0.75086087
1.17989059	1.2616596975079901	0.19114210100000006	0.3946753607679252	1.370103771	1.2038485	0.749510758	0.7799863
1.238109014	1.2621891792057485	0.4738199860000001	0.6206985357227035	0.981980567	1.23955674	1.074990526	0.9383834
1.125722444	1.2616596975079901	1.301167112	1.2406999966229544	1.370103771	1.29168163	0.715545793	0.623974
1.074990526	1.484652201416798	0.6826014439999999	0.4472821583669436	1.027207628	1.28293179	2.058499317	1.9421158
1.531802956	1.3086531841375955	1.4463253650000003	1.7041899934760796	0.589002233	0.48169252	1.531802956	0.994034
0.5592975780000001	1.3657396574567557	2.721168735	2.363942830366963	0.191142101	0.33128413	2.304684113	1.8820841
1.074990526	1.2617597895672783	1.027207628	1.2759322955748684	0.981980567	0.94969631	-0.240111033	-0.13345891
1.743657522	2.0387694676977888	1.4463253650000003	1.3083571446606532	1.074990526	1.18050224	1.027207628	1.086473
0.5302345	0.6068908096645191	1.4071970880000002	1.087084105821141	1.027207628	1.16106886	1.301167112	1.132802
0.715545793	0.6910209923105903	1.4463253650000003	1.2359689786206	1.301167112	1.45332199	1.370103771	1.440212
1.3701037709999997	1.5046191373582274	2.304684113	2.3120928134701817	1.301167112	1.28685248	1.743657522	1.6196184
1.17989059	1.3771577782772675	0.619408639	0.6059669970284225	1.238109014	1.04859943	2.058499317	2.4086006
1.074990526	1.273749547259725	1.027207628	1.112701212030007	0.501758501	0.80310056	0.473819986	0.5231845
1.17989059	1.2616596975079901	1.8091592140000001	1.8211345898577362	1.301167112	1.01707416	0.650583556	0.5878263
2.304684113	2.0387694676977888	1.238109014	1.164537459648791	1.446325365	1.23627902	1.334823138	1.7362692
0.31517170399999994	0.39082960142327516	3.134624572	3.276883668227151	0.340722979	0.27301748	1.17989059	1.0850573
1.027207628	1.2742791348750062	1.301167112	1.2977283212219566	0.406036647	0.49629233	1.125722444	1.0750184
1.074990526	1.2621891792057485	-0.240111033	-0.25653035568240984	0.938987334	1.26095648	0.366586769	0.2984482
0.16690849600000002	0.3305206933826511	0.5017585009999999	0.6231052995991111	0.419377753	0.08921111	1.125722444	1.207758
1.17989059	1.4897165418642104	0.0	-0.26073529458743405	1.334823138	1.76468511	0.501758501	0.4181639
2.304684113	1.2916391228214519	1.531802956	1.5407232434424176	1.125722444	2.06054317	0.619408639	0.5831633
1.4463253650000003	1.3276493859802143	0.19114210100000006	0.4516483434611306	0.166908496	0.21532977	1.238109014	1.2790582
0.749510758	0.6688873015999988	0.5302345	0.6267696222267658	1.629422542	1.63050507	0.240111033	0.25166154
1.05075692	1.1419279874246306	0.24011103300000003	0.2442770854402766	0.820945045	0.74395638	1.125722444	1.0764711
1.4463253650000003	1.3892476280290023	0.6826014439999999	0.868360501761593	1.301167112	1.63797026	0.5302345	0.54530334
1.17989059	1.273749547259725	2.304684113	2.548016258181314	3.134624572	2.73083529	0.589002233	0.5636948
1.238109014	1.2752267789537908	1.487753909	1.1997990977545918	0.191142101	0.26729032	2.721168735	2.9176521
0.289903935	0.21054674992406186	1.238109014	1.2939275768246055	0.023690626	0.02776554	0.682601444	0.40280348
0.9819805669999999	0.9238425364414968	1.238109014	1.2007079760199375	0.240111033	0.37333197	0.118834511	0.23207271
1.301167112	1.273749547259725	-0.16690849600000002	-0.2649633235124846	0.166908496	0.2469772	0.166908496	0.43551886
2.304684113	2.0818143490678565	1.531802956	1.1077837791870737	1.074990526	1.71813793	0.166908496	0.042926222
0.5017585009999999	0.5884805435594478	1.4463253650000003	1.555707395429188	1.301167112	1.47375922	2.058499317	2.1070907
1.3701037709999997	1.4726479330236928	1.743657522	1.3768870530883357	2.721168735	2.80371203	1.238109014	1.2661963
1.4463253650000003	1.2916391228214519	1.125722444	1.3252670890516327	1.301167112	1.23118675	1.446325365	1.1806662
1.027207628	1.1322499855904102	1.531802956	1.396944230759409	1.17989059	1.13746817	0.858676701	1.0204103
1.074990526	0.6963900574718356	1.301167112	1.2163875824630954	0.315171704	0.46662661	1.027207628	1.0601108
1.125722444	1.2616596975079901	1.3701037709999997	1.241179591167353	1.407197088	1.23522227	0.0	-0.11698288
0.749510758	1.2114538383216114	3.134624572	2.3482632239238055	0.419377753	0.32551566	3.134624572	2.402301
1.3701037709999997	1.5045189393814162	1.743657522	1.840949640071103	0.392793996	0.57890463	0.559297578	0.5190745
3.134624572	2.0692948978426053	0.44637361600000003	0.5930067170722113	3.134624572	2.66033443	1.301167112	1.1994715
-0.07114786000000001	-0.06523075781630638	-0.11883451099999998	-0.2523534187225436	1.238109014	1.2479014	0.589002233	0.4519915
1.17989059	1.2621891792057485	3.134624572	3.299968604212311	0.240111033	0.22515312	1.17989059	1.0894961
0.419377753	0.2110762845805817	0.31517170399999994	0.3626047528380022	0.240111033	0.29558737	0.5302345	0.45558506
0.589002233	0.6771166694713786	1.629422542	1.5481281493143275	0.559297578	0.59287474	1.027207628	1.3495288
0.650583556	0.37873953983649433	0.5017585009999999	0.4332206009647549	1.17989059	0.73168923	1.125722444	1.2799277
1.8091592140000001	1.8029038539542452	0.820945045	0.7469960730603211	1.301167112	1.14529945	1.152342057	0.8401441
2.058499317	2.0513886932297587	1.238109014	1.0912810876722456	1.17989059	1.10698044	1.531802956	1.358535
0.19114210100000006	0.39082960142327516	0.3407229789999999	0.41162740737431947	1.074990526	1.24825183	0.392793996	0.35368395
0.858676701	1.3798402454661907	0.619408639	0.553488041879733	1.074990526	1.07819569	0.366586769	0.32272756
2.304684113	2.038769255862743	0.5592975780000001	0.7942477866111377	0.366586769	0.2764307	1.238109014	1.1944003
0.11883451099999998	1.149452156427502	1.301167112	1.081879318738156	2.304684113	2.19022535	1.629422542	1.4073937
1.301167112	2.0508591056144776	0.650583556	0.8243905367451518	0.406036647	0.5722916	1.301167112	1.1635637
0.289903935	0.5629382151218594	0.820945045	0.7830137504456975	2.721168735	2.30021148	1.531802956	1.3269799
2.721168735	2.038769255862743	1.4463253650000003	1.4410741312356652	1.334823138	1.25279489	-0.289903935	-0.20077936
1.743657522	1.2916391228214519	0.619408639	0.586777495706226	-0.264892334	-0.24581143	1.629422542	1.670023
0.5592975780000001	0.6131707655240484	1.4463253650000003	1.8940293594105677	0.264892334	0.40432145	1.446325365	1.4924293
0.366586769	0.6408152390417345	-0.191142101	-0.16228208389381943	0.715545793	0.50307069	0.023690626	-0.15582183
1.301167112	1.2617596836497553	-0.023690625999999992	0.3794543242408396	1.238109014	1.44823619	1.074990526	0.95927626
0.5302345	0.378839684854544	0.3407229789999999	0.34317958502700563	0.589002233	0.73768108	1.370103771	1.3088186
0.023690625999999992	-0.04477053749062315	1.684091101	1.9373078948364975	0.897960775	1.1896622	0.559297578	0.5422227
0.749510758	-0.16413982428946483	0.5592975780000001	0.4439038660103024	1.629422542	1.88001166	3.134624572	2.6053243
0.650583556	0.6136735560059965	2.304684113	2.3801280870651915	0.419377753	0.43635558	0.559297578	0.51383907
0.19114210100000006	0.45425836306428324	0.0	-0.26073529458743405	0.0	0.03383787	0.619408639	0.47927344
1.743657522	1.5046191373582274	1.3701037709999997	1.6602501090361863	1.301167112	1.20806216	0.366586769	0.321719
0.04740022499999996	-0.1586676219401435	0.589002233	0.5200755118914486	1.370103771	1.22531696	2.058499317	1.4918242
3.134624572	2.0388696656746	0.5592975780000001	0.6305104173060672	1.238109014	1.18534853	1.370103771	1.3199546
0.5592975780000001	0.37926912745177566	0.650583556	0.5228103023367614	0.240111033	0.32864651	1.446325365	1.3065755
0.0	-0.1581647520200531	0.30250412699999996	0.39391863302444974	2.058499317	1.59028747	0.215535446	0.21336281
1.238109014	1.4985562065034406	1.125722444	1.182120615816316	1.370103771	1.12676202	0.047400225	-0.094165236
1.125722444	1.273849639319013	1.4463253650000003	1.3716824778403969	1.027207628	1.12752713	0.650583556	0.5261744
1.629422542	1.3154593382516682	2.058499317	2.554598608569169	1.743657522	2.15222625	1.301167112	1.1899753
1.3701037709999997	1.2617597895672783	0.142812956	0.42451153263145325	1.531802956	1.86712787	0.191142101	0.20823121
0.264892334	0.21064689494211164	0.023690625999999992	-0.23524129101974015	2.721168735	2.20913289	0.589002233	0.43602836
-0.023690625999999992	-0.0025840382067843226	1.074990526	1.1160134648110227	0.118834511	0.08581067	1.301167112	1.3435867
1.238109014	1.273749547259725	1.531802956	1.2575399295311935	0.289903935	0.27495682	0.252474461	0.16686714
3.134624572	2.0762202091701165	0.24011103300000003	0.3531950400896833	2.058499317	2.69724854	0.023690626	-0.030161858
0.19114210100000006	0.4662481207567297	1.743657522	1.6499220913629697	0.240111033	0.66316763	1.301167112	1.2306857
1.125722444	1.2617597895672783	0.24011103300000003	0.4533802008806237	2.304684113	2.09917219	2.721168735	1.9544687
1.4463253650000003	1.5466656401559666	0.16690849600000002	0.5048759236627818	0.047400225	0.03308103	1.099959936	0.98852307
0.650583556	1.2114538383216114	0.24011103300000003	0.2234744602419333	2.058499317	2.42338563	0.5302345	0.53506666
1.17989059	1.4206792885010884	0.820945045	0.6672067082616651	1.446325365	1.60414386	0.650583556	0.55831724
1.4463253650000003	1.2742791348750062	0.5017585009999999	0.840893122342457	1.301167112	1.17917673	1.17989059	1.2088306
0.820945045	0.6166641372694903	0.4738199860000001	0.5529529465532527	0.858676701	1.1948289	2.058499317	1.6837957
0.4738199860000001	0.550777612464723	0.3407229789999999	0.42138834262909297	1.334823138	1.8630068	2.721168735	2.9597626
0.023690625999999992	0.10957382755539058	1.4071970880000002	1.0478438877967775	0.366586769	0.27701908	1.17989059	1.3255284
0.9819805669999999	0.6166642431870133	3.134624572	2.4910434343643932	0.240111033	0.27313338	0.650583556	0.7494157
1.074990526	1.2616596975079901	0.5017585009999999	0.7904188681526534	1.125722444	1.36156788	1.578863981	1.6270716
1.074990526	1.1431336465895803	1.301167112	1.2839639154307023	1.370103771	1.20596102	1.629422542	1.3191125
1.629422542	1.2874169325998597	0.650583556	0.6634511906466589	0.366586769	0.38614073	1.743657522	1.4058781
0.44637361600000003	0.5880510480034546	0.21553544599999996	0.4088956885371753	0.340722979	0.53297621	1.17989059	1.278744
0.392793996	0.05792478915860849	1.743657522	1.877119415019588	1.125722444	1.2575971	0.191142101	0.22184694
0.650583556	0.6112734649335414	0.589002233	0.5322257346313254	1.531802956	1.58923195	1.074990526	1.0766246
0.366586769	0.586423731179218	0.21553544599999996	0.2442770854402766	3.134624572	2.15732534	1.238109014	1.3106959
0.31517170399999994	0.35493124012762167	1.531802956	1.2445007410203055	0.559297578	0.85697092	0.878113519	0.98858577
0.3407229789999999	0.35493124012762167	1.17989059	0.7382236660482318	1.531802956	1.25929862	1.238109014	1.0205891
0.0	-0.023144377071136535	0.5592975780000001	0.41386962837865915	0.023690626	0.02831307	0.315171704	0.3120572
0.24011103300000003	0.35493124012762167	1.074990526	0.7047545761026353	0.650583556	0.57992746	1.370103771	1.13452
0.820945045	1.2114538383216114	0.0	-0.2929083909606044	0.501758501	0.58931826	0.302504127	0.22469991
0.5302345	0.6825678207129926	1.3701037709999997	1.2110282617139712	0.559297578	0.32727105	0.715545793	0.5770177
0.392793996	0.6131439683907152	1.629422542	1.8498994589343116	0.650583556	0.40658554	0.289903935	0.25614458
2.058499317	2.069194699865794	0.5017585009999999	0.44633943945298127	1.629422542	1.56912236	1.125722444	1.0931594
0.650583556	0.517183116171828	0.5302345	0.5200755118914486	1.743657522	1.6276352	2.721168735	3.062615
1.301167112	1.9402267699368818	1.531802956	1.3004665010280074	0.619408639	0.54212139	1.370103771	1.1146264
1.964152936	1.8996006211233274	1.125722444	1.7544107870332093	0.650583556	0.70051474	1.17989059	1.3096235
0.30250412699999996	1.1498815460659721	1.027207628	1.0846989491194368	3.134624572	2.08112115	0.0	-0.13180995
1.531802956	1.2616596975079901	3.134624572	2.354845362476614	1.743657522	1.84824889	1.238109014	1.1976621
0.24011103300000003	0.5362179779103623	0.858676701	0.8205616182866677	0.315171704	0.46471638	2.478059282	1.9581707
1.629422542	1.5045189393814162	1.531802956	1.3623036930088104	0.784603173	0.56748691	0.515926322	0.4653105
0.589002233	0.677546165027372	1.743657522	1.4014889398387076	0.650583556	1.14829175	0.0	-0.15014991
0.858676701	0.5066147716387965	1.074990526	1.2405529831009523	0.820945045	0.50473877	0.419377753	0.37044203
-0.11883451099999998	0.491027948945836	0.289903935	0.3365973405566738	0.0	0.03308452	1.446325365	1.374074
0.0	0.3305206933826511	1.4463253650000003	1.2370798416024142	0.650583556	0.57415515	0.0	0.009670764
0.11883451099999998	0.09671220977190631	1.268975128	1.2072042154615477	0.166908496	0.21254992	0.682601444	0.5744152
1.301167112	1.2616596975079901	2.304684113	2.464321290637481	-0.118834511	-0.116555	1.743657522	1.329366
0.715545793	0.649892900355272	0.619408639	0.5566348514897347	0.784603173	0.5429442	0.392793996	0.36354053
0.366586769	0.021113630649256032	0.04740022499999996	-0.17417317941353908	0.820945045	0.82942114	1.407197088	1.0627146
0.749510758	0.6112466678002082	1.3701037709999997	1.3775187451958433	1.17989059	1.22653204	1.074990526	1.0283506
0.820945045	0.5187047273080544	0.16690849600000002	0.3778661969001339	1.629422542	2.08966137	0.559297578	0.41677248
0.0	0.14101724487253586	0.9819805669999999	1.0286517385365048	1.446325365	1.46051858	-0.118834511	-0.09242326
0.897960775	0.9900514741864472	0.392793996	0.355549268874655	0.215535446	0.21137818	1.531802956	1.6496274
1.3701037709999997	1.1201601358386755	1.301167112	1.1600132985689655	1.125722444	1.16884284	0.315171704	0.3516882
3.134624572	2.0640301614415706	1.8820011240000003	1.9039432395686342	0.749510758	0.63278676	-0.09495278	-0.12447563
1.17989059	1.1201601358386755	0.11883451099999998	0.35344685900074957	1.446325365	1.37459496	0.650583556	0.62785035
1.17989059	1.2616596975079901	1.208449001	1.1997990977545918	0.240111033	0.30624328	1.125722444	1.0434718
0.6826014439999999	1.223543793990869	0.24011103300000003	0.46205940047242355	1.531802956	2.18296481	1.027207628	1.0967965
2.721168735	1.3037290784907096	1.17989059	1.247282135175763	1.301167112	1.55467042	1.743657522	1.6964498
0.19114210100000006	0.39082960142327516	1.125722444	1.0913552299383849	0.501758501	0.50755701	1.370103771	1.6196437
0.650583556	0.5066147716387965	0.142812956	0.36979777070503805	1.17989059	1.2242204	0.589002233	0.6158202
2.304684113	2.0513886932297587	0.858676701	0.8439871850259766	1.074990526	1.21557712	1.301167112	1.0218475
0.142812956	-0.06533090283435611	0.858676701	0.9009602206779437	0.191142101	0.26986549	1.301167112	1.411057
1.301167112	1.2621891792057485	0.589002233	0.6259033228056885	1.268975128	1.26178575	1.629422542	1.6886775
1.3701037709999997	1.1201601358386755	0.5592975780000001	0.73036712785801	0.589002233	0.51271482	0.589002233	0.5577778
2.304684113	2.0508591056144776	0.419377753	-0.24812540303718345	0.289903935	0.27552139	0.166908496	0.31580263
1.531802956	1.5045189393814162	0.19114210100000006	0.37035685635049054	0.118834511	0.17752329	0.715545793	0.49296498
0.5302345	0.646290115808513	2.058499317	1.7943041984222607	1.446325365	1.37543254	-0.047400225	-0.019830406
1.238109014	1.5465921333949655	0.04740022499999996	-0.2701399894930982	3.134624572	2.48717219	0.619408639	0.5425974
0.4738199860000001	0.6069909017238073	0.5302345	0.546082924172777	3.134624572	2.82316809	1.370103771	1.4189167
1.125722444	1.273749547259725	0.6826014439999999	0.4641409975530484	0.09495278	0.2912582	0.5302345	0.5351875
1.238109014	1.2616596975079901	0.366586769	0.4280878907562097	2.058499317	1.68380804	1.531802956	1.1993709
1.531802956	1.5465654421791555	1.301167112	1.4078526764589743	1.05075692	1.15010892	1.370103771	1.4254498
0.264892334	0.5610409145313524	-0.023690625999999992	-0.2493373642947548	0.240111033	0.3669641	1.125722444	0.97300726
0.419377753	0.6371574833005094	1.4463253650000003	1.4501715991260142	0.215535446	0.35188587	0.166908496	0.25918424
1.531802956	1.304258666105991	1.238109014	1.3417697805664608	0.749510758	0.74916594	1.125722444	1.1476457
0.023690625999999992	0.06617978907056793	1.629422542	2.6629535056660085	1.301167112	1.34335737	1.301167112	1.0060356
2.058499317	2.0387694676977888	0.9819805669999999	0.8959545585383044	0.023690626	0.03648936	0.559297578	0.34074944
1.125722444	1.4187818819930584	0.5592975780000001	0.38327116810169526	0.559297578	1.13026274	1.446325365	1.6802421
1.125722444	1.273849639319013	0.44637361600000003	0.6045629543427886	1.370103771	1.36742287	0.682601444	0.5448562
0.5302345	0.33662742113322175	3.134624572	2.354120462948817	0.682601444	0.47052922	1.531802956	1.5442746
0.366586769	0.49368001780564197	1.3701037709999997	1.1679003410058275	1.17989059	1.1142183	1.125722444	0.9653055
0.19114210100000006	0.31843063179587017	2.058499317	1.3949068012858987	1.17989059	1.17917349	1.531802956	1.2674849
0.589002233	0.6771166694713786	0.31517170399999994	0.43467225357700257	-0.142812956	-0.25787333	1.301167112	1.3342793
0.5302345	1.1373623066757672	0.11883451099999998	0.36459303658081454	2.058499317	2.1715445	1.370103771	0.97768015
0.19114210100000006	0.33662742113322175	1.743657522	1.4309376124441342	0.682601444	0.55726323	0.191142101	-0.06603649
-0.191142101	-0.2322162998009435	1.301167112	1.0810276359352604	0.315171704	0.28577595	1.446325365	1.1780903
1.3701037709999997	1.2616596975079901	0.5017585009999999	0.38561999509299105	0.589002233	0.73282701	1.446325365	1.2954144
0.24011103300000003	0.31843063179587017	0.749510758	-0.13142057744834523	1.531802956	1.49467391	0.240111033	0.18447626
1.8820011240000003	2.081284761452575	1.301167112	1.234629016036415	1.743657522	1.71580178	0.446373616	0.4938808
0.6826014439999999	0.5573333775542908	0.5592975780000001	0.43399824741903403	1.629422542	1.79552216	1.125722444	1.1246052
0.9389873340000001	0.6956383608107053	1.8820011240000003	1.871470409844905	1.370103771	1.18795042	0.473819986	0.27240855
-0.240111033	-0.24868176130641725	0.406036647	0.6045629543427886	0.166908496	0.24915989	0.118834511	-0.099844635
0.820945045	1.223543793990869	1.125722444	1.3713462956222162	1.125722444	1.16050589	0.784603173	0.7218774
1.4463253650000003	1.8990710335080458	0.21553544599999996	0.4397571949826494	1.407197088	1.1863325	0.589002233	0.3403892
0.5592975780000001	0.6960678563666984	1.301167112	1.887447220857759	2.721168735	2.69667226	0.289903935	0.22729361
0.650583556	0.616217588992285	0.858676701	1.261711808929334	1.238109014	1.36474409	0.118834511	-0.25323212
1.238109014	1.3280788815362075	0.16690849600000002	0.38809306333883187	1.125722444	1.26289934	0.366586769	0.23087984
0.5017585009999999	0.6131439683907152	0.820945045	1.0035668678809964	0.023690626	0.04179782	1.17989059	0.98687226
0.392793996	0.586423731179218	0.04740022499999996	-0.26865383424771494	1.17989059	1.28272248	2.058499317	2.355378
1.4463253650000003	1.4187818819930584	1.743657522	2.6629535056660085	1.125722444	1.22716136	1.17989059	1.3268628
1.531802956	1.4896898506484002	3.134624572	3.213328494022375	-0.07114786	0.03000585	1.882001124	1.3717971
0.6826014439999999	1.3652367610572844	0.5592975780000001	1.212708537299736	1.027207628	1.24576969	0.366586769	0.44236523
0.515926322	0.6770433745454238	0.419377753	0.25688699023021766	1.301167112	1.21050495	1.743657522	1.4227657
1.8820011240000003	1.8023742663389637	0.04740022499999996	-0.20509858060479694	-0.215535446	-0.06459697	0.981980567	0.75412637
1.531802956	1.3159889258669497	-0.07114786000000001	-0.23065917981511252	1.301167112	1.21784002	1.238109014	1.3087635
1.301167112	1.9402267699368818	1.743657522	1.9340858837851256	1.882001124	1.92224767	1.125722444	1.1243002
-0.240111033	0.02068424101078592	0.9819805669999999	1.1011560960993507	-0.047400225	0.05725235	1.684091101	1.7434733
0.4738199860000001	0.6656925113520527	0.9389873340000001	0.7209887666965158	0.981980567	1.25387715	1.446325365	1.5073445
0.142812956	0.4662481207567297	1.301167112	0.6231052995991111	0.340722979	0.21589713	0.047400225	-0.3375881
1.17989059	1.2616596975079901	0.0	-0.28029848617066344	0.938987334	0.56957244	0.340722979	0.25821328
0.515926322	1.137262108698956	1.629422542	1.5098849329344928	1.370103771	1.11884958	0.820945045	0.85381657
1.629422542	1.4896898506484002	1.125722444	1.2877193271281855	0.191142101	0.19415977	1.17989059	1.1883442
1.487753909	1.3475206783983238	1.238109014	1.1548085114859805	1.125722444	1.26036015	0.446373616	0.53200096
1.4463253650000003	1.4681305506653428	0.44637361600000003	0.757006338164369	0.5302345	0.41211828	1.301167112	0.95982903
1.4463253650000003	1.3087532761968836	-0.11883451099999998	-0.24392045089246883	0.858676701	0.76174074	0.589002233	0.5084412
0.5592975780000001	0.6960678563666984	1.301167112	1.2061143241492986	0.118834511	0.14778455	1.301167112	1.3630052
3.134624572	2.038769255862743	1.334823138	1.8512770222391812	0.650583556	0.60029142	0.820945045	0.77594274
0.21553544599999996	0.3646632069398392	0.784603173	0.8074804864366494	1.125722444	1.09346175	0.473819986	0.33414567
1.531802956	1.3361709802977064	1.238109014	1.2533099014128954	-0.315171704	-0.05713949	1.301167112	0.9464336
2.721168735	2.038769255862743	1.125722444	1.2551295644590021	1.301167112	1.65023537	1.743657522	1.7643752
0.715545793	0.6288287647925028	0.650583556	0.5808001462100685	-0.240111033	-0.25937314	2.721168735	3.122781
1.4463253650000003	0.7076704855123743	1.629422542	1.550502608346203	0.047400225	0.01391706	1.370103771	1.0926223
1.3701037709999997	1.1432338445663914	0.4738199860000001	0.531268875728035	1.370103771	1.2912765	1.238109014	1.0979366
1.4463253650000003	2.069194699865794	0.44637361600000003	0.4154779859662686	1.301167112	1.45963793	0.047400225	0.03114593
1.743657522	1.3086531841375955	1.531802956	1.8965381218616786	1.125722444	1.17612409	0.023690626	-0.07428175
0.24011103300000003	1.1493519584506908	1.17989059	1.2110367351158158	1.238109014	1.05927837	1.238109014	0.9872772
1.4463253650000003	1.2621891792057485	1.027207628	1.1187289782671392	0.392793996	0.34737316	1.027207628	1.2488034
2.058499317	1.8991712314848574	0.5592975780000001	1.0161766667534142	0.650583556	0.55854397	1.125722444	1.1364644
2.304684113	2.0387694676977888	0.0	0.3068015762281918	1.238109014	1.43380402	2.058499317	1.6020026
0.04740022499999996	-0.022614789455855155	1.152342057	1.1737916854732633	1.17989059	1.53669328	0.419377753	0.43069023
0.5592975780000001	0.5208340931915776	0.366586769	0.49818945634976264	0.858676701	0.78046004	0.166908496	0.2965061
1.125722444	1.1436632342048616	2.058499317	2.6202009566595765	0.559297578	0.60717543	0.820945045	0.7126557
0.9819805669999999	0.7077706834891857	1.17989059	1.3306091452444986	0.419377753	0.37998219	1.17989059	1.1158867
0.3407229789999999	0.6370572853236982	0.142812956	0.3347466436763116	-0.240111033	-0.1580449	2.304684113	1.5484965
0.5017585009999999	0.6771166694713786	1.3701037709999997	1.2510829854906373	1.074990526	1.10689833	1.370103771	1.4188204
0.5017585009999999	0.7487859732824491	0.3407229789999999	0.4523670997725905	1.301167112	1.25983056	0.820945045	0.693006
1.531802956	1.2617597895672783	0.0	-0.2426464219663865	3.134624572	2.60827014	0.589002233	0.51753676
0.589002233	0.76973476466261	1.125722444	1.0537332198312752	0.501758501	0.55886613	1.743657522	1.7885666
0.820945045	0.7492153629209191	1.629422542	1.4053816206460714	0.166908496	0.14310548	1.027207628	1.2856982
-0.04740022500000002	0.10904423994010914	2.058499317	3.2393359063037037	0.142812956	0.29050815	0.446373616	0.45915222
1.17989059	1.2616596975079901	0.589002233	0.46867045450902667	0.501758501	0.51844983	1.301167112	1.2362311
3.134624572	2.039298631642978	0.142812956	-0.2773329808807532	1.531802956	1.60622204	1.370103771	1.1119161
1.17989059	1.3154593382516682	1.238109014	1.4089491346576528	1.446325365	1.31181865	1.629422542	1.3506439
0.820945045	0.6955382687514171	0.264892334	0.38527136756585134	0.589002233	0.57989632	1.074990526	1.1791003
1.629422542	1.9281369201851475	1.125722444	1.1437349403679706	1.125722444	1.2405177	1.531802956	1.3390524
0.023690625999999992	-0.16403967927141516	0.589002233	0.43129396122036134	0.589002233	0.51518972	1.531802956	1.6051629
1.301167112	1.273749547259725	1.4463253650000003	1.2878565962380664	0.142812956	0.25803972	1.238109014	1.2459676
1.17989059	1.2617596836497553	0.3407229789999999	0.4280158138817699	-0.118834511	-0.0385875	1.238109014	1.1379156
1.238109014	1.2742791348750062	-0.11883451099999998	-0.25553050750444906	0.118834511	0.19306478	0.240111033	0.09061462
0.5017585009999999	0.6318564171890662	1.3701037709999997	1.3278111220379212	0.240111033	0.29769113	-0.264892334	-0.23497263
0.9819805669999999	1.4845786946557968	1.17989059	1.3291599816940427	1.370103771	0.61538236	0.715545793	0.7191964
1.3701037709999997	1.2616596975079901	0.5302345	0.534941248087442	0.191142101	0.33571725	1.743657522	1.2049663
3.134624572	2.081284761452575	0.650583556	0.7511697530563535	1.027207628	1.13653143	1.301167112	1.1272881
-0.142812956	-0.1636102366741835	1.301167112	1.2951244448351413	1.882001124	1.94973492	1.531802956	1.0984764
1.743657522	1.5465921333949655	2.721168735	2.2847078378839836	1.238109014	1.41155711	0.650583556	0.60720843
1.301167112	1.273749547259725	1.301167112	1.4344919926828563	0.392793996	0.48793942	1.027207628	0.7492538
1.125722444	1.2616596975079901	0.366586769	0.36580494487962434	1.446325365	1.92790604	0.473819986	0.38439482
0.6826014439999999	0.6821150233019271	1.629422542	1.8669570523524315	1.370103771	1.35748974	0.191142101	0.027705848
1.125722444	1.2921687104367332	1.152342057	1.1246319736621113	1.152342057	1.22967211	0.5302345	0.34900457
0.619408639	0.378839684854544	1.743657522	1.783886362689492	0.820945045	0.6863708	1.301167112	1.321624
0.820945045	0.7070230116939313	2.304684113	3.2467412358457057	1.17989059	1.14170065	1.238109014	1.6303177
1.743657522	1.5466656401559666	0.6826014439999999	0.43649874830334645	1.17989059	1.51499384	3.134624572	2.4224322
2.304684113	2.069194699865794	0.264892334	0.3983019237986104	2.721168735	2.45238482	0.023690626	0.00043430924
-0.366586769	-0.2481789443450884	1.074990526	1.1887028602866478	0.501758501	0.34116612	1.370103771	0.563516
0.24011103300000003	0.5862378459262543	1.027207628	1.212708537299736	2.304684113	2.05678022	0.264892334	0.4352492
1.125722444	1.2617597895672783	0.589002233	0.43399824741903403	1.238109014	1.21647401	0.650583556	0.5638146
0.5017585009999999	0.6112466678002082	2.721168735	2.3172976005531667	0.501758501	0.56685689	1.125722444	0.97654563
1.238109014	1.2621891792057485	0.366586769	0.1663301029964228	0.473819986	0.3699102	1.027207628	0.86433774
0.5017585009999999	0.5866673414822474	0.25247446100000004	0.41472136414031613	1.531802956	1.52602246	0.142812956	0.18285012
1.125722444	1.155223602258838	0.619408639	0.4104913360220179	1.531802956	1.37566414	0.047400225	-0.02189377
0.0	-0.04477053749062315	3.134624572	3.2407132577735274	1.446325365	1.79725991	0.047400225	-0.106363684
1.152342057	1.2726178185258687	0.366586769	0.2494818725232617	1.531802956	0.96925462	1.074990526	1.0930645
3.134624572	2.038869453839554	0.289903935	0.40673491810806583	0.340722979	0.50050715	0.820945045	0.80159134
0.5592975780000001	0.6911210843698785	1.238109014	1.2009095370663136	0.5302345	0.55877526	-0.240111033	-0.35884735
0.24011103300000003	0.37873953983649433	1.125722444	1.0918985868316635	1.074990526	1.1556231	0.650583556	0.5528771
0.858676701	1.3765597679420918	1.125722444	1.152738459415369	0.446373616	0.53833094	1.882001124	1.939507
1.743657522	1.3091826658353538	3.134624572	2.4007656927626133	0.118834511	0.15218677	0.650583556	0.68301755
0.25247446100000004	0.5879776471599767	1.3701037709999997	1.3983215822292328	1.487753909	1.63810897	1.125722444	1.2877033
1.238109014	1.2873167346230485	2.304684113	2.558491289376533	2.304684113	1.67456184	1.238109014	0.9004336
0.5592975780000001	0.5512070021031932	1.301167112	1.1358283031893432	0.5302345	0.62264521	0.5302345	0.5652004
3.134624572	2.0387694676977888	0.0	-0.24413257721176976	1.301167112	1.16578473	0.240111033	0.2614572
1.125722444	1.2616596975079901	1.125722444	1.1668834268669643	0.5302345	0.55686782	0.820945045	0.71490234
1.3701037709999997	1.2616596975079901	1.531802956	1.5316257755520688	0.749510758	0.53061765	0.501758501	0.55446947
1.964152936	1.790284416587229	0.31517170399999994	0.4929847751843006	0.589002233	0.36244218	0.619408639	0.6144046
1.074990526	0.9244076064270019	1.301167112	1.4822908761577815	1.370103771	1.6273652	0.419377753	0.35683405
0.6826014439999999	1.4845786946557968	1.238109014	1.260164671670051	0.264892334	0.27898257	0.0	-0.17828335
1.301167112	1.273749547259725	0.715545793	0.5492297337827787	0.589002233	0.52514702	0.366586769	0.21505594
0.619408639	0.5866673414822474	0.619408639	0.5529529465532527	0.240111033	0.29189849	1.17989059	0.982783
1.5788639810000002	1.8990710335080458	0.142812956	0.36607921830557855	1.301167112	1.23485487	2.304684113	2.3926654
1.301167112	1.2616596975079901	0.04740022499999996	-0.2367274595048138	2.304684113	2.35625471	2.304684113	2.1522992
1.125722444	1.273849639319013	1.8820011240000003	1.3647639452343614	0.191142101	0.34165625	1.629422542	1.5209033
0.5592975780000001	0.6971273493498304	1.8820011240000003	1.7890909379374311	0.820945045	0.67013311	1.074990526	1.1610546
1.531802956	1.2752267789537908	0.650583556	0.9541878008795948	0.559297578	0.50119146	0.839627562	0.9158848
2.304684113	2.069194699865794	1.238109014	1.5932551573526355	0.619408639	0.72755347	1.446325365	1.5617495
1.125722444	1.3939592631246374	1.17989059	1.1144401659235448	0.501758501	0.56566871	1.17989059	1.1775005
-0.289903935	-0.2330607272535096	1.3701037709999997	1.5164672833223478	1.238109014	1.1962965	1.629422542	1.5613658
1.238109014	1.3154593382516682	0.6826014439999999	0.868360501761593	1.17989059	1.29198927	1.370103771	1.1186712
-0.09495278000000001	0.06067912138692522	1.125722444	1.135917909413849	1.446325365	1.62936851	0.366586769	0.36014128
1.152342057	1.2241995293761105	1.17989059	1.089183073375547	1.301167112	1.70834517	0.559297578	0.3920462
0.5592975780000001	1.4206792885010884	1.487753909	1.9208050974041462	-0.264892334	0.03441129	1.301167112	1.3880415
1.743657522	1.9286665078004286	1.17989059	2.6202009566595765	1.370103771	1.1907608	0.820945045	0.7024153
0.366586769	1.1377916963142374	1.238109014	1.666832247588995	0.749510758	0.66275683	0.023690626	-0.21325299
0.9819805669999999	1.2621891792057485	1.238109014	1.129335559025994	1.17989059	1.14271712	1.370103771	1.3757918
1.301167112	1.3154593382516682	0.6826014439999999	0.41992615122330124	-0.118834511	0.0	1.446325365	1.4355521
0.749510758	0.5577628731102839	1.301167112	1.1993836892291652	1.531802956	1.5211959	1.531802956	1.3700113
0.11883451099999998	0.37926912745177566	0.9819805669999999	1.7544107870332093	0.118834511	0.11379294	0.619408639	0.58015406
0.784603173	0.7321624298738139	1.125722444	1.1945341495185107	0.5302345	0.51409934	0.446373616	0.49089575
1.238109014	1.3772579762540789	0.11883451099999998	-0.25553050750444906	1.531802956	1.63754618	1.074990526	1.2010956
1.629422542	2.0508591056144776	1.238109014	1.1371526958976388	1.964152936	1.65330719	0.589002233	0.5776246
0.44637361600000003	0.47686306899990594	-0.264892334	-0.19982989877602822	0.749510758	-0.107604	1.684091101	1.6670394
1.17989059	1.2616596975079901	1.4463253650000003	1.3842921707952918	0.240111033	0.24521008	1.882001124	1.6075225
1.074990526	1.2616596975079901	0.9819805669999999	0.7174210408498884	0.0	0.01000037	0.142812956	0.06899312
0.6826014439999999	1.2847663465853767	1.334823138	1.0412615374089227	1.446325365	1.41524701	0.446373616	0.44816577
-0.191142101	0.4952435722809986	0.11883451099999998	0.37000992350371975	1.531802956	1.19676973	1.17989059	1.2081325
1.4463253650000003	1.2752267789537908	2.058499317	1.8780525483977137	0.191142101	0.35986735	0.340722979	0.5234113
0.366586769	0.37873953983649433	0.820945045	0.7845439409012915	1.370103771	1.24319125	-0.023690626	0.041447252
1.125722444	1.1431336465895803	0.023690625999999992	-0.24413257721176976	-0.047400225	0.14743389	1.370103771	1.329422
1.17989059	1.2621891792057485	1.125722444	1.0278000557336093	1.446325365	1.61805465	0.682601444	0.50537556
1.17989059	1.2333709276975529	0.44637361600000003	0.4641409975530484	0.559297578	0.67851538	1.17989059	1.4118321
1.301167112	1.3275492939209261	0.858676701	0.873565182927055	0.749510758	1.42822663	1.301167112	1.1309097
-0.142812956	0.02058409599273625	1.099959936	1.2701498343211346	-0.240111033	-0.04691081	0.650583556	0.42396235
1.3701037709999997	1.1322499855904102	1.074990526	1.0479286218152226	0.191142101	0.17382947	2.058499317	2.2987874
0.44637361600000003	0.5862378459262543	1.027207628	1.1569863875950634	0.501758501	0.71746113	0.820945045	0.6639734
1.3701037709999997	1.2616596975079901	0.392793996	0.5102002916292974	0.473819986	0.64768233	1.446325365	1.2681007
1.743657522	1.8991712314848574	1.17989059	1.1771475762737782	0.715545793	0.43623339	-0.023690626	-0.34549394
1.531802956	1.9281369201851475	1.238109014	1.2398338031194003	1.301167112	1.5689196	0.559297578	0.49044728
1.074990526	1.1202603338154868	0.650583556	0.9827641367651299	1.125722444	1.22479638	1.301167112	1.1246023
0.406036647	0.6172779293156014	0.023690625999999992	-0.2513255685994248	0.749510758	0.53191466	0.191142101	0.32946157
1.301167112	1.2616596975079901	0.619408639	0.7778088574451893	3.134624572	2.62044077	0.619408639	0.62297505
2.058499317	1.8024744643157753	1.531802956	1.1945943106716068	0.650583556	0.63919306	0.981980567	1.1218882
0.5302345	0.5880510480034546	0.820945045	0.8374049405556447	1.152342057	1.23976624	1.074990526	0.64919347
1.531802956	1.2617597895672783	1.125722444	1.1488717284011536	1.629422542	1.69518587	0.047400225	-0.37512386
1.531802956	1.273849639319013	0.5592975780000001	0.6681181285475641	0.820945045	0.78410537	1.370103771	1.2510653
2.058499317	1.5465921333949655	0.9819805669999999	1.3343646628595047	1.743657522	2.10459591	0.589002233	0.3954844
1.17989059	0.6683845111180506	0.619408639	0.37806638101871026	1.370103771	1.21578342	0.559297578	0.5246947
0.4738199860000001	0.39923622226948974	2.058499317	3.253323374398515	1.238109014	1.29118686	1.238109014	1.324676
1.8820011240000003	2.0387694676977888	3.134624572	2.291289976436792	0.473819986	0.26815143	2.721168735	2.7216537
0.5592975780000001	0.6166470845482783	1.301167112	1.0538074680149376	1.964152936	1.68599486	0.589002233	0.42733026
1.3701037709999997	1.2616596975079901	0.820945045	0.8334880046355009	1.446325365	1.47326021	1.301167112	1.471473
-0.240111033	-0.22343375118602152	0.04740022499999996	-0.2877036038776194	1.446325365	1.50900536	0.5302345	0.759504
0.820945045	0.5191342228640475	0.5592975780000001	0.6179005125161261	1.531802956	1.68778543	0.501758501	0.57182914
0.16690849600000002	0.37873953983649433	1.238109014	1.218493328738977	0.0	0.09858103	1.125722444	1.2077796
0.5302345	0.6955382687514171	1.152342057	1.2627448225317017	1.125722444	1.18386357	1.370103771	1.2556801
1.3701037709999997	1.273749547259725	-0.04740022500000002	-0.22221069506791002	1.629422542	1.62031788	0.501758501	0.3921268
1.301167112	1.4897165418642104	0.19114210100000006	0.44494725952992964	1.074990526	1.22640906	1.301167112	1.2567253
0.5592975780000001	0.7267448544870088	3.134624572	3.2341311192207187	0.559297578	0.64992074	0.715545793	0.6133291
1.125722444	1.2616596975079901	0.5302345	0.43467225357700257	1.099959936	1.10051687	1.370103771	1.093904
0.04740022499999996	0.06607964405251826	0.0	-0.24392045089246883	1.125722444	1.14014626	1.531802956	1.4397364
0.5302345	0.6965977617345491	0.21553544599999996	0.1403226377563328	1.125722444	1.20348904	0.749510758	0.61107594
1.268975128	1.1411795742067152	1.17989059	1.12439662492588	1.743657522	1.99565941	1.301167112	1.3119714
0.19114210100000006	0.378839684854544	0.023690625999999992	-0.26865383424771494	0.619408639	0.47950828	1.531802956	1.4507465
0.619408639	0.5572599767108128	0.650583556	0.7868427748217046	1.684091101	1.67049528	0.682601444	0.67714673
1.301167112	1.2617597895672783	-0.11883451099999998	-0.2513255685994248	1.531802956	1.41156539	0.650583556	0.42458028
2.058499317	2.0640301614415706	0.31517170399999994	0.4021947105234974	0.392793996	0.26165565	0.559297578	0.5968073
0.264892334	0.39092974644132483	0.5017585009999999	0.42138834262909297	0.366586769	0.3675326	0.981980567	0.96029645
0.5592975780000001	0.6145392199219355	-0.191142101	-0.22221069506791002	0.682601444	0.15376444	0.858676701	0.7014957
1.3701037709999997	0.6942355891353482	1.238109014	1.3683316710809887	0.446373616	0.993408641	0.715545793	1.1036942
