# Supplementary material for: Reaction performance prediction with an extrapolative and interpretable graph model based on chemical knowledge
Source: Nat Commun. 2023 Jun 15;14:3569. doi: 10.1038/s41467-023-39283-x (PMC10272164; doi:10.1038/s41467-023-39283-x)
Supplement: Supplementary file 4 — Source Data [file 41467_2023_39283_MOESM4_ESM.zip › Source Data/Data_for_Fig_7.csv]

CPA	Difference of ACSFs/GB	Difference of DRFP	Difference of MFF	Difference of SEMG-MIGNN
1	0.662	0.676	0.732	0.104
2	0.122	0.197	0.057	0.215
3	0.063	0.58	0.084	0.21
4	0.885	0.598	0.441	0.116
5	0.773	0.59	0.113	0.028
6	0.202	0.424	0.165	0.02
7	0.119	0.475	0.203	0.083
8	0.273	0.672	0.638	0.156
9	0.201	0.708	0.186	0.163
10	0.307	0.845	0.337	0.037
11	0.236	1.074	0.2	0.209
