# Supplementary material for: Reaction performance prediction with an extrapolative and interpretable graph model based on chemical knowledge
Source: Nat Commun. 2023 Jun 15;14:3569. doi: 10.1038/s41467-023-39283-x (PMC10272164; doi:10.1038/s41467-023-39283-x)
Supplement: Supplementary file 4 — Source Data [file 41467_2023_39283_MOESM4_ESM.zip › Source Data/Data_for_Fig_8.csv]

Difference	Count 1	Difference	Count 2	Difference	Count 3	Difference	Count 4
0-20	4031	0-20	1548	0.0-0.2	1611	0.0-0.2	3611
20-40	617	20-40	1425	0.2-0.4	1252	0.2-0.4	353
40-60	104	40-60	1394	0.4-0.6	989	0.4-0.6	36
60-80	0	60-80	286	0.6-0.8	144	0.6-0.8	0
80-100	0	80-100	99	0.8-1.0	4	0.8-1.0	0
