# Supplementary material for: Reaction performance prediction with an extrapolative and interpretable graph model based on chemical knowledge
Source: Nat Commun. 2023 Jun 15;14:3569. doi: 10.1038/s41467-023-39283-x (PMC10272164; doi:10.1038/s41467-023-39283-x)
Supplement: Supplementary file 4 — Source Data [file 41467_2023_39283_MOESM4_ESM.zip › Source Data/Data_for_Table1.csv]

Data Splitting	Yield-BERT	DRFP	MFF	SEMG-MIGNN
Random 90/10	5.20 ¡À 0.500	5.09 ¡À 0.500	6.34 ¡À 0.500	4.79 ¡À 0.500
Random 70/30	5.82 ¡À 0.400	6.28 ¡À 0.300	7.66 ¡À 0.300	4.81 ¡À 0.400
Random 50/50	7.62 ¡À 0.500	7.36 ¡À 0.300	8.55 ¡À 0.300	6.83 ¡À 0.500
Random 30/70	9.41 ¡À 0.500	8.67 ¡À 0.500	10.09 ¡À 0.500	8.79 ¡À 0.700
Aryl Halidea	26.04 ¡À 0.300	26.19 ¡À 0.200	22.04 ¡À 0.200	19.34 ¡À 0.400
Additivea	21.29 ¡À 0.200	22.43 ¡À 0.200	21.66 ¡À 0.200	10.36 ¡À 0.200
Liganda	20.04 ¡À 0.200	18.35 ¡À 0.200	18.85 ¡À 0.200	11.02 ¡À 0.200
Basea	19.40 ¡À 0.200	19.90 ¡À 0.200	20.66 ¡À 0.200	14.52 ¡À 0.200
