# Supplementary material for: Reaction performance prediction with an extrapolative and interpretable graph model based on chemical knowledge
Source: Nat Commun. 2023 Jun 15;14:3569. doi: 10.1038/s41467-023-39283-x (PMC10272164; doi:10.1038/s41467-023-39283-x)
Supplement: Supplementary file 4 — Source Data [file 41467_2023_39283_MOESM4_ESM.zip › Source Data/Data_for_Table2.csv]

Data Splitting	DRFP	MFF	SEMG-MIGNN
Random 90/10	0.190 ¡À 0.010	0.183 ¡À 0.010	0.180 ¡À 0.010
Random 70/30	0.201 ¡À 0.010	0.212 ¡À 0.020	0.189 ¡À 0.010
Random 50/50	0.248 ¡À 0.030	0.227 ¡À 0.030	0.205 ¡À 0.020
Random 30/70	0.259 ¡À 0.030	0.243 ¡À 0.030	0.240 ¡À 0.020
Aryl Halidea	0.227 ¡À 0.005	0.226 ¡À 0.005	0.238 ¡À 0.005
Additivea	0.774 ¡À 0.020	0.726 ¡À 0.020	0.300 ¡À 0.010
Liganda	0.565 ¡À 0.020	0.464 ¡À 0.020	0.298 ¡À 0.010
Basea	0.235 ¡À 0.005	0.264 ¡À 0.005	0.205 ¡À 0.005
