# Supplementary material for: Reaction performance prediction with an extrapolative and interpretable graph model based on chemical knowledge
Source: Nat Commun. 2023 Jun 15;14:3569. doi: 10.1038/s41467-023-39283-x (PMC10272164; doi:10.1038/s41467-023-39283-x)
Supplement: Supplementary file 4 — Source Data [file 41467_2023_39283_MOESM4_ESM.zip › Source Data/Source Data of SI/Data_for_Supplementary_Fig_10.csv]

x	y
0.5	0.0
1.5	0.0
2.5	0.14376321
3.5	0.15221987
4.5	0.09090909
5.5	0.24524313
6.5	0.27061311
7.5	0.07399577
8.5	0.02114165
9.5	0.00211416
