# Supplementary material for: Reaction performance prediction with an extrapolative and interpretable graph model based on chemical knowledge
Source: Nat Commun. 2023 Jun 15;14:3569. doi: 10.1038/s41467-023-39283-x (PMC10272164; doi:10.1038/s41467-023-39283-x)
Supplement: Supplementary file 4 — Source Data [file 41467_2023_39283_MOESM4_ESM.zip › Source Data/Source Data of SI/Data_for_Supplementary_Fig_11.csv]

Observed Value 1	Predicted Value 1
1.20835316	1.3012426
1.76893686	1.7433649
2.16934032	2.1693187
3.13437597	3.0212278
2.16934032	2.5092382
0.03553905	0.0785661
3.13437597	2.6092382
1.74351924	1.8675766
1.40708549	1.5122019
3.43804514	3.4268706
3.02582073	2.491471
1.96399716	2.1349065
3.67873076	3.247542
1.31769815	0.8154921
1.44621066	1.4329563
1.02712616	1.1054212
2.93394597	2.794253
3.43804514	3.082497
1.47077071	0.7282242
2.72095293	2.7923841
0.67607294	0.7045851
1.5595258	1.2552948
0.03553905	0.07249308
0.24009199	0.4188273
2.16934032	2.0453196
1.15225067	1.1283339
1.88185187	1.814069
2.16934032	1.9622111
2.97812633	3.0016987
2.72095293	2.7178777
2.24685471	2.1406376
0.23269939	0.9471571
2.56379954	2.302349
1.44621066	1.411446
1.0998727	0.9556163
2.30450133	2.4651904
1.68395754	2.3545468
1.96399716	2.0119588
0.6040658	0.11380491
2.85428012	2.785843
2.51931702	2.5096319
3.13437597	3.1370318
1.92986354	1.8975401
2.16934032	2.3394077
1.96399716	1.8515576
1.88185187	1.8293467
1.20835316	1.2071533
2.18160673	2.4234285
3.02582073	2.9367397
2.85428012	2.9344757
3.13437597	2.8694077
0.44090471	0.3543285
1.78202509	0.6860027
2.30450133	2.0807366
3.13437597	2.4432738
2.16934032	2.4432738
3.13437597	2.8782036
2.47786275	2.169828
2.93394597	3.1382709
2.85428012	2.9160237
3.43804514	3.3741727
0.07827623	0.8014764
2.56379954	2.414186
1.40708549	1.344948
1.96399716	1.933203
3.13437597	2.6768963
2.30450133	3.0411017
0.24009199	0.53197646
1.48763592	1.4704664
3.02582073	2.938351
2.85428012	2.7880573
2.40254515	2.2869036
0.2033013	2.309937
0.6040658	0.20053613
2.16934032	2.2762089
1.02712616	1.0875422
2.16934032	2.2762089
2.93394597	2.7587326
2.24685471	1.9866452
2.40254515	2.1742878
2.56379954	2.4803247
2.56379954	2.5805247
1.66155291	2.5805247
1.74351924	1.7239162
1.02712616	0.99560446
1.88185187	1.8896909
2.49823771	1.5938878
2.40254515	2.4533216
2.43904547	2.4959905
2.51931702	2.4805686
1.92986354	1.8136219
0.12840297	0.68934846
1.94670214	0.93861705
2.16934032	2.3504465
1.20835316	1.4841007
1.96399716	1.6430897
1.98177513	2.1117847
1.57873877	1.494472
0.9601464	1.1700398
1.78202509	1.094574
2.43904547	1.0562704
0.37699674	1.194574
0.23762577	0.9984574
