# Supplementary material for: Reaction performance prediction with an extrapolative and interpretable graph model based on chemical knowledge
Source: Nat Commun. 2023 Jun 15;14:3569. doi: 10.1038/s41467-023-39283-x (PMC10272164; doi:10.1038/s41467-023-39283-x)
Supplement: Supplementary file 4 — Source Data [file 41467_2023_39283_MOESM4_ESM.zip › Source Data/Source Data of SI/Data_for_Supplementary_Fig_13.csv]

Observed Value 1	Predicted Value 1	Observed Value 2	Predicted Value 2	Observed Value 3	Predicted Value 3	Observed Value 4	Predicted Value 4
35.28694368	32.006397	2.058499317	2.1626337	35.28694368	31.878798	2.058499317	2.6946712
35.80276164	35.755314	0.289903935	0.21260786	35.80276164	36.5083	0.289903935	0.2620076
87.55418753	91.74681	1.17989059	1.311619	87.55418753	95.570656	1.17989059	1.3203111
4.225486824	4.2420087	1.446325365	1.6045997	4.225486824	1.9828376	1.446325365	1.5321751
16.84841979	23.127504	0.749510758	0.53498936	16.84841979	20.397762	0.749510758	0.53447264
4.936303419	0.8015965	1.370103771	1.3801949	4.936303419	0.0	1.370103771	1.4125454
4.67315366	6.871934	0.749510758	0.6102435	4.67315366	5.763862	0.749510758	0.73265976
41.07404232	40.320488	2.304684113	2.1243005	41.07404232	42.31716	2.304684113	2.5417855
53.27735781	48.016647	1.531802956	1.6043916	53.27735781	44.852177	1.531802956	1.682858
40.32898976	55.327625	0.858676701	0.7188334	40.32898976	49.563618	0.858676701	0.9202141
16.33859929	29.152662	0.559297578	0.55775714	16.33859929	20.179283	0.559297578	0.60957474
14.0670777	9.262516	0.5302345	0.5156297	14.0670777	9.770833	0.5302345	0.47557807
26.32369704	20.242939	-0.023690626	-0.0881848	26.32369704	20.111301	-0.023690626	-0.2159164
28.5480245	35.08842	0.820945045	0.74830717	28.5480245	21.52933	0.820945045	0.7787542
41.08459601	38.08296	1.17989059	1.103329	41.08459601	37.8966	1.17989059	1.5312431
15.69796379	18.64932	1.531802956	1.4184306	15.69796379	12.179563	1.531802956	1.2340789
21.50066765	24.458244	1.301167112	1.1982422	21.50066765	21.43911	1.301167112	1.0761871
63.53284655	58.41296	0.315171704	0.21942747	63.53284655	61.056164	0.315171704	0.30278593
3.135484875	4.6844926	3.134624572	2.4907138	3.135484875	5.2778525	3.134624572	2.9547622
47.81434881	38.1029	1.238109014	1.4663572	47.81434881	43.72265	1.238109014	1.2501552
64.24887053	62.111828	1.17989059	1.1237311	64.24887053	70.47187	1.17989059	1.0968359
83.95560608	78.342255	0.682601444	0.5978127	83.95560608	77.5436	0.682601444	0.7117235
52.43589363	52.050236	1.370103771	1.3230007	52.43589363	53.917805	1.370103771	1.3113878
2.145304957	3.5632226	1.125722444	1.1799076	2.145304957	0.6843164	1.125722444	1.1205132
38.41251828	35.30869	0.501758501	0.3259467	38.41251828	41.592026	0.501758501	0.29920012
54.63240731	52.653713	1.301167112	1.2292883	54.63240731	58.82707	1.301167112	1.1005499
11.38334579	17.164625	2.058499317	2.0336223	11.38334579	14.234055	2.058499317	1.7764554
0.0	0.0	-0.142812956	-0.03224665	0.0	0.0	-0.142812956	0.045994192
1.40959558	3.8302813	1.370103771	1.4153767	1.40959558	0.0	1.370103771	1.2729943
2.547971795	3.605843	1.531802956	1.493655	2.547971795	0.0	1.531802956	1.3668914
79.30639259	72.43889	0.820945045	0.7416077	79.30639259	81.66511	0.820945045	1.1373465
69.0890435	63.388523	0.366586769	0.24790579	69.0890435	70.404724	0.366586769	0.3066374
0.695297498	1.7174749	0.650583556	0.95043	0.695297498	0.58364385	0.650583556	1.3890314
0.359225753	0.0	-0.083041947	-0.034576893	0.359225753	0.0	-0.083041947	-0.15821812
83.68183531	76.96469	0.820945045	0.72049564	83.68183531	82.93444	0.820945045	0.6784875
6.010382761	15.253122	0.315171704	0.31871635	6.010382761	12.5049925	0.315171704	0.28364736
1.720185042	5.436377	-0.142812956	-0.061082244	1.720185042	1.570111	-0.142812956	0.050360113
44.26066466	51.268597	0.142812956	0.03379509	44.26066466	50.668255	0.142812956	0.15064979
59.93143231	58.99007	0.501758501	0.397965	59.93143231	61.38649	0.501758501	0.40511942
17.35228888	19.176088	0.559297578	0.4494437	17.35228888	30.591223	0.559297578	0.4555778
28.52881836	31.835825	1.17989059	1.2333817	28.52881836	29.20212	1.17989059	1.2280779
28.29509241	23.496067	1.099959936	0.8380237	28.29509241	26.128672	1.099959936	0.92946476
2.899493403	2.4714139	1.407197088	1.0357368	2.899493403	5.384568	1.407197088	1.0449288
51.23480839	51.560875	1.17989059	1.2148523	51.23480839	48.645172	1.17989059	1.1559391
73.26731184	69.69368	0.0	-0.12069368	73.26731184	78.97135	0.0	0.09061068
0.0	0.0	1.882001124	1.5968158	0.0	0.0	1.882001124	1.7188313
47.66948987	46.744507	0.5302345	0.38918138	47.66948987	48.779964	0.5302345	0.4494124
2.917168593	4.940289	0.215535446	0.34368062	2.917168593	0.12414594	0.215535446	0.5286167
19.31180946	19.103762	-0.240111033	-0.24620397	19.31180946	18.331972	-0.240111033	-0.15547806
9.3964628	10.405938	1.743657522	1.8073859	9.3964628	7.39619	1.743657522	1.8452218
44.50757189	44.18155	1.301167112	1.331398	44.50757189	36.415306	1.301167112	1.0596628
50.89816476	41.6667	1.446325365	1.4480596	50.89816476	50.274876	1.446325365	1.6526034
1.71151259	7.426157	0.820945045	0.6060979	1.71151259	0.0	0.820945045	0.6097353
2.68757234	0.0	0.589002233	0.472027	2.68757234	0.0	0.589002233	0.4082371
0.960810012	7.478666	1.487753909	1.0930443	0.960810012	0.19162278	1.487753909	1.1436858
42.68363634	43.407536	0.559297578	0.6089106	42.68363634	45.45122	0.559297578	0.5949033
4.677881799	5.5055265	0.559297578	0.4191811	4.677881799	0.67168814	0.559297578	0.37869436
3.747141461	2.4617283	1.17989059	1.095017	3.747141461	2.664397	1.17989059	1.200702
31.17955703	28.76108	0.023690626	-0.12474707	31.17955703	28.559439	0.023690626	0.041292608
14.81646107	14.844305	-0.166908496	-0.23288767	14.81646107	15.703339	-0.166908496	-0.0723494
24.66006055	20.46023	0.559297578	0.58730775	24.66006055	19.87351	0.559297578	0.70165247
36.55522639	40.480824	0.619408639	0.4211583	36.55522639	34.582798	0.619408639	0.27752864
43.47281583	46.09945	0.473819986	0.46138883	43.47281583	52.460075	0.473819986	0.3612315
0.0	1.043454	0.858676701	0.7749961	0.0	0.0	0.858676701	0.7081807
3.074693717	8.567178	1.238109014	1.2010381	3.074693717	0.0	1.238109014	1.2066987
5.429390182	6.231906	0.446373616	0.62631375	5.429390182	6.6603284	0.446373616	0.61212224
70.24905586	63.81839	1.446325365	1.4291646	70.24905586	69.50866	1.446325365	1.3832445
38.1181996	44.396973	0.858676701	0.84843594	38.1181996	42.36085	0.858676701	0.9218562
26.7561311	19.510765	-0.166908496	-0.33146358	26.7561311	28.408888	-0.166908496	-0.3556554
35.72058232	32.151546	1.125722444	1.0959587	35.72058232	31.620613	1.125722444	1.1364136
32.25917309	30.913282	1.301167112	1.1685317	32.25917309	29.55162	1.301167112	1.1104863
13.45243807	10.564256	3.134624572	2.8694806	13.45243807	7.5348296	3.134624572	3.449334
72.98033012	73.891464	0.589002233	0.46210927	72.98033012	80.41904	0.589002233	0.5094036
72.8784855	62.98141	0.118834511	-0.058436185	72.8784855	74.999664	0.118834511	-0.081474185
0.0	5.971662	3.134624572	2.8603354	0.0	2.2090702	3.134624572	2.7559037
9.795326165	10.70092	1.238109014	1.4811122	9.795326165	14.729027	1.238109014	1.2386508
22.894141	31.73585	0.682601444	0.8478524	22.894141	19.66739	0.682601444	0.95055836
27.15198165	26.683794	0.240111033	0.21192151	27.15198165	30.390617	0.240111033	0.28042525
14.44407911	18.170671	0.0	0.11864674	14.44407911	16.707394	0.0	0.1082325
93.10117477	95.64199	1.17989059	1.1367805	93.10117477	98.4222	1.17989059	0.9475313
67.97015702	67.38263	0.191142101	0.07344124	67.97015702	70.06336	0.191142101	0.14322615
9.794715203	10.978811	1.301167112	1.179733	9.794715203	12.786742	1.301167112	1.005094
2.902396599	15.718104	0.501758501	0.41122723	2.902396599	7.418828	0.501758501	0.45818293
38.5633346	37.75374	2.058499317	2.4310465	38.5633346	37.980568	2.058499317	2.7157154
2.658633939	5.5351143	0.118834511	0.08437359	2.658633939	2.1677933	0.118834511	0.07403502
10.4860128	13.1564	2.304684113	2.8728766	10.4860128	7.747646	2.304684113	2.66193
77.66498135	74.93695	0.820945045	0.7317527	77.66498135	77.86914	0.820945045	0.6647963
89.5987779	87.40397	0.501758501	0.34010202	89.5987779	93.28261	0.501758501	0.51978415
40.31664678	45.61133	1.301167112	1.2431862	40.31664678	50.087563	1.301167112	1.1745148
15.06136862	15.146652	1.301167112	1.2858818	15.06136862	11.001184	1.301167112	1.2006724
7.371601311	6.1645494	0.5302345	0.5541269	7.371601311	6.3426995	0.5302345	0.48890364
38.37909694	36.254482	0.191142101	0.13579673	38.37909694	38.920612	0.191142101	0.1683768
9.070205476	6.7973785	1.238109014	1.2530642	9.070205476	5.6223874	1.238109014	1.3056331
80.9780499	82.31756	0.392793996	0.21619433	80.9780499	80.810165	0.392793996	0.22149307
9.973367678	9.417425	3.134624572	3.0490618	9.973367678	4.844047	3.134624572	2.8987586
50.58160419	47.70963	0.749510758	0.04762718	50.58160419	47.85726	0.749510758	0.058502108
0.929191796	4.743444	1.238109014	1.141022	0.929191796	3.0684788	1.238109014	1.1895182
32.33228249	29.523737	0.559297578	0.5224508	32.33228249	31.9253	0.559297578	0.51063126
49.15752148	52.080563	1.370103771	1.2895129	49.15752148	47.098312	1.370103771	0.96497434
50.10376029	60.026672	1.238109014	1.0761564	50.10376029	52.467552	1.238109014	1.063653
56.60877307	65.81553	1.027207628	1.1229434	56.60877307	67.803154	1.027207628	1.0743742
23.70536277	17.65653	0.142812956	-0.1573183	23.70536277	21.881105	0.142812956	0.0020110905
37.52076416	36.901207	3.134624572	2.7410738	37.52076416	39.446156	3.134624572	2.749865
2.534585496	0.0	0.419377753	0.37740523	2.534585496	0.3408969	0.419377753	0.4537753
5.094725505	2.953621	1.238109014	1.2407756	5.094725505	1.8266733	1.238109014	1.2483258
0.868429678	1.7777519	0.589002233	0.5857404	0.868429678	1.86088	0.589002233	0.57887244
68.57486471	76.025894	0.191142101	-0.024065018	68.57486471	79.673615	0.191142101	-0.019390196
47.2768797	37.311207	1.074990526	1.1371696	47.2768797	41.750774	1.074990526	1.002892
38.83428513	33.22669	-0.191142101	-0.18740574	38.83428513	37.056103	-0.191142101	-0.107010156
34.22871308	30.03136	0.784603173	0.60813814	34.22871308	32.440464	0.784603173	0.6811232
46.93920076	47.14535	0.820945045	0.6642327	46.93920076	48.763084	0.820945045	0.6184792
75.38356191	65.28325	0.118834511	-0.18653017	75.38356191	68.21746	0.118834511	0.22759283
8.742546332	9.966569	1.301167112	1.1134703	8.742546332	9.621356	1.301167112	1.1411796
34.88973455	33.44128	1.027207628	1.1385903	34.88973455	33.583782	1.027207628	1.0137863
0.0	0.0	0.897960775	0.7530113	0.0	0.0	0.897960775	0.7518328
80.28994263	70.10667	0.981980567	1.1437359	80.28994263	80.766136	0.981980567	1.127533
15.1448727	20.612862	1.743657522	1.8605223	15.1448727	18.721962	1.743657522	1.9013848
0.0	1.2435185	0.07114786	-0.13639745	0.0	0.0	0.07114786	-0.13807565
39.32908802	37.8078	1.882001124	1.745167	39.32908802	40.257473	1.882001124	1.7115371
0.0	2.4767969	0.392793996	0.3736809	0.0	0.0	0.392793996	0.33436704
35.55504656	28.36687	2.304684113	1.8149431	35.55504656	38.44592	2.304684113	1.9324987
52.43953497	51.62778	1.125722444	1.2002301	52.43953497	52.72009	1.125722444	1.192514
40.9724255	51.86834	0.559297578	0.6335189	40.9724255	51.110188	0.559297578	0.69728035
20.97581455	28.067482	1.446325365	1.341594	20.97581455	11.498659	1.446325365	1.2187746
14.9442896	16.254976	1.882001124	1.9717004	14.9442896	14.488736	1.882001124	1.8225312
15.92909866	16.296368	0.559297578	0.5189407	15.92909866	17.572144	0.559297578	0.5159083
59.0196812	56.015873	1.531802956	1.4163458	59.0196812	59.169155	1.531802956	1.6715717
89.5866498	86.0987	0.820945045	0.67793196	89.5866498	89.992	0.820945045	0.61570066
6.70191803	9.878003	0.240111033	0.1219005	6.70191803	5.766079	0.240111033	0.32902998
38.55067304	31.56603	0.446373616	0.49118865	38.55067304	36.56856	0.446373616	0.50607586
47.11829387	48.018406	0.650583556	0.5455524	47.11829387	45.636097	0.650583556	0.562812
3.012114112	2.381936	1.446325365	1.1910114	3.012114112	0.13704234	1.446325365	1.1415071
0.0	1.8610189	1.05075692	0.93945736	0.0	0.0	1.05075692	1.0070009
40.44190447	45.024586	1.301167112	1.0825768	40.44190447	37.97838	1.301167112	1.0857623
5.928429551	9.176317	1.743657522	1.8092692	5.928429551	6.9606047	1.743657522	1.6951885
78.50560016	77.08134	1.17989059	0.94348055	78.50560016	78.269775	1.17989059	0.80224806
42.29478749	41.596367	1.743657522	1.4460752	42.29478749	41.05214	1.743657522	1.4152207
58.35068095	54.27571	0.501758501	0.73355144	58.35068095	53.165092	0.501758501	0.63395876
46.64490818	47.97734	0.166908496	0.07743347	46.64490818	50.09349	0.166908496	0.023750424
1.222906926	1.1560515	3.134624572	2.3601606	1.222906926	3.506963	3.134624572	3.0167894
15.85078385	20.322163	1.17989059	1.0461478	15.85078385	15.147087	1.17989059	1.1637704
38.20230031	31.008577	1.531802956	1.1393595	38.20230031	39.744537	1.531802956	1.4948072
7.147036958	9.498398	1.238109014	1.2619743	7.147036958	7.5356216	1.238109014	1.2431455
47.36333704	34.881653	1.301167112	1.115511	47.36333704	44.114986	1.301167112	1.2392244
74.00970333	82.67446	2.058499317	2.1917963	74.00970333	68.10288	2.058499317	1.6976402
10.22354965	4.322047	-0.191142101	-0.26879662	10.22354965	14.567684	-0.191142101	-0.38393363
55.41075316	55.00789	1.882001124	2.120557	55.41075316	53.426624	1.882001124	2.0746226
59.96800012	56.42433	1.238109014	1.2629707	59.96800012	56.63492	1.238109014	1.0846705
6.262930072	5.5881033	0.619408639	0.47452885	6.262930072	4.404476	0.619408639	0.48343247
29.68665622	27.32132	0.858676701	0.75086087	29.68665622	29.777233	0.858676701	0.7809946
30.24326754	28.116531	0.749510758	0.7799863	30.24326754	28.873522	0.749510758	0.6804643
13.51164782	11.000955	1.074990526	0.9383834	13.51164782	7.988839	1.074990526	0.86495143
68.06627781	64.661545	0.715545793	0.623974	68.06627781	71.6175	0.715545793	0.69834095
23.2960789	24.775888	2.058499317	1.9421158	23.2960789	26.535831	2.058499317	1.7911074
6.408110436	11.450609	1.531802956	0.994034	6.408110436	6.7905636	1.531802956	1.1019797
48.86581696	45.45324	2.304684113	1.8820841	48.86581696	53.223076	2.304684113	1.7593486
1.637827855	4.328945	-0.240111033	-0.13345891	1.637827855	10.89161	-0.240111033	-0.07997689
84.42429873	81.28541	1.027207628	1.086473	84.42429873	87.65322	1.027207628	0.759744
75.99606764	64.88921	1.301167112	1.132802	75.99606764	73.844086	1.301167112	1.1969433
16.76617673	13.822483	1.370103771	1.440212	16.76617673	12.063392	1.370103771	1.4145758
11.25218088	16.676294	1.743657522	1.6196184	11.25218088	13.995159	1.743657522	1.8697677
86.19820374	93.39393	2.058499317	2.4086006	86.19820374	92.350395	2.058499317	2.188496
39.19686382	37.30277	0.473819986	0.5231845	39.19686382	33.790913	0.473819986	0.47328657
8.041639597	8.889475	0.650583556	0.5878263	8.041639597	14.488058	0.650583556	0.49340338
99.03446213	103.2122	1.334823138	1.7362692	99.03446213	100.92357	1.334823138	1.5715127
68.74074216	61.161396	1.17989059	1.0850573	68.74074216	60.646847	1.17989059	1.0780256
38.5374711	40.42153	1.125722444	1.0750184	38.5374711	37.670685	1.125722444	0.8504892
36.38014621	37.3735	0.366586769	0.2984482	36.38014621	35.488777	0.366586769	0.40801454
21.33105034	26.793653	1.125722444	1.207758	21.33105034	30.356401	1.125722444	1.2139933
60.47798465	59.63623	0.501758501	0.4181639	60.47798465	62.009235	0.501758501	0.35387725
39.97323526	51.588757	0.619408639	0.5831633	39.97323526	39.611275	0.619408639	0.5410283
19.41980511	15.897735	1.238109014	1.2790582	19.41980511	18.729357	1.238109014	1.0057962
83.36436834	72.766235	0.240111033	0.25166154	83.36436834	81.12185	0.240111033	0.32251644
86.23315653	79.95339	1.125722444	1.0764711	86.23315653	85.47556	1.125722444	1.077632
30.07960625	30.128021	0.5302345	0.54530334	30.07960625	27.019903	0.5302345	0.44373417
49.11143206	41.61691	0.589002233	0.5636948	49.11143206	49.865303	0.589002233	0.5886931
15.88279637	15.105223	2.721168735	2.9176521	15.88279637	20.73009	2.721168735	2.833953
18.5257144	13.574115	0.682601444	0.40280348	18.5257144	18.871693	0.682601444	0.5312443
46.97084661	48.277885	0.118834511	0.23207271	46.97084661	46.581646	0.118834511	0.3362136
0.0	0.03932975	0.166908496	0.43551886	0.0	0.0	0.166908496	0.35587507
38.90083473	34.33147	0.166908496	0.042926222	38.90083473	34.46818	0.166908496	0.025718808
94.29690562	90.57801	2.058499317	2.1070907	94.29690562	106.61536	2.058499317	2.3801517
23.09132333	37.505203	1.238109014	1.2661963	23.09132333	22.395325	1.238109014	0.96017474
3.342369627	7.7635007	1.446325365	1.1806662	3.342369627	6.8133245	1.446325365	1.1134593
14.36693621	21.465803	0.858676701	1.0204103	14.36693621	14.151437	0.858676701	0.859453
45.50089871	53.00779	1.027207628	1.0601108	45.50089871	51.267365	1.027207628	1.1060679
7.206982067	5.8519917	0.0	-0.11698288	7.206982067	4.8040595	0.0	0.018792123
62.99169098	65.53191	3.134624572	2.402301	62.99169098	73.00179	3.134624572	2.8861175
50.09944792	42.604977	0.559297578	0.5190745	50.09944792	52.18854	0.559297578	0.48686785
4.713893798	5.6903267	1.301167112	1.1994715	4.713893798	1.4469961	1.301167112	1.4871757
35.88987774	36.131687	0.589002233	0.4519915	35.88987774	34.896545	0.589002233	0.45881855
2.546576237	8.580805	1.17989059	1.0894961	2.546576237	4.595633	1.17989059	1.0482733
17.02843498	15.323271	0.5302345	0.45558506	17.02843498	17.944143	0.5302345	0.5376027
48.93807733	51.862408	1.027207628	1.3495288	48.93807733	48.480286	1.027207628	1.2453442
35.39709887	35.9973	1.125722444	1.2799277	35.39709887	37.461426	1.125722444	1.1531296
0.665471445	0.0	1.152342057	0.8401441	0.665471445	0.0	1.152342057	1.0078704
37.40734019	38.425636	1.531802956	1.358535	37.40734019	50.18101	1.531802956	1.1828148
35.89724622	25.684126	0.392793996	0.35368395	35.89724622	24.650787	0.392793996	0.32132465
64.56169067	58.791157	0.366586769	0.32272756	64.56169067	70.9385	0.366586769	0.31674302
0.707254592	2.9133577	1.238109014	1.1944003	0.707254592	0.0	1.238109014	1.066858
23.84150703	19.792835	1.629422542	1.4073937	23.84150703	20.126314	1.629422542	1.5207491
0.0	1.0419027	1.301167112	1.1635637	0.0	0.32760248	1.301167112	1.0953417
12.59161714	12.192318	1.531802956	1.3269799	12.59161714	11.439099	1.531802956	1.3004811
57.33300234	56.938786	-0.289903935	-0.20077936	57.33300234	58.96478	-0.289903935	-0.30681917
0.0	0.0	1.629422542	1.670023	0.0	0.0	1.629422542	1.7637331
76.11415284	73.0828	1.446325365	1.4924293	76.11415284	83.104454	1.446325365	1.4722753
79.26160687	81.97815	0.023690626	-0.15582183	79.26160687	77.99619	0.023690626	-0.1047169
11.09901507	16.310057	1.074990526	0.95927626	11.09901507	19.496023	1.074990526	1.521586
57.52960259	60.351414	1.370103771	1.3088186	57.52960259	57.756325	1.370103771	1.2382765
78.00288409	79.74867	0.559297578	0.5422227	78.00288409	80.169685	0.559297578	0.6355303
22.69659515	21.9064	3.134624572	2.6053243	22.69659515	18.598701	3.134624572	2.9196522
27.85496925	32.375065	0.559297578	0.51383907	27.85496925	29.562233	0.559297578	0.43424124
34.20844443	34.261276	0.619408639	0.47927344	34.20844443	32.685425	0.619408639	0.4302855
2.004686227	4.0523677	0.366586769	0.321719	2.004686227	0.67180413	0.366586769	0.33527684
57.13220837	57.003334	2.058499317	1.4918242	57.13220837	54.77654	2.058499317	1.7637577
67.75052852	65.46572	1.370103771	1.3199546	67.75052852	71.91974	1.370103771	1.5600572
66.51493362	67.115364	1.446325365	1.3065755	66.51493362	69.68002	1.446325365	1.1551058
60.33199916	59.137806	0.215535446	0.21336281	60.33199916	60.78884	0.215535446	0.25573617
5.298717423	7.549483	0.047400225	-0.094165236	5.298717423	11.370044	0.047400225	-0.09550905
46.59177534	45.701916	0.650583556	0.5261744	46.59177534	48.96233	0.650583556	0.5019699
30.59514524	29.569138	1.301167112	1.1899753	30.59514524	32.473534	1.301167112	1.1611083
9.034825048	7.739636	0.191142101	0.20823121	9.034825048	5.3948717	0.191142101	0.19877183
32.89151252	28.348555	0.589002233	0.43602836	32.89151252	37.916172	0.589002233	0.42466015
0.0	7.421076	1.301167112	1.3435867	0.0	3.6925592	1.301167112	1.2801831
68.44214129	68.55974	0.252474461	0.16686714	68.44214129	65.60893	0.252474461	0.4082693
27.05720868	22.797853	0.023690626	-0.030161858	27.05720868	38.28184	0.023690626	0.11776656
15.39357697	13.605458	1.301167112	1.2306857	15.39357697	9.012612	1.301167112	1.1893749
38.72175402	38.963665	2.721168735	1.9544687	38.72175402	37.907288	2.721168735	2.220099
44.68109157	38.649704	1.099959936	0.98852307	44.68109157	43.584583	1.099959936	1.0800624
1.858400826	3.31483	0.5302345	0.53506666	1.858400826	0.0	0.5302345	0.5456681
7.949590254	6.630575	0.650583556	0.55831724	7.949590254	4.202556	0.650583556	0.5561546
0.955483806	6.3182764	1.17989059	1.2088306	0.955483806	23.746777	1.17989059	1.17593
0.96264489	0.0	2.058499317	1.6837957	0.96264489	0.0	2.058499317	1.9728143
37.39576088	32.884567	2.721168735	2.9597626	37.39576088	36.87164	2.721168735	2.687329
3.141934656	3.6346462	1.17989059	1.3255284	3.141934656	0.0	1.17989059	1.1866436
94.50096737	98.0653	0.650583556	0.7494157	94.50096737	93.85272	0.650583556	0.7433074
16.70711364	18.26272	1.578863981	1.6270716	16.70711364	14.364886	1.578863981	1.8794498
0.0	0.98550117	1.629422542	1.3191125	0.0	0.0	1.629422542	1.6640186
42.17741181	42.094887	1.743657522	1.4058781	42.17741181	45.492165	1.743657522	1.6103687
0.492662711	0.0	1.17989059	1.278744	0.492662711	0.0	1.17989059	0.89060324
29.17558441	34.182026	0.191142101	0.22184694	29.17558441	24.689617	0.191142101	0.3165331
12.05436323	15.474819	1.074990526	1.0766246	12.05436323	16.180233	1.074990526	1.1889257
3.35256921	3.8699274	1.238109014	1.3106959	3.35256921	0.0	1.238109014	1.3134544
3.876829723	2.1628222	0.878113519	0.98858577	3.876829723	3.9406874	0.878113519	1.1018918
9.685019183	7.5148	1.238109014	1.0205891	9.685019183	13.238389	1.238109014	1.1409655
77.54677515	74.91291	0.315171704	0.3120572	77.54677515	86.08186	0.315171704	0.39811373
34.05189508	36.885323	1.370103771	1.13452	34.05189508	37.554714	1.370103771	1.1810865
82.3438198	81.5099	0.302504127	0.22469991	82.3438198	90.30591	0.302504127	0.37676632
13.66378067	16.023685	0.715545793	0.5770177	13.66378067	6.7545886	0.715545793	0.6325311
64.68492451	66.50948	0.289903935	0.25614458	64.68492451	71.849846	0.289903935	0.27828914
91.13914928	86.92351	1.125722444	1.0931594	91.13914928	91.990425	1.125722444	0.9714988
61.27839379	62.886322	2.721168735	3.062615	61.27839379	61.218777	2.721168735	2.7084303
21.49059564	21.73754	1.370103771	1.1146264	21.49059564	28.7811	1.370103771	1.0753953
15.9216391	14.984657	1.17989059	1.3096235	15.9216391	11.390997	1.17989059	1.0418847
2.064063489	0.9574668	0.0	-0.13180995	2.064063489	0.0	0.0	-0.22035788
75.55480498	73.62271	1.238109014	1.1976621	75.55480498	74.702705	1.238109014	1.200798
32.16531055	31.755388	2.478059282	1.9581707	32.16531055	33.887573	2.478059282	2.0994313
26.8708629	33.679897	0.515926322	0.4653105	26.8708629	28.695692	0.515926322	0.25635505
68.26027768	64.63512	0.0	-0.15014991	68.26027768	67.409294	0.0	-0.0865767
25.8434488	23.40541	0.419377753	0.37044203	25.8434488	26.931421	0.419377753	0.3083881
28.25277351	22.17006	1.446325365	1.374074	28.25277351	23.318033	1.446325365	1.5429947
16.85702349	17.559227	0.0	0.009670764	16.85702349	17.022697	0.0	0.056290954
13.02655322	14.805787	0.682601444	0.5744152	13.02655322	14.932046	0.682601444	0.58272475
0.0	39.571186	1.743657522	1.329366	0.0	32.29488	1.743657522	1.5435333
2.853941347	1.2713563	0.392793996	0.36354053	2.853941347	1.0030141	0.392793996	0.37614048
0.339837285	0.34479776	1.407197088	1.0627146	0.339837285	0.0	1.407197088	1.1304619
72.77189285	73.92003	1.074990526	1.0283506	72.77189285	74.443726	1.074990526	1.0255156
66.26538653	60.31852	0.559297578	0.41677248	66.26538653	62.020893	0.559297578	0.4651634
0.0	0.0	-0.118834511	-0.09242326	0.0	0.0	-0.118834511	0.016996711
88.51390693	82.40958	1.531802956	1.6496274	88.51390693	88.222786	1.531802956	1.64469
17.36491347	14.302894	0.315171704	0.3516882	17.36491347	12.266099	0.315171704	0.26382226
18.20662132	21.627546	-0.09495278	-0.12447563	18.20662132	20.143642	-0.09495278	-0.015414864
3.063860217	6.4235487	0.650583556	0.62785035	3.063860217	6.036186	0.650583556	0.50524527
1.262424529	0.0	1.125722444	1.0434718	1.262424529	0.0	1.125722444	0.8001954
63.62909921	62.05284	1.027207628	1.0967965	63.62909921	68.19946	1.027207628	1.1214695
36.96535355	40.65024	1.743657522	1.6964498	36.96535355	37.873127	1.743657522	1.7022748
36.629676	32.98943	1.370103771	1.6196437	36.629676	35.26462	1.370103771	1.6715045
9.105544009	4.592504	0.589002233	0.6158202	9.105544009	3.6560771	0.589002233	0.6976364
47.555818	51.110435	1.301167112	1.0218475	47.555818	50.743946	1.301167112	0.9994711
81.78695125	74.465645	1.301167112	1.411057	81.78695125	87.19042	1.301167112	1.3367746
42.27311559	38.56777	1.629422542	1.6886775	42.27311559	46.79974	1.629422542	1.4858625
83.83843021	81.677086	0.589002233	0.5577778	83.83843021	83.06138	0.589002233	0.6953184
9.328786223	9.739359	0.166908496	0.31580263	9.328786223	14.276454	0.166908496	0.2544549
22.29411196	23.498	0.715545793	0.49296498	22.29411196	13.140376	0.715545793	0.49532902
11.23128528	11.853268	-0.047400225	-0.019830406	11.23128528	15.548438	-0.047400225	-0.068627834
12.64243358	8.964285	0.619408639	0.5425974	12.64243358	7.5879993	0.619408639	0.64507395
29.85245303	27.301586	1.370103771	1.4189167	29.85245303	28.76376	1.370103771	1.3838983
64.98015189	66.64316	0.5302345	0.5351875	64.98015189	66.88279	0.5302345	0.5708369
13.17521743	13.286312	1.531802956	1.1993709	13.17521743	13.680971	1.531802956	1.1676366
0.0	2.354739	1.370103771	1.4254498	0.0	0.0	1.370103771	1.3322103
13.25145725	18.869501	1.125722444	0.97300726	13.25145725	17.211763	1.125722444	1.0058727
35.36016156	31.846184	0.166908496	0.25918424	35.36016156	31.114687	0.166908496	0.18031645
19.53099508	19.97557	1.125722444	1.1476457	19.53099508	15.786197	1.125722444	1.1316721
3.595206135	3.1069944	1.301167112	1.0060356	3.595206135	1.169995	1.301167112	0.98198396
1.022402294	1.591167	0.559297578	0.34074944	1.022402294	0.0	0.559297578	0.33993673
46.21141257	50.8739	1.446325365	1.6802421	46.21141257	50.678745	1.446325365	1.623209
31.09780796	32.739838	0.682601444	0.5448562	31.09780796	32.35773	0.682601444	0.6096228
0.5287627	0.09587183	1.531802956	1.5442746	0.5287627	0.0	1.531802956	1.6688948
0.786255311	1.7480421	1.125722444	0.9653055	0.786255311	0.0	1.125722444	1.0157826
73.58359974	71.87602	1.531802956	1.2674849	73.58359974	75.06035	1.531802956	1.6542923
34.79607292	29.809893	1.301167112	1.3342793	34.79607292	31.312874	1.301167112	1.1559336
49.51819322	49.77518	1.370103771	0.97768015	49.51819322	49.32314	1.370103771	0.9732799
38.95047983	37.116707	0.191142101	-0.06603649	38.95047983	38.998108	0.191142101	0.16380996
4.58213428	7.2691226	1.446325365	1.1780903	4.58213428	2.5685077	1.446325365	1.0314553
57.19204969	59.011288	1.446325365	1.2954144	57.19204969	61.806896	1.446325365	0.96245736
19.47378974	19.22257	0.240111033	0.18447626	19.47378974	19.964823	0.240111033	0.2012406
33.39106531	29.345924	0.446373616	0.4938808	33.39106531	30.509438	0.446373616	0.49199605
45.04099086	45.51543	1.125722444	1.1246052	45.04099086	43.747974	1.125722444	1.0890989
61.57150807	65.15213	0.473819986	0.27240855	61.57150807	65.07145	0.473819986	0.2812547
19.42152909	24.3338	0.118834511	-0.099844635	19.42152909	18.712156	0.118834511	0.082698345
14.60964787	13.976366	0.784603173	0.7218774	14.60964787	14.376584	0.784603173	0.71336776
81.53694628	77.11062	0.589002233	0.3403892	81.53694628	83.730415	0.589002233	0.47324365
7.182520972	12.751472	0.289903935	0.22729361	7.182520972	3.604241	0.289903935	0.24070895
37.29673945	35.70382	0.118834511	-0.25323212	37.29673945	40.67149	0.118834511	0.1213817
30.11566658	29.95397	0.366586769	0.23087984	30.11566658	32.730724	0.366586769	0.27238804
54.37431586	60.003838	1.17989059	0.98687226	54.37431586	61.460293	1.17989059	1.149904
0.381599662	0.6142601	2.058499317	2.355378	0.381599662	0.0	2.058499317	3.0791068
3.167837071	3.1077566	1.17989059	1.3268628	3.167837071	1.2685673	1.17989059	1.2256758
33.47151562	40.825447	1.882001124	1.3717971	33.47151562	31.253677	1.882001124	1.3057034
34.38173794	28.774483	0.366586769	0.44236523	34.38173794	41.661392	0.366586769	0.31363726
50.58289676	44.22812	1.743657522	1.4227657	50.58289676	40.53483	1.743657522	1.6241212
0.529819216	0.9951209	0.981980567	0.75412637	0.529819216	0.0	0.981980567	0.8437008
65.94190973	69.50884	1.238109014	1.3087635	65.94190973	68.82218	1.238109014	1.2686493
31.26628393	32.897594	1.125722444	1.1243002	31.26628393	38.055183	1.125722444	0.9319814
23.00642082	28.717728	1.684091101	1.7434733	23.00642082	34.93865	1.684091101	1.9756215
86.79260178	82.2092	1.446325365	1.5073445	86.79260178	86.774994	1.446325365	1.4516141
45.97105208	54.01703	0.047400225	-0.3375881	45.97105208	52.87758	0.047400225	0.09384221
41.4297554	42.368538	0.340722979	0.25821328	41.4297554	37.128777	0.340722979	0.4539659
55.17541483	58.972187	0.820945045	0.85381657	55.17541483	58.506393	0.820945045	0.91786426
79.18190676	78.07561	1.17989059	1.1883442	79.18190676	78.48046	1.17989059	1.0961411
36.98776703	39.160866	0.446373616	0.53200096	36.98776703	38.403595	0.446373616	0.54260886
0.0	0.0	1.301167112	0.95982903	0.0	0.0	1.301167112	1.036726
74.59845802	72.53616	0.589002233	0.5084412	74.59845802	75.04391	0.589002233	0.48238635
0.0	5.1683073	1.301167112	1.3630052	0.0	0.95392126	1.301167112	1.62742
0.0	3.7316356	0.820945045	0.77594274	0.0	1.5772699	0.820945045	0.7581652
0.0	0.0	0.473819986	0.33414567	0.0	0.0	0.473819986	0.3672009
66.02401389	57.54641	1.301167112	0.9464336	66.02401389	58.53761	1.301167112	0.97489077
72.60987428	66.13537	1.743657522	1.7643752	72.60987428	71.29455	1.743657522	1.7703929
62.86856054	43.752853	2.721168735	3.122781	62.86856054	54.209663	2.721168735	2.863144
78.80108905	75.52885	1.370103771	1.0926223	78.80108905	81.73778	1.370103771	1.1883278
0.0	0.0	1.238109014	1.0979366	0.0	0.0	1.238109014	1.0959191
13.23389373	13.927212	0.047400225	0.03114593	13.23389373	10.782353	0.047400225	-0.06255093
35.15374563	34.11358	0.023690626	-0.07428175	35.15374563	36.113754	0.023690626	0.071029395
19.16223306	22.510628	1.238109014	0.9872772	19.16223306	18.13435	1.238109014	1.093427
58.26903703	56.441444	1.027207628	1.2488034	58.26903703	60.11913	1.027207628	1.1529379
4.592618792	8.859238	1.125722444	1.1364644	4.592618792	0.0	1.125722444	1.1235352
2.310618854	1.8768797	2.058499317	1.6020026	2.310618854	0.0	2.058499317	1.849474
4.477162725	9.691179	0.419377753	0.43069023	4.477162725	8.507769	0.419377753	0.56516874
4.546819288	7.718535	0.166908496	0.2965061	4.546819288	7.5718255	0.166908496	0.29866278
6.975926865	4.7793183	0.820945045	0.7126557	6.975926865	4.366585	0.820945045	0.72697526
22.74107385	32.37822	1.17989059	1.1158867	22.74107385	23.566614	1.17989059	1.1183088
48.45171074	48.4898	2.304684113	1.5484965	48.45171074	47.24203	2.304684113	1.6748078
77.78682066	81.233	1.370103771	1.4188204	77.78682066	84.914024	1.370103771	1.4087832
49.46765787	54.137955	0.820945045	0.693006	49.46765787	45.19045	0.820945045	0.7147047
3.031273928	6.8141537	0.589002233	0.51753676	3.031273928	3.6360924	0.589002233	0.57295376
26.25688388	28.012804	1.743657522	1.7885666	26.25688388	23.276447	1.743657522	1.6319604
86.76065944	86.7446	1.027207628	1.2856982	86.76065944	84.85181	1.027207628	1.193574
33.69627508	39.273	0.446373616	0.45915222	33.69627508	30.956463	0.446373616	0.48254853
17.36013023	17.933363	1.301167112	1.2362311	17.36013023	22.293537	1.301167112	1.1078057
47.96214472	21.66264	1.370103771	1.1119161	47.96214472	26.331789	1.370103771	1.3418458
45.87563784	44.398117	1.629422542	1.3506439	45.87563784	42.031063	1.629422542	1.5263338
30.16614104	23.14354	1.074990526	1.1791003	30.16614104	27.317783	1.074990526	1.1861498
61.68885211	69.08641	1.531802956	1.3390524	61.68885211	69.473366	1.531802956	1.5579748
24.40165539	20.315634	1.531802956	1.6051629	24.40165539	19.178572	1.531802956	1.5140772
43.8122723	39.202213	1.238109014	1.2459676	43.8122723	42.4337	1.238109014	1.2246833
21.77773542	17.423164	1.238109014	1.1379156	21.77773542	18.794712	1.238109014	1.1899478
35.28597628	35.14694	0.240111033	0.09061462	35.28597628	34.942608	0.240111033	0.3282758
13.03686492	15.370551	-0.264892334	-0.23497263	13.03686492	15.149651	-0.264892334	-0.21295166
22.00500964	27.857239	0.715545793	0.7191964	22.00500964	17.141823	0.715545793	0.66434723
25.1779767	22.886763	1.743657522	1.2049663	25.1779767	25.414968	1.743657522	1.1771677
15.1215994	44.976444	1.301167112	1.1272881	15.1215994	27.485529	1.301167112	1.1380112
56.79309437	58.01416	1.531802956	1.0984764	56.79309437	55.01964	1.531802956	1.0635829
39.55034963	47.594868	0.650583556	0.60720843	39.55034963	40.00885	0.650583556	0.6387556
11.85200713	10.701728	1.027207628	0.7492538	11.85200713	9.124398	1.027207628	0.70941144
33.95037625	33.219685	0.473819986	0.38439482	33.95037625	31.752966	0.473819986	0.4357589
65.44832937	64.77793	0.191142101	0.027705848	65.44832937	66.195114	0.191142101	0.22128099
46.64994849	36.32084	0.5302345	0.34900457	46.64994849	34.308975	0.5302345	0.38998753
43.58283319	43.53364	1.301167112	1.321624	43.58283319	44.86835	1.301167112	1.5019696
20.0833829	18.971699	1.238109014	1.6303177	20.0833829	12.774969	1.238109014	1.7266004
27.04861196	32.01294	3.134624572	2.4224322	27.04861196	29.76234	3.134624572	2.8680418
40.08752213	40.05304	0.023690626	0.00043430924	40.08752213	39.10557	0.023690626	-0.05507353
63.14714159	62.421963	1.370103771	0.563516	63.14714159	75.82563	1.370103771	0.5569106
16.09836574	18.63861	0.264892334	0.4352492	16.09836574	18.20145	0.264892334	0.26718473
3.647451971	11.636436	0.650583556	0.5638146	3.647451971	9.054279	0.650583556	0.5942076
31.17670784	30.513493	1.125722444	0.97654563	31.17670784	24.333477	1.125722444	0.9878022
19.26994536	16.620817	1.027207628	0.86433774	19.26994536	21.975405	1.027207628	0.93576854
1.707595349	6.460307	0.142812956	0.18285012	1.707595349	9.641451	0.142812956	0.17711109
0.553317014	0.21566206	0.047400225	-0.02189377	0.553317014	0.0	0.047400225	-0.01657936
41.73289196	40.50512	0.047400225	-0.106363684	41.73289196	42.148163	0.047400225	-0.163151
8.798104801	12.884205	1.074990526	1.0930645	8.798104801	11.812801	1.074990526	1.0721714
15.721696	17.88406	0.820945045	0.80159134	15.721696	16.140669	0.820945045	0.735277
44.56045142	45.203358	-0.240111033	-0.35884735	44.56045142	33.181118	-0.240111033	-0.41706064
12.42396719	6.408185	0.650583556	0.5528771	12.42396719	11.737232	0.650583556	0.50120527
59.81582481	60.841175	1.882001124	1.939507	59.81582481	63.88383	1.882001124	2.0484784
23.79770547	26.602882	0.650583556	0.68301755	23.79770547	22.723917	0.650583556	0.72323924
36.10795647	37.965687	1.125722444	1.2877033	36.10795647	34.739067	1.125722444	1.0808802
8.970807298	8.778142	1.238109014	0.9004336	8.970807298	7.6436915	1.238109014	0.9624737
86.00345438	88.776146	0.5302345	0.5652004	86.00345438	93.6061	0.5302345	0.7456495
2.505489323	2.2744787	0.240111033	0.2614572	2.505489323	1.6369319	0.240111033	0.30154794
35.33279168	30.767963	0.820945045	0.71490234	35.33279168	31.356789	0.820945045	0.7383639
34.85762141	30.049026	0.501758501	0.55446947	34.85762141	32.032894	0.501758501	0.5024287
9.935132826	10.5133	0.619408639	0.6144046	9.935132826	10.171715	0.619408639	0.565045
1.372286353	5.11733	0.419377753	0.35683405	1.372286353	3.227384	0.419377753	0.32318395
84.85609846	86.49571	0.0	-0.17828335	84.85609846	95.858444	0.0	-0.14932355
1.087256852	0.0	0.366586769	0.21505594	1.087256852	0.0	0.366586769	0.2571435
15.73387398	15.550526	1.17989059	0.982783	15.73387398	13.388767	1.17989059	0.8967776
9.540861126	10.724811	2.304684113	2.3926654	9.540861126	9.35193	2.304684113	2.5912404
0.0	4.13914	2.304684113	2.1522992	0.0	0.0	2.304684113	2.4446318
55.16379105	53.78495	1.629422542	1.5209033	55.16379105	55.629566	1.629422542	1.4066799
33.27025402	31.902683	1.074990526	1.1610546	33.27025402	30.598263	1.074990526	1.0594759
74.97052076	72.6012	0.839627562	0.9158848	74.97052076	73.699036	0.839627562	0.796449
60.412252	62.47534	1.446325365	1.5617495	60.412252	63.547756	1.446325365	1.5088155
41.94054392	39.905125	1.17989059	1.1775005	41.94054392	33.267284	1.17989059	1.1758697
51.21151631	51.792927	1.629422542	1.5613658	51.21151631	54.842247	1.629422542	1.5851684
49.39865649	46.04605	1.370103771	1.1186712	49.39865649	48.34324	1.370103771	1.1890888
10.68115857	8.958004	0.366586769	0.36014128	10.68115857	5.7621336	0.366586769	0.31003165
51.8134607	52.00593	0.559297578	0.3920462	51.8134607	52.26405	0.559297578	0.4599296
59.93053961	62.02327	1.301167112	1.3880415	59.93053961	64.53911	1.301167112	1.5099602
0.0	0.0	0.820945045	0.7024153	0.0	0.0	0.820945045	0.80858344
80.16290148	77.23176	0.023690626	-0.21325299	80.16290148	86.359825	0.023690626	-0.21290088
71.00136701	70.06684	1.370103771	1.3757918	71.00136701	68.17813	1.370103771	0.9473595
50.97511306	43.63965	1.446325365	1.4355521	50.97511306	46.417934	1.446325365	1.2872381
0.0	0.0	1.531802956	1.3700113	0.0	0.0	1.531802956	1.5761504
33.56777138	35.807407	0.619408639	0.58015406	33.56777138	32.26165	0.619408639	0.4664216
0.538585368	0.73951966	0.446373616	0.49089575	0.538585368	0.0	0.446373616	0.5042236
57.74229286	59.431072	1.074990526	1.2010956	57.74229286	62.742043	1.074990526	1.165654
45.17206702	43.39079	0.589002233	0.5776246	45.17206702	50.781002	0.589002233	0.3817467
6.026719466	7.3114204	1.684091101	1.6670394	6.026719466	0.66792744	1.684091101	1.7524564
64.24487271	60.243828	1.882001124	1.6075225	64.24487271	68.85645	1.882001124	1.6685679
59.26239712	49.113033	0.142812956	0.06899312	59.26239712	49.52281	0.142812956	0.060860455
0.0	0.0	0.446373616	0.44816577	0.0	0.0	0.446373616	0.38983327
14.86685885	18.567844	1.17989059	1.2081325	14.86685885	21.878586	1.17989059	1.1057718
46.05681806	36.170376	0.340722979	0.5234113	46.05681806	44.127045	0.340722979	0.43595695
13.6465536	14.778216	-0.023690626	0.041447252	13.6465536	11.617908	-0.023690626	0.11717987
0.35921569	0.0	1.370103771	1.329422	0.35921569	0.0	1.370103771	1.4560044
41.68551837	39.584476	0.682601444	0.50537556	41.68551837	37.19839	0.682601444	0.61799735
51.85571731	51.112213	1.17989059	1.4118321	51.85571731	47.735737	1.17989059	1.269422
30.07190595	35.41894	1.301167112	1.1309097	30.07190595	35.32386	1.301167112	1.3183079
61.80395318	63.97243	0.650583556	0.42396235	61.80395318	64.90445	0.650583556	0.48398328
34.77458228	35.91642	2.058499317	2.2987874	34.77458228	34.60112	2.058499317	1.9785028
89.419451	79.60736	0.820945045	0.6639734	89.419451	82.430855	0.820945045	0.767759
33.0062022	32.588165	1.446325365	1.2681007	33.0062022	31.248991	1.446325365	1.5891831
70.7141131	68.78631	-0.023690626	-0.34549394	70.7141131	70.3514	-0.023690626	-0.039517343
9.609943508	9.11932	0.559297578	0.49044728	9.609943508	5.534255	0.559297578	0.5379405
24.01338043	27.466557	1.301167112	1.1246023	24.01338043	25.405277	1.301167112	1.0670488
38.49679424	36.519825	0.191142101	0.32946157	38.49679424	38.70323	0.191142101	0.19121665
36.58244249	36.101234	0.619408639	0.62297505	36.58244249	37.881557	0.619408639	0.6484632
17.85871647	11.816751	0.981980567	1.1218882	17.85871647	9.574572	0.981980567	1.2110541
36.28377215	33.608932	1.074990526	0.64919347	36.28377215	31.972345	1.074990526	0.75129455
8.653540466	7.763759	0.047400225	-0.37512386	8.653540466	13.5524845	0.047400225	-0.022019774
12.36887401	12.355147	1.370103771	1.2510653	12.36887401	10.114972	1.370103771	1.1382527
79.05542624	82.101395	0.589002233	0.3954844	79.05542624	84.5957	0.589002233	0.48233104
49.96376516	41.469097	0.559297578	0.5246947	49.96376516	44.02224	0.559297578	0.65547746
35.33291059	33.422672	1.238109014	1.324676	35.33291059	34.798653	1.238109014	1.3410234
41.728023	43.183952	2.721168735	2.7216537	41.728023	43.40947	2.721168735	2.537431
70.29330199	61.438953	0.589002233	0.42733026	70.29330199	69.447014	0.589002233	0.54167885
43.31119655	43.297462	1.301167112	1.471473	43.31119655	45.596222	1.301167112	1.5127523
8.034140762	6.6479745	0.5302345	0.759504	8.034140762	8.501401	0.5302345	0.65677184
63.56506276	66.785515	0.501758501	0.57182914	63.56506276	62.01233	0.501758501	0.6344088
79.37053051	74.68123	1.125722444	1.2077796	79.37053051	74.11807	1.125722444	1.1405094
14.62829911	14.658006	1.370103771	1.2556801	14.62829911	16.001135	1.370103771	1.1143544
48.06786456	44.89935	0.501758501	0.3921268	48.06786456	52.896732	0.501758501	0.37768358
1.257407502	2.7397802	1.301167112	1.2567253	1.257407502	0.19662826	1.301167112	1.4700935
9.330486935	9.446009	0.715545793	0.6133291	9.330486935	4.182475	0.715545793	0.6986906
0.389738186	0.0	1.370103771	1.093904	0.389738186	0.0	1.370103771	1.247751
0.0	2.435852	1.531802956	1.4397364	0.0	0.0	1.531802956	1.4306035
8.912186757	8.805092	0.749510758	0.61107594	8.912186757	8.577175	0.749510758	0.57902145
29.76126623	24.411911	1.301167112	1.3119714	29.76126623	26.555002	1.301167112	1.3005741
71.41375314	72.1581	1.531802956	1.4507465	71.41375314	64.815155	1.531802956	1.4199774
0.0	0.0	0.682601444	0.67714673	0.0	0.044182964	0.682601444	0.7181445
14.17510686	13.185077	0.650583556	0.42458028	14.17510686	11.703232	0.650583556	0.40621048
0.0	2.3918724	0.559297578	0.5968073	0.0	1.8948423	0.559297578	0.54124844
15.0324858	13.8983	0.981980567	0.96029645	15.0324858	14.070682	0.981980567	0.9051557
17.39978172	16.807627	0.858676701	0.7014957	17.39978172	19.251944	0.858676701	0.8377362
23.916357	27.478647	0.715545793	1.1036942	23.916357	24.230434	0.715545793	0.8330675
71.09717455	64.85976			71.09717455	68.62057
1.25144582	0.0			1.25144582	1.8735583
0.0	8.753739			0.0	0.0
36.47724246	32.026844			36.47724246	30.597675
13.25100229	14.248845			13.25100229	4.7953935
57.55922845	55.160328			57.55922845	56.631405
32.73462184	22.843735			32.73462184	24.570698
45.77689221	41.733223			45.77689221	45.535915
10.49048013	13.64031			10.49048013	14.393115
57.01120739	57.75993			57.01120739	51.46158
0.927604534	5.4869075			0.927604534	1.1604404
68.55764886	61.171627			68.55764886	67.7709
4.385154303	6.230702			4.385154303	2.855867
21.94834142	19.96053			21.94834142	21.66873
11.24955158	11.583542			11.24955158	15.439165
37.39782282	37.62791			37.39782282	36.383717
77.57371189	76.053604			77.57371189	78.41555
0.81239337	0.0			0.81239337	0.0
0.0	2.3960607			0.0	0.0
49.32388819	49.522877			49.32388819	46.353867
72.1822742	69.30018			72.1822742	73.04781
38.7528241	34.260242			38.7528241	51.119045
17.378304	29.410048			17.378304	29.00838
42.68462411	42.859474			42.68462411	44.727703
16.82928554	12.151763			16.82928554	7.8800015
2.97427716	0.0			2.97427716	0.2601196
49.69104828	49.97273			49.69104828	49.54361
23.26106265	23.082466			23.26106265	26.501303
51.9557832	49.210403			51.9557832	41.385
46.38749412	49.45197			46.38749412	46.008106
23.90935743	23.27129			23.90935743	20.116505
10.46965924	16.18588			10.46965924	11.4807
42.09636278	33.709373			42.09636278	38.35617
6.251282484	11.542769			6.251282484	10.010067
38.46400948	34.217293			38.46400948	37.95908
7.829216765	8.334717			7.829216765	9.811996
15.87410565	18.395378			15.87410565	16.639435
87.75322874	84.347824			87.75322874	90.62782
15.19452071	8.406311			15.19452071	13.729552
0.0	0.0			0.0	0.0
55.56585889	55.224037			55.56585889	56.37318
0.0	4.493984			0.0	3.3741915
34.28672739	24.222			34.28672739	30.123396
78.10978605	78.454605			78.10978605	76.591385
24.72320112	27.632618			24.72320112	28.00029
34.68012306	26.025898			34.68012306	26.803862
83.17489955	75.645706			83.17489955	78.61338
43.94688122	33.09341			43.94688122	41.836926
79.52732954	81.20595			79.52732954	87.8211
0.0	1.1548692			0.0	0.0
32.63137063	38.01277			32.63137063	35.295822
83.31333267	77.54134			83.31333267	84.63769
85.14465222	85.04795			85.14465222	88.995514
71.49385038	77.83082			71.49385038	79.58133
36.62142901	36.85267			36.62142901	41.35393
12.68915479	15.549329			12.68915479	13.985816
26.66040937	27.293749			26.66040937	31.10635
0.375286042	0.0			0.375286042	0.0
84.5566149	81.26699			84.5566149	82.61566
8.39178019	7.1641307			8.39178019	7.0858717
7.676008537	12.149808			7.676008537	3.7849352
9.636653904	13.402115			9.636653904	10.500253
11.94269708	16.975554			11.94269708	15.758204
22.22290277	22.271475			22.22290277	17.099712
14.90450687	14.545824			14.90450687	15.68501
85.13318487	80.64631			85.13318487	85.044334
37.03037628	34.256638			37.03037628	35.314728
28.17135486	22.723623			28.17135486	24.744268
0.256451547	0.0			0.256451547	0.0
45.27500965	41.98557			45.27500965	51.587643
2.354282195	0.44276208			2.354282195	5.630297
83.01646677	84.84579			83.01646677	88.39545
2.874679313	6.4852815			2.874679313	3.216846
1.297818598	0.0			1.297818598	2.4276996
1.034854608	0.8547108			1.034854608	2.1050816
54.53336611	60.766846			54.53336611	61.17013
0.74784749	3.8215277			0.74784749	0.0
4.103392125	0.757697			4.103392125	0.0
45.04873884	26.12796			45.04873884	31.432224
7.71156711	15.898842			7.71156711	10.032746
38.94339394	37.745796			38.94339394	39.46846
41.98383636	54.894657			41.98383636	41.90245
38.82629912	42.82009			38.82629912	45.37162
65.48767084	62.379887			65.48767084	57.233215
24.44251918	25.612833			24.44251918	26.999203
53.94447324	59.065014			53.94447324	50.880272
34.51239146	33.27415			34.51239146	35.44598
63.69608906	59.879345			63.69608906	65.43371
44.44845486	49.93337			44.44845486	43.984325
50.09626002	57.420666			50.09626002	45.32142
5.628261366	9.68093			5.628261366	8.040546
82.77010873	79.46692			82.77010873	87.91201
13.59760256	10.409091			13.59760256	9.192705
86.21979782	85.20308			86.21979782	94.991516
57.9781308	60.57647			57.9781308	66.99788
63.8547365	61.36454			63.8547365	67.7182
64.13599101	56.19142			64.13599101	61.008865
1.102452884	6.841687			1.102452884	2.0879536
71.60789091	69.184586			71.60789091	67.449745
19.78249574	19.839571			19.78249574	23.59094
8.071196301	6.4483743			8.071196301	10.28008
18.13660134	18.971735			18.13660134	17.067074
54.58472012	48.958866			54.58472012	52.17829
2.600006823	8.227181			2.600006823	0.0
47.30915738	37.93243			47.30915738	46.2598
5.49871711	8.78961			5.49871711	8.655098
5.688672061	7.9050813			5.688672061	6.776894
84.69021766	87.57721			84.69021766	93.23421
60.30536067	60.815212			60.30536067	58.714283
9.293896224	7.1634717			9.293896224	2.5272696
11.8907701	20.004597			11.8907701	14.728704
0.830867403	2.985368			0.830867403	0.0
6.575127297	7.064571			6.575127297	7.729222
0.319224301	0.0			0.319224301	0.0
45.53588257	47.01887			45.53588257	50.657894
77.2841534	76.34914			77.2841534	75.80228
19.40320705	14.493099			19.40320705	11.621988
92.25602815	92.49188			92.25602815	97.88233
0.0	0.0			0.0	0.0
0.665064231	0.0			0.665064231	0.0
11.17697809	11.095534			11.17697809	12.996492
23.06691402	18.625872			23.06691402	18.073162
3.037744154	4.527384			3.037744154	0.0
40.83653695	41.28046			40.83653695	42.027397
84.10193793	83.98858			84.10193793	94.77092
12.67179243	8.320418			12.67179243	19.604647
34.48220577	27.914734			34.48220577	28.985882
36.25454831	29.770443			36.25454831	35.328064
47.89881593	49.31466			47.89881593	47.901722
0.0	2.4783702			0.0	0.0
16.79477369	16.786238			16.79477369	15.412283
14.82994008	15.720889			14.82994008	13.348741
9.606838288	6.733532			9.606838288	6.2195272
93.31083413	88.8604			93.31083413	97.35078
30.5912617	30.019567			30.5912617	28.049303
6.114675165	0.0			6.114675165	2.7259085
42.30149711	36.995655			42.30149711	44.964638
24.59821074	27.17729			24.59821074	21.259665
14.7618925	17.723135			14.7618925	13.426507
24.41645938	20.459593			24.41645938	20.464151
45.57576479	44.660072			45.57576479	46.549442
16.4358293	14.107776			16.4358293	15.205114
36.39098731	37.101852			36.39098731	36.558784
59.28097568	55.754585			59.28097568	54.595978
83.38501147	81.456635			83.38501147	87.0302
35.08872433	31.353058			35.08872433	27.215431
0.0	0.0			0.0	0.0
38.16592165	36.622124			38.16592165	38.13566
8.674987339	11.151851			8.674987339	10.552536
25.95507424	30.128593			25.95507424	25.975285
11.59050003	10.616578			11.59050003	3.9964437
55.23935567	55.704487			55.23935567	57.802048
3.378377543	4.91774			3.378377543	2.964565
62.72600186	55.749454			62.72600186	63.614906
30.43973822	25.300945			30.43973822	23.940174
75.06901133	57.89395			75.06901133	63.302376
32.41068171	22.361881			32.41068171	28.943876
81.37846659	77.05638			81.37846659	80.36957
0.338169234	0.0			0.338169234	0.4135261
27.33482675	34.773624			27.33482675	36.71542
2.601590615	6.2749352			2.601590615	2.8107011
85.68357471	90.705185			85.68357471	98.02009
33.9312366	28.64188			33.9312366	26.408491
55.18037009	49.63875			55.18037009	52.124245
81.35759178	48.556087			81.35759178	66.37507
65.066599	63.13061			65.066599	57.12442
23.67114189	28.724504			23.67114189	28.923754
38.15573638	34.86355			38.15573638	40.152943
85.26909551	83.94628			85.26909551	90.49475
34.89767991	32.416607			34.89767991	32.479103
43.94123378	36.021835			43.94123378	38.915638
0.0	1.1637205			0.0	0.0
16.04849725	15.614428			16.04849725	21.13508
3.383758574	8.07222			3.383758574	2.9913337
63.00725217	57.984764			63.00725217	62.320198
71.26504827	70.44956			71.26504827	77.808846
39.62688642	34.413216			39.62688642	35.13439
28.1327933	26.841629			28.1327933	26.569986
0.471327258	0.0			0.471327258	0.0
48.48749388	44.68197			48.48749388	53.990448
66.43295508	65.65642			66.43295508	54.655388
37.08543096	32.10415			37.08543096	32.612835
9.564949769	20.813978			9.564949769	13.034597
83.93941968	91.71599			83.93941968	85.86018
48.00212967	49.21675			48.00212967	51.65818
59.16896654	59.21261			59.16896654	60.989487
29.08430143	29.976374			29.08430143	28.317396
68.58213231	65.784225			68.58213231	65.26869
23.1010236	20.077269			23.1010236	19.232359
1.729864191	0.26670077			1.729864191	0.0
50.86354716	49.387276			50.86354716	58.57673
64.50667156	61.611027			64.50667156	59.818035
4.582095156	3.0220714			4.582095156	4.2940316
10.08173564	15.409469			10.08173564	10.266528
3.10979023	5.3137045			3.10979023	2.380374
37.08529427	36.75796			37.08529427	34.842274
36.38251036	33.22031			36.38251036	38.398056
5.163801227	5.618071			5.163801227	0.65616214
80.7977409	80.36064			80.7977409	82.25221
21.26152094	19.226294			21.26152094	15.562227
19.7798759	15.059587			19.7798759	19.120995
41.26452613	48.05535			41.26452613	37.478313
66.6354412	61.53573			66.6354412	59.67109
39.27719826	32.70293			39.27719826	29.300688
33.74215602	31.293608			33.74215602	36.18203
0.0	9.653744			0.0	4.319072
59.00727735	56.794163			59.00727735	57.50802
37.1696242	43.154243			37.1696242	51.11018
10.75553549	10.093903			10.75553549	9.95348
24.95867786	23.57556			24.95867786	20.400276
25.85124884	29.208208			25.85124884	27.576038
27.09846988	19.838135			27.09846988	24.258417
38.77000873	27.530487			38.77000873	37.58086
17.58389829	15.856059			17.58389829	16.087915
25.82773903	20.948263			25.82773903	22.467258
52.14134094	49.82558			52.14134094	50.496716
33.62905648	30.556772			33.62905648	30.961868
89.46707858	83.18506			89.46707858	96.648445
2.819747326	10.547053			2.819747326	5.488619
41.53702825	37.210938			41.53702825	43.785442
3.26158183	4.9691205			3.26158183	3.731701
69.08248124	72.6559			69.08248124	77.0757
92.11972779	85.92704			92.11972779	89.95656
10.47269891	9.397198			10.47269891	4.449769
2.841459947	4.3761244			2.841459947	6.635012
43.26194293	48.514328			43.26194293	49.28526
37.93567028	35.606483			37.93567028	34.24608
49.74093184	49.861183			49.74093184	52.46091
3.373624056	8.86276			3.373624056	0.0
69.97972982	69.374916			69.97972982	80.838684
40.32887688	40.15787			40.32887688	41.967693
86.53541708	83.84358			86.53541708	79.24665
3.019148584	2.4314084			3.019148584	2.847637
44.30153891	42.039047			44.30153891	45.81894
10.63604029	8.328944			10.63604029	9.27487
80.07437026	78.39602			80.07437026	83.65548
0.578158424	1.3988041			0.578158424	0.10380558
77.75555198	81.418594			77.75555198	81.64846
22.16483544	29.811872			22.16483544	28.096066
36.64285561	34.26804			36.64285561	35.51971
0.0	1.8107014			0.0	0.0
50.28049867	43.73636			50.28049867	50.63395
22.49487977	24.247675			22.49487977	24.888462
70.04834525	60.477135			70.04834525	70.40411
26.65189435	22.752916			26.65189435	26.600508
60.98476598	52.04001			60.98476598	61.638588
4.08442672	2.1320097			4.08442672	1.868041
41.60266431	35.28092			41.60266431	38.544987
15.10235685	17.61058			15.10235685	26.333082
21.81045338	16.233047			21.81045338	16.752506
52.37811419	55.444035			52.37811419	55.8512
55.70352222	63.46446			55.70352222	65.846886
28.68684159	29.951385			28.68684159	30.05655
83.82528245	84.73868			83.82528245	92.63789
20.45508721	23.518515			20.45508721	16.177073
72.70181754	74.98977			72.70181754	70.8761
53.60304102	42.39863			53.60304102	42.61724
0.0	0.0			0.0	0.0
89.55924552	83.06774			89.55924552	87.9329
14.11480355	34.294758			14.11480355	17.955765
68.10761052	63.82642			68.10761052	67.70967
7.774794319	6.1332617			7.774794319	4.058081
32.03839032	24.1935			32.03839032	26.310865
65.67896113	58.72311			65.67896113	63.98341
44.56568658	44.89443			44.56568658	38.56865
12.61696696	18.038895			12.61696696	20.11728
54.23706048	46.005363			54.23706048	50.339443
1.208332351	0.0			1.208332351	0.0
74.16554821	76.14202			74.16554821	73.731735
83.94468409	87.70815			83.94468409	93.32184
21.93776353	29.104662			21.93776353	24.857857
75.28558302	69.73298			75.28558302	71.945
30.01215681	29.692533			30.01215681	26.641092
84.20189779	78.86417			84.20189779	82.555534
8.862814974	7.7477517			8.862814974	8.945729
46.57912629	54.17098			46.57912629	45.715214
79.65524299	72.57022			79.65524299	82.48624
57.87284649	48.695267			57.87284649	54.186733
28.35051675	29.545109			28.35051675	23.005524
42.69485888	41.587875			42.69485888	43.991627
75.11548375	69.75382			75.11548375	74.44488
52.16406686	47.688408			52.16406686	55.806007
10.26328927	14.572035			10.26328927	11.950493
1.84960131	0.0			1.84960131	0.91785103
19.27582448	26.5427			19.27582448	15.675901
8.62455294	6.441528			8.62455294	5.507124
13.89350209	15.527584			13.89350209	18.602913
36.14852387	33.350723			36.14852387	33.773872
23.46293461	30.599264			23.46293461	31.045643
5.956665819	4.757959			5.956665819	2.2607324
6.264897465	6.135956			6.264897465	3.3650544
36.54381967	38.267136			36.54381967	35.249664
0.49264217	6.513529			0.49264217	0.0
16.88486051	19.41337			16.88486051	17.242126
8.323184663	7.9160147			8.323184663	4.801326
58.01064055	54.261955			58.01064055	54.76803
77.62777181	68.597626			77.62777181	77.51136
1.161532817	0.06430856			1.161532817	0.0
12.29594301	10.129459			12.29594301	7.45073
12.68763797	16.381792			12.68763797	15.227036
92.12702212	91.686966			92.12702212	86.66028
0.850358426	2.204866			0.850358426	0.0
0.0	1.3573152			0.0	0.0
8.246523526	7.5675178			8.246523526	8.86396
2.782548169	3.998894			2.782548169	2.2962582
0.0	2.2778413			0.0	0.0
90.37135809	91.9967			90.37135809	95.711044
62.78571552	55.96437			62.78571552	61.974205
28.41978949	18.453938			28.41978949	22.349943
2.103607287	0.772123			2.103607287	0.29294255
63.99950596	64.07118			63.99950596	60.23983
1.879419954	3.9574344			1.879419954	2.4601634
0.746156967	0.0			0.746156967	0.0
4.892554111	7.0115986			4.892554111	9.193071
2.550915003	0.38335422			2.550915003	1.1806824
0.0	2.819673			0.0	0.3177784
0.0	6.4804406			0.0	2.6666949
12.67223423	9.435103			12.67223423	8.265416
2.599454304	3.1436315			2.599454304	0.9144859
6.819997972	9.358336			6.819997972	10.825482
57.24624739	52.158745			57.24624739	49.197544
24.10905766	24.540676			24.10905766	16.268906
28.13311375	29.579771			28.13311375	22.916122
0.321740184	0.3855594			0.321740184	0.0
7.120028255	4.9515867			7.120028255	5.054575
17.80357266	33.420193			17.80357266	34.813286
47.13760632	42.678238			47.13760632	46.739883
3.524318044	8.712209			3.524318044	1.9641935
44.92520247	42.23214			44.92520247	44.501785
39.91592357	36.68724			39.91592357	37.492958
82.40046293	79.230644			82.40046293	83.62423
2.060581853	2.4767861			2.060581853	0.0
69.27632316	63.940807			69.27632316	73.31348
47.85301388	44.842125			47.85301388	43.875095
31.19527434	19.54099			31.19527434	31.526012
23.5354934	32.70111			23.5354934	30.154303
13.37572764	11.658522			13.37572764	10.124294
52.36462009	47.119015			52.36462009	52.053097
51.71538404	54.024643			51.71538404	51.09685
23.14100825	20.307129			23.14100825	22.395775
15.0343232	16.385944			15.0343232	11.933067
78.36249844	75.78373			78.36249844	77.50706
66.37274183	64.83053			66.37274183	77.595764
7.405890223	6.285082			7.405890223	3.408312
0.0	0.0			0.0	0.0
41.96736477	49.669556			41.96736477	44.925
57.53990104	54.41664			57.53990104	48.33624
0.0	0.97358155			0.0	0.0
2.785991996	0.0			2.785991996	0.0
51.52656955	51.683422			51.52656955	60.667637
40.11142329	37.911312			40.11142329	39.95935
19.84794125	16.123287			19.84794125	19.649576
0.707045517	2.3738215			0.707045517	0.0
63.22469221	56.48891			63.22469221	62.13316
17.5357483	10.043237			17.5357483	8.908313
1.73070141	3.0513744			1.73070141	0.0
75.02467082	72.99622			75.02467082	69.3072
6.968372781	8.875587			6.968372781	10.55794
7.843927615	0.0			7.843927615	3.4618864
25.1224442	29.579819			25.1224442	27.137383
46.52870973	47.677544			46.52870973	44.95171
35.92744664	28.943123			35.92744664	34.119663
69.98737297	67.08076			69.98737297	55.93597
25.45694196	20.032228			25.45694196	27.57146
7.911192525	5.6071253			7.911192525	2.2437458
8.039691846	8.870249			8.039691846	8.475113
34.91039433	32.702923			34.91039433	28.952454
17.50108516	14.788264			17.50108516	19.91517
16.69067663	14.689111			16.69067663	16.415785
3.046255894	1.4575068			3.046255894	0.0
94.54981251	92.86798			94.54981251	93.93458
43.31814591	38.429623			43.31814591	33.08268
39.909465	40.13651			39.909465	36.665787
0.337596865	0.0			0.337596865	0.0
13.63572226	17.847155			13.63572226	17.151186
44.78270058	39.948578			44.78270058	42.264915
0.0	3.2560048			0.0	0.48230585
64.57811697	67.01723			64.57811697	72.55393
37.4061745	40.609688			37.4061745	37.155994
12.05269157	7.840139			12.05269157	5.795927
80.68492948	80.32485			80.68492948	80.030266
68.67316565	65.06818			68.67316565	68.051926
34.68866542	34.79404			34.68866542	35.529102
27.06341711	21.854458			27.06341711	25.138647
5.427048525	5.4312344			5.427048525	6.8680706
10.72653134	18.205154			10.72653134	14.545429
0.0	0.0			0.0	0.0
38.59563351	36.77293			38.59563351	38.688442
24.17024028	19.789795			24.17024028	23.959494
0.0	0.0			0.0	0.0
24.6686189	21.17741			24.6686189	25.91917
74.51133845	74.255005			74.51133845	78.57446
0.987020024	2.1000466			0.987020024	0.0
64.2716813	69.44507			64.2716813	55.502254
6.730455291	3.6910121			6.730455291	4.2257247
21.40006849	21.826084			21.40006849	31.316969
85.89473594	88.00025			85.89473594	74.70585
6.315944702	3.9283175			6.315944702	3.86592
77.85802389	79.23378			77.85802389	80.96979
86.08980917	85.87847			86.08980917	87.54832
21.43045359	18.621462			21.43045359	21.52606
79.06108402	81.272			79.06108402	77.453575
6.753074014	6.0414915			6.753074014	3.0956426
28.59018557	27.33365			28.59018557	24.654974
89.97416157	80.55329			89.97416157	83.819115
42.52691913	32.465958			42.52691913	40.791843
26.20309393	23.944918			26.20309393	15.996744
0.027450906	3.0689986			0.027450906	0.0
13.95628888	17.446543			13.95628888	20.374712
0.39886034	0.1186056			0.39886034	0.0
60.26102193	56.406822			60.26102193	61.039986
87.76406197	88.092674			87.76406197	91.28263
12.72121896	11.586778			12.72121896	11.532723
64.27233548	62.599613			64.27233548	67.56399
63.8388463	61.49416			63.8388463	66.260826
55.95219042	60.001823			55.95219042	56.595844
48.4805474	45.944923			48.4805474	49.209133
0.0	0.0			0.0	0.0
8.748271213	11.326987			8.748271213	10.134478
21.18588073	15.384938			21.18588073	23.581125
47.63735715	42.291203			47.63735715	43.051018
59.13712916	57.52433			59.13712916	66.04945
24.60602271	16.258713			24.60602271	20.874584
53.99699311	47.971275			53.99699311	52.770752
73.08177999	73.47892			73.08177999	73.1288
0.871820746	3.7683485			0.871820746	1.6115667
20.36311527	17.035646			20.36311527	29.522255
40.21576406	33.85023			40.21576406	39.963974
40.61436819	34.909607			40.61436819	45.084564
1.252505333	0.0			1.252505333	8.789588
78.71189796	79.16903			78.71189796	68.1982
70.85918563	65.62477			70.85918563	70.55045
10.88559026	10.18316			10.88559026	9.755301
38.02062933	26.972675			38.02062933	42.643223
0.597977578	7.669385			0.597977578	9.81635
26.47105008	19.623596			26.47105008	17.329845
38.35488356	38.002934			38.35488356	36.327896
54.86277738	51.902565			54.86277738	51.96711
54.65489395	59.64107			54.65489395	65.00278
25.0144043	24.729986			25.0144043	26.485483
7.156167613	9.731735			7.156167613	8.002781
55.19349187	48.877853			55.19349187	55.585434
69.39855223	66.99211			69.39855223	69.16599
36.05565123	39.989834			36.05565123	40.686455
26.24845362	20.374268			26.24845362	26.536734
0.489724505	3.3303185			0.489724505	0.9233017
10.90397812	4.294681			10.90397812	6.2603564
24.45376754	22.429094			24.45376754	20.57819
14.9053934	21.343805			14.9053934	21.843359
0.364667905	1.0054122			0.364667905	0.0
2.014671714	4.6870093			2.014671714	0.0
39.32745332	42.27814			39.32745332	47.940765
50.91041247	46.737633			50.91041247	53.59728
44.26289513	38.649494			44.26289513	41.836636
4.497312079	2.7878044			4.497312079	10.107329
12.63535619	14.782413			12.63535619	11.700898
49.88008869	44.120735			49.88008869	52.539078
73.13874552	72.67404			73.13874552	84.818695
65.59087383	64.774506			65.59087383	66.809044
7.343376414	7.582038			7.343376414	1.4334971
69.81626316	64.80399			69.81626316	67.391136
43.87448476	42.885445			43.87448476	46.832115
0.0	2.4552588			0.0	0.67516476
90.22793001	94.21021			90.22793001	98.830505
17.84178388	18.546091			17.84178388	13.909072
86.32465757	84.57188			86.32465757	93.338486
37.49278178	40.827694			37.49278178	37.282215
76.23035085	75.637474			76.23035085	75.393906
33.94683682	31.05333			33.94683682	34.227806
44.71241275	43.7555			44.71241275	40.519775
83.59935968	87.22531			83.59935968	87.437416
27.07281953	22.269522			27.07281953	21.763098
95.38648822	91.632576			95.38648822	101.960304
6.945630993	4.1212006			6.945630993	4.5477295
44.72607544	38.446426			44.72607544	46.74043
50.42857568	49.962612			50.42857568	56.38969
0.0	3.1874623			0.0	0.7644844
26.05284451	32.60932			26.05284451	22.306946
29.29817829	19.824354			29.29817829	24.934658
82.51131881	82.87155			82.51131881	88.9975
19.90695412	18.329939			19.90695412	15.60853
27.35092133	27.708975			27.35092133	23.069315
54.46826622	61.587578			54.46826622	62.42057
12.69227905	18.477676			12.69227905	15.400012
64.80559966	61.910732			64.80559966	63.34076
0.698318685	2.01682			0.698318685	2.5459359
1.152603634	3.6660843			1.152603634	0.0
11.84842444	15.257344			11.84842444	11.902639
54.76985941	49.741398			54.76985941	53.934765
90.73131654	88.32418			90.73131654	87.32236
57.7580975	61.15482			57.7580975	65.11488
66.1445595	63.399185			66.1445595	60.928318
24.99527669	21.506504			24.99527669	21.299192
4.228381568	5.5953407			4.228381568	3.4607277
76.3099624	66.497246			76.3099624	72.26601
40.59375347	37.574257			40.59375347	33.4044
11.6535106	11.067505			11.6535106	12.36157
0.316193405	0.33262452			0.316193405	0.0
75.8997955	67.66936			75.8997955	69.632675
98.84920594	98.08117			98.84920594	104.03993
0.47110416	0.0			0.47110416	0.0
50.52138402	51.449463			50.52138402	51.133427
0.489044772	0.9437933			0.489044772	0.0
64.68104609	62.963474			64.68104609	70.54564
62.69909879	59.791767			62.69909879	67.75774
9.836570629	7.1123			9.836570629	1.9616815
0.0	1.9122504			0.0	0.0
49.28704587	45.259327			49.28704587	50.030083
54.89240735	49.463997			54.89240735	50.34075
44.65371267	39.514523			44.65371267	44.45867
0.0	1.8718461			0.0	0.0
10.88472418	15.985437			10.88472418	7.7469363
18.20970217	17.623604			18.20970217	16.623686
15.70792465	10.116456			15.70792465	13.62503
41.17290032	39.747734			41.17290032	46.552258
3.257714985	1.8398618			3.257714985	3.4558282
78.46972259	79.779366			78.46972259	75.82072
64.60204454	61.932617			64.60204454	67.311874
26.58751317	29.566605			26.58751317	35.189415
52.14546944	55.30341			52.14546944	54.116024
79.01720716	62.587055			79.01720716	73.95083
0.0	4.2765102			0.0	0.0
0.974444275	1.9571066			0.974444275	0.0
6.160292213	9.91315			6.160292213	3.4112988
0.399824711	0.58340716			0.399824711	0.0
80.73687357	81.02687			80.73687357	85.695114
1.520182439	3.1284554			1.520182439	2.1844404
17.8480573	17.632114			17.8480573	18.336279
18.8690087	18.168188			18.8690087	17.786947
82.63071562	84.00734			82.63071562	78.929115
5.620589612	7.381451			5.620589612	5.7677646
36.02889558	45.66216			36.02889558	45.73408
69.39495874	61.658123			69.39495874	63.30777
11.0075153	9.834098			11.0075153	10.478166
13.18136791	14.505468			13.18136791	12.725507
13.24692026	15.078788			13.24692026	3.1974306
29.29795514	30.759058			29.29795514	30.525412
13.88581248	14.249477			13.88581248	10.6405
32.00160024	34.310596			32.00160024	29.781887
89.07661609	79.69463			89.07661609	89.083885
13.82100293	7.648086			13.82100293	7.2359996
0.0	0.0			0.0	0.0
20.89901676	19.480873			20.89901676	17.198013
68.20094264	70.23859			68.20094264	76.61471
43.5835106	36.642056			43.5835106	44.01206
24.35604753	23.488552			24.35604753	19.059391
24.80297238	24.285078			24.80297238	15.725745
65.3367146	55.631027			65.3367146	30.758867
1.378417368	0.0			1.378417368	0.0
55.76912496	53.63997			55.76912496	60.73588
84.60201966	83.49916			84.60201966	89.61997
12.79513925	9.857418			12.79513925	6.31457
35.50826326	36.888676			35.50826326	36.044277
0.0	0.52835536			0.0	0.0
63.12102891	61.992844			63.12102891	67.08603
4.179760101	1.5350503			4.179760101	1.3881516
6.141106311	0.0			6.141106311	0.0
22.0084522	21.47179			22.0084522	25.087318
57.59970402	52.42051			57.59970402	57.205803
43.09475613	45.514984			43.09475613	46.719067
0.828206999	0.0			0.828206999	0.0
49.89638876	55.128548			49.89638876	53.827168
45.78100103	40.423836			45.78100103	43.35964
8.905135224	5.8059316			8.905135224	2.2245882
20.44948228	20.425741			20.44948228	17.184364
1.12036933	1.5581266			1.12036933	0.0
0.97555089	1.820386			0.97555089	0.0
0.0	1.6163547			0.0	0.0
18.48421566	33.10546			18.48421566	24.131378
9.361658454	17.096416			9.361658454	9.508969
31.62416369	30.698353			31.62416369	29.198101
11.6539798	9.932124			11.6539798	12.164544
62.64059826	58.733578			62.64059826	58.281376
9.576264128	4.759756			9.576264128	9.10885
8.109204436	4.4357295			8.109204436	5.7623096
91.05627032	91.25042			91.05627032	97.80138
2.74612364	0.0			2.74612364	0.0
27.22195897	27.010796			27.22195897	30.466354
17.30024922	13.00057			17.30024922	24.00195
87.90201497	81.62498			87.90201497	89.658035
0.0	0.0			0.0	0.0
2.419663487	5.6183333			2.419663487	2.7133613
0.490842961	0.19496343			0.490842961	0.0
92.57247896	87.06707			92.57247896	91.8689
3.292807267	7.3265996			3.292807267	6.982084
43.35191306	35.855778			43.35191306	39.760094
0.64714493	1.9752054			0.64714493	0.0
36.5499256	38.498135			36.5499256	35.088505
0.0	0.0			0.0	0.0
8.47025224	5.449387			8.47025224	7.839726
76.3025428	77.244705			76.3025428	81.5683
98.73132029	85.24959			98.73132029	104.84424
71.70514407	69.07651			71.70514407	71.516106
5.821778044	3.4955812			5.821778044	3.4651895
35.20060583	33.953728			35.20060583	31.181643
35.70389569	32.58374			35.70389569	30.890404
60.45904469	57.05667			60.45904469	53.49647
78.37132703	79.12575			78.37132703	82.98701
43.86426544	43.55927			43.86426544	40.34634
29.91552733	29.50551			29.91552733	34.6278
0.328567973	0.0			0.328567973	0.0
30.40581968	40.696213			30.40581968	34.292694
0.0	0.0			0.0	0.0
2.615785832	3.281152			2.615785832	5.254349
0.0	2.8736577			0.0	0.0
10.82736056	10.369295			10.82736056	12.226319
56.51667394	52.2242			56.51667394	59.51861
69.97034068	68.82138			69.97034068	71.71969
39.89366621	39.012394			39.89366621	41.521973
22.516172	16.494865			22.516172	23.106047
74.23518284	61.442287			74.23518284	70.07802
41.14460565	42.852875			41.14460565	45.347073
0.299153601	2.2385764			0.299153601	0.4693922
16.7720232	11.150508			16.7720232	8.670114
9.734031055	6.607262			9.734031055	7.1797867
77.66689194	74.385376			77.66689194	68.34437
6.877576478	2.5242333			6.877576478	12.726507
25.93974836	31.39037			25.93974836	23.053968
70.22907456	66.28971			70.22907456	77.33109
78.70773698	74.15263			78.70773698	81.12795
72.58738213	73.67733			72.58738213	75.505615
50.80872036	65.211044			50.80872036	59.952065
39.99682926	39.310867			39.99682926	38.10385
62.9440737	64.990814			62.9440737	66.00637
1.095223411	3.4095867			1.095223411	1.1452506
13.56968075	10.048817			13.56968075	9.223405
0.0	0.0			0.0	0.25416788
9.241578451	7.853371			9.241578451	11.446991
37.72387007	39.920364			37.72387007	39.159004
46.64960106	40.694027			46.64960106	36.797367
0.0	0.0			0.0	0.0
33.66516566	37.92563			33.66516566	39.788403
91.52862329	81.65178			91.52862329	83.91183
49.75811265	48.414154			49.75811265	46.890266
37.83294904	32.383884			37.83294904	36.35252
42.55967392	43.61707			42.55967392	44.603134
7.782359234	8.7571745			7.782359234	4.6789484
2.350274713	1.617777			2.350274713	0.913217
9.055172217	6.9425635			9.055172217	5.9225054
14.85699263	14.173675			14.85699263	15.56784
27.79577337	37.601364			27.79577337	34.777275
60.8676331	61.737144			60.8676331	60.087803
14.75153907	23.99323			14.75153907	15.041118
11.65114169	16.814371			11.65114169	13.303915
41.96438983	39.97058			41.96438983	43.39127
13.87014343	16.641703			13.87014343	14.436168
0.0	0.0			0.0	0.0
0.0	0.0			0.0	0.0
0.0	1.3123584			0.0	0.0
69.21564786	66.04019			69.21564786	59.904903
0.0	0.0			0.0	0.0
0.0	0.35417533			0.0	0.0
26.6793303	37.924248			26.6793303	33.79869
31.57364304	39.763767			31.57364304	39.079662
7.805738503	4.7705817			7.805738503	3.974876
0.836644888	0.82051355			0.836644888	0.0
56.03747384	52.74199			56.03747384	53.81856
1.607816561	0.0			1.607816561	3.8071606
75.20935081	78.31055			75.20935081	80.03617
80.02551627	79.864136			80.02551627	84.41365
21.71222946	19.292543			21.71222946	16.303576
81.15116736	77.87788			81.15116736	80.523155
64.99704829	59.71335			64.99704829	61.701065
15.35251148	16.912441			15.35251148	18.368864
58.95423439	51.28361			58.95423439	60.86073
13.41857273	4.2893867			13.41857273	6.4063826
15.5615648	14.801395			15.5615648	6.6533933
18.46507819	11.125311			18.46507819	10.75843
28.69582004	27.787483			28.69582004	34.097546
4.656693452	2.1806226			4.656693452	1.4296666
66.1081674	66.92476			66.1081674	69.72186
35.68280094	37.090736			35.68280094	34.906654
91.39064225	80.103386			91.39064225	86.59812
45.54864618	34.559856			45.54864618	35.84377
17.06361217	13.541284			17.06361217	10.778769
22.46669781	20.435446			22.46669781	22.109238
81.56943098	69.81325			81.56943098	71.84622
0.0	2.0557883			0.0	0.0
44.1778543	50.494095			44.1778543	46.622223
38.26811211	41.04055			38.26811211	40.36087
45.15638688	39.767437			45.15638688	43.377205
2.828738971	0.021090915			2.828738971	0.0
30.87112941	31.081963			30.87112941	36.44157
78.77070783	78.07701			78.77070783	81.97186
4.618730656	3.7972224			4.618730656	3.569826
19.02499104	21.087729			19.02499104	19.927477
3.546985039	10.067413			3.546985039	16.181356
63.16520406	62.5858			63.16520406	65.70865
63.41514905	64.91936			63.41514905	67.86359
1.542228309	0.29234967			1.542228309	0.0
67.52036403	67.01827			67.52036403	69.07917
42.00742206	37.00817			42.00742206	41.52182
3.420166341	1.1294967			3.420166341	1.7135645
38.4179882	38.133003			38.4179882	44.708866
34.2208852	34.039753			34.2208852	31.062664
2.39840777	3.2411618			2.39840777	1.8346468
30.76250124	33.44423			30.76250124	24.261322
17.78386933	14.605175			17.78386933	14.100129
82.32171897	79.27509			82.32171897	81.36598
29.79340439	33.2865			29.79340439	27.618883
77.92695821	75.80587			77.92695821	79.72111
28.39231834	28.674791			28.39231834	29.594276
53.23936389	59.969326			53.23936389	54.64293
46.36906778	38.53763			46.36906778	45.680046
53.14523882	54.640446			53.14523882	53.191128
35.15329281	32.214577			35.15329281	33.818222
69.38989345	64.00565			69.38989345	70.138794
65.27849508	61.8041			65.27849508	69.06895
2.689766175	8.812595			2.689766175	5.823652
85.4419715	78.96238			85.4419715	85.7629
0.0	2.7874408			0.0	7.64438
13.30215474	19.42435			13.30215474	25.677935
