# Supplementary material for: Reaction performance prediction with an extrapolative and interpretable graph model based on chemical knowledge
Source: Nat Commun. 2023 Jun 15;14:3569. doi: 10.1038/s41467-023-39283-x (PMC10272164; doi:10.1038/s41467-023-39283-x)
Supplement: Supplementary file 4 — Source Data [file 41467_2023_39283_MOESM4_ESM.zip › Source Data/Source Data of SI/Data_for_Supplementary_Fig_14.csv]

	0	1	2	3	4	5	6	7	8	9	10	11	12
0	8.76699229576074	14.509864120989167	11.70955018672431	11.520228797101417	11.8396822708776	15.721222429586556	14.949068994485723	15.257900547092413	8.662936994231746	14.9533394529786	9.729302280453883	8.076284564977485	8.743241533867385
1	7.312353390808657	14.06509571342114	11.333106523846638	7.88742569871823	9.287979226868137	18.122638570596372	14.947531302326848	15.293760610497898	7.76639904765004	14.950866576257997	10.800440386404585	7.177183467650893	8.74521083962029
2	7.759733274058942	12.935892495278358	10.053656962511239	9.711582056525083	9.396857948627753	14.394552807342453	15.597184242954507	15.733225775586206	7.838109065094267	15.597655273074079	9.360294851351885	7.157743796916989	8.214677722625524
3	7.608220540601051	13.870930698799887	9.902373619316187	8.437419322296812	9.188451943375679	16.64902560859472	14.947523053739847	15.193608171479976	8.105654373908086	14.914854109531927	11.342080477672255	7.490297838991016	10.971612503482621
