# Supplementary material for: Reaction performance prediction with an extrapolative and interpretable graph model based on chemical knowledge
Source: Nat Commun. 2023 Jun 15;14:3569. doi: 10.1038/s41467-023-39283-x (PMC10272164; doi:10.1038/s41467-023-39283-x)
Supplement: Supplementary file 4 — Source Data [file 41467_2023_39283_MOESM4_ESM.zip › Source Data/Source Data of SI/Data_for_Supplementary_Fig_15.csv]

	0	1	2	3	4	5	6	7	8	9	10	11	12
0	0.25652751444675526	0.3270297059665341	0.2820638150783727	0.2751708236065237	0.24852291716896077	0.5517530376790617	0.2569220489961383	0.2753838563543689	0.2331541839747595	0.257665430906921	0.32575417607198565	0.2365425043681509	0.2811653543369156
1	0.23009103641056114	0.2297076597987456	0.308392055349035	0.24395844940296468	0.21729610352632797	0.5993896970179505	0.26597113761665636	0.2759375038520555	0.2181988294670217	0.2630061295209453	0.3542373907263386	0.23325003871978228	0.3530672349824905
2	0.24721048925712547	0.2396737151292506	0.2824170013276493	0.2732263851918482	0.21794721425864955	0.3763692653621473	0.26097706864245857	0.27750514646772517	0.22365980589495565	0.26094526326274325	0.29345967490989	0.24810469555527268	0.2911507666250565
3	0.25627692615103054	0.25875809611482203	0.29512101900048077	0.26716119995449533	0.22148918341669419	0.5362189249377687	0.3376998768457346	0.3115295708726055	0.22438446746113616	0.3237769190377458	0.40542028134249913	0.24258353674117247	0.4122648446128073
