# Supplementary material for: Reaction performance prediction with an extrapolative and interpretable graph model based on chemical knowledge
Source: Nat Commun. 2023 Jun 15;14:3569. doi: 10.1038/s41467-023-39283-x (PMC10272164; doi:10.1038/s41467-023-39283-x)
Supplement: Supplementary file 4 — Source Data [file 41467_2023_39283_MOESM4_ESM.zip › Source Data/Source Data of SI/Data_for_Supplementary_Fig_16.csv]

panel_a_x	panel_a_y1	panel_a_y2	panel_a_y_offset1	panel_a_y_offset2	panel_b_x	panel_b_y1	panel_b_y2	panel_b_y_offset1	panel_b_y_offset2
2.5	18.35	0.5	1.2	0.04	2.5	0.659	0.113	0.03	0.03
5.0	16.84	0.62	0.5	0.02	5.0	0.6	0.23	0.03	0.03
10.0	11.31	0.83	0.2	0.01	10.0	0.37	0.72	0.02	0.01
20.0	8.81	0.89	0.2	0.01	20.0	0.28	0.83	0.02	0.01
30.0	8.79	0.9	0.2	0.01	30.0	0.24	0.87	0.02	0.01
40.0	7.89	0.92	0.2	0.01	40.0	0.225	0.885	0.02	0.01
50.0	6.83	0.94	0.2	0.01	50.0	0.205	0.905	0.02	0.01
60.0	5.41	0.96	0.2	0.01	60.0	0.195	0.915	0.01	0.01
70.0	4.81	0.97	0.2	0.005	70.0	0.189	0.92	0.01	0.01
80.0	4.8	0.971	0.2	0.005	80.0	0.179	0.929	0.01	0.005
90.0	4.79	0.972	0.4	0.01	90.0	0.18	0.927	0.01	0.005
