# Supplementary material for: Reaction performance prediction with an extrapolative and interpretable graph model based on chemical knowledge
Source: Nat Commun. 2023 Jun 15;14:3569. doi: 10.1038/s41467-023-39283-x (PMC10272164; doi:10.1038/s41467-023-39283-x)
Supplement: Supplementary file 4 — Source Data [file 41467_2023_39283_MOESM4_ESM.zip › Source Data/Source Data of SI/Data_for_Supplementary_Fig_18.csv]

x	y
0.0-0.1	0
0.1-0.2	0
0.2-0.3	0.14376321
0.3-0.4	0.15221987
0.4-0.5	0.09090909
0.5-0.6	0.24524313
0.6-0.7	0.27061311
0.7-0.8	0.07399577
0.8-0.9	0.02114165
0.9-1.0	0.00211416
