# Supplementary material for: Reaction performance prediction with an extrapolative and interpretable graph model based on chemical knowledge
Source: Nat Commun. 2023 Jun 15;14:3569. doi: 10.1038/s41467-023-39283-x (PMC10272164; doi:10.1038/s41467-023-39283-x)
Supplement: Supplementary file 4 — Source Data [file 41467_2023_39283_MOESM4_ESM.zip › Source Data/Source Data of SI/Data_for_Supplementary_Fig_21.csv]

Observed Value 1	Predicted Value 1	Observed Value 2	Predicted Value 2	Observed Value 3	Predicted Value 3	Observed Value 4	Predicted Value 4
70.41045785	27.874247	70.41045785	54.2707	10.22354965	14.290162	70.41045785	51.194458
11.06445724	14.754498	0.492662711	8.173284	0.553507484	4.606838	11.06445724	24.037703
43.17813797	44.549374	43.17813797	47.910366	69.51698512	51.958927	10.22354965	11.62043
69.51698512	41.435738	1.036456102	0.82526326	35.53815083	28.095064	1.023181291	27.431139
35.53815083	28.789392	4.961974313	5.715875	18.412337	21.296465	8.50474803	9.363764
8.50474803	18.20857	0.0	20.739613	1.036456102	4.164573	18.412337	38.983925
18.412337	47.554405	14.36942688	36.486485	55.41075316	33.751865	14.36942688	46.291286
55.41075316	52.304703	73.08177999	65.4871	0.0	20.012072	42.52691913	41.998875
0.0	87.783226	42.52691913	38.948784	62.39976577	45.684998	64.57811697	72.466194
14.36942688	10.865737	0.638545637	3.0865383	64.57811697	48.924637	9.80291595	21.46497
62.39976577	57.08241	51.10248957	38.304012	0.638545637	5.341072	33.20741805	42.62882
64.57811697	64.95937	27.22195897	33.170784	9.80291595	18.010054	51.10248957	49.05222
59.7949718	56.72971	71.09717455	57.251694	63.46127974	47.461937	7.7649642	35.799038
9.80291595	9.474037	7.7649642	2.7059886	51.10248957	36.447914	22.41656552	33.132122
37.45572206	57.085056	0.0	0.1263601	27.22195897	45.123623	21.33105034	20.972784
63.46127974	39.823616	21.33105034	34.872593	40.09723237	38.855667	54.63240731	50.35073
51.10248957	39.281563	71.55294754	67.58349	71.09717455	53.9248	45.08048043	43.56336
27.22195897	43.996655	2.443106533	7.544125	22.41656552	25.341887	74.04736649	47.04183
71.09717455	85.323524	45.08048043	47.232567	0.0	-1.7495091	66.89026205	57.013218
22.41656552	48.431644	38.91690391	31.154156	21.33105034	24.675507	66.20793624	72.36531
21.33105034	23.033575	75.97219172	67.01052	71.55294754	66.43239	46.67086698	42.434914
97.56849953	88.041214	92.12702212	76.79465	45.08048043	44.370857	7.911192525	3.6641855
22.07470925	32.42253	74.04736649	27.438684	97.56849953	77.421486	47.81434881	37.915073
92.12702212	83.79083	39.70763397	44.10288	38.91690391	32.71427	40.08669181	63.145683
74.04736649	29.66202	66.89026205	59.425007	22.07470925	35.43525	0.0	0.1932455
26.51352578	45.943	41.73289196	43.367065	46.25838016	45.082058	16.97838607	14.970851
66.20793624	79.3989	46.25838016	48.67724	26.51352578	30.143042	49.11143206	46.56757
40.08669181	55.589813	26.51352578	27.42893	66.26745697	48.80454	37.12306374	74.348274
2.344713425	25.379368	66.20793624	71.49948	66.20793624	58.31544	30.72459608	46.949024
38.4179882	29.41858	46.67086698	44.45871	7.911192525	7.9905696	11.30133212	25.629309
37.12306374	49.550537	73.57415684	63.78368	40.08669181	46.347473	9.627089409	21.591589
30.72459608	17.36391	47.81434881	40.674107	24.59821074	23.942091	69.13688603	64.70103
51.8134607	46.086155	45.15638688	40.933727	49.11143206	46.873947	74.62339174	73.178154
74.62339174	72.69257	24.59821074	28.845331	38.4179882	45.38668	70.00785114	56.557667
54.29333472	37.744274	0.0	7.19031	52.37811419	55.38117	0.0	10.905482
57.9744807	64.671394	49.11143206	36.522034	49.46765787	33.08955	69.97034068	71.68849
41.4297554	64.89909	41.67771463	40.618095	30.72459608	28.971077	8.546147234	21.0635
8.546147234	10.521851	75.02467082	69.942024	79.44483195	79.06068	5.992320527	2.2176986
15.69796379	31.52443	30.72459608	43.89425	9.627089409	16.680288	1.222906926	6.8621225
80.80959568	72.80485	11.30133212	2.6359158	74.62339174	66.91419	15.9216391	16.837635
83.65366275	83.164474	79.44483195	66.737274	14.9053934	8.9604	1.831351486	7.993792
32.57727167	25.683844	46.64994849	43.31775	35.87055638	36.96357	16.72117045	19.76636
1.957264533	82.92986	69.13688603	60.549946	54.29333472	44.856094	0.0	1.8827206
11.67138777	20.644701	74.62339174	65.810104	70.00785114	63.581856	1.309393322	5.440134
0.0	5.1989956	14.9053934	23.907202	32.25917309	30.968786	7.802080337	5.0699463
63.62909921	44.886036	35.87055638	42.30018	25.0144043	30.169699	22.61165831	37.179264
1.309393322	15.930346	61.4373102	57.688957	8.546147234	14.455503	0.0	20.871328
49.89638876	46.42316	54.29333472	37.915176	15.69796379	27.035145	19.47378974	27.289993
22.61165831	18.074255	37.4061745	33.23116	9.043513945	13.542866	21.37540077	52.714146
0.0	33.18534	9.293896224	9.943289	68.71737558	55.229992	75.95426954	63.64621
35.92744664	31.39523	34.84480888	42.429504	83.65366275	70.30551	14.72607829	28.13164
7.182520972	87.35561	15.30703648	12.465604	78.80108905	75.46055	39.75657581	66.52016
21.37540077	17.775549	25.0144043	30.168533	32.01377764	16.837343	0.566845941	1.5222658
75.95426954	59.34291	30.77223842	27.550388	7.782359234	20.26574	0.0	0.19303188
14.39054676	56.601818	69.97034068	59.910057	0.0	-4.9304466	13.59760256	6.837249
39.75657581	51.180573	19.31180946	23.46621	0.0	7.0215116	1.03540736	4.6323943
45.52509107	61.262966	80.80959568	45.236526	19.55154349	11.095708	64.27233548	49.076298
26.7561311	27.86343	68.71737558	63.02037	15.9216391	17.604382	29.29817829	22.493145
0.0	15.008068	83.65366275	78.03739	0.0	3.7693925	8.373801377	17.637556
52.72286451	74.12609	78.80108905	65.31302	3.864236463	6.3952127	1.918248424	3.494427
79.68761126	77.19944	7.782359234	13.9144945	11.67138777	15.087769	73.53944548	58.076607
58.39892185	46.936337	1.222906926	4.3661146	59.48668549	59.16162	10.54082024	30.256792
73.53944548	37.843533	16.10027076	9.2684765	0.0	4.466439	0.948128865	2.3800778
10.54082024	24.689493	0.0	0.2640849	63.62909921	49.96895	4.471163192	7.295292
46.38749412	68.35899	19.55154349	30.423016	1.309393322	-3.4579215	4.497312079	32.465572
62.53548833	57.037544	0.0	1.4037164	49.89638876	52.55984	0.230274449	2.8814213
4.497312079	36.923798	1.831351486	7.2527804	7.802080337	10.73173	0.0	0.095748365
2.39840777	33.315765	47.5989822	39.798145	22.61165831	33.774265	11.17697809	9.645549
11.17697809	5.479331	18.20662132	13.909403	35.92744664	37.996952	19.46778248	15.1465
24.97274403	28.805962	3.864236463	5.539463	7.182520972	17.17947	26.50151753	40.338245
0.955483806	52.13542	1.957264533	6.409303	21.37540077	8.224954	24.97274403	38.139595
61.80067802	81.2526	59.48668549	54.6841	0.566845941	7.372653	0.955483806	40.447437
1.660025621	31.16026	0.954745242	5.6207905	26.7561311	26.118376	7.372693174	7.8842745
41.28086675	66.388145	22.61165831	36.250786	42.94679968	29.557152	1.660025621	33.288033
33.50615076	72.69962	35.92744664	43.199818	64.27233548	48.86934	70.86219062	59.351505
62.65745672	71.23326	7.182520972	20.284855	69.07936453	58.474728	12.28165388	2.7967432
60.49224443	64.04652	21.37540077	43.45726	58.95423439	42.18106	72.26820117	58.53011
57.84627264	49.557476	14.39054676	40.837116	29.29817829	31.98863	2.968869757	17.757828
72.26820117	68.080414	0.566845941	1.3350701	4.191040534	11.759876	63.56506276	67.04053
78.37132703	66.639915	26.7561311	20.956192	8.373801377	16.581398	15.721696	12.821156
88.44485055	69.16245	0.0	3.7905521	30.36311877	33.117424	7.108204477	3.1569157
63.56506276	52.506954	1.03540736	3.6103652	58.39892185	46.25291	39.51659226	22.17425
7.65708472	36.1118	0.0	6.617079	10.54082024	10.9805155	32.32915323	44.275295
83.33821324	69.05629	0.0	8.350126	0.719285108	4.823623	65.92742304	49.015312
50.70720641	51.787056	29.29817829	32.77001	62.53548833	56.18735	14.56538038	15.477962
85.14465222	90.2681	52.72286451	36.465656	28.15132537	29.913054	14.26125924	16.42387
65.59087383	71.20124	4.191040534	8.776895	0.948128865	5.953452	6.119058475	4.8574934
52.56128921	55.267822	30.36311877	29.946793	4.471163192	6.8559804	14.46737016	24.718138
11.83956232	42.845444	58.39892185	58.26221	2.39840777	13.306042	0.705225291	1.9860204
30.83522639	65.68577	73.53944548	63.50531	11.17697809	13.013094	66.28326385	76.2681
21.81045338	38.840717	0.0	5.9484463	16.82018282	9.318099	47.34816594	34.237495
32.32915323	44.641106	0.719285108	1.1112845	24.97274403	17.947815	0.0	0.06533194
84.20189779	79.30647	46.38749412	65.034294	13.02243467	30.763361	8.194090633	27.171915
0.929191796	17.41165	62.53548833	53.600216	0.542497492	8.338147	40.31193463	38.761707
93.42111456	80.33689	0.948128865	1.3102933	70.86219062	61.577995	6.110691586	8.012163
85.60572483	90.31188	4.497312079	11.066527	0.747411772	8.730284	40.27887601	59.89138
57.42667045	80.99434	0.230274449	8.1899395	14.09805788	26.373531	14.35852859	17.240824
1.445871909	15.135178	0.0	8.81777	23.70536277	11.184456	6.90640733	11.341026
10.00194934	18.828924	11.17697809	18.434958	33.50615076	17.140993	79.07623711	64.16336
25.36847762	25.768085	19.46778248	18.748196	62.65745672	63.33704	1.252505333	1.9189517
66.28326385	67.80712	40.21154517	44.6535	57.84627264	53.734863	20.53476821	13.73363
8.194090633	11.480984	24.97274403	18.838623	37.13655068	28.550459	0.0	0.28848904
29.55686861	47.44561	0.542497492	0.12195994	5.982836529	14.032673	53.99699311	83.84918
59.47851607	72.21981	61.80067802	59.816628	2.968869757	16.015186	9.228754169	4.0452943
91.51096876	82.32982	70.86219062	53.128166	19.39344332	21.37494	70.22907456	51.141403
6.110691586	52.046593	41.28086675	46.250748	88.44485055	78.87934	63.44404456	74.94159
28.90716664	35.844677	0.747411772	10.439172	7.65708472	20.138636	52.2237426	50.95325
82.13737482	91.53028	55.01223205	48.064087	85.14465222	68.259094	15.08609068	18.406723
40.27887601	53.051914	14.09805788	17.668741	52.56128921	36.656174	69.98737297	39.153687
24.44251918	14.045013	23.70536277	26.546007	15.721696	18.449999	0.0	18.735981
60.45904469	59.346146	2.256359852	7.4907475	7.108204477	7.044224	0.489044772	2.178208
13.55922704	28.65377	43.35191306	24.567356	30.83522639	34.36227	4.215754471	1.5732338
51.68395023	71.019485	62.65745672	60.207516	39.51659226	43.722813	8.323184663	5.97495
43.49187499	29.400455	65.19833527	62.72266	65.92742304	50.07276	78.29631742	48.259903
20.53476821	28.130245	69.84952946	61.169	14.56538038	21.882889	56.83280355	81.315544
76.23035085	73.21446	57.84627264	53.93146	0.929191796	12.726841	30.59884697	35.44073
30.758172	48.366726	13.45243807	8.142565	93.42111456	71.879974	4.416019864	2.558899
6.168096918	11.4991255	72.26820117	56.084164	6.119058475	13.339097	3.037744154	6.5848827
45.98390905	54.83019	25.67305216	33.43867	1.445871909	8.06255	76.16070518	88.526276
28.7617291	20.169392	37.13655068	35.489708	10.00194934	11.769517	61.83593039	55.417545
84.64975432	87.91374	5.982836529	3.5850353	69.58481273	45.083637	2.889330361	6.459218
63.44404456	58.402252	19.39344332	7.292851	37.37794419	31.887726	11.09901507	32.59052
52.2237426	36.695145	63.56506276	30.105352	0.705225291	7.6445985	18.46507819	9.59141
27.19452945	35.74433	13.70204119	10.119671	0.0	1.2358676	23.73944169	37.22617
36.30128303	47.508385	1.520182439	12.714167	25.36847762	36.569836	0.0	25.391876
59.18255708	68.90843	50.70720641	52.66568	0.0	3.3420792	74.13888356	97.327896
78.2529931	82.65531	85.14465222	71.79043	6.262930072	12.985952	4.618730656	20.472553
78.29631742	66.399	65.59087383	61.339355	8.194090633	7.4517097	10.03471889	6.7434826
0.0	10.420718	52.56128921	53.13562	40.31193463	48.645668	3.26158183	2.1252584
80.77035612	77.059616	1.542228309	6.520761	0.0	4.8580465	9.302544665	23.191017
56.83280355	46.607384	15.721696	30.122042	91.51096876	80.658035	5.425616594	3.1394746
4.416019864	14.553027	11.83956232	15.245943	6.110691586	17.271828	0.737631078	37.457104
3.037744154	17.78231	39.51659226	44.18934	82.13737482	64.7047	12.79205877	25.787365
56.99401844	44.242027	21.81045338	44.147842	40.27887601	35.121872	12.11048821	20.3836
76.16070518	68.936386	15.85078385	8.997779	4.582095156	14.604083	11.65626027	1.8868828
31.9937252	43.19666	1.753987647	7.0708194	6.90640733	11.435653	11.12595571	15.779606
76.73725946	84.86873	84.20189779	72.97878	0.0	1.7927775	64.01092118	45.243122
12.67223423	45.183216	14.26125924	4.0957985	24.44251918	27.648327	5.105134806	1.8214792
7.71156711	22.471266	78.71189796	64.175865	79.87241595	48.312946	34.79607292	21.734568
41.58551371	64.85421	0.929191796	15.448854	31.25713511	16.6359	2.97427716	71.14759
95.12897845	79.42779	57.42667045	63.79168	60.45904469	45.88054	36.10795647	39.393852
93.02887198	88.97546	1.445871909	9.696298	43.49187499	37.654247	44.44212826	34.314686
90.31730943	81.65413	10.00194934	16.605112	20.53476821	16.219553	68.74074216	72.669426
12.79205877	12.70274	69.58481273	61.49794	26.35991815	18.992723	70.14574928	54.733425
0.0	9.378984	37.37794419	44.259773	76.23035085	44.57109	2.658633939	3.9518375
55.99062735	77.467224	0.705225291	4.9821157	0.0	-0.674119	39.12148383	16.63859
64.01092118	64.7012	0.0	0.058357544	15.42545497	18.934956	2.106143629	11.468422
18.37316337	24.332127	25.36847762	32.110302	30.758172	36.79604	41.14460565	61.4805
16.58042552	17.247055	66.28326385	70.754	53.99699311	45.22369	75.31115449	63.783985
51.21654271	24.210684	47.34816594	51.216526	34.89767991	35.28732	14.62829911	3.8958292
4.510171982	8.4944315	0.0	0.9333766	25.45694196	23.044703	12.61696696	33.63235
15.03293541	11.931673	46.19860459	40.240402	3.462173057	7.9661684	0.538585368	0.3241901
36.10795647	46.22669	40.31193463	37.96183	66.26538653	50.868473	18.40781284	21.976902
61.13755675	64.20656	6.110691586	23.974453	48.93807733	40.08358	68.57486471	44.977577
68.74074216	54.57521	82.13737482	70.85263	34.77458228	37.99477	0.649110542	2.1492903
10.87603871	27.69669	4.582095156	7.3018575	45.98390905	31.663597	3.876829723	1.0123371
88.51390693	81.26404	14.35852859	12.60259	28.7617291	28.99066	14.85699263	16.893444
9.3964628	12.807102	38.20471013	34.448452	84.64975432	54.842434	36.30636065	52.121014
70.14574928	65.30312	43.87448476	43.142586	63.44404456	60.792	0.0	0.71257526
85.65923047	81.49354	0.0	0.056821242	52.2237426	44.280193	0.0	0.84027964
73.07610721	67.07939	32.14841463	31.200583	27.19452945	33.23639	57.37548977	76.49211
3.496970929	18.590424	68.58213231	39.652996	15.08609068	17.44861	47.94242943	32.606716
41.14460565	32.99461	31.25713511	20.406134	40.07198822	31.357351	9.492103343	4.4228063
56.60877307	67.82364	1.252505333	2.0148532	69.98737297	44.681435	18.13660134	43.150375
86.003404	75.124344	0.0	0.84296054	36.30128303	35.44521	10.03634536	1.686598
68.57486471	32.096214	13.55922704	40.189873	0.0	-11.598241	0.698318685	1.3745985
90.73131654	68.424515	51.68395023	56.1329	0.665064231	6.7273746	42.07740888	46.82291
36.30636065	34.900654	37.08529427	35.047535	4.215754471	15.727663	19.65092582	13.949993
25.62052054	39.20263	43.49187499	37.37433	59.18255708	59.990593	18.48421566	45.794647
84.81458604	64.19499	76.23035085	51.50603	78.2529931	65.57442	14.02250347	22.733356
86.12188158	67.23085	15.42545497	5.1177726	5.935933533	15.263896	25.87549138	38.106613
18.13660134	17.93776	53.99699311	53.47946	8.323184663	10.354253	15.44371593	3.8817003
10.03634536	12.149519	0.817066768	2.6251764	47.90925553	39.832066	53.37807808	68.50154
42.1300284	57.034916	9.228754169	7.656687	78.29631742	61.160774	73.13965753	76.265114
18.48421566	42.995285	42.12607272	42.437492	77.78682066	57.83002	27.05720868	53.841503
27.82910373	53.56258	6.168096918	36.512627	0.0	7.1264143	3.420166341	18.932652
82.51131881	73.6908	34.77458228	29.66865	56.83280355	56.06835	63.69608906	51.831837
55.46040564	59.30807	45.98390905	43.590504	18.75584418	15.437116	18.58444117	31.006199
40.01187418	37.71821	0.553317014	1.7705679	30.28625472	27.496891	23.70056273	43.450756
72.98033012	60.844135	84.64975432	68.566925	4.28271464	-1.4389892	0.0	0.4550687
83.03295526	57.044804	63.44404456	59.646927	22.46669781	30.448027	0.0	0.630519
53.37807808	39.406853	52.2237426	36.584087	30.59884697	23.730179	16.85702349	30.554617
3.35256921	33.988224	27.85496925	28.556215	4.416019864	10.035851	4.80921591	51.37525
41.72955132	49.551548	69.98737297	60.925888	2.069142775	4.911368	66.01585424	54.925632
73.13965753	67.14651	36.30128303	29.594252	3.037744154	10.307	45.57576479	31.488926
11.85200713	19.583218	0.0	1.3089004	56.99401844	45.633907	9.025273637	12.303049
27.05720868	48.452	78.2529931	79.176956	41.29698409	33.739346	23.18775097	33.58656
6.968929302	17.163214	78.29631742	65.13066	28.37187434	21.965559	15.0343232	16.069439
18.58444117	20.409716	80.77035612	68.746895	31.9937252	35.352634	4.84059533	2.7029476
23.70056273	24.024939	56.83280355	48.894287	50.86354716	48.02591	89.89767813	56.24969
66.07394644	79.26321	18.75584418	15.563053	0.745430861	4.8310113	74.23518284	51.40913
21.70039266	54.636486	22.46669781	31.417524	76.73725946	63.41103	19.90273024	31.911549
86.07412603	81.24081	30.59884697	20.634954	12.67223423	10.960113	55.70352222	80.7471
2.546576237	4.840813	2.069142775	0.16211793	44.40779423	38.54971	6.618305452	2.8130054
79.51166554	82.175026	3.037744154	9.858009	2.889330361	3.9104645	24.23482722	26.701307
67.35182955	81.60246	76.16070518	74.238846	11.09901507	22.377163	3.622466468	12.624174
30.11566658	72.978745	61.83593039	59.023685	7.71156711	13.741331	13.16893511	7.063333
80.00019125	70.904526	0.745430861	3.082228	18.46507819	18.672586	9.46569581	22.79455
67.75052852	65.17731	76.73725946	79.7825	34.91039433	25.808779	12.36887401	10.050092
86.53541708	86.87012	44.40779423	45.651737	28.74353219	39.42806	0.0	7.327424
4.80921591	59.33324	7.71156711	11.134935	0.0	-6.9695826	16.04854773	6.5836744
77.39811795	57.5309	18.46507819	10.040492	3.373624056	6.676832	16.03639807	19.204487
61.37532466	61.328983	23.73944169	25.85669	93.02887198	75.207214	25.56755062	24.362902
49.96376516	55.861717	28.74353219	49.62455	0.72962294	4.894011	65.46891846	50.701225
29.94942755	65.57851	0.299153601	9.07501	10.03471889	11.569225	35.07866175	23.530201
87.94083651	82.49239	74.13888356	58.53193	9.302544665	24.888266	15.87410565	26.825186
83.08846167	87.765175	3.373624056	4.4627514	19.41980511	20.888992	28.25277351	30.822445
23.18775097	23.2714	16.00671459	18.437729	5.425616594	11.038259	8.038113026	19.22821
0.0	30.546251	0.72962294	1.0139395	12.79205877	20.956219	9.993569506	12.644595
4.84059533	12.458344	40.44190447	39.377575	3.311093961	14.704597	11.23128528	8.287469
0.027450906	10.142036	19.41980511	8.636034	0.0	5.310945	47.89881593	60.25363
89.89767813	52.2156	0.737631078	4.359511	5.821778044	8.866896	28.39231834	37.40618
58.26903703	65.1198	3.311093961	8.530951	16.58042552	23.117983	31.22952549	26.462507
66.35401825	76.377045	12.11048821	18.141687	51.21654271	42.877388	13.63572226	14.732559
55.70352222	73.599396	0.0	0.57098746	4.972241085	33.8364	1.112505085	2.0210288
84.70172213	80.84408	11.65626027	16.19545	4.510171982	14.226555	0.0	0.7037623
2.917168593	22.471657	36.4250561	38.299934	57.74229286	59.578014	35.13952712	39.807976
75.55480498	48.53447	64.01092118	43.813713	2.97427716	4.0672464	0.613157833	3.1061757
9.46569581	24.80718	5.821778044	4.3176055	18.14790513	18.119884	4.278834497	16.594284
40.83653695	15.414826	16.58042552	16.496038	42.55967392	34.967445	44.94211074	35.105267
63.35366236	43.393623	5.105134806	5.8236284	14.32160153	1.7406138	11.24955158	16.749277
62.35242374	68.800446	0.927604534	5.588422	47.02427089	39.240337	0.810171959	5.551455
26.20309393	26.155651	34.79607292	37.70942	15.03293541	15.300894	2.038853369	2.7242293
0.0	41.519276	51.21654271	38.561184	44.03844861	33.927677	75.99606764	62.301086
78.02488381	83.0004	73.16269955	41.129387	44.44212826	41.74252	0.747631534	36.673763
16.03639807	30.858898	4.510171982	15.444629	61.5016932	45.49668	83.08232968	74.209435
18.83260332	20.380259	32.38635793	33.36885	61.13755675	60.707325	0.750246803	1.8363776
11.61765415	22.208872	57.74229286	53.70245	68.74074216	34.482635	0.0	23.355015
0.0	33.28629	39.51845686	48.20051	10.87603871	18.935823	14.23417841	20.981688
15.10135263	11.893404	57.87416713	56.744366	88.51390693	89.852974	32.01759643	60.225754
43.53836522	79.83312	4.677881799	20.811787	47.71503964	28.764406	8.876631997	2.6965322
22.69659515	28.901035	36.10795647	8.553486	15.92909866	7.2388835	6.010382761	25.48595
49.09682213	41.61468	44.44212826	44.719627	39.12148383	34.892567	12.98584411	18.064827
14.50083816	38.387512	61.5016932	51.930874	73.07610721	65.94387	5.034974824	1.1510509
20.49711258	24.099453	61.13755675	56.981575	3.496970929	11.8936205	68.29340203	58.567364
86.68959994	73.55784	68.74074216	65.20817	75.31115449	74.18534	1.305562617	3.2693348
44.53583158	21.208752	8.178111662	7.640718	14.62829911	9.923515	13.83920399	9.347331
47.89881593	55.70682	9.3964628	9.743697	40.65115531	37.78136	67.69619533	54.450546
31.22952549	24.903566	70.14574928	61.729668	73.2728017	41.922863	8.641168314	5.2416005
13.63572226	20.96377	47.71503964	39.45745	0.0	17.072586	43.42467948	72.917496
35.13952712	25.520472	13.98397961	31.030115	68.26027768	55.096016	3.595206135	7.1173267
82.1847816	67.906555	15.92909866	24.794197	29.17558441	22.428843	1.879419954	4.5482316
4.58213428	23.130447	39.12148383	39.36577	86.003404	68.669395	42.82874785	43.21193
0.810171959	51.064693	0.665471445	2.4396098	18.40781284	15.666177	31.41749034	35.45476
65.78374618	70.82208	14.62829911	30.751701	0.649110542	3.5614688	49.87050942	60.23091
75.99606764	57.645226	5.195732957	7.112199	3.876829723	0.7975781	48.96975625	49.377094
0.747631534	58.03511	14.2414228	19.120123	14.85699263	12.808012	69.08248124	51.997345
83.08232968	70.6612	56.60877307	57.368153	57.33300234	53.576805	20.6070389	51.900066
42.69485888	38.827385	29.17558441	16.684574	36.30636065	37.34731	38.02062933	28.362247
32.75793304	20.702137	0.538585368	7.386454	0.0	4.154496	9.474964289	9.90606
55.13286563	62.114185	0.649110542	4.2790112	25.83582864	34.81718	8.912186757	7.980654
9.967076399	53.053856	14.85699263	17.619568	0.0	-4.95318	21.93776353	48.072548
0.750246803	5.951963	57.33300234	45.737503	57.37548977	46.394653	20.15990301	39.55549
0.0	24.930658	25.83582864	47.78134	47.94242943	37.002968	75.28558302	70.64355
59.21092574	70.040016	57.37548977	56.413017	25.62052054	27.36351	79.65524299	64.86387
93.74857618	82.83845	25.62052054	27.580183	25.0736586	31.817945	54.69797468	35.73734
32.01759643	46.923264	18.13660134	37.522038	0.456472494	2.3338127	13.33701887	1.1262755
14.60964787	13.290304	0.0	0.23802672	84.81458604	57.29037	26.69194458	36.750237
80.73687357	85.903534	25.1224442	41.33504	10.03634536	13.45473	6.853480142	12.802208
91.69839995	81.544945	42.07740888	42.3881	0.844427684	3.3445535	26.3918508	50.824165
94.69105416	95.869606	19.65092582	30.358732	25.1224442	33.83838	12.48722349	20.933537
6.010382761	44.100414	59.93143231	50.481064	18.48421566	15.726504	0.471327258	0.50568116
58.6831586	45.104324	82.51131881	78.00049	14.02250347	17.128168	64.52902546	21.60418
12.98584411	24.773668	25.87549138	25.434355	59.93143231	47.802883	9.08121194	2.6642182
63.56431346	70.00458	15.44371593	17.801838	82.51131881	68.51585	20.05913492	21.654037
84.53852223	76.76755	72.98033012	68.9659	25.87549138	11.400161	0.0	22.963028
49.87050942	73.64401	53.37807808	52.80887	53.37807808	53.293243	52.43589363	70.61907
48.96975625	73.1935	3.35256921	9.560406	3.35256921	8.680143	3.167837071	2.707319
69.08248124	41.135696	73.13965753	79.4404	41.72955132	27.43193	49.50904012	49.710148
33.09635306	30.01388	62.64758393	42.14819	11.85200713	14.024525	8.38964842	3.6982946
20.6070389	45.12721	3.420166341	8.924319	62.64758393	36.681553	57.7580975	81.097916
84.91024962	84.403	68.84449525	57.02892	13.18136791	13.4299135	11.84842444	19.00727
9.474964289	11.9656105	63.69608906	55.7472	14.96739578	15.483447	68.55764886	73.06402
29.74076309	30.403492	18.58444117	28.014162	6.968929302	12.840717	50.81226991	47.917683
21.93776353	51.349003	66.07394644	55.878902	3.420166341	14.974649	72.63064909	74.41746
20.15990301	26.293957	21.70039266	9.788041	68.84449525	48.14847	31.2993075	26.293983
75.28558302	78.37696	0.381599662	0.5860858	63.69608906	48.917618	53.23936389	39.867863
79.65524299	60.072933	86.07412603	72.89685	18.58444117	13.2340765	22.16644806	17.262396
34.48220577	26.829975	1.742923089	1.4832423	66.07394644	47.777782	36.56526068	33.654392
54.69797468	26.874474	57.85208433	52.201683	0.0	-1.4471797	23.67114189	46.48006
21.94834142	39.28	79.51166554	79.4855	0.381599662	-0.5112603	27.32089436	37.40014
89.97416157	77.92952	22.22290277	16.34131	2.546576237	17.149889	0.0	20.61134
65.50261834	76.252174	37.62624076	39.872818	1.742923089	-1.5837156	70.74157393	60.73959
26.69194458	24.433378	80.00019125	47.348667	79.51166554	64.395744	65.31185167	66.02708
85.14015258	78.49069	67.75052852	43.211624	22.22290277	12.446424	24.6686189	23.869759
83.76441682	62.815075	86.53541708	77.236595	30.11566658	24.201176	1.599458738	39.929295
4.333466821	13.862772	84.89551287	73.77982	84.89551287	70.32165	17.200701	22.64213
26.8260429	48.76547	77.39811795	51.008137	77.39811795	48.503525	67.19184926	53.865505
73.49750543	68.58274	49.96376516	37.996002	49.96376516	31.363873	31.74709006	20.623983
12.48722349	10.585334	43.87183311	40.28135	0.0	-0.45065764	1.57607478	64.035866
54.8424453	49.93274	87.94083651	73.5057	43.87183311	45.244377	0.924541619	3.1788116
65.86005497	60.078728	11.6535106	12.59333	11.6535106	22.691015	91.37329051	63.600742
83.73721982	79.615074	34.0336157	41.727768	34.0336157	20.584639	1.582170389	8.37866
64.52902546	20.218073	83.08846167	65.956024	83.08846167	66.412	39.13544884	22.356356
61.25906652	64.442345	13.25145725	14.642063	45.57576479	49.22724	1.208332351	0.6690411
63.71103229	73.640564	9.025273637	20.758417	13.25145725	6.1211023	29.76126623	32.838055
51.64764803	43.381897	0.0	1.6553402	47.42870408	34.791317	21.44960942	8.428309
0.0	32.53532	23.18775097	30.865437	0.0	-0.48855296	71.32414041	79.1449
59.4767437	48.84695	74.23518284	57.56555	21.36830036	11.335652	7.147436012	20.186682
52.43589363	69.05298	0.0	4.820157	23.18775097	37.845116	63.8547365	89.43848
46.74806516	67.88925	58.26903703	53.6815	15.0343232	19.484919	27.98543221	36.63414
59.28097568	81.47666	54.46826622	46.636745	0.0	5.4187727	22.16483544	20.559702
92.13068227	86.145996	66.35401825	59.663094	4.84059533	10.713529	47.27988184	37.134964
78.63353277	81.951385	55.70352222	61.76511	0.027450906	7.5757766	0.0	0.14838552
92.39124083	81.191	84.70172213	75.08766	0.97555089	5.968157	0.0	38.27861
57.7580975	73.57797	6.618305452	4.4897404	9.241578451	23.062431	0.910655456	2.412032
11.84842444	10.648315	24.23482722	28.666153	0.0	20.912142	71.5462211	51.910942
68.55764886	66.62785	0.0	0.18558468	54.46826622	56.97585	50.52138402	53.663467
82.40046293	89.32769	3.554195282	2.1822114	52.01896484	46.877487	28.28230111	43.843334
72.63064909	81.36604	75.55480498	67.35838	66.35401825	68.23443	19.78619625	34.553047
98.73132029	86.494484	11.92095297	11.617647	55.70352222	63.02077	7.259312325	6.9282017
23.67114189	20.947271	11.85943612	18.31931	6.618305452	13.772071	6.999679881	3.2690504
65.07775968	84.64012	62.35242374	60.390194	3.622466468	13.826487	1.779970363	18.786915
71.60789091	75.57079	4.7108856	4.2003818	3.920306162	6.9986005	20.39347896	25.316051
3.964447459	8.572008	78.02488381	74.38051	17.88950545	21.703627	62.78571552	58.935165
11.68964545	4.824892	23.34747951	15.371382	13.16893511	15.528426	5.529906697	5.4578843
27.32089436	51.560654	18.83260332	19.204674	0.0	-0.36965308	42.81292825	34.307076
84.44355873	64.87139	11.61765415	28.97015	2.917168593	9.509138	4.444109893	5.4252543
70.74157393	55.16904	25.56755062	35.464764	9.46569581	17.037607	78.36249844	80.21421
24.6686189	24.717388	40.59375347	42.584946	11.85943612	16.801783	9.910073167	27.861183
81.15618498	81.64075	4.225486824	1.5299385	40.83653695	29.379007	12.05269157	3.1373353
72.77189285	80.90324	35.07866175	34.940342	44.39407022	33.50816	13.24692026	19.962402
17.200701	7.4204855	15.87410565	26.248295	63.35366236	48.69512	27.00233561	22.204006
8.955957809	61.80454	43.53836522	66.478264	62.35242374	68.48162	68.47251074	26.180872
1.57607478	61.61727	22.69659515	29.448467	12.36887401	16.426636	50.90618574	28.470356
91.37329051	61.40268	28.25277351	34.01454	21.48672588	6.4985547	25.79234273	23.720764
32.19059222	39.90266	61.65083258	55.416054	0.0	0.8060436	28.35051675	24.438046
15.2876268	29.060665	8.038113026	5.1435018	9.250516466	18.036701	60.55316321	53.021866
82.3438198	89.36336	0.49264217	3.0842104	16.04854773	22.171675	8.008432112	24.341608
97.29293259	94.86595	14.50083816	10.567711	16.03639807	16.163502	6.286120839	1.4675648
19.48013153	41.970596	44.33872807	40.454777	18.83260332	18.717379	64.23525691	60.64323
67.31022474	76.83445	9.993569506	16.477465	0.546791384	6.4769406	64.56169067	61.916893
46.5446166	10.287797	44.01604328	29.959785	35.07866175	33.515408	13.1837798	22.049109
21.44960942	20.087221	11.23128528	37.803837	15.87410565	16.8591	0.0	17.748722
71.32414041	75.17214	48.86581696	45.790024	15.10135263	19.38909	40.1812432	27.736727
63.99072189	67.69572	44.53583158	44.58749	22.69659515	20.975521	52.20286143	50.93193
7.147436012	8.978455	47.89881593	45.643806	49.09682213	46.651676	12.7214048	36.43148
63.8547365	41.9149	31.22952549	31.683632	86.68959994	60.607952	22.62644976	58.17681
27.98543221	43.73121	0.0	1.4865156	44.53583158	38.9435	16.4358293	8.670524
20.28381752	22.20814	13.63572226	16.61544	28.39231834	29.808521	42.70251629	27.56885
0.0	17.286446	0.0	7.614373	77.57371189	59.808662	8.862814974	21.415129
26.61192771	15.435614	35.13952712	29.297102	31.22952549	25.923431	2.086409943	0.9258338
0.0	53.837967	0.613157833	9.181076	42.17741181	45.281414	70.25926715	69.27145
34.38173794	8.040607	44.94211074	43.10016	13.63572226	18.033447	38.94339394	31.40041
2.019729051	51.188583	0.0	3.213327	1.112505085	5.661916	12.33593597	1.8189335
59.26239712	55.20808	4.58213428	9.088162	35.13952712	31.259748	24.72320112	31.567455
19.78619625	22.889727	0.810171959	6.651535	4.278834497	4.7831607	19.96336659	36.63933
89.32312927	84.8361	0.884950948	0.77100945	0.0	9.354863	16.4099085	45.75319
46.57912629	40.30461	65.78374618	63.54296	82.1847816	59.92406	2.413308832	4.257518
1.779970363	21.507973	2.038853369	6.8796835	4.58213428	10.904996	0.689951869	1.437031
33.31806917	38.330112	75.99606764	45.006866	0.884950948	2.3292987	1.468935867	1.1510682
6.458217991	75.97937	83.08232968	68.70469	21.54675104	12.924967	4.88514688	1.8103142
23.14100825	16.054827	0.0	2.5345256	42.69485888	38.29686	13.5242012	22.798101
20.39347896	39.741005	0.750246803	8.19051	32.75793304	34.63021	0.0	7.343641
40.41327646	33.140736	4.04132523	2.186183	57.01120739	46.3678	0.0	5.102436
4.444109893	13.672669	8.876631997	16.525585	14.23417841	18.962605	10.8296376	26.459143
78.36249844	73.15509	41.728023	38.012074	14.60964787	26.6228	65.48767084	66.64406
68.67316565	79.11139	80.73687357	77.376656	8.876631997	5.3378487	6.840870887	9.06927
2.481415648	37.901134	35.33585167	21.657871	34.30918762	34.939636	77.62777181	80.70839
74.51133845	70.98924	42.28229272	22.11935	42.28229272	43.173016	51.07128287	35.58735
48.23965662	32.97295	94.69105416	85.30313	94.69105416	78.03598	70.35430221	54.151257
12.05269157	13.107343	58.6831586	34.020836	12.98584411	21.709663	12.13886151	9.243254
53.91867484	65.5965	67.69619533	63.58687	5.034974824	4.996596	13.88482007	6.9390655
45.53588257	70.72995	43.42467948	44.920612	13.83920399	17.108318	0.862512473	0.97988
68.47251074	15.642935	0.0	0.10997248	56.80622374	56.598164	0.0	6.678173
28.30443344	60.571434	1.879419954	1.5777978	63.56431346	63.90242	66.43295508	53.54667
22.49487977	18.881311	42.82874785	41.869736	67.69619533	41.80993	4.765281768	0.58451796
14.03184959	48.69331	31.41749034	56.978	8.641168314	17.099794	21.68221926	53.389336
51.15306518	76.067696	84.53852223	53.508408	0.0	3.8298216	3.898269895	4.568323
6.703331473	19.89891	2.103607287	9.604269	1.879419954	-2.7424786	33.33065232	45.284264
8.008432112	33.199184	49.87050942	48.785675	31.41749034	32.729412	5.761815995	2.5823443
95.38648822	81.0346	48.96975625	48.783142	84.53852223	62.206425	6.360003901	6.606701
99.99999	88.49237	33.09635306	48.03752	0.0	3.8417373	2.145304957	34.54848
13.1837798	21.83855	0.0	6.3831477	20.6070389	34.74712	5.980979595	3.2250102
0.0	16.292145	71.82751675	65.373566	9.474964289	13.767862	37.38354754	21.962933
78.78970759	70.28518	75.28558302	55.991425	8.912186757	10.399393	1.034854608	1.6777346
52.20286143	48.99905	46.63249784	43.82207	21.93776353	24.713491	71.26504827	94.906815
12.7214048	36.001762	79.65524299	67.11378	75.28558302	40.804363	9.746425367	19.117252
22.62644976	67.043396	54.69797468	46.057156	46.63249784	34.421284	10.78771766	20.838093
32.00160024	27.152243	33.9312366	22.844635	33.9312366	27.671638	6.975926865	2.6180263
8.862814974	14.31268	21.94834142	12.064786	13.33701887	7.3482428	70.58038327	60.01814
70.25926715	71.099686	13.33701887	13.252242	13.56968075	6.7067723	0.1532428	0.485999
42.79858664	44.784172	13.56968075	7.8076243	1.358946967	8.884913	68.99091328	58.280025
2.249906301	27.758398	48.41843845	43.442543	65.50261834	62.913895	0.0	3.6863472
24.72320112	20.87077	1.358946967	3.4864278	26.69194458	29.454617	13.30215474	22.638803
19.96336659	48.41593	65.50261834	62.497375	85.14015258	82.42449	33.55651029	32.373325
16.4099085	6.1129074	0.0	4.0746365	0.878081853	-1.033931	78.76794462	70.59151
2.413308832	13.312122	0.878081853	1.1562693	6.853480142	6.322394	2.689766175	4.28444
83.87445444	68.15919	83.76441682	75.39579	83.76441682	68.8422	17.39978172	27.943102
54.77135423	69.93626	26.8260429	28.001577	4.333466821	10.181305	0.400015161	2.6995604
63.06191521	64.85236	54.8424453	46.709564	12.48722349	19.087885	49.28704587	68.15488
55.00354925	34.36538	0.471327258	4.859855	54.8424453	35.02457	9.062775444	9.786313
60.25206697	60.840534	65.86005497	53.95233	83.73721982	73.937706	17.08713871	27.908543
6.275458681	13.428529	61.25906652	58.10548	67.19924832	60.902676	24.60563466	30.545694
83.17489955	71.937744	0.0	3.4195554	64.52902546	38.803146	9.576264128	24.649025
58.35068095	80.0018	63.71103229	65.48649	61.25906652	66.39642	41.22664286	23.016567
10.8296376	20.757551	39.32908802	37.944145	63.71103229	56.172592	68.43167679	64.769554
69.8410056	69.250015	20.05913492	9.669594	39.32908802	37.777103	63.12102891	62.043667
65.48767084	54.028423	51.64764803	46.25904	38.95047983	29.121542	66.6354412	49.133747
86.78620377	81.00844	59.4767437	40.60799	20.05913492	13.452207	5.298717423	20.322582
15.22347574	60.83182	52.43589363	67.44609	51.64764803	43.88972	50.58289676	39.235764
77.62777181	72.36907	46.74806516	48.62125	59.4767437	43.249138	70.29330199	71.630936
70.35430221	65.41354	49.50904012	45.78993	46.74806516	24.858307	3.932288397	9.794771
12.13886151	9.529449	26.64038865	22.472002	30.01215681	23.496132	0.121773863	0.38699186
13.88482007	20.052763	57.7580975	62.0247	26.64038865	11.344078	46.04956103	44.105442
87.95919128	76.17197	68.55764886	60.761517	78.63353277	51.08623	15.00790512	18.979866
16.01570816	39.906494	82.40046293	77.13491	8.38964842	7.9827504	26.75645727	41.07653
82.21280375	85.281395	72.63064909	72.95232	57.7580975	61.964424	52.34346738	43.139828
20.99661905	59.335285	31.2993075	38.04767	25.94022732	13.262906	3.963450153	5.0072227
59.55424843	60.46643	22.16644806	5.9023037	11.84842444	14.066128	64.60847653	75.45612
13.31813914	23.358912	65.05218409	51.129116	68.55764886	50.434376	48.47717448	49.87948
87.75322874	69.51986	23.67114189	44.22427	82.40046293	60.846355	11.72782605	4.5884075
56.79309437	75.09709	32.70750682	56.244816	50.81226991	38.285854	17.22825534	23.812792
21.68221926	10.972846	65.07775968	60.902714	45.52184766	32.275032	30.7124479	21.968706
12.90161423	63.07107	71.60789091	65.09401	72.63064909	56.515804	15.74680272	14.795631
33.33065232	35.462353	3.964447459	31.930641	98.73132029	60.69785	47.71300168	92.514275
6.360003901	15.133458	36.58867026	44.479908	53.23936389	43.874447	76.79526891	70.89605
83.95560608	80.87719	27.32089436	13.441645	22.16644806	19.01982	52.86647451	92.84374
18.36789148	39.476635	0.0	30.76647	36.56526068	30.608944	0.0	1.9889258
2.145304957	34.186462	70.74157393	27.734713	52.55061961	51.3426	37.40734019	43.415092
60.94658978	72.7578	65.31185167	51.902954	23.67114189	26.82583	6.968372781	2.9074821
52.59936901	55.041504	72.77189285	67.99647	65.07775968	53.79095	0.572188732	1.3506527
78.17281005	50.49153	0.0	2.116219	11.68964545	15.615243	16.64966496	58.906166
44.04139335	34.133305	12.88972347	17.14738	0.74784749	-6.3411407	70.56509529	42.255436
3.338911929	11.534934	4.988380083	15.787135	36.58867026	30.920029	1.297818598	2.837168
60.85990802	68.24859	17.200701	18.253283	0.602410789	5.1048937	64.50667156	51.52328
70.58038327	56.228382	28.74221631	31.809017	27.32089436	26.185946	64.66756982	28.057777
60.28357539	61.097206	31.74709006	41.60556	65.31185167	66.30305	32.87780619	26.180088
81.27546311	81.73602	49.69104828	44.857918	44.07099157	41.65136	16.79477369	20.135952
68.99091328	41.967964	74.59845802	65.47959	81.15618498	72.44707	3.606676847	2.2385151
50.91041247	39.772217	0.924541619	5.2509556	1.599458738	-1.642289	58.17261114	63.95533
33.74087377	15.794264	15.2876268	13.036792	0.0	4.454917	18.04784884	10.012019
68.84655406	49.146652	1.582170389	3.3849933	12.88972347	15.645925	4.950264204	1.701547
78.76794462	45.169823	39.13544884	39.880215	17.200701	13.675887	0.0	1.4077461
2.689766175	15.136621	82.3438198	81.25333	67.19184926	67.88531	38.88072897	56.966965
17.39978172	21.358334	1.208332351	1.5948972	3.304153664	17.279316	13.53376242	17.852098
55.78951841	62.67058	97.29293259	83.937645	49.69104828	41.731586	8.990373152	20.01956
17.08713871	21.482027	19.48013153	28.132233	15.88279637	24.023733	17.80357266	61.672256
27.33482675	39.502895	67.31022474	61.31627	1.57607478	30.562496	70.96873006	50.85002
3.647451971	22.06701	29.76126623	36.334583	0.924541619	7.7931147	10.05139356	1.105189
66.6354412	46.290825	36.61548208	35.058582	16.88486051	18.994629	62.72600186	67.47331
53.5695113	65.57359	5.620589612	9.414501	82.3438198	64.89145	9.616112883	5.215595
70.29330199	77.392006	46.5446166	24.650118	1.208332351	9.626533	2.887815395	1.0593859
83.80386815	75.9653	21.44960942	7.2370586	97.29293259	76.26701	53.60304102	37.067734
0.0	17.078812	71.32414041	67.71626	19.48013153	27.553349	66.37274183	72.02515
86.42573792	83.8539	0.0	0.07674712	67.31022474	59.470863	21.50066765	22.950218
3.963450153	20.90731	63.8547365	68.12319	5.620589612	4.324226	27.35092133	25.152483
48.47717448	59.316963	3.542495517	7.3145022	46.5446166	21.26878	13.20129952	7.7139454
44.76424476	33.219227	22.16483544	56.156517	21.44960942	17.238787	11.81277895	14.496721
48.48749388	30.267445	0.0	18.171194	71.32414041	44.907833	47.63735715	62.402767
11.72782605	21.7952	47.27988184	45.778023	0.0	2.256516	14.36737015	42.937485
17.22825534	15.534253	0.0	8.3598995	7.147436012	15.788545	17.56349703	26.20197
89.5987779	76.18851	0.910655456	2.5504892	22.16483544	27.472965	73.95050649	74.32586
89.07661609	61.236034	73.06292012	64.8945	0.0	9.616147	66.1081674	67.786446
4.069080612	29.591763	50.52138402	33.490997	47.27988184	48.72547	4.952408524	6.0716147
76.79526891	70.03011	53.28001638	52.519638	36.02889558	41.87091	23.00642082	18.55274
35.81675951	37.686985	8.384736601	16.45279	26.61192771	35.77428	28.32846401	22.055935
52.86647451	61.826164	34.38173794	16.402634	0.0	36.12673	62.08187356	61.86122
0.0	4.9774146	4.275083316	9.086447	73.06292012	64.5809	17.65611496	17.925947
6.968372781	12.475315	59.26239712	51.964306	53.28001638	47.934753	0.0	12.319944
18.1188647	27.43906	35.07362546	33.27016	8.384736601	10.107203	14.7478961	19.862137
67.67136056	73.60179	28.28230111	13.915833	34.38173794	20.225903	76.33726193	78.15708
59.16216512	64.60049	37.03037628	38.383625	35.07362546	19.658497	12.51112995	11.256935
87.237545	82.782005	19.78619625	31.411978	3.141934656	5.245444	0.868429678	2.4472463
70.56509529	42.54883	89.32312927	78.79621	37.03037628	36.697872	73.60085469	68.998825
82.20776042	83.38159	23.916357	31.914558	19.78619625	36.445297	3.23775549	2.8249693
36.05690183	25.852621	0.605197064	5.035781	46.57912629	33.770164	63.65319734	76.41676
47.63381676	45.100044	0.0	3.1130567	55.76912496	40.792362	12.15190247	10.835881
99.03446213	91.6839	6.999679881	3.444106	43.74297776	35.50732	19.33424545	24.804821
86.49714531	89.62433	1.779970363	6.41708	6.999679881	4.043169	12.24156469	24.015589
6.351542297	29.559977	1.413781414	3.9657938	1.413781414	6.308301	54.76985941	85.69023
64.66756982	19.987284	33.31806917	32.30331	33.31806917	27.933285	12.44362591	26.282873
87.76406197	62.563633	56.47944581	53.50003	23.14100825	26.665892	0.295056228	0.33549565
58.17261114	53.802536	6.458217991	5.63	41.96736477	29.824875	19.49452071	30.833399
78.70773698	69.75163	41.96736477	36.295784	8.970204017	21.457695	8.776630533	7.859711
39.62688642	67.02364	0.0	2.0195706	20.39347896	23.919254	4.546819288	18.931011
46.16924796	60.10154	2.749074467	8.839765	40.41327646	47.010536	26.98890626	42.715958
65.15148191	69.627815	40.41327646	35.759865	5.529906697	20.997997	38.7528241	19.861824
18.04784884	20.247917	62.78571552	55.977814	42.81292825	40.548603	0.0	0.7537961
99.99999	83.31393	5.529906697	33.29555	13.27473408	19.64945	1.707595349	48.36636
18.46342998	32.260788	13.27473408	22.12379	78.36249844	56.09552	21.66443641	10.462433
64.88423444	52.304493	78.36249844	60.14007	41.48980841	37.214718	63.41514905	65.49992
0.0	4.615905	14.49254361	12.993089	1.442502721	5.0842967	29.68665622	31.682045
38.88072897	50.297768	11.75749506	10.523958	68.67316565	69.93227	52.85443039	62.959743
13.53376242	31.89002	1.442502721	3.7351177	2.481415648	10.400247	1.859601121	6.9739895
8.990373152	33.28722	9.910073167	4.8578525	48.23965662	39.108803	16.81589184	26.348892
78.00495066	76.187805	68.67316565	65.63913	4.820162197	14.282355	0.296524645	13.4498005
17.80357266	57.78812	2.481415648	11.297586	13.24692026	20.64883	60.98476598	55.15446
44.56568658	61.09764	74.51133845	45.161476	45.53588257	51.700134	4.246823607	11.447598
70.18702806	69.16088	48.23965662	42.454475	50.90618574	46.128838	55.96628365	72.918625
62.72600186	71.19341	4.820162197	6.6147604	22.49487977	25.325472	94.29690562	52.700657
18.54827099	17.763107	45.53588257	50.179928	6.77799041	2.8461432	16.39030586	10.884028
53.60304102	50.590347	27.00233561	30.222473	14.03184959	29.689548	16.84841979	22.884752
26.58751317	24.470026	40.24019595	42.59325	25.79234273	18.474413	12.29594301	21.45546
66.37274183	67.76274	6.77799041	13.542363	51.15306518	32.433586	42.71521565	17.865082
24.95867786	25.570627	14.03184959	48.992027	8.008432112	1.2341843	47.95299992	50.531685
93.09950718	88.87041	25.79234273	8.086155	0.43718104	1.5903375	0.0	22.335178
42.00065126	58.1748	23.50114845	31.856176	95.38648822	74.83082	2.579332416	0.60389984
0.0	35.50105	28.35051675	40.842304	99.99999	81.08017	23.57347354	20.563957
21.50066765	18.332344	64.23525691	54.869156	0.0	-14.187533	52.16406686	70.485725
13.20129952	14.098585	64.56169067	60.096413	5.800095284	11.093651	45.77689221	31.38618
65.99016493	81.35863	78.78970759	54.0492	12.7214048	36.321213	16.74814495	15.974745
5.972926182	7.6002345	37.72387007	32.243076	47.92550874	28.201643	69.97972982	74.77073
47.63735715	65.09292	40.1812432	44.122566	16.4358293	24.636263	33.09515946	65.14574
91.26694463	79.671745	5.800095284	24.370062	2.550915003	7.232545	13.6465536	37.2031
46.59177534	54.759087	22.62644976	37.098667	2.086409943	2.052318	1.924092177	2.0413604
14.36737015	29.536577	42.70251629	19.641302	70.25926715	73.17425	19.11941212	34.892483
48.23235239	62.5519	2.550915003	0.8714469	42.79858664	47.193775	0.552049908	6.3835526
32.16531055	23.517492	68.06627781	57.757927	38.94339394	24.578344	12.14875689	3.883946
17.56349703	33.700348	70.25926715	62.484447	2.249906301	14.244259	0.47110416	0.5897878
73.95050649	72.15298	42.79858664	38.121918	12.33593597	7.8335257	17.06361217	27.579662
4.952408524	10.368721	38.94339394	35.999996	29.83775681	17.729929	27.24737039	46.52561
3.063860217	23.495928	12.33593597	16.661566	83.87445444	49.143692	31.76101887	15.34787
84.40416295	84.699486	16.4099085	33.686974	54.77135423	47.40485	5.928429551	12.570567
89.5866498	76.82771	29.83775681	16.111492	38.74519603	28.22587	24.16256349	44.35067
62.08187356	65.00726	38.74519603	43.77337	0.689951869	3.2055595	44.71241275	33.32093
17.65611496	42.917873	0.689951869	6.2532754	1.468935867	5.146096	1.159391266	3.2493525
84.69021766	59.612267	76.98654081	65.29812	63.06191521	60.13599	1.856863727	0.6801959
76.33726193	66.29967	63.06191521	59.397984	55.00354925	46.88651	65.67896113	58.892292
45.30738516	32.960598	6.275458681	22.217875	60.25206697	61.707993	16.1585109	40.529602
0.868429678	18.691332	39.19686382	36.292557	11.73173458	16.8363	0.0	13.945648
73.60085469	73.019775	35.08872433	29.951948	0.518126221	-0.34772694	79.30639259	78.25588
3.23775549	3.1354952	83.17489955	77.06738	0.0	1.6799033	76.11415284	69.98321
36.80966237	36.71188	58.35068095	58.987606	35.08872433	37.189796	40.52594956	29.957973
84.9300227	61.19331	61.04819615	49.14869	83.17489955	67.45599	10.16290719	18.27343
63.65319734	61.135418	65.48767084	40.637424	22.67787637	21.713865	25.42117806	48.170242
86.23315653	82.17409	6.840870887	35.357517	61.04819615	55.5806	70.14701034	63.850998
12.24156469	33.60712	86.78620377	76.560074	65.48767084	37.545147	27.24876847	39.8747
11.65114169	21.170546	0.0	0.23228265	6.840870887	19.916517	18.74350865	30.22621
21.86178566	55.682056	77.62777181	71.14833	48.69500261	46.908485	18.40035471	10.376317
19.49452071	16.929464	70.35430221	63.60192	0.0	3.6993368	2.495636052	2.71908
63.26443611	78.206024	13.88482007	32.496014	51.07128287	37.81696	13.17521743	26.676199
8.776630533	61.30403	14.24693951	29.618376	70.35430221	62.963284	7.242678118	2.4753096
4.546819288	7.575843	16.01570816	19.062605	12.13886151	12.511064	15.12671706	43.25271
26.98890626	29.472488	20.99661905	16.33658	14.24693951	16.660603	25.79072036	54.47038
38.7528241	24.892904	41.68551837	21.701626	16.01570816	20.269989	44.55887608	80.01092
6.251282484	12.938854	0.662349524	1.1265254	82.21280375	71.27507	2.733728741	53.789806
1.707595349	54.18058	45.87563784	43.996506	66.43295508	43.204407	27.6859428	35.65631
26.57993699	43.63907	13.31813914	13.540634	0.662349524	4.723375	12.42396719	10.014296
21.66443641	20.24623	56.79309437	54.915512	4.765281768	5.273368	19.37897224	8.642392
80.10225068	50.18493	52.67302388	45.931778	21.68221926	16.928736	8.599290828	14.083378
51.21151631	48.03991	21.68221926	41.213196	16.2490011	8.547337	37.29673945	45.66772
52.85443039	48.055084	12.90161423	45.678947	3.898269895	7.6661463	17.35437544	13.1995735
79.52732954	81.88952	59.21946541	64.16274	22.45064906	38.467506	6.244420828	6.625357
1.859601121	29.040123	3.835722246	24.26951	26.29043032	25.547798	54.56358173	51.82081
2.394294255	43.68525	33.74215602	41.18487	66.76359549	55.031235	24.42477517	23.384104
40.58293806	23.518986	26.29043032	28.356579	0.0	4.9854856	11.56918225	27.0615
4.247160433	17.429787	66.76359549	52.169823	70.54955286	52.73099	58.45828833	50.203938
55.96628365	73.201004	5.761815995	2.2083695	12.56300254	26.979816	10.82736056	20.848768
94.29690562	57.10337	36.0162633	35.547153	27.27757284	44.014828	20.04239857	26.438978
66.48281999	80.257805	83.95560608	69.50828	1.378417368	7.4422784	0.66547915	3.7898536
83.49602396	80.489716	70.54955286	51.03517	52.14546944	51.73334	8.674987339	12.932837
62.18465229	70.90784	27.27757284	34.171684	1.785587557	5.693126	6.70191803	4.7428355
16.84841979	31.135643	60.94658978	57.656555	36.57290373	39.576454	0.0	0.87524474
83.94468409	81.3938	52.59936901	62.731205	5.980979595	16.096212	0.0	2.7022192
0.0	19.450338	36.57290373	37.683006	37.38354754	30.302984	19.90695412	36.91329
23.57347354	24.575565	5.980979595	10.073437	33.82793233	27.249874	1.262424529	2.6833577
52.16406686	69.77832	37.38354754	46.366726	3.338911929	3.914064	9.105544009	1.1249179
16.74814495	24.898758	33.82793233	35.093662	0.828206999	2.2903314	2.029011587	6.856485
69.97972982	79.57212	1.034854608	6.703186	60.85990802	41.219147	46.64890669	38.053806
32.89151252	29.849365	71.26504827	61.775024	70.58038327	50.317253	28.49871025	18.339396
71.15077458	67.5244	44.04139335	39.16842	60.28357539	55.042053	38.40946204	36.685547
13.6465536	22.403511	0.828206999	0.28973046	81.27546311	72.867325	11.33541199	18.117077
91.20970452	66.92047	6.975926865	2.8554726	50.13634297	45.989872	72.84831426	76.38069
73.81395251	80.61485	60.85990802	51.652153	0.0	-2.3577504	1.691952122	15.777678
12.14875689	15.581989	0.1532428	2.135838	50.91041247	40.531876	4.695061055	15.076108
49.14544471	39.884144	81.27546311	76.961655	14.01864146	12.848159	19.60839775	30.455118
17.06361217	13.109962	50.91041247	43.751926	13.30215474	21.719728	92.90401218	51.304745
27.24737039	30.699848	34.08344524	25.793283	34.08344524	33.606983	0.0	3.420619
24.16256349	30.668322	33.74087377	44.265835	33.74087377	27.171143	3.02090007	3.2306292
58.30938102	43.51922	33.55651029	38.97665	68.84655406	46.59503	4.974394565	29.892334
38.85520908	45.58121	59.10146589	59.115566	1.896990139	3.3306015	77.82985513	76.75408
63.88080478	72.29385	40.97949244	43.22237	2.689766175	4.620914	22.29411196	15.771903
2.419663487	9.814074	40.47969677	42.094173	17.39978172	15.525184	7.007309831	12.86894
65.67896113	56.215126	17.39978172	31.077545	77.85802389	68.276794	6.160292213	23.578178
16.1585109	14.889452	1.497954505	4.3671412	0.400015161	-1.8151269	12.30029297	27.247581
0.0	31.510445	24.60563466	39.143448	11.40684881	32.61451	11.04036087	22.26695
79.30639259	73.51801	28.78693437	30.414787	27.33482675	33.302357	28.77482765	13.473129
74.69880742	83.65782	49.9274003	44.25275	49.9274003	49.616165	51.71538404	32.554905
60.93427362	84.90631	9.576264128	2.1915226	53.88645108	42.497925	28.58964812	47.02961
81.55614964	77.05525	3.647451971	9.508963	23.69345333	20.612282	7.121202503	3.1966274
32.5166032	37.393032	53.88645108	54.16863	0.830867403	12.202151	13.98206369	45.872993
76.11415284	56.647522	23.69345333	38.878433	41.22664286	30.828432	44.56045142	38.22703
79.62575679	86.203064	0.830867403	11.038456	23.3532112	18.206356	3.257714985	6.014564
53.63578043	45.76094	41.22664286	44.59698	3.12306153	15.677321	69.0890435	65.15208
70.14701034	52.03294	23.3532112	33.271072	3.500057239	0.20407893	39.80414391	84.90468
27.24876847	26.673597	68.43167679	58.593082	50.58289676	37.080894	43.39942952	25.326141
13.17521743	19.523758	63.12102891	59.34534	70.29330199	44.59801	5.449924218	5.5785174
63.16520406	79.1516	42.64405348	42.861443	0.121773863	-0.1582411	62.91956913	50.90251
83.31333267	81.944496	50.58289676	42.688877	50.97511306	43.10524	42.09636278	31.759315
84.68245385	82.057396	70.29330199	59.678894	46.04956103	50.921043	66.07082051	66.39507
15.12671706	37.560265	0.121773863	0.514929	15.00790512	26.194675	67.79255716	70.07541
76.63515592	50.357445	83.80386815	74.65248	26.75645727	32.357918	29.97543001	49.137394
25.79072036	58.652733	46.04956103	40.7431	3.963450153	14.19185	44.72607544	41.578144
18.1199602	41.39575	3.963450153	12.01364	44.76424476	42.56138	37.54624547	36.619125
44.24461772	55.565964	64.60847653	57.018894	48.48749388	29.696062	4.022257677	1.4128363
2.733728741	58.652306	3.292807267	13.297577	11.72782605	16.6675	12.74466628	12.587972
33.39106531	64.49049	48.47717448	49.742302	1.858400826	5.2248883	7.676008537	1.3537707
37.29673945	40.6466	44.76424476	37.27118	17.22825534	6.527916	11.0075153	6.7622757
6.244420828	12.203337	46.31398784	43.663048	42.68462411	47.423622	1.637827855	1.8759904
25.61137798	34.10568	11.72782605	36.959324	76.79526891	47.860157	15.70792465	3.1243255
54.56358173	58.983604	29.08430143	25.416609	35.81675951	35.06098	0.0	0.47200403
47.33481015	48.627216	50.28049867	55.284794	43.5835106	38.14128	0.0	32.82125
86.21496371	71.38521	1.858400826	0.33070695	0.0	4.685131	0.526967727	6.1387033
92.95670274	83.922325	17.22825534	7.1552196	18.1188647	31.516287	68.44214129	65.53137
58.45828833	54.592278	30.7124479	32.891537	16.64966496	30.138454	9.850315112	6.887306
1.437346554	10.999552	0.490842961	2.0064256	3.525705852	1.8195609	0.0	28.756758
20.04239857	14.89173	89.5987779	53.506374	37.1696242	45.772274	15.06136862	33.155785
12.24697181	26.102644	42.68462411	44.220448	7.131859569	11.093225	11.13292009	22.415394
43.8122723	56.858604	50.63065751	50.073235	28.39895545	23.039803	11.59336493	28.535849
80.58863006	65.55425	47.71300168	43.101032	86.49714531	67.05499	1.022402294	1.5681863
27.69709095	45.501583	7.689322987	9.3878975	26.99117029	20.846966	2.933858815	10.930229
18.76658525	25.377733	52.86647451	48.50236	6.351542297	12.945673	0.0	1.0541251
19.90695412	41.64116	43.83894822	42.597443	64.50667156	54.686996	0.0	11.12699
3.66151941	18.169254	43.5835106	42.326443	64.66756982	33.13388	15.01178808	18.2375
83.59935968	85.910835	6.968372781	7.6081715	32.87780619	28.71376	41.91155944	40.36961
2.029011587	17.95934	16.64966496	38.584934	16.79477369	21.044039	15.67304028	12.226228
53.55291415	39.930954	67.67136056	67.72116	3.606676847	17.694551	0.0	29.015572
38.26811211	24.825962	74.90352783	64.828674	78.70773698	51.857605	35.33291059	65.48529
13.66378067	58.125168	37.1696242	35.803947	39.62688642	25.512281	13.66496862	13.108738
76.47373216	85.08939	82.20776042	76.14151	18.04784884	16.006533	0.0	0.47659492
46.05681806	74.294304	36.05690183	43.007313	18.46342998	21.26837	2.458138496	42.603985
24.23900204	20.556051	47.63381676	35.703457	64.88423444	41.543636	63.14360639	58.07566
1.691952122	38.710136	99.03446213	83.07963	0.0	5.8746514	10.26328927	16.568924
52.96278289	68.91647	3.638207936	13.732234	0.0	1.0727993	61.68885211	16.052427
92.90401218	56.563324	86.49714531	78.39024	38.88072897	36.494522	75.8997955	67.36881
96.13228316	82.83307	1.297818598	7.54678	39.55034963	35.41575	6.931862367	3.1896346
54.22895975	51.737446	26.99117029	37.909584	78.00495066	58.617695	0.0	5.1739736
92.20931063	83.063034	64.50667156	56.748573	70.96873006	44.214226	11.25218088	11.719484
81.85780625	69.2452	32.87780619	32.952515	44.56568658	36.53073	34.74876407	24.417624
63.81281277	72.187675	3.606676847	6.183346	10.05139356	0.950474	12.51034862	1.903918
33.94683682	42.489513	18.04784884	9.904062	0.0	-3.659561	63.83709974	47.135857
4.974394565	38.069748	69.71995068	62.210316	9.616112883	13.387077	31.93031022	31.118912
77.82985513	65.35163	4.950264204	2.631257	8.034140762	21.511292	36.31466019	33.472397
21.66658644	30.419483	0.0	0.18466602	18.54827099	11.330694	70.24905586	70.99167
31.02334366	47.99273	8.990373152	9.081466	2.067024275	2.2681966	21.1852936	27.709854
86.10507439	73.74131	17.80357266	46.334633	26.58751317	38.89876	6.945630993	3.3211968
22.29411196	24.10543	40.29418927	39.75325	0.0	3.0187237	28.5480245	29.085606
7.007309831	8.722832	70.96873006	54.8419	17.85871647	8.827409	7.641917878	12.827107
20.11332693	39.12947	44.56568658	28.139713	93.09950718	70.04985	40.63647217	42.743717
6.160292213	41.197464	10.05139356	8.430336	42.00065126	51.90924	45.04873884	36.198887
86.6996801	72.48279	62.72600186	59.665203	79.26160687	62.17026	35.2030282	60.075653
14.56258268	24.413439	0.0	0.06318014	27.35092133	14.174903	59.0196812	25.174845
42.20791273	33.8667	10.68115857	19.224104	11.81277895	18.008196	10.04227922	5.779223
7.156167613	17.614382	8.034140762	12.771431	5.972926182	16.03302	10.37235966	18.559517
44.02752342	58.82704	10.46965924	21.5331	91.26694463	75.29118	11.1309805	8.212482
87.90201497	71.77049	2.887815395	3.1708832	12.26279814	15.040058	6.151237345	2.1046958
28.58964812	44.39672	39.99682926	39.49866	32.16531055	41.201847	0.0	2.281025
7.121202503	10.614216	26.58751317	27.697876	17.56349703	33.046146	30.61272696	22.658972
36.05565123	20.243103	66.37274183	75.12925	73.95050649	70.08782	6.112603375	27.038837
90.22793001	71.145454	0.0	9.673284	66.1081674	66.223816	1.25144582	1.2694833
13.98206369	15.055317	42.00065126	36.86226	23.00642082	32.117977	74.20453315	53.15181
69.0890435	68.03688	0.0	11.029121	84.40416295	68.749115	16.8324099	48.020573
3.035900596	71.687386	0.695599064	2.4569676	0.0	-0.26324204	25.2527032	47.699757
51.25885662	62.145668	50.04747607	60.84817	11.65330714	14.215264	27.04861196	54.402847
15.35819367	53.69607	27.35092133	19.877758	14.7478961	17.82056	16.47592229	36.726643
42.09636278	62.43051	13.20129952	27.84355	11.31698923	6.091839	3.724806832	26.159466
66.07082051	74.64397	65.99016493	60.963333	76.33726193	65.82659	42.27311559	44.996468
40.89777506	60.78158	5.972926182	14.579442	12.51112995	17.882484	40.87667176	73.35125
57.97752811	47.362316	47.63735715	44.96791	3.936030958	16.340103	38.41251828	47.737183
29.97543001	23.628086	48.23235239	50.68529	3.23775549	4.19726	4.592618792	54.71124
55.58164705	52.878635	12.26279814	14.910065	18.8690087	19.710812	77.51023369	65.96062
12.74466628	23.879225	32.16531055	34.41463	2.853941347	0.66418916	54.37431586	70.24812
50.80872036	65.14339	73.95050649	64.62624	36.80966237	34.275852	65.93988128	60.236843
29.35743486	18.396381	66.1081674	60.22781	63.65319734	43.242702	14.36693621	12.308116
1.470956156	39.341934	4.952408524	18.115221	19.33424545	11.866087	42.69698784	64.32063
75.20935081	76.04398	7.18319285	6.645637	12.24156469	30.938969	0.0	26.436388
37.08543096	66.02594	23.00642082	27.198523	11.65114169	7.3728595	14.02259716	18.96069
36.62142901	61.528755	84.40416295	76.83827	12.44362591	13.117068	23.02454867	41.51082
49.7806525	34.917458	0.0	2.824951	0.389738186	-0.008863955	16.16257939	11.591923
47.66948987	48.020416	31.53029931	30.021477	19.49452071	19.93867	8.36792795	2.869718
7.467378263	15.728939	11.31698923	10.448149	63.26443611	41.258694	38.16592165	34.017612
95.67591323	85.48092	84.69021766	81.27426	8.776630533	11.622501	5.39705828	37.543583
68.44214129	53.170757	76.33726193	64.03581	4.546819288	14.223847	14.29478531	22.35312
0.0	21.142073	12.51112995	14.094827	26.98890626	42.942345	0.340410651	0.85775864
2.135901423	54.12761	45.30738516	50.400936	38.7528241	16.70985	64.24887053	61.430393
15.06136862	31.332174	0.868429678	5.675105	0.0	6.032962	13.34881918	27.35327
55.59012858	54.81043	73.60085469	54.03297	6.251282484	20.022184	13.47157217	16.199537
11.59336493	15.823601	3.23775549	8.202835	26.57993699	19.172262	23.65087488	38.108906
80.0652435	79.67885	63.65319734	50.843895	21.66443641	14.69265	10.49048013	1.5257182
79.78226496	74.19408	86.23315653	76.7733	51.21151631	31.03697	0.0	0.23926128
30.24326754	53.230022	74.62438876	64.901474	63.41514905	59.212185	63.53284655	48.563183
0.0	24.449154	0.0	0.8449354	52.85443039	55.957874	17.15607423	40.70515
64.00575958	79.076836	19.33424545	20.02713	79.52732954	74.54533	77.66689194	75.92418
19.13564251	28.029865	24.02819715	39.6499	31.81837229	45.08674	6.575127297	9.920994
81.6084941	65.001785	54.76985941	47.20392	1.79441071	2.2903962	21.40006849	51.97193
41.91155944	60.81952	49.57379186	42.72624	35.15374563	42.164192	5.007207988	43.46147
45.19876304	62.918938	12.44362591	20.45924	40.60161129	39.597996	15.64688259	47.229176
0.0	36.74768	8.776630533	16.013695	16.81589184	22.567478	16.76617673	8.331886
35.33291059	72.03551	49.97942971	43.4411	0.296524645	-0.7077697	6.581266653	25.180853
61.92858478	66.16625	26.98890626	40.573193	3.546985039	11.99	73.24639173	60.88723
11.6539798	13.146776	38.7528241	18.505993	48.56121582	49.350132	33.91258635	38.487362
0.0	23.82995	0.0	2.427821	4.247160433	11.346529	7.713999512	2.275563
58.92871095	47.65588	0.0	11.826572	16.39030586	23.166185	66.88608561	62.88187
30.05876834	57.554787	21.66443641	35.756092	35.88987774	32.62473	19.99982627	46.391193
93.58777419	85.929085	80.10225068	43.973953	62.18465229	58.681526	15.16491224	22.588318
10.26328927	12.8041935	29.68665622	35.751465	16.84841979	30.244991	33.44709826	33.730583
13.89042777	40.69088	31.81837229	35.79282	42.71521565	30.305862	8.47025224	13.976079
48.77228165	65.00057	1.79441071	1.0783784	0.0	-14.135919	45.30338681	48.0783
61.68885211	18.762272	35.15374563	45.118694	2.579332416	-2.900986	10.75855339	9.497464
75.8997955	77.31725	26.24845362	28.305265	38.15573638	27.7321	28.85136629	42.96931
0.0	29.572313	40.60161129	38.718586	23.57347354	25.83378	0.0	0.36460444
86.76211847	82.158295	3.546985039	19.800795	36.22635154	37.483486	15.85894672	16.670115
40.91072057	60.14344	40.58293806	25.451956	45.77689221	36.922314	16.43551115	30.31454
40.32928262	39.71286	4.247160433	9.655116	24.42152468	20.481699	17.14482537	1.7096821
12.36409536	13.26258	0.0	6.9329753	69.97972982	45.134727	70.85918563	62.581825
75.30179851	75.684204	55.96628365	60.09214	32.89151252	29.396942	12.65611523	24.774813
63.83709974	56.86135	66.48281999	53.869102	35.2237201	42.219547	19.27582448	38.939342
31.93031022	34.10494	42.71521565	45.109516	13.87079949	8.024306	80.28534176	74.52228
81.51017538	85.67275	47.95299992	41.622143	1.924092177	-0.9851272	62.46560879	69.61377
70.24905586	65.739555	57.53990104	46.319134	0.0	-2.5418625	12.60415393	44.31167
63.2869505	71.336845	23.57347354	18.169928	12.14875689	-6.741795	11.59050003	5.822865
28.5480245	5.8112216	36.22635154	39.977245	2.570236026	1.6966841	12.25099464	24.427633
65.9488999	76.94887	52.16406686	59.086914	0.47110416	2.9111772	19.22189421	13.10136
2.354282195	66.56271	35.20060583	35.10502	21.62255716	19.38814	6.654637209	7.211198
45.11238212	65.59337	45.77689221	36.314156	17.06361217	20.999556	23.78240992	32.24673
40.63647217	26.676798	3.849200649	10.101572	31.76101887	21.068516	34.29689514	37.113613
35.2030282	52.771072	0.544984175	2.19895	5.928429551	15.534428	0.801086523	57.07357
79.64252926	83.6842	69.97972982	55.240864	58.30938102	42.92096	0.860295656	4.230362
47.30915738	61.915443	32.89151252	25.403955	44.71241275	38.04158	0.0	5.174588
8.748271213	20.881104	33.09515946	37.14059	38.85520908	28.48889	1.834161249	60.91529
65.93366748	71.93422	23.04423411	17.854845	2.419663487	8.412858	43.31814591	31.747103
2.633148758	26.97881	35.2237201	38.38987	1.856863727	2.0224586	17.5357483	28.77735
6.151237345	7.834576	13.87079949	5.6757665	11.25502625	3.951522	16.87891597	12.992138
23.68617418	32.774334	19.11941212	9.804006	0.0	1.1784168	7.957289224	9.883411
0.0	4.8439665	73.81395251	70.259186	54.22375463	48.531834	60.63710952	56.80083
57.83107149	41.93447	0.552049908	1.4465871	0.0	0.91706806	0.850358426	0.2733291
5.005508734	26.37918	12.14875689	16.617613	60.93427362	55.74223	2.048615833	1.1018739
74.20453315	32.639545	49.14544471	51.388573	47.37471195	37.965664	57.08877056	47.717426
16.47592229	31.181404	2.570236026	6.4514728	32.5166032	46.64889	0.0	0.6181863
3.724806832	31.912804	21.62255716	25.572678	79.62575679	65.9598	37.56535564	29.015392
45.54864618	42.236515	38.85520908	34.762302	53.63578043	35.307583	10.13794025	20.946291
59.13712916	33.946503	1.159391266	3.4629755	40.52594956	25.836153	36.64285561	36.646114
40.87667176	62.865715	62.03548199	59.41997	10.16290719	12.401411	9.685019183	16.111555
4.592618792	60.91622	24.41645938	20.307709	70.14701034	65.17895	6.264897465	5.685521
77.51023369	55.94356	65.67896113	56.729324	4.451923676	8.656687	17.50108516	5.2981606
54.37431586	72.9014	38.5374711	36.94112	27.24876847	34.74623	23.26106265	37.21189
52.36462009	40.24516	79.76639273	68.58292	18.74350865	24.241571	46.70548466	64.90489
65.93988128	53.295254	74.69880742	62.54391	18.40035471	17.323057	45.98289688	41.840557
42.69698784	56.35055	60.93427362	64.114265	2.495636052	7.1851397	11.82938133	7.1604433
0.0	18.412613	0.0	0.40885416	13.17521743	19.385635	62.426823	51.362972
89.32288292	87.93861	47.37471195	44.199768	0.0	-1.3893524	2.601590615	53.601986
66.11270607	66.36627	32.5166032	34.47321	83.31333267	83.57661	22.35512226	51.621407
92.35381549	77.72158	76.11415284	68.1892	23.14452899	37.13836	76.33612431	85.183945
36.03481726	58.199944	4.12761042	1.5202972	39.57783871	31.315199	13.9614152	6.3008175
0.0	19.820524	53.63578043	39.37848	0.0	1.4151012	3.10979023	0.68654263
23.02454867	8.3714905	40.52594956	40.324337	84.68245385	85.343735	63.52683766	44.45106
62.64059826	42.717896	70.14701034	56.134064	24.08891574	20.742376	1.729864191	0.51801306
39.09372544	45.82418	4.451923676	9.153085	76.63515592	72.94223	6.083579291	3.177219
80.02551627	82.7138	36.44138063	38.703106	32.8144383	30.39358	8.368171473	6.256847
58.32558385	41.46873	18.40035471	10.774019	18.1199602	34.09113	13.02655322	29.399677
89.55924552	82.974335	2.495636052	4.681202	0.609947969	5.5011873	40.2947746	40.23742
58.943816	62.623394	0.0	0.2510353	44.55887608	48.607304	82.46360414	57.38164
65.50667277	73.21266	63.16520406	54.821926	2.408749938	4.2582	52.55158103	51.53672
92.25602815	83.14801	45.52244321	41.997738	53.59986981	43.399204	1.983204496	9.842832
73.64322424	53.432392	7.242678118	15.221733	19.37897224	14.090011	28.29509241	37.658916
5.39705828	48.49534	84.68245385	84.094604	8.599290828	15.744185	72.8784855	69.61566
12.05436323	48.935524	24.08891574	25.715818	46.36906778	40.64568	11.85429164	14.058013
0.0	25.245989	32.8144383	37.941315	37.29673945	37.160595	16.04849725	19.925938
65.91039362	78.19429	18.1199602	23.423346	22.30541273	18.869411	13.89350209	31.447681
82.57086092	77.191895	1.226874544	4.310682	47.33481015	59.306366	13.03686492	4.963002
23.65087488	18.678587	0.609947969	3.3381383	0.857255308	-0.2810695	53.50463767	58.630882
85.68357471	70.70795	44.55887608	41.28589	86.21496371	81.74452	1.999177844	2.7334375
2.234092607	49.906776	53.59986981	44.45214	11.56918225	21.732817	72.16100406	69.59345
25.82773903	46.531567	19.37897224	23.738424	31.15457228	23.198519	34.70800352	23.957855
77.66689194	60.46846	6.244420828	22.224201	4.057606054	16.259184	0.0	0.8447919
83.82537223	83.00259	25.61137798	13.127087	1.437346554	9.43392	14.7474972	9.632727
60.52865164	39.531727	63.68559531	59.82008	20.04239857	21.169832	82.34937004	71.38483
5.007207988	49.18065	54.56358173	55.843925	8.674987339	14.601876	40.30244069	35.359478
15.64688259	5.0076537	47.33481015	44.91207	6.70191803	13.39372	62.16368477	46.53516
39.71442231	67.44142	46.6599306	45.331417	80.58863006	71.27021	24.10905766	4.3012667
73.24639173	55.835472	0.0	2.1214788	36.29421793	30.49594	1.039364305	7.836417
83.38501147	89.9769	10.82736056	12.723811	0.0	3.5945256	0.0	3.4367259
8.431077782	21.64568	0.66547915	8.140542	2.84616447	6.102706	4.08442672	5.3888965
8.47025224	58.68417	12.24697181	31.363892	72.58292155	67.63828	48.70823186	51.17458
74.81544975	74.07133	6.70191803	5.9400187	18.76658525	18.095818	24.76005147	32.523434
45.30338681	74.40119	26.7810647	21.485502	3.66151941	18.50865	3.597789888	4.458864
77.33294235	71.59984	6.894237827	14.461451	9.105544009	3.7075605	23.1010236	22.931343
16.43551115	11.435231	37.34827699	35.829937	38.26811211	38.52034	19.47556274	7.3939815
8.970807298	4.748119	36.29421793	40.41106	46.74711139	42.251316	19.65840226	15.264895
40.57039192	31.77782	27.69709095	37.55621	33.71090461	40.484486	68.3339655	58.2752
93.31083413	76.312126	72.58292155	65.73846	46.05681806	28.124945	3.446957245	14.173216
19.27582448	14.217837	18.76658525	18.878664	24.23900204	33.55341	0.0	0.9604144
98.17713445	85.40316	31.9378098	40.780277	72.84831426	66.29059	2.350274713	8.103372
80.28534176	52.796246	3.66151941	17.497128	4.695061055	11.098741	67.81850094	60.085316
62.46560879	49.939285	83.59935968	83.51924	3.524318044	14.766565	72.60987428	68.68319
77.75555198	66.63087	9.105544009	1.8588103	19.60839775	24.914362	10.08173564	20.31924
12.60415393	8.933508	53.55291415	33.045048	15.47495789	-0.95291746	19.59466142	50.575806
12.25099464	11.080299	46.64890669	48.168903	3.02090007	0.35234463	35.21497708	20.102499
60.412252	77.89362	46.74711139	42.307507	54.22895975	53.423847	13.26217146	24.251778
32.73462184	48.118435	28.49871025	10.976363	81.85780625	59.187916	74.07785582	67.25457
42.31281665	41.80771	76.47373216	77.964386	21.66658644	21.906574	42.74477554	30.997541
21.23653704	38.204704	38.40946204	39.48144	86.10507439	68.969444	2.238996806	10.765557
2.68455705	71.09717	36.0742325	36.130646	33.62905648	25.95922	0.522267307	1.2437423
41.96438983	30.422894	0.0	1.4727603	22.29411196	22.109707	1.858564029	0.6151246
69.81626316	62.77453	0.0	1.9490432	7.007309831	9.392375	64.44051661	69.14941
29.06844689	32.959427	24.23900204	30.05387	20.11332693	32.47265	89.46707858	68.55917
1.834161249	63.762047	72.84831426	53.82108	6.363967977	11.262684	0.597977578	42.586864
1.573799128	64.97134	52.96278289	51.775944	19.15166059	7.602399	9.011992674	26.10356
17.5357483	37.04561	3.524318044	10.605454	14.56258268	14.94059	65.69456697	46.728065
36.92601799	49.45614	60.61766338	58.17749	11.74218494	25.284983	12.38761085	17.560295
16.87891597	25.360245	32.71728338	15.287905	66.86881109	46.39085	13.83708642	16.706783
60.63710952	45.094246	3.02090007	0.9519729	50.09626002	35.666096	20.86747592	21.025211
46.08846314	11.376554	28.57251929	16.231909	42.20791273	40.41955	9.853260903	7.584255
21.4669222	17.198824	5.094725505	6.855053	1.224185961	12.070491	15.42196799	27.340607
10.13794025	13.193931	20.24596352	9.530671	7.156167613	13.812256	0.0	1.1590526
85.4419715	81.12098	63.81281277	56.464893	28.77482765	28.400785	16.31613355	21.444792
64.80074025	73.61568	33.94683682	38.836662	44.02752342	42.052284	76.45126838	40.199608
14.0670777	16.272507	22.29411196	30.083244	87.90201497	73.7253	56.03413013	86.19935
9.091321628	13.591639	11.04036087	4.780608	51.71538404	46.08432	42.11946098	42.118122
56.33395035	59.676212	86.6996801	82.96595	28.58964812	34.799313	8.653540466	14.062415
85.13318487	70.042915	33.60174029	30.845415	61.87528527	66.81414	7.829216765	9.501529
0.0	10.774274	11.74218494	22.90001	90.22793001	77.81588	0.858974836	18.084284
90.99050642	66.15803	66.86881109	41.970833	17.02843498	28.102255	72.6088082	47.01186
91.13914928	81.924	42.20791273	37.664356	69.0890435	61.60627	28.5763008	48.191517
61.50487524	80.01909	44.02752342	30.908838	9.912732719	24.44011	7.021683633	14.710768
0.0	11.965052	59.85587044	46.361874	0.419612341	9.200002	9.070205476	4.2998924
35.36016156	57.025867	87.90201497	61.060894	43.39942952	32.000324	4.57865157	17.21706
62.426823	43.52614	13.98206369	32.29467	48.46327508	48.156334	61.05645885	63.24371
70.28309787	43.34634	17.02843498	17.162106	19.58685815	19.209415	7.257395781	21.43093
12.57405954	20.731236	44.56045142	43.82716	5.449924218	13.295477	0.0	33.50446
19.12422917	38.807674	56.83415199	56.437294	0.668792684	9.627593	0.0	20.049862
7.466671245	16.609137	69.0890435	62.27152	28.1327933	24.875021	29.79340439	35.78584
36.05104123	65.79812	39.80414391	39.70784	62.91956913	48.56011	4.992379236	11.866629
26.31222578	20.851955	0.419612341	15.25604	15.35819367	23.650408	9.606838288	3.2980676
17.36013023	19.56609	0.0	0.43887845	66.07082051	65.226814	54.23706048	34.694725
0.894637207	3.227654	43.39942952	45.163773	41.2456065	40.45969	19.59428889	25.733051
91.48509414	79.85909	48.46327508	44.901936	29.97543001	31.800608	18.20970217	13.684538
22.35512226	38.030087	3.035900596	5.804534	5.370036774	6.3685503	30.46158728	38.829407
23.90935743	37.936623	0.668792684	3.544904	12.74466628	16.399977	1.117675591	7.2093644
76.33612431	62.859756	0.0	0.8358518	7.676008537	13.371559	2.294941324	1.7316209
79.16863895	86.743225	62.91956913	58.42391	50.28665363	54.166576	31.49662818	43.129627
2.790822418	52.82309	15.35819367	26.880201	75.20935081	53.83013	50.89816476	33.88671
37.46429839	39.183887	42.09636278	37.401787	32.63234102	32.608257	21.9180702	53.691948
0.0	11.267918	37.47062049	38.806004	0.0	2.879114	7.488530825	30.776001
14.16472216	38.536148	66.07082051	68.87825	26.65189435	27.741806	82.33244396	83.608505
84.34096533	86.193695	41.2456065	43.735916	47.66948987	45.963833	1.069060713	0.6572184
82.77010873	79.47032	67.79255716	60.198944	0.0	-16.004387	24.04057337	36.764942
52.55158103	37.91385	37.54624547	37.96788	37.71186321	40.14309	2.060581853	0.85928965
82.32171897	87.146706	55.58164705	43.386932	30.11809644	29.92442	40.45135336	37.948578
28.29509241	49.274006	7.676008537	1.6255257	9.850315112	10.728988	64.2716813	66.68241
72.8784855	70.93424	1.470956156	5.3696694	0.0	-3.9180343	0.0	0.48137483
29.2582978	7.695611	50.28665363	46.672916	39.80435813	48.961132	52.78848387	55.113117
94.50096737	92.43232	75.20935081	53.870426	11.13292009	12.736577	10.5253011	11.490871
13.03686492	6.5643272	32.63234102	45.49368	0.0	-0.4879154	32.95642094	21.164568
86.79260178	83.090904	11.0075153	13.643329	11.59336493	14.5211315	2.819747326	5.7149863
1.73070141	27.485397	0.0	0.044191018	79.78226496	61.68326	1.171055965	24.506947
27.15209242	29.882072	36.62142901	50.73789	51.23480839	40.4728	0.0	3.749966
53.50463767	41.527878	41.63261266	40.643497	15.01178808	19.636614	41.53702825	36.879147
46.97084661	42.707577	26.65189435	29.432878	38.99137319	14.247212	44.92520247	33.210754
72.16100406	63.01709	1.637827855	4.329454	19.13564251	19.931623	25.90827653	27.737347
14.7474972	15.244849	0.0	6.927505	22.894141	17.63127	63.22828466	43.25742
82.34937004	65.87772	15.70792465	31.716213	4.510108394	1.3481044	13.95628888	5.470303
1.592422994	25.62997	47.66948987	49.250076	31.57364304	28.938017	2.42482932	4.3162766
57.26273694	69.18602	7.467378263	21.455986	17.36491347	18.959349	10.72653134	27.769556
0.0	5.0857124	43.86426544	44.585117	45.19876304	32.949165	18.57739993	28.682154
13.57914578	10.168579	95.67591323	78.10926	50.43757677	43.659767	63.222267	73.284
14.74148388	26.81497	68.44214129	34.969837	11.31960299	11.420511	46.64960106	48.83606
39.35843617	30.175638	9.850315112	8.926858	61.92858478	68.58249	3.947187556	35.495518
48.70823186	37.971695	2.135901423	5.2917914	13.66496862	18.989208	74.63930208	94.493324
14.93339955	32.992603	59.16896654	58.986847	19.02499104	21.22617	17.45236147	19.807758
0.0	7.507281	39.80435813	45.65975	11.6539798	20.870289	6.141106311	4.5259013
14.59032311	59.949684	11.13292009	1.8226163	0.0	6.5046215	24.99527669	37.208782
50.50908656	41.852604	11.59336493	24.608936	1.922791563	-0.44725385	38.88169758	13.055369
19.47556274	15.658416	0.0	2.3860884	17.09448081	29.72378	80.90631241	76.36254
0.0	18.425447	19.13564251	34.820892	30.05876834	13.414041	83.14947865	59.317513
64.15465798	60.780464	22.894141	13.985337	10.26328927	16.547058	0.0	35.202984
23.41994655	9.872401	41.91155944	43.286972	1.029883817	7.020455	28.11243479	30.050653
67.81850094	76.10061	36.5499256	22.726025	61.68885211	37.73754	36.55522639	35.870296
72.60987428	53.209476	31.57364304	35.7515	75.8997955	43.08826	2.118660091	0.72287345
10.08173564	10.705367	50.43757677	43.304913	56.8433722	55.07949	0.970983294	0.52552426
4.577603745	35.512672	35.33291059	46.43932	86.76211847	70.57447	27.25583167	23.413017
4.546243303	41.680267	19.02499104	25.911295	0.595872872	5.123485	70.31871872	46.42186
86.41541039	83.27187	0.0	1.3026595	19.26994536	16.989948	32.37253744	31.22807
24.97534285	5.703697	5.265059572	7.0094066	0.0	2.5376954	83.37705512	56.94859
71.49385038	81.09098	93.58777419	76.8746	50.27132659	47.761314	0.746156967	1.0200592
19.59466142	34.609703	1.029883817	1.9785659	11.25218088	16.34855	76.21686958	50.09688
21.26152094	65.78184	48.77228165	41.841236	67.52036403	59.64757	0.0	0.14033493
60.26102193	48.343864	75.8997955	57.883217	34.96324083	32.992268	15.23875818	23.5326
49.15752148	57.352585	0.316193405	4.580859	34.74876407	29.616863	35.06478929	53.524017
13.26217146	14.639041	0.595872872	3.739437	40.32928262	28.400734	24.90011385	43.353634
74.07785582	79.76084	19.26994536	14.138867	12.36409536	20.034126	16.09836574	24.958878
16.82928554	27.246862	0.0	11.592813	63.83709974	65.483826	0.0	11.764523
31.87466664	62.103153	45.77926691	43.226368	31.93031022	26.712807	0.0	3.3239658
2.238996806	6.734239	11.25218088	11.500918	21.50977994	20.02485	40.32898976	51.36882
60.5253289	74.43993	34.74876407	44.07917	21.7977125	32.232853	71.41375314	39.82234
83.36436834	57.024914	40.91072057	59.481293	70.24905586	40.038376	9.055172217	5.5174403
33.8132368	75.85846	82.71053034	72.4083	21.1852936	25.514654	2.663355036	1.220535
80.67857489	76.9566	12.36409536	41.488735	34.88973455	26.35518	28.92940614	31.13965
81.27460019	82.54833	75.30179851	63.54032	63.2869505	65.635056	16.70711364	20.07466
83.82528245	81.646645	12.51034862	20.122503	28.5480245	21.280647	8.171441334	7.5981393
89.46707858	61.614346	31.93031022	18.918497	7.641917878	5.2332606	12.59161714	18.373684
0.597977578	57.527645	40.08752213	44.628815	65.9488999	51.76248	7.996830791	4.313561
9.011992674	35.924416	70.24905586	47.51602	45.11238212	40.759926	44.8781348	38.193195
6.315944702	29.277971	21.1852936	30.698257	5.460903942	10.049927	28.47849533	43.80754
80.79670421	81.32972	28.5480245	22.53361	39.909465	44.99301	2.627491811	5.417608
55.60412419	70.915535	7.479579469	26.243042	45.04873884	26.992146	17.30024922	43.699753
15.42196799	21.681742	2.354282195	6.2805734	35.2030282	41.23552	54.53336611	69.59598
16.31613355	10.524109	45.11238212	34.016663	3.045865819	4.735763	5.908085833	83.857605
76.45126838	33.234318	39.909465	41.800465	79.64252926	80.87486	3.510094374	31.674572
56.03413013	69.871414	40.63647217	18.89191	59.0196812	41.513466	4.112217946	2.0859723
72.58738213	67.48208	45.04873884	17.178804	8.748271213	15.225762	0.593797719	0.431443
12.53742021	8.158686	79.64252926	80.51134	65.93366748	58.54954	13.71916528	38.562828
48.30710262	44.898144	59.0196812	52.94896	28.13311375	15.41925	13.23389373	23.122002
28.5763008	11.946413	47.30915738	43.518425	11.1309805	28.008476	0.0	0.6005517
80.16290148	80.397446	8.748271213	9.09709	72.63770939	67.26692	9.226197008	10.937658
9.836570629	15.084956	65.93366748	55.84687	0.321740184	0.062193066	8.071196301	21.726803
85.40177854	80.28288	16.06858475	16.8073	23.68617418	30.392323	74.00970333	59.75134
62.07451283	79.64062	72.63770939	52.305527	0.0	1.323047	51.9557832	40.788956
53.66497703	56.065823	57.83107149	52.66494	5.005508734	11.244295	66.44951759	65.618256
94.15173815	85.26785	30.61272696	15.604255	1.25144582	8.608716	75.11548375	48.69643
0.0	33.735867	5.005508734	10.165988	28.59018557	19.387907	9.322132163	11.46755
29.79340439	29.563437	6.112603375	2.2125976	16.8324099	24.583513	39.32745332	38.03696
0.0	7.2057614	1.25144582	2.0852795	1.188847918	8.350562	65.73471929	66.49688
13.29271578	16.667717	20.89901676	21.890257	20.18480169	25.322504	72.37220718	61.451702
61.57150807	76.71793	74.20453315	51.79883	5.008760546	15.528037	28.40072634	37.892796
9.540861126	46.076347	28.59018557	23.01448	13.87014343	11.784626	38.1181996	61.78621
19.59428889	25.771475	1.188847918	1.1645176	5.06261629	11.928764	67.28395541	52.267773
18.20970217	23.269527	20.18480169	20.312275	38.66523027	26.175312	0.0	0.7950069
1.607816561	23.326471	5.008760546	6.040218	0.83326199	5.21839	68.20094264	76.53902
76.73986616	85.14016	13.87014343	17.901054	29.29928272	39.29373	20.85782482	14.428967
31.49662818	54.138584	38.66523027	32.78185	2.39251025	10.936306	2.391870808	21.669579
30.41179661	38.372814	0.83326199	2.9754589	26.29886063	22.6343	1.826315609	39.46892
89.21674959	91.18937	26.29886063	27.480389	27.04861196	34.799084	49.20462645	47.342728
21.9180702	32.902767	71.48272249	63.53481	16.47592229	27.627949	41.0055284	25.79397
7.488530825	6.7772694	3.724806832	9.912082	71.48272249	50.230618	6.877576478	10.528748
62.79572595	36.806023	45.54864618	35.156	45.54864618	41.82435	44.65371267	52.492344
82.33244396	74.533005	29.57593303	14.424162	6.408110436	24.527414	73.4448659	56.027077
24.04057337	8.130293	42.27311559	39.658463	59.13712916	38.796875	2.548391087	0.62258554
47.34357171	49.985905	0.0	0.33371574	38.41251828	41.958374	6.970567232	6.81812
64.2716813	56.19548	39.12761896	38.709923	4.296191189	20.708061	15.46929664	27.58177
35.8579046	44.195988	40.87667176	51.972187	8.430071853	14.624924	21.75875381	44.401146
28.41978949	29.683634	38.41251828	38.821266	42.67624543	30.474827	1.277604509	0.27334237
94.87994774	80.37075	77.51023369	55.2083	52.36462009	38.177578	28.58196621	33.019478
15.1458408	32.89019	8.430071853	3.793551	6.730455291	13.458534	72.15476775	66.78625
87.55418753	86.45041	42.67624543	43.37757	65.93988128	54.749134	30.38899776	45.336777
94.34623373	87.01445	65.066599	29.762983	14.36693621	22.909739	8.332944957	8.797548
1.171055965	36.420727	52.36462009	43.352074	25.46788478	13.434473	56.41870071	56.128735
0.0	7.489202	6.730455291	8.966058	6.591475121	13.355199	20.97581455	19.656193
63.18914382	62.652588	65.93988128	61.327766	0.0	-17.098213	61.99734129	74.74966
61.91869342	46.46245	25.46788478	23.220514	17.72318391	20.225779	14.44407911	5.77583
12.63535619	21.627254	17.72318391	25.263994	66.11270607	61.786964	19.12358264	57.350548
25.90827653	45.026966	89.32288292	81.79819	0.275668441	-0.4555795	68.53030279	62.051773
2.42482932	10.653609	66.11270607	54.923065	14.02259716	12.63851	18.97417112	23.965092
59.55262648	37.525803	14.02259716	32.86967	62.64059826	47.915398	19.25650723	36.485146
86.971127	73.58877	23.02454867	38.129787	16.16257939	17.060879	27.47304315	19.101898
62.22086343	75.07685	62.64059826	52.25823	8.36792795	12.641165	14.81646107	33.772785
24.91728565	52.919884	33.56777138	32.094715	80.02551627	68.74454	12.16304801	19.470589
18.57739993	28.55633	45.97105208	46.09291	42.25144884	42.21756	1.705289038	1.5321921
63.222267	68.86127	80.02551627	73.095825	24.48223218	23.458662	0.0	0.11519904
68.89095082	80.18391	42.25144884	37.375195	2.863405084	-0.23636323	73.13874552	64.83019
46.64960106	31.718735	24.48223218	20.504896	59.93053961	48.972294	25.1779767	19.97467
3.947187556	46.612473	33.0062022	27.717655	92.25602815	75.54727	26.55673667	33.570446
81.99763098	84.19415	2.863405084	0.5595053	38.16592165	29.281832	36.80129147	38.807587
0.0	18.73061	65.50667277	61.146187	45.04099086	36.142036	1.372286353	3.2137501
92.72370704	83.022675	38.16592165	44.705265	10.60791195	19.924107	43.09475613	39.06353
74.63930208	61.787964	26.96354436	30.113903	26.96354436	28.401188	82.84063003	57.887394
3.074693717	8.478453	41.70005044	40.756752	41.70005044	33.445866	41.17834608	33.845726
22.54874195	22.874392	73.64322424	56.01045	73.64322424	66.35183	68.91825786	65.14739
0.0	18.659275	3.744544243	21.411581	12.05436323	22.269451	16.85617983	50.48805
36.7072802	29.431093	0.340410651	2.0052981	1.933202382	-11.825255	27.04583578	38.35642
13.37572764	20.27873	0.0	15.162696	0.340410651	8.051809	0.0	0.22593646
33.8754215	40.154045	64.24887053	52.864372	65.91039362	60.124237	0.0	3.939629
6.141106311	21.407293	65.91039362	63.727318	53.675534	41.478905	15.22072074	13.5473175
90.37135809	67.22055	13.34881918	8.716445	12.68915479	15.42889	31.76624566	42.41944
56.65401799	63.747112	53.675534	48.018047	13.47157217	26.444355	41.36745101	38.128536
80.90631241	63.813896	12.68915479	25.68352	23.65087488	25.746275	49.72808893	48.36924
72.94185386	58.099003	13.47157217	33.44243	10.49048013	10.914362	8.798104801	30.54566
52.66349061	30.59046	36.39098731	35.383976	85.68357471	74.59075	54.9141799	51.637012
86.32465757	76.28085	10.49048013	26.757755	63.53284655	53.229034	26.6748995	42.551823
69.39855223	58.27095	2.234092607	9.825021	25.82773903	26.55515	22.0084522	37.94043
36.55522639	25.420013	6.03417912	12.15795	77.66689194	55.100044	27.61595801	21.340889
89.12987666	84.74621	77.66689194	61.197914	83.82537223	58.561535	47.96214472	17.909094
34.20844443	50.75836	0.413827697	10.674424	21.40006849	36.40015	41.59326244	32.54455
70.04834525	48.6061	60.52865164	40.687614	65.42133393	48.564228	16.7720232	24.500973
78.08461533	88.20969	65.42133393	63.324856	34.80628557	32.502056	14.7618925	15.527594
11.38334579	28.170025	34.80628557	33.793236	16.76617673	14.107916	4.621114909	1.1856371
38.32865111	34.755974	15.64688259	27.308464	6.581266653	0.6199026	37.0158274	16.462307
70.31871872	62.164127	0.52608193	1.6540458	2.720923971	-1.5835325	76.3099624	59.56832
83.37705512	57.408005	16.76617673	3.5734825	31.88044847	37.6544	9.771808987	8.0192585
76.21686958	63.232483	47.555818	43.47266	83.38501147	63.347507	8.110761371	2.242918
43.94688122	36.341824	41.28466002	39.085857	33.91258635	36.900536	69.21564786	56.49852
30.61273502	43.479507	73.24639173	30.883976	7.713999512	9.630894	32.03839032	12.74378
57.95225277	45.892967	31.88044847	21.81133	2.633257106	19.256079	15.0324858	21.560421
15.23875818	23.784348	83.38501147	73.3124	1.728296665	7.9898524	0.0	2.232895
35.06478929	13.253005	0.0	0.5380823	53.83922891	42.38783	13.25100229	31.323395
43.30658798	42.680912	33.91258635	35.215366	19.99982627	29.539553	4.522238884	2.5133424
24.90011385	20.170921	85.89473594	75.27538	33.60384304	29.686682	6.499222361	4.6166377
43.16671419	31.19813	1.728296665	4.446358	33.44709826	19.555737	9.065649451	6.1421924
40.32898976	29.67228	66.88608561	58.699917	8.431077782	11.925418	65.10791868	65.586296
80.60055876	74.93399	35.15329281	39.546158	8.47025224	11.100414	47.05254638	37.68652
91.93340238	72.91401	19.99982627	41.025352	8.039691846	19.386806	8.916453721	11.526836
0.0	14.172964	15.16491224	17.19983	39.02512557	37.720837	8.822068949	6.896916
71.41375314	27.557417	33.41994964	30.355898	0.0	-0.6970681	32.35958784	25.674006
64.98015189	54.693485	8.47025224	21.301716	62.7905956	52.1167	0.0	0.57747567
84.85609846	62.079094	74.81544975	63.74781	77.33294235	69.14776	9.147761663	30.405
34.68494953	42.50387	45.30338681	42.163673	0.0	4.6583357	21.20587604	14.130187
7.996830791	3.1423216	62.7905956	47.30484	15.85894672	23.793917	69.27632316	74.76612
34.74690376	38.278534	77.33294235	61.14042	16.43551115	20.218485	26.25688388	47.413364
28.47849533	29.862642	0.0	1.1677281	8.970807298	19.867908	0.380918213	0.5098321
2.405254053	83.06373	57.96795904	58.014297	17.14482537	9.797339	37.65445791	43.960518
54.53336611	57.79297	8.970807298	15.897439	93.31083413	83.55006	40.11142329	33.461636
80.64990682	80.8859	17.14482537	20.625643	62.46560879	45.41255	78.28452045	74.98007
24.41818234	28.211985	93.31083413	80.051834	24.71545556	28.281994	8.742546332	21.703215
5.908085833	26.696238	0.0	3.8460548	11.59050003	13.392868	68.76495224	33.611534
3.510094374	31.487814	98.17713445	81.23896	53.84533811	36.025585	3.120933892	0.4486653
20.34813867	41.70858	80.28534176	69.41222	12.25099464	19.368544	9.546870881	21.433128
51.52656955	33.78903	24.71545556	37.204216	19.22189421	17.1214	55.08984272	45.782394
86.21979782	74.85355	12.60415393	25.438076	6.654637209	15.982041	0.51807887	2.7769663
13.71916528	11.582235	53.84533811	50.414616	34.29689514	15.846051	75.06901133	66.832794
79.07949659	61.7082	32.36655355	36.64155	0.801086523	1.672354	6.753074014	23.67913
68.10761052	85.14234	71.83207772	67.48768	3.019148584	11.465484	13.98755594	16.287558
44.33084711	37.188263	19.22189421	26.373747	41.96438983	41.873352	10.72342611	11.641081
74.00970333	52.38288	41.07404232	44.41075	29.06844689	43.707413	78.22401013	69.79437
24.93118771	18.308622	0.0	0.8333887	5.298016227	8.244156	0.0	21.136936
64.64035682	61.513065	21.23653704	16.783052	0.860295656	3.4740603	4.337310253	9.116511
51.9557832	55.785583	34.29689514	22.45586	1.834161249	43.593822	3.848767902	10.819083
75.11548375	38.466156	3.019148584	3.2831628	43.31814591	34.339703	16.25238798	18.747326
36.66758858	25.987217	2.68455705	6.213189	20.51920273	29.59184	32.41068171	24.020267
7.732563505	16.731619	32.33228249	38.957832	7.774794319	16.962025	79.76966371	56.7697
65.73471929	56.687378	69.81626316	59.900875	41.55598689	40.731968	67.14890203	62.99363
28.40072634	30.04994	6.090802245	9.87866	16.87891597	13.980763	0.960810012	1.4587164
11.07544016	20.014397	5.298016227	1.5335994	80.90409924	62.08386	23.31600153	33.61535
38.1181996	50.40127	0.860295656	3.9163702	57.95486785	45.972958	9.085602443	7.6144443
65.27849508	37.143265	0.0	10.9411125	60.63710952	35.489937	0.0	10.6669
89.88953077	68.37443	43.31814591	44.350185	44.81754321	49.437378	48.36396181	42.77399
65.74098646	86.29602	1.573799128	6.917762	0.850358426	4.4596267	3.169099331	4.475986
86.2541164	71.46002	20.51920273	29.246765	2.048615833	7.2249804	17.08756486	21.2874
91.39064225	90.48181	38.14083048	34.501694	46.08846314	32.83646	10.30004263	3.9651852
20.85782482	16.164148	80.90409924	58.266872	37.56535564	31.74217	59.29246641	52.48469
36.85037948	49.28295	7.957289224	30.44309	21.4669222	25.364275	12.592787	15.710113
8.041639597	7.7097325	44.81754321	44.887283	10.13794025	16.627157	30.87112941	32.055016
1.826315609	52.92953	0.850358426	0.6982537	67.97015702	59.767147	7.787908452	17.476194
31.19527434	38.168083	2.048615833	3.919382	3.342369627	9.867404	6.891124522	3.9216473
34.05189508	43.593113	16.33859929	25.532845	7.837919121	18.532644	14.9442896	20.118183
61.04278074	79.831024	37.99056967	35.945454	14.0670777	25.04418	87.93113193	64.01979
59.66718586	85.56697	0.0	9.372781	42.32124218	45.740902	0.0	0.48526308
80.7977409	88.09219	46.08846314	24.699684	17.50108516	13.761773	2.008708666	2.6986172
60.06619639	52.896343	37.56535564	35.317783	9.091321628	27.751396	4.7783658	11.861372
6.877576478	43.894768	67.97015702	61.836773	5.371995824	20.446241	23.46293461	44.98353
77.4707991	62.071102	3.342369627	16.840979	0.0	8.743645	13.88581248	14.853202
86.08980917	82.327774	64.80074025	58.342094	0.0	8.64324	74.22961906	60.21168
88.44637346	81.64825	65.44832937	58.688313	7.321293774	21.182617	35.80552258	47.44922
75.98553455	89.44844	7.837919121	10.917937	37.12675544	36.57764	7.206982067	4.8021946
12.68763797	11.732318	14.0670777	14.038758	33.32323005	27.209852	43.35721014	56.440998
21.75875381	42.83051	17.50108516	14.573739	11.82938133	3.3399997	0.297246729	3.7714314
38.14302674	19.371717	56.33395035	51.05563	62.426823	57.935352	63.25759385	62.575096
56.57387493	66.73512	85.13318487	49.463547	19.12422917	23.653364	3.449624718	4.9308524
72.15476775	61.86978	7.275251821	15.922507	26.31222578	37.075027	9.676524882	3.3994038
30.38899776	34.22769	0.0	2.2706258	2.942173839	0.74539465	44.50757189	43.27463
8.332944957	30.001575	91.13914928	86.08691	0.894637207	10.24341	0.5287627	0.7304614
56.41870071	57.268394	61.50487524	59.936184	91.48509414	89.80891	23.04134387	49.64458
20.97581455	21.774166	23.26106265	26.761806	2.601590615	0.87290156	65.57301901	56.216854
93.10117477	84.61755	37.12675544	37.139015	22.35512226	35.13683	64.60187181	74.43273
61.99734129	68.32887	45.98289688	39.85699	15.48048004	26.728317	5.628261366	6.987256
54.83360857	42.529694	11.82938133	2.8152308	0.0	-6.170639	36.58798902	49.223694
53.36463944	43.963467	62.426823	52.923405	49.01650319	30.237375	50.25936964	52.607872
14.44407911	20.277027	70.28309787	59.61864	0.707045517	-2.347082	13.8481868	23.718876
19.12358264	37.43559	6.9479336	18.855476	23.90935743	36.74736	28.75149591	49.392326
0.0	70.55058	7.466671245	33.50615	13.9614152	15.904182	25.95507424	46.18986
57.52960259	62.79118	17.36013023	39.865276	79.16863895	70.89313	14.89842021	18.087847
86.20017514	46.69807	3.20619178	9.84627	0.646778821	3.3913877	0.0	21.839252
38.06656269	51.912003	91.48509414	79.08299	31.83731475	21.883362	35.89724622	23.944944
14.81646107	18.328747	22.35512226	39.253227	45.82883908	33.587917	10.59565991	16.964588
3.973986769	34.12721	49.01650319	38.89204	37.46429839	27.545044	47.20893463	59.989296
73.13874552	64.270584	0.707045517	0.15270227	34.37725511	35.044624	63.14714159	53.32718
62.34681732	70.326385	23.90935743	28.274866	41.80838188	42.46348	1.261091862	9.190027
83.04189522	82.59404	81.22830675	62.01675	14.16472216	31.752775	19.93006899	22.992138
28.69582004	26.641312	0.710304987	0.6353469	1.729864191	1.0772265	18.29616546	15.129582
33.03335054	65.79273	76.33612431	80.850914	6.083579291	5.8992844	45.77046106	52.638264
92.57247896	94.336494	2.790822418	6.51633	1.798923194	3.6108313	83.3036144	58.20961
31.6780045	61.373825	69.61841713	64.75151	13.02655322	6.2106256	0.970209889	2.920342
6.684386034	78.735756	0.646778821	3.7308593	82.77010873	71.068245	53.17975334	41.38514
57.55128922	32.071667	31.83731475	29.733253	40.2947746	45.855568	61.80395318	52.667553
70.2055639	76.77474	37.46429839	38.76281	52.55158103	24.086735	14.43785417	21.503185
16.85617983	49.67987	34.37725511	35.830784	37.07516302	28.729513	13.34689497	16.155537
27.04583578	38.669594	0.0	8.9879875	82.32171897	57.094368	5.971176669	2.3514054
86.89971677	78.90831	63.52683766	54.70264	4.179760101	7.8828077	15.94900479	25.484863
98.28722602	88.45636	41.80838188	43.61348	72.8784855	54.20843	25.99050807	47.706135
15.22072074	4.2835546	8.104754995	29.673178	51.38895599	39.9526	16.26779165	32.253113
31.76624566	45.537968	38.5633346	37.362534	1.629425083	-4.2918715	70.27327326	66.23112
37.83294904	19.895985	6.083579291	18.042702	0.0	3.3563685	0.0	1.4568052
92.11972779	79.17806	1.798923194	0.35855734	11.85429164	22.001156	2.241763673	16.387224
46.50216111	39.014328	13.02655322	6.3866243	14.90450687	23.312796	9.714563227	17.929558
11.53765302	52.883644	38.79638342	32.66259	29.2582978	25.478558	10.47269891	10.620146
3.149733367	77.54116	82.77010873	76.67472	13.03686492	12.619781	12.438351	31.06401
68.0065648	63.286243	40.2947746	43.272503	43.82916168	33.663788	23.94536549	41.164597
8.798104801	15.813883	52.55158103	36.493233	27.15209242	14.951653	61.03423565	74.869
47.55321922	47.886524	82.32171897	72.44812	53.50463767	25.59372	34.2208852	31.541698
40.91094026	49.83517	4.179760101	2.4526756	46.97084661	31.096008	66.1445595	67.1331
47.96214472	18.844528	72.8784855	67.75062	0.0	-3.5647643	45.17206702	39.39918
16.7720232	38.202072	1.629425083	1.6648436	2.331533569	5.098283	9.734031055	11.108945
85.26909551	73.28315	16.04849725	8.551428	27.46647446	35.520897	19.29401032	25.971954
37.0158274	27.901224	12.72121896	14.088687	40.30244069	24.188301	13.26153778	12.465541
34.44632451	42.211185	13.89350209	11.596702	0.252253584	0.025634093	2.97486192	1.2706852
76.3099624	39.994877	14.90450687	19.814142	9.295516532	14.723377	70.05483344	55.344494
2.661542727	28.616085	94.50096737	79.35218	24.10905766	18.620241	1.743650282	10.700734
26.0695387	29.928164	13.03686492	22.636696	0.0	0.24347359	15.43456925	17.688093
5.948041851	4.722102	43.82916168	44.644337	14.74148388	38.075634	0.0	3.078974
80.28994263	58.541607	25.12838943	27.609045	39.35843617	16.265577	66.67600965	66.41623
64.8702395	68.21318	27.15209242	17.255047	50.12467654	49.01571	45.27500965	54.77528
84.33974431	83.14855	46.97084661	39.29419	48.70823186	36.882923	75.38356191	46.73283
13.25100229	25.273434	1.999177844	4.877225	24.76005147	31.561443	30.07960625	28.743965
39.10680932	27.037304	72.16100406	63.68286	3.597789888	11.030694	5.429390182	13.496394
6.499222361	15.315132	38.90083473	37.14429	0.0	8.147196	53.94447324	66.01001
61.6695561	75.635574	55.18037009	45.51974	0.0	2.6504455	73.22050209	67.71795
43.47281583	53.10016	40.30244069	26.997211	50.50908656	34.37103	0.0	5.156783
65.38933316	59.66409	57.26273694	66.00618	19.47556274	11.872418	1.84960131	1.0433648
12.48383732	68.18274	62.16368477	56.649113	20.36096013	23.786587	27.71714775	37.555252
63.37225968	76.008354	0.252253584	0.23969246	0.344428756	2.6905046	20.00288675	41.10312
88.72522624	90.412224	24.10905766	10.363398	51.39708789	38.66422	47.59873076	29.198074
9.147761663	32.272488	72.38342011	71.54698	19.65840226	21.115732	3.679918653	30.08622
66.50686069	73.058815	74.97052076	68.80734	23.41994655	44.915897	0.836644888	0.9753585
84.10193793	76.05575	39.35843617	19.542234	0.529819216	3.3729374	31.73318055	29.91172
26.25688388	36.59098	48.70823186	36.530647	31.86956379	33.20937	14.01241706	23.319487
49.30997149	66.636024	3.597789888	7.769676	0.0	-1.449313	2.064063489	1.8949792
37.65445791	35.095562	0.0	9.078156	67.81850094	43.835613	23.2960789	41.857826
78.28452045	68.55566	0.0	5.951258	10.08173564	15.287402	18.18990312	34.2393
68.76495224	38.240993	50.50908656	40.594837	4.577603745	9.869255	26.91242644	27.796602
8.905135224	25.59458	23.1010236	25.369907	9.967512853	12.519263	43.335395	46.515697
16.26033077	20.764256	19.47556274	31.795424	38.72175402	37.98289	23.21156884	33.982227
19.53099508	24.199467	20.36096013	4.535369	24.97534285	18.979116	75.73582011	72.823395
41.00150742	32.541023	68.3339655	59.532494	19.59466142	28.1801	7.972544215	6.3218107
55.08984272	26.550367	31.86956379	44.48969	21.41511712	21.32811	49.62220517	64.20881
75.06901133	65.857956	67.81850094	75.28424	34.38141407	25.819267	64.02888238	95.79832
6.753074014	21.864597	72.60987428	55.29561	33.44114491	40.288754	9.677591971	25.191805
12.51722888	17.320915	50.4472159	54.585575	21.26152094	28.494385	63.22469221	75.71352
39.38981845	41.83407	4.577603745	11.1676235	60.26102193	53.1465	54.63079808	50.918243
13.98755594	15.370974	38.72175402	36.211483	35.21497708	24.959534	16.27214516	6.2141266
40.21576406	57.439583	44.44197306	45.561417	49.15752148	23.47268	68.84924903	88.228836
78.22401013	71.76912	21.41511712	24.410103	37.31441052	29.025415	34.28672739	22.693544
83.68183531	73.878204	33.44114491	41.90947	13.26217146	23.604181	6.214566797	5.4467754
0.0	33.879314	21.26152094	15.387693	74.07785582	30.192968	14.17510686	32.886967
68.60611463	74.470695	49.15752148	24.885118	16.82928554	23.324308	0.0	14.089505
84.42429873	82.79334	37.31441052	37.083942	31.87466664	27.179203	0.0	1.5421004
26.6793303	67.43555	74.07785582	61.4874	42.74477554	33.117954	14.86219247	11.029853
79.76966371	62.016903	42.74477554	32.57488	33.8132368	25.593487	77.54678733	69.14767
46.01420049	65.61159	60.5253289	58.197094	0.522267307	5.415177	47.36333704	33.955868
71.00136701	64.8747	27.11496768	21.616163	2.890686767	0.22578801	63.8388463	63.784832
0.0	32.76768	7.405890223	1.652094	27.11496768	27.140818	10.88559026	19.458584
3.169099331	19.051966	3.42165598	10.060147	7.405890223	12.583885	67.02083729	48.402523
17.08756486	24.637417	64.44051661	50.206066	80.67857489	71.36576	66.85191048	30.66957
87.52908706	85.86438	81.27460019	81.092804	64.44051661	73.10827	9.3396983	18.826197
92.65898323	86.32356	83.82528245	82.29859	81.27460019	76.42598	4.111488109	14.481385
89.48065113	76.88059	49.15467449	43.537735	83.82528245	69.0085	36.47724246	53.117474
25.48313253	40.549007	35.25588385	43.00376	9.011992674	12.486091	33.92093167	44.623924
93.03255731	82.6696	80.79670421	79.41916	65.69456697	47.30011	1.009269411	1.4399083
30.87112941	32.174187	43.02832469	42.654335	6.315944702	16.05381	22.00500964	56.404217
7.787908452	18.3434	55.60412419	54.69786	13.83708642	20.428398	3.267294839	0.85192657
18.5257144	19.946922	76.45126838	39.750637	59.81582481	53.3708	77.6347291	51.531837
79.34654649	89.279495	41.08459601	42.543217	30.59514524	38.706593	0.337596865	3.7073076
10.25341715	17.0067	56.03413013	68.09699	31.22142105	30.632442	65.3367146	56.08046
70.86807008	51.015873	72.58738213	60.417145	20.86747592	25.654657	18.27868619	21.12913
14.9442896	14.378038	42.11946098	33.373165	0.0	6.1863956	29.85245303	32.830452
27.6789971	31.653223	7.126598878	8.773099	0.0	1.089371	9.607508599	3.4551103
6.702513015	17.039045	28.60232004	13.096091	76.45126838	41.58742	2.475057616	1.0159405
6.131625875	4.2422457	0.858974836	10.859573	81.02094948	70.65428	0.0	10.520491
87.93113193	59.781708	72.6088082	52.263485	42.11946098	47.764904	0.0	0.22876532
46.33728613	65.16804	28.5763008	40.0462	8.653540466	14.842159	44.68712072	43.208107
23.46293461	40.347836	80.16290148	78.73135	72.13959481	61.755123	61.72597738	44.85434
74.22961906	36.81358	9.070205476	2.823057	12.53742021	41.31268	63.53604944	71.10713
72.24358198	47.33498	9.836570629	34.72768	28.60232004	19.327202	38.44240466	25.980806
0.0	10.202161	41.66866973	33.45735	72.6088082	65.59158	34.60429695	20.047812
76.95155975	82.58932	32.07542073	29.173262	9.35930625	-9.547948	41.01536377	48.47215
64.60204454	47.731102	62.07451283	50.005913	80.16290148	76.37889	44.78270058	34.167873
63.25759385	57.750744	53.66497703	43.66893	9.070205476	5.346258	22.22340072	36.56882
78.41262052	53.272926	4.57865157	6.1038485	41.66866973	31.006983	28.27747642	22.816366
47.18415816	68.613976	35.8368136	43.017902	32.07542073	28.575233	64.80559966	65.83582
26.55730378	24.718338	61.05645885	54.24028	85.40177854	75.03922	9.109122278	2.4030817
9.676524882	3.180087	7.257395781	1.2267041	4.57865157	1.0082289	14.46827704	8.154071
81.63071985	84.24796	9.795326165	18.702818	35.8368136	33.542034	7.938107708	22.693172
1.44008073	65.9273	0.0	4.2469153	61.05645885	64.93826	70.51359377	64.14777
60.13886073	58.03263	0.778234105	3.7556481	0.426836265	4.76758	70.14060434	66.7822
0.0	22.369791	35.28597628	31.807009	24.0555231	25.634743	74.61155282	50.442856
13.79100096	13.863028	39.43512545	42.46164	9.795326165	10.295594	50.20384511	56.52647
63.351286	48.244247	29.42310745	29.909008	0.0	6.1728735	3.031273928	14.195167
24.60602271	25.700066	29.79340439	34.475822	58.99233401	60.21156	47.85301388	53.75784
23.04134387	53.25796	4.992379236	6.7936363	0.597123544	9.963444	0.0	15.002322
28.02951353	29.236534	13.29271578	11.292097	29.79340439	23.349375	31.17670784	36.516964
62.53871196	66.086105	61.57150807	60.817467	4.992379236	13.595859	2.534585496	6.8701053
94.14846732	82.67611	9.540861126	10.694764	13.29271578	23.149437	62.99169098	73.97334
55.95219042	69.07142	1.087256852	5.1181154	34.22871308	27.493029	4.656693452	3.473727
36.58798902	42.083637	3.418730848	1.6725043	24.92429214	36.534206	39.55792883	39.163086
50.25936964	66.02931	18.20970217	18.80079	54.23706048	37.89219	3.280980517	2.200944
28.75149591	17.750694	30.46158728	34.86781	3.418730848	5.279913	21.18588073	13.592465
17.3168226	29.949076	2.294941324	3.0435448	19.59428889	21.515533	3.451949517	2.9436038
25.95507424	41.14874	32.88980878	18.272594	18.20970217	16.931719	38.20230031	26.567503
35.68280094	66.618385	34.65614692	32.278503	64.13599101	49.597763	8.123761297	5.68204
0.0	17.885254	27.20831726	15.062998	30.41179661	32.532757	2.899493403	27.059921
10.59565991	33.866947	64.13599101	58.6726	21.9180702	41.841393	13.95905877	13.144751
47.20893463	50.30859	31.49662818	58.74391	23.9717282	19.681063	1.426630798	4.3580217
63.14714159	53.553436	89.21674959	86.506195	9.518190042	17.074474	0.0	10.114518
54.30595244	36.896767	21.9180702	40.889977	1.249008464	13.028822	0.979807222	1.0106051
89.61417594	86.258026	23.9717282	33.057896	2.599454304	3.6421921	0.706381042	0.39098528
56.03747384	62.77826	7.488530825	6.8253355	24.04057337	16.507732	0.0	9.185982
19.93006899	18.095726	9.518190042	32.554607	2.060581853	0.4093453	9.444894792	11.811855
43.37501152	23.933788	62.79572595	50.752197	36.25454831	21.238253	0.0	0.33373433
58.01064055	72.24278	3.160193721	24.28216	64.2716813	30.719215	16.48404533	27.168196
45.77046106	64.82283	82.33244396	72.62986	72.39052533	55.48981	5.419599738	16.830166
0.970209889	52.227497	1.069060713	1.3695313	0.0	0.39827216	0.390715033	0.22110276
1.530768374	10.442616	24.04057337	17.967896	94.87994774	68.25634	7.371601311	13.743347
88.82757824	80.3656	11.98186799	27.46315	40.36775448	30.861238	30.87761179	26.358036
16.38360507	25.253414	40.45135336	36.65984	2.128691227	-9.464745	5.427048525	5.7827387
1.40959558	23.396145	47.34357171	54.764927	15.1458408	17.341337	9.973367678	8.591734
91.05627032	80.05673	36.25454831	42.30206	32.95642094	24.715796	3.302452152	3.5454566
48.18783868	18.587801	64.2716813	45.103405	0.0	-0.4292121	1.232632372	2.5518203
13.34689497	16.965212	0.0	5.672895	11.8907701	17.21418	0.359225753	0.3858982
1.726024029	18.467388	0.0	3.210001	94.34623373	64.63958	1.152131483	0.8958426
2.310618854	70.27085	52.78848387	42.887375	2.819747326	10.105044	54.39040243	55.757236
55.26466335	72.31056	40.36775448	39.02012	0.399824711	1.7312248	50.40479784	57.858257
62.69909879	44.966297	2.128691227	1.4369863	1.171055965	2.347371	57.59970402	33.135284
19.13281286	30.767975	87.55418753	80.38712	15.31942872	8.586007	24.35604753	53.577972
26.30947521	27.190378	32.95642094	50.496025	12.63535619	17.406088	19.42152909	26.734825
25.99050807	27.36572	0.0	0.24124563	31.15934188	27.16733	10.63604029	20.036362
54.65489395	71.85492	11.8907701	13.515422	44.92520247	50.664337	7.843927615	45.24655
70.27327326	78.29128	0.399824711	2.5542228	31.62416369	29.388931	66.42814295	44.655247
1.517636561	37.710514	41.53702825	42.36804	0.0	-0.42136234	10.88472418	42.249428
2.241763673	33.206608	12.63535619	14.893387	13.95628888	15.459459	8.073391293	22.978458
53.27735781	61.527084	31.15934188	33.253128	10.72653134	18.651644	66.85183325	43.70647
12.48635948	28.21306	44.92520247	39.431553	59.55262648	39.64016	66.04767415	55.659874
12.438351	21.273632	31.62416369	26.951996	86.971127	76.336624	9.935132826	25.57371
23.94536549	9.556983	63.22828466	57.52997	62.22086343	53.22673	60.41732712	36.546944
83.83843021	86.24071	13.95628888	32.76556	24.91728565	28.40213	20.64357371	40.82833
14.22488447	5.7493353	32.99753143	38.59153	18.57739993	29.430664	64.24487271	61.311794
57.02971842	69.70216	18.57739993	30.577915	63.222267	49.74821	49.32093179	39.63403
86.19439925	77.899345	26.03173318	29.67321	26.03173318	22.265724	24.17024028	14.518764
61.03423565	64.77639	10.4860128	5.257212	10.4860128	11.511802	84.58893866	71.22537
3.498335753	76.20107	0.926720681	5.016871	1.257407502	2.392626	91.6524383	64.18014
9.061926079	27.999596	36.38014621	40.43441	46.64960106	44.99826	19.7798759	21.744293
97.94800557	90.56628	69.13479769	47.992783	30.9794262	22.500101	5.82300352	3.6936407
13.1450619	9.868129	46.64960106	30.098768	0.0	39.58141	23.5354934	45.643787
66.1445595	53.206898	30.9794262	16.095366	92.72370704	70.803825	36.14968182	42.512646
21.19444726	54.874367	81.99763098	82.64905	3.074693717	13.713919	16.67869351	32.86417
47.28268345	50.28784	74.63930208	74.908104	10.309392	17.285135	38.77000873	35.045067
19.29401032	32.369545	3.074693717	14.734615	17.45236147	25.808804	15.4176361	10.509234
86.19820374	85.68498	60.28741502	51.808636	22.58353247	24.275482	49.88008869	34.658897
7.66652575	42.798416	22.54874195	29.063107	60.28741502	38.918114	10.75553549	24.45131
56.51667394	36.235474	0.0	16.74183	22.54874195	33.170376	24.62070452	49.037632
85.53405964	59.675694	36.7072802	36.114616	0.0	10.662952	15.40870509	4.344999
72.70181754	80.56666	13.37572764	15.468015	36.7072802	26.86112	8.586375019	22.472412
29.29764197	28.415903	33.8754215	32.51032	13.37572764	27.589314	22.20180478	44.133003
53.12382569	57.819492	6.141106311	8.150419	33.8754215	38.531788	0.0	12.320139
15.43456925	43.60098	24.99527669	10.58938	41.03794598	20.521143	10.02539168	34.59262
0.0	5.096499	56.65401799	56.87893	38.88169758	17.829851	46.93920076	49.198658
80.07437026	78.64036	38.88169758	42.91704	24.01338043	30.061121	7.147036958	3.7856102
41.06227561	76.82607	25.94389985	38.838684	45.39654665	42.911236	81.35759178	47.059315
84.5566149	69.1916	80.90631241	65.14792	28.11243479	32.997498	24.01631717	15.719562
75.38356191	64.4034	52.66349061	31.436787	35.04870846	27.737347	15.41389344	18.771767
30.07960625	26.85608	9.508022367	22.559666	36.55522639	38.802532	1.112658983	2.2789054
80.53864746	72.347404	36.55522639	29.537714	2.118660091	-4.7832947	12.6512469	11.870756
53.94447324	44.861504	49.46796695	32.80806	49.46796695	32.40796	59.99235473	38.49613
61.27839379	66.71591	40.40712226	44.259697	40.40712226	45.041565	1.194006928	1.6321758
73.22050209	68.27029	89.12987666	85.81543	34.20844443	38.307934	42.30149711	41.419178
5.543745956	12.620536	34.20844443	26.566025	17.29489164	23.55646	51.85571731	60.75037
62.40731324	74.94304	17.29489164	28.697866	0.970983294	-1.7931848	40.67066673	25.77368
0.0	10.139808	0.970983294	0.99535936	78.08461533	56.79852	41.6263458	28.039375
86.41285544	80.41503	27.25583167	37.5111	30.76250124	14.411906	73.26731184	77.528175
83.40919805	75.277435	78.08461533	71.2221	11.38334579	23.845839	0.0	0.51259
79.01720716	65.83873	70.31871872	67.896065	32.37253744	32.61351	16.24533971	23.802963
80.58917239	73.011505	32.37253744	36.700283	35.68810141	35.44257	9.636653904	22.839075
63.00725217	68.52774	76.21686958	56.34164	76.21686958	64.51013	19.42489921	41.455822
81.37846659	58.626057	30.61273502	36.998894	30.61273502	40.179844	78.77070783	61.13504
69.52780108	71.207306	0.0	1.6185611	57.95225277	53.784843	13.82100293	6.3927083
92.91423383	88.64508	0.0	4.713773	0.0	-0.25431234	37.26514805	59.055183
82.02772208	81.961044	35.06478929	43.63809	15.23875818	19.888494	15.1215994	30.257761
30.73323241	20.436731	43.30658798	35.115948	35.06478929	20.783695	88.30829539	54.181705
6.819997972	9.556735	4.064443696	8.0475	43.30658798	44.00595	47.37967992	32.621876
27.71714775	30.338627	16.09836574	19.176285	4.064443696	1.9262743	13.99630758	16.320623
30.4254394	27.517647	43.16671419	33.92847	5.49871711	5.655087	21.9766332	8.670113
15.39357697	28.065786	32.40012299	41.372208	16.09836574	14.04295	42.78380779	58.46568
20.00288675	17.699537	40.32898976	26.317211	0.0	-2.266003	31.38632484	22.25073
85.64532689	86.7352	80.60055876	64.200554	0.0	4.327491	83.44233536	62.075783
19.78249574	8.704708	70.19925962	60.273712	32.40012299	33.883904	27.15198165	34.414124
3.679918653	43.169956	84.85609846	75.93565	56.13504943	34.03934	12.79513925	20.955437
69.79590237	81.30977	34.68494953	41.17825	80.60055876	74.89348	76.83418769	54.157406
14.42398425	15.310724	8.171441334	10.206701	91.93340238	74.474625	1.221284135	0.24164808
18.18990312	12.67666	7.996830791	18.444122	70.19925962	43.557545	40.31664678	68.28121
38.03832948	28.404083	44.8781348	36.51667	9.055172217	12.786713	0.899554125	4.58092
56.47869884	62.51793	39.27719826	20.894732	73.31932313	63.031834	57.87284649	53.112667
4.143900161	25.08501	2.405254053	9.0553	0.0	-0.13031474	74.06067797	56.42716
54.92415457	65.45195	54.53336611	56.086422	2.663355036	-0.05579106	10.65781182	8.099633
50.09944792	27.784391	19.596159	30.372	84.85609846	78.29975	20.73475671	28.106075
63.42879895	65.14058	52.0133379	42.81271	26.67806508	29.422434	14.11480355	18.483042
22.70660834	36.86032	0.0	0.25914943	16.70711364	21.748974	8.62455294	3.8297455
75.73582011	78.48088	5.908085833	8.726577	30.5912617	24.378956	11.94269708	18.890108
7.972544215	5.839659	33.95037625	34.242393	7.996830791	8.984976	31.37415917	74.29058
54.86277738	74.73857	0.593797719	2.5563147	34.74690376	54.655293	56.49708288	63.18102
44.9389876	67.93106	86.21979782	62.03468	44.8781348	31.915054	10.90397812	4.4145813
77.54677515	67.399635	13.71916528	6.036999	2.627491811	8.429332	0.0	2.960765
66.0578891	72.79963	37.021541	32.337433	54.53336611	60.46765	31.45776364	87.785324
3.235819119	6.1474123	35.50826326	21.105627	12.67179243	37.248646	74.49984474	57.405777
3.747141461	8.1163845	9.226197008	25.355995	19.596159	24.340536	18.99441923	6.6464877
64.02888238	31.66037	79.07949659	75.21633	24.41818234	38.989857	14.21418921	17.201054
82.64502167	79.35504	68.10761052	58.514244	52.0133379	43.46226	39.91592357	54.76462
9.677591971	19.835367	21.43045359	30.93434	0.0	-0.61132604	20.45508721	26.79191
47.68791361	68.36353	33.78601477	34.539253	3.510094374	0.26053208	3.803167764	17.376814
5.956665819	38.994045	2.841459947	2.908002	4.112217946	12.412793	26.47105008	18.312597
21.49059564	21.18095	11.32681683	13.599369	74.44046437	70.59806	35.80276164	53.102024
90.64441503	82.87018	42.53147932	44.2804	51.52656955	42.992554	0.39886034	0.5305917
63.22469221	69.66055	51.9557832	23.446596	22.74107385	26.698715	27.16016891	47.5574
54.63079808	42.180534	66.44951759	52.40452	86.21979782	79.43958	10.4212352	2.1298904
32.51941474	55.253696	75.11548375	36.446583	37.021541	29.962008	39.67142934	22.180744
77.95754061	58.758713	49.61017751	45.856033	9.226197008	17.570017	45.78100103	55.905598
6.214566797	10.058246	36.66758858	26.953936	27.07281953	21.508387	72.46627889	70.68899
43.48269562	37.244064	39.32745332	37.16403	44.03901684	40.655025	47.17441756	50.079823
39.19022489	29.413319	17.10738006	33.76781	68.10761052	53.235954	7.810317963	3.5201879
84.40270662	86.3659	65.73471929	40.68452	44.33084711	42.1816	14.85665703	5.2241673
4.166287009	89.84883	29.62604669	29.693943	74.00970333	49.478313	0.628858286	2.2667077
8.140819585	29.983934	57.50576347	50.77392	33.78601477	33.885166	81.78695125	72.88886
33.61928283	75.64176	38.1181996	17.685894	2.841459947	9.642765	28.76096277	30.388597
64.68104609	71.32433	75.59377488	65.67447	42.53147932	33.957638	29.01476311	40.432632
77.54678733	74.907646	65.74098646	74.19236	51.9557832	23.858738	34.88077285	24.675514
0.0	9.381476	67.28395541	52.390244	66.44951759	62.74311	69.38989345	47.113712
77.03264152	74.84329	21.71222946	35.162296	75.11548375	33.82791	80.49152522	55.002277
9.609943508	18.676626	0.0	2.5229568	40.13524468	33.71345	31.29909936	50.683678
10.88559026	16.384037	68.20094264	61.65305	17.10738006	27.62129	72.70586315	70.13056
45.50180654	58.313877	20.3250042	29.958693	65.73471929	43.95962	0.0	38.543404
66.85191048	25.809696	0.0	0.9624744	42.00742206	37.17373	15.75654156	6.3811564
9.3396983	12.92278	91.39064225	80.5033	11.07544016	15.988867	4.344676685	2.4675124
69.94718927	80.589226	20.85782482	15.431907	57.50576347	50.0024	15.5615648	11.666997
63.13467167	84.69061	36.85037948	36.423367	38.1181996	5.452745
58.46064001	77.516266	8.041639597	16.46714	65.27849508	41.105576
84.17796028	78.0743	2.217163117	1.4421371	75.59377488	65.57347
43.08223061	48.69974	61.04278074	58.16233	20.3250042	22.259602
67.97172842	46.800858	59.66718586	61.14381	86.2541164	76.17817
32.36907857	36.235447	49.20462645	42.216763	91.39064225	69.341415
36.47724246	43.185253	69.25619095	61.934406	20.85782482	20.082348
23.20886991	25.58276	80.7977409	80.8176	36.85037948	41.78989
3.551606076	39.860344	60.06619639	49.891476	2.391870808	26.124496
10.00638892	14.356688	41.0055284	43.761497	8.041639597	14.37195
44.47903411	61.46996	22.92734992	30.91293	2.217163117	1.3108726
22.00500964	29.366383	4.390150349	1.8369715	59.66718586	55.22999
12.75397423	14.320263	44.1778543	38.75341	35.72058232	32.16366
77.6347291	55.774902	80.71099803	66.809296	26.51530021	21.179619
48.36115435	24.134727	6.877576478	4.404821	69.25619095	61.269188
65.3367146	49.76025	1.279456438	7.3423676	60.06619639	53.014072
26.66040937	24.678984	44.65371267	41.470303	41.0055284	26.27772
5.085670913	8.052168	75.98553455	77.23448	22.92734992	24.181211
17.378304	42.10498	0.0	0.039499793	15.28777504	24.885983
3.547951578	11.181248	12.68763797	17.238756	47.13740479	29.98986
38.40380593	66.85768	37.93567028	31.927065	44.1778543	33.422707
0.0	50.235207	15.46929664	12.466737	44.65371267	45.85178
37.522573	57.31868	38.14302674	38.00262	88.44637346	57.352844
29.91552733	53.48444	0.319224301	4.5762258	2.548391087	-0.6712883
63.07769687	85.38125	1.277604509	5.777142	75.98553455	48.450016
0.0	47.334167	7.705318498	23.064526	0.0	-0.15378053
66.65248144	80.67629	4.889819476	16.241003	12.68763797	16.370312
45.27091516	52.307922	9.794715203	26.652649	38.14302674	46.97293
81.29892199	89.81845	8.332944957	5.011344	1.277604509	3.7601013
89.47412112	82.27334	0.0	5.557928	72.15476775	57.321793
41.01536377	35.998306	20.97581455	31.07089	30.38899776	35.545418
28.27747642	25.608936	1.18600639	7.0864105	4.889819476	13.021577
59.0740653	39.36024	30.08596307	26.022074	9.794715203	14.990396
94.54981251	84.030655	61.99734129	60.64206	0.0	5.178487
54.07334238	57.330997	14.44407911	39.883747	83.09647392	65.19543
13.49999802	19.65179	11.20904607	15.887547	12.57060724	21.311659
14.46827704	17.796043	39.20587876	37.24404	0.712699399	-3.74269
7.938107708	14.993097	42.68363634	47.300823	0.70766924	4.1685944
49.17268474	53.206814	6.114675165	14.601339	20.97581455	35.56439
3.609434473	35.60237	0.0	46.111397	1.18600639	11.474935
45.52130306	66.77456	50.41927701	49.14288	30.08596307	32.767563
69.39495874	67.792656	5.889073661	8.681769	54.83360857	49.897373
77.09161451	86.29939	27.47304315	14.344128	53.36463944	45.602787
70.51359377	44.7445	86.20017514	73.37227	26.52646529	21.780252
70.14060434	73.840256	8.286467695	7.535532	14.44407911	4.8141966
74.61155282	35.278076	44.37252425	43.955086	56.62080434	37.93238
63.0697188	60.42847	0.0	0.95708734	11.20904607	10.822796
2.782548169	41.36855	1.039903259	5.425976	39.20587876	43.947395
3.031273928	6.241425	49.30223849	30.468842	80.58281911	76.33541
32.92776022	35.693817	25.1779767	34.82685	42.68363634	32.09113
73.72948461	69.30961	65.48133698	61.744488	19.12358264	32.561413
95.75260589	83.32942	36.80129147	40.97245	6.114675165	13.415233
49.4018977	26.804468	36.58244249	50.283825	33.27025402	28.369925
16.25514799	49.560505	0.94272788	0.98269284	52.43953497	42.44338
47.85301388	37.13058	0.0	6.1423926	18.97417112	21.45025
60.54913452	62.867867	31.26628393	48.4631	19.25650723	25.608862
0.0	8.687186	74.75498754	61.868496	27.47304315	14.697651
25.93974836	41.732025	28.69582004	33.069084	14.81646107	16.64733
24.93961347	58.755486	33.03335054	16.989388	8.286467695	18.073948
31.17670784	27.264217	1.372286353	12.716773	44.37252425	29.167019
2.534585496	30.614494	0.0	5.900159	0.0	3.1821687
16.57162393	55.412544	92.57247896	84.153015	3.973986769	15.210941
62.99169098	54.51991	31.6780045	36.890213	73.13874552	61.59845
79.04497323	46.59679	6.684386034	15.679699	25.1779767	29.866444
27.32636453	25.54832	43.09475613	36.092205	36.80129147	40.03715
86.76065944	82.825294	31.26129694	18.242474	36.58244249	45.135654
3.451949517	12.288354	8.109204436	5.8822184	0.94272788	4.0847044
47.15771685	54.203434	41.17834608	41.535942	31.26628393	29.451887
38.01577432	47.09464	57.55128922	39.327297	28.69582004	20.965294
88.40427326	84.34006	82.32885806	56.43249	33.03335054	30.22713
2.899493403	28.096071	70.2055639	61.63258	92.57247896	65.44672
60.47798465	56.839085	68.91825786	60.663097	31.6780045	33.107834
0.0	4.709065	28.72536954	31.33495	6.684386034	18.401293
0.0	14.805698	52.13571621	41.644505	31.26129694	23.657482
0.0	17.789463	16.85617983	39.40088	8.109204436	12.625336
57.24624739	72.93066	40.32887688	37.089886	41.17834608	34.900543
17.35228888	30.372587	4.206951598	2.6205547	57.55128922	50.528057
0.0	14.946991	0.0	3.897269	82.32885806	66.801636
78.61845192	83.11739	47.09445645	45.134346	70.2055639	53.6074
0.0	14.935465	15.22072074	9.280151	28.72536954	28.837763
88.24637541	86.35195	39.52986412	41.288548	40.32887688	38.207005
95.55515456	87.35646	41.36745101	40.191357	4.206951598	4.9708705
36.25474039	12.466391	92.11972779	79.309875	98.28722602	72.22468
92.89765441	80.244865	45.3883139	30.359627	0.0	-5.1146407
6.536001371	10.610177	3.149733367	20.89236	15.22072074	9.066339
92.00324978	84.01255	49.72808893	46.733788	39.52986412	45.13065
7.371601311	8.986728	8.798104801	18.92202	31.76624566	36.4338
91.52862329	76.179344	54.9141799	34.548428	37.83294904	31.874014
61.01774399	77.36966	22.0084522	30.67513	41.36745101	35.281128
5.427048525	7.5047083	27.61595801	38.878727	46.50216111	31.384918
84.31065923	82.943436	40.91094026	10.73514	52.5635645	46.69649
9.894361569	7.934875	47.96214472	20.550356	43.182647	48.413116
61.11611165	43.453903	12.21708819	18.951647	3.149733367	19.122286
58.61075678	32.207333	49.04564688	38.38555	8.798104801	9.740125
93.56409267	79.05202	85.26909551	65.57944	26.6748995	37.005585
28.88381703	25.692394	0.0	0.57925653	22.0084522	20.584078
50.40479784	73.00261	5.948041851	12.839842	47.96214472	23.427301
57.59970402	27.523935	8.110761371	13.373825	12.21708819	17.943338
81.62368897	64.70383	32.03839032	44.11047	14.7618925	19.682411
61.82340519	80.68789	64.8702395	62.283653	19.44976087	20.53501
19.42152909	26.053503	15.0324858	15.931024	41.13226409	36.316048
77.92695821	61.65982	84.33974431	83.855286	4.621114909	1.8258253
36.80117668	29.17703	0.0	3.545936	37.0158274	17.436958
11.31144666	44.39375	4.522238884	8.994895	34.44632451	46.64825
24.66006055	36.759724	0.0	0.15483984	0.0	0.93329316
66.42814295	63.43653	0.96264489	1.3296866	9.771808987	13.718427
10.88472418	13.168619	39.10680932	43.678894	26.0695387	26.86163
42.37662469	66.48539	4.698019536	2.8828998	5.948041851	14.27644
66.04767415	66.53619	0.330501293	14.10055	8.110761371	9.6723585
26.14998957	24.676935	39.99701682	34.590874	69.21564786	44.50834
83.93526521	62.18514	12.90070345	7.8772044	81.56943098	49.962402
96.59121826	87.89012	67.99152053	68.60018	32.03839032	19.047161
42.18931962	72.5075	61.6695561	66.32374	15.0324858	13.857575
50.42857568	58.93479	7.316239252	29.88697	13.25100229	3.6067185
20.64357371	23.356558	47.05254638	39.556084	1.299881507	4.6692524
36.89391539	81.399925	9.58087319	5.8519278	4.522238884	-5.2514677
88.16754027	73.91683	8.822068949	8.238198	0.0	1.0500174
8.39178019	60.3	2.613234135	1.8777523	0.96264489	7.5089965
84.58893866	64.86953	32.35958784	40.899345	39.10680932	35.460808
91.6524383	60.996788	63.37225968	66.146706	9.065649451	15.231055
35.55504656	73.33508	69.27632316	62.686443	4.698019536	12.491678
64.68492451	85.044044	15.21649465	13.885377	0.330501293	5.099705
85.99469652	82.86271	0.380918213	10.7228	12.90070345	21.039469
5.82300352	8.706824	37.65445791	31.610542	67.99152053	70.738
83.65433196	80.15078	40.11142329	43.344467	43.47281583	40.2687
48.17982197	61.41669	78.28452045	68.00462	35.32665147	41.25165
23.5354934	26.308002	46.21141257	44.471447	47.05254638	48.747337
36.14968182	15.101412	3.120933892	2.9659598	8.916453721	14.489234
16.67869351	23.693018	8.905135224	8.897068	8.822068949	5.0901737
77.8707536	78.06461	16.26033077	42.045498	2.613234135	2.4828334
27.31009438	19.229872	19.53099508	24.118347	12.48383732	18.370703
24.62070452	9.6284685	41.00150742	32.860348	66.50686069	48.647762
66.70576357	65.44034	55.17541483	49.2788	84.10193793	73.97964
70.67829218	77.16929	18.97711675	5.4932275	26.25688388	23.406416
31.61725517	18.571012	55.08984272	54.19886	49.30997149	41.836372
15.40870509	17.732138	75.06901133	61.58005	37.65445791	37.5038
15.19452071	52.628254	49.61438009	42.99984	40.11142329	28.472147
71.05445565	77.07208	39.38981845	38.83322	68.76495224	51.79319
8.586375019	7.6610184	49.53018855	41.868164	46.21141257	41.035725
22.20180478	30.32413	0.0	0.9230064	3.120933892	4.6373425
80.78104004	78.49379	5.163801227	4.7861633	8.905135224	16.543434
84.60201966	76.89408	78.22401013	64.98803	41.00150742	40.05632
10.02539168	32.861824	2.565604497	10.918664	55.17541483	44.798542
92.13719474	83.75665	83.68183531	51.98359	18.97711675	14.738268
7.768371677	26.094454	9.540244592	17.40936	49.61438009	41.44005
76.3025428	66.60024	68.60611463	61.7861	12.51722888	12.830672
58.2347243	80.406975	35.20097749	45.6907	39.38981845	29.604748
81.35759178	32.508434	16.25238798	33.867165	13.98755594	20.609661
6.768064781	79.39324	84.42429873	79.89071	40.21576406	25.106852
95.07020116	87.39151	26.6793303	51.22869	10.72342611	15.195925
24.01631717	25.832853	79.76966371	69.73263	57.19204969	52.663834
11.79076705	31.394566	39.56647024	31.40315	5.163801227	5.939563
62.55956501	66.04892	67.14890203	60.82984	83.68183531	53.64386
59.99235473	39.522614	0.960810012	1.5976803	0.0	-2.330634
24.80297238	26.645744	46.01420049	44.89805	9.540244592	20.088274
74.59231799	80.76383	71.00136701	76.49066	39.22831543	15.820685
46.52870973	75.780334	86.59757822	66.690926	16.25238798	27.342415
81.63511603	64.730255	0.0	4.390237	84.42429873	72.38714
24.92895829	43.8711	34.91231211	29.160011	0.960810012	12.054371
26.8708629	33.069416	59.00727735	58.321117	46.01420049	49.941948
33.66124955	26.907894	48.36396181	43.22001	9.085602443	12.342965
86.00345438	69.398445	3.169099331	7.790556	46.24961136	41.99474
47.58772845	72.80457	10.30004263	7.173714	86.59757822	63.674774
1.720185042	44.105293	0.0	0.06900267	35.19969401	25.200905
40.48243437	49.5935	57.65452227	59.25103	34.91231211	38.19883
77.85078652	72.13949	24.27358667	12.73995	3.169099331	10.164223
73.26731184	78.348206	87.52908706	73.78339	17.08756486	23.880062
32.16902238	58.114223	59.29246641	38.265263	10.30004263	15.887529
74.31911492	73.95822	92.65898323	76.878845	0.0	6.516476
8.246523526	21.185192	89.48065113	76.3978	16.12823791	6.7828636
78.77070783	34.719093	25.48313253	25.967587	89.48065113	76.49105
37.26514805	65.96251	9.508784567	18.9658	25.48313253	27.013502
15.1215994	40.10442	30.87112941	37.711514	9.508784567	20.792355
85.22067267	81.71358	70.7141131	65.595314	18.90594075	26.156918
36.10071383	72.902214	18.5257144	20.94201	14.82994008	20.586979
44.30153891	30.926899	79.34654649	73.35717	30.87112941	41.066994
88.30829539	52.252926	6.891124522	4.758764	7.787908452	11.970569
15.1222891	34.369244	10.25341715	17.02101	18.5257144	15.611359
42.78380779	25.452646	70.86807008	49.406693	79.34654649	61.61328
83.01646677	85.99948	38.16631108	39.503635	17.84178388	16.634434
15.10235685	21.080048	42.52654707	46.51711	10.25341715	22.362915
83.44233536	56.127495	51.5902696	37.84724	70.86807008	59.301025
27.15198165	24.288614	27.6789971	41.036957	38.16631108	29.853098
60.65973957	73.62231	6.702513015	25.171268	42.52654707	42.692543
76.83418769	33.850143	20.54633014	31.32726	14.9442896	14.072767
63.40623793	42.49318	38.52322666	24.52342	19.40320705	-1.178572
27.34305282	73.82959	2.008708666	6.1985145	6.131625875	12.114397
81.53694628	64.80202	74.22961906	59.299995	2.547971795	4.700544
23.79770547	73.43698	35.80552258	38.464603	23.46293461	37.274628
54.58472012	52.291004	37.39576088	40.423405	23.43579167	35.96298
40.31664678	67.499504	43.69560153	41.996143	35.80552258	39.661484
35.64598437	58.78953	76.95155975	72.92456	37.39576088	28.242262
26.94242513	18.161995	43.35721014	41.528233	43.69560153	40.18893
0.899554125	21.229952	64.60204454	54.593002	1.102452884	8.593504
74.06067797	34.23873	0.297246729	7.1650057	0.0	11.067938
28.17135486	47.966843	63.25759385	64.565895	50.62222146	46.354427
89.419451	80.07217	78.41262052	65.17838	43.35721014	47.183147
1.986478634	25.790766	47.18415816	48.80395	64.60204454	61.08236
42.29478749	9.819771	9.676524882	21.572681	26.05284451	32.233562
78.00288409	89.63614	17.33987768	32.33571	26.55730378	29.34129
20.73475671	18.59505	1.44008073	5.788505	55.19349187	37.67285
14.11480355	32.109497	33.30841773	33.077038	9.676524882	10.297919
87.36384149	77.39095	13.79100096	21.429752	81.63071985	64.89002
11.94269708	32.526405	63.351286	53.623383	44.50757189	36.443115
31.37415917	27.545313	65.57301901	50.42287	39.35756061	31.699015
42.70687587	30.03381	28.02951353	33.02206	17.33987768	20.543325
56.49708288	42.58692	13.9769471	24.329977	60.13886073	46.125813
49.94868445	30.634455	64.60187181	52.54967	23.04134387	26.50284
0.0	8.613227	5.628261366	9.266705	65.57301901	46.12008
40.9724255	31.857542	62.53871196	54.67841	28.02951353	29.393162
21.60400316	31.44607	50.25936964	54.37733	13.9769471	23.75495
4.713893798	31.818268	78.61961971	61.93088	64.60187181	59.493664
13.7385945	34.464123	28.75149591	39.34725	5.628261366	-1.2275475
57.6053748	39.02071	37.39742705	33.73312	30.84474943	31.916502
38.10999093	18.469753	38.83428513	42.33505	55.95219042	35.305313
30.43973822	25.068474	36.98776703	37.156406	36.58798902	41.76376
74.49984474	51.242916	35.89724622	25.73077	49.39865649	29.79925
3.383758574	11.154858	38.49679424	38.766663	28.75149591	41.13022
18.99441923	22.523752	89.61417594	79.7832	37.39742705	38.985058
57.2826498	67.92176	58.01064055	47.61285	0.0	-14.832997
14.21418921	25.80629	50.21013597	46.22522	38.83428513	27.063454
88.35188783	77.873955	45.77046106	57.25808	35.89724622	14.3259735
14.86685885	15.726696	75.03674068	69.02628	10.59565991	30.328611
46.64490818	49.202625	0.970209889	7.247723	63.14714159	62.083275
20.45508721	5.992873	61.80395318	54.85096	54.30595244	39.40682
79.37053051	81.83956	91.05627032	82.98702	43.37501152	37.05837
2.039001868	21.115463	48.18783868	48.157433	81.15116736	59.686214
3.803167764	9.124659	49.58296909	43.648987	18.29616546	23.216555
35.80276164	44.881695	13.34689497	8.768053	83.3036144	69.91033
27.47497093	36.55111	39.89470015	26.337784	1.530768374	10.250851
36.35900481	56.05104	2.310618854	9.255639	16.38360507	42.846203
0.0	12.059775	3.339136515	18.890726	0.0	3.9561164
30.2871506	41.356464	45.20399384	40.3725	49.58296909	60.09325
47.17441756	63.04068	55.26466335	53.4729	5.971176669	10.96887
7.473385241	5.8082714	3.378377543	9.97002	0.757519124	4.6900544
14.85665703	19.272032	62.69909879	53.293957	3.339136515	6.0607615
2.014671714	24.021706	19.13281286	23.834381	62.69909879	44.351803
51.1783537	35.049706	26.30947521	29.038624	0.723968187	4.75876
99.61910732	95.27325	25.99050807	20.139984	19.13281286	31.032274
24.95662893	30.360933	45.40015878	45.38736	15.94900479	25.917307
6.777260235	37.890434	70.27327326	67.90979	50.57898439	39.549503
4.936303419	62.32874	34.85762141	41.401974	26.30947521	33.85209
2.641901391	28.11814	1.517636561	9.263541	35.26155109	28.403841
81.78695125	65.976326	1.126878627	8.987668	54.65489395	61.80689
4.169292721	25.892258	3.549284452	7.2164536	70.27327326	32.39368
27.15696835	65.78239	27.06341711	18.866426	0.0	1.4003804
80.02767877	81.37107	53.27735781	57.75228	3.012114112	10.809412
80.52782377	66.62733	22.99620882	38.841652	79.63886176	70.55917
78.67116412	85.77613	12.48635948	11.475814	22.99620882	23.205378
98.84920594	84.006485	12.438351	21.114746	4.67315366	3.5457575
16.17382734	16.228273	0.339942053	0.72413766	42.0580413	20.655045
93.87454124	79.33191	23.94536549	24.212383	12.438351	11.581126
80.49152522	36.457954	83.83843021	79.792175	0.339942053	1.513412
31.29909936	38.761147	0.364667905	8.500509	23.94536549	18.740711
77.2841534	85.564415	61.03423565	64.71878	14.22488447	23.544626
72.70586315	66.289566	55.23935567	63.884514	57.02971842	55.234203
70.62989218	64.25063	3.498335753	8.459055	86.19439925	72.48854
64.185973	73.5541	97.94800557	88.884636	9.061926079	15.798762
15.35251148	24.877548	34.2208852	17.556229	34.2208852	18.148195
47.77426479	71.793594	13.1450619	17.113003	13.1450619	16.776783
0.0	57.888477	40.48594286	41.14587	66.1445595	41.62859
85.8122803	79.03675	66.1445595	41.44866	21.19444726	35.294064
23.84150703	53.4093	21.19444726	28.377893	0.377050084	0.8540732
		45.17206702	50.95141	2.902396599	22.0491
		2.902396599	13.174579	47.28268345	33.809814
		47.28268345	40.140038	5.140109821	20.40001
		56.51667394	47.965492	9.734031055	9.618543
		39.00815943	36.69091	19.29401032	28.075724
		0.546829898	1.1861635	20.36311527	36.398922
		85.53405964	80.07724	13.26153778	16.880636
		70.05483344	60.71078	7.66652575	17.650875
		72.70181754	75.750145	56.51667394	51.54782
		1.743650282	6.331526	39.00815943	41.640812
		53.12382569	64.79904	0.546829898	1.8261714
		1.152603634	3.7586405	53.10447809	36.711834
		80.07437026	74.475235	27.38026406	21.579744
		10.78337463	1.1688926	70.05483344	44.282116
		66.67600965	49.89675	39.94694428	33.9705
		45.27500965	47.27818	1.152603634	4.846763
		75.38356191	60.173	0.0	-0.004672631
		30.07960625	29.078678	80.07437026	62.869568
		80.53864746	51.84617	10.78337463	12.616176
		0.0	6.2519274	35.9238924	38.347797
		53.94447324	35.4624	66.67600965	48.595955
		61.27839379	55.429996	75.38356191	48.003307
		73.22050209	62.47869	30.07960625	22.781351
		5.543745956	8.57864	80.53864746	65.38726
		62.40731324	67.83286	53.94447324	31.382248
		86.41285544	76.568016	1.71151259	14.227917
		83.40919805	51.730614	73.22050209	65.36141
		33.28584241	27.214203	5.543745956	13.83416
		79.01720716	44.15304	62.40731324	54.554436
		69.52780108	65.688225	33.28584241	16.488138
		6.819997972	16.016281	5.967393026	10.857355
		27.71714775	19.533762	80.58917239	75.4445
		30.4254394	29.800404	63.00725217	57.661247
		15.39357697	37.330673	0.0	-2.8467045
		14.75153907	7.0221825	92.91423383	69.13699
		20.00288675	19.08633	82.02772208	61.136135
		85.64532689	81.88511	30.73323241	40.458122
		47.59873076	41.168205	1.84960131	2.21722
		45.90687609	44.6427	63.92666602	61.733
		0.836644888	5.413101	6.819997972	13.927295
		69.79590237	72.68437	27.71714775	33.349224
		31.73318055	19.636288	30.4254394	27.839891
		27.09846988	15.254943	58.0174464	29.4053
		14.42398425	38.939304	14.75153907	15.360347
		38.03832948	35.864933	47.59873076	30.327013
		1.666950752	5.504925	19.78249574	27.814207
		34.74723042	44.504368	45.90687609	48.184326
		56.47869884	53.34233	31.73318055	21.84313
		4.143900161	8.641442	27.09846988	18.211424
		26.91242644	24.924532	23.19251783	19.929619
		1.52899949	4.2143407	2.064063489	6.376105
		43.335395	42.460636	18.18990312	21.57326
		17.43734901	13.894004	38.03832948	28.727661
		22.70660834	22.612623	4.143900161	10.66198
		16.96531636	5.015593	28.83921229	40.361565
		23.21156884	34.485622	26.91242644	14.385156
		75.73582011	56.269485	1.52899949	6.357553
		7.972544215	17.543974	43.335395	44.432518
		0.35921569	1.4112996	50.09944792	42.138542
		49.62220517	34.079464	63.42879895	76.46364
		54.86277738	51.432045	22.70660834	21.716032
		11.91198349	19.56652	16.96531636	25.153467
		66.0578891	63.854057	20.96272395	26.463385
		3.235819119	12.42633	23.21156884	27.265768
		64.02888238	68.48691	75.73582011	43.891502
		82.64502167	73.56348	7.972544215	9.791622
		5.956665819	5.2326703	34.96627405	38.18007
		70.2716235	32.812435	49.62220517	37.6236
		21.49059564	20.486267	3.893641215	14.982933
		90.64441503	80.15717	11.91198349	17.359484
		63.22469221	69.733955	66.0578891	55.909267
		9.550418032	19.853207	3.235819119	9.386173
		16.27214516	3.6974463	50.54514481	47.955982
		68.84924903	53.619568	9.677591971	15.443418
		32.51941474	30.503962	21.49059564	20.060038
		10.26938874	1.7881374	14.26895253	15.853124
		77.95754061	57.0085	20.79893886	19.630152
		6.214566797	21.28493	54.63079808	60.721027
		43.48269562	32.682373	24.21309665	23.139952
		4.166287009	24.861027	51.57354724	41.40247
		52.14134094	43.87016	32.51941474	34.65803
		33.61928283	20.479767	10.26938874	4.954951
		38.35488356	38.654144	13.524053	20.228144
		64.68104609	61.662613	34.28672739	19.594204
		14.86219247	6.6245227	39.19022489	33.81329
		77.54678733	59.18099	8.432863834	20.43951
		51.75674767	48.936714	4.166287009	21.619772
		47.36333704	50.650806	8.140819585	20.24338
		63.8388463	57.250286	33.61928283	30.0863
		77.03264152	62.645798	0.0	-9.967806
		37.39782282	43.205635	38.35488356	42.293118
		9.609943508	23.079037	23.76547665	17.623808
		45.50180654	47.000042	14.86219247	7.770714
		67.02083729	56.409836	51.75674767	48.01921
		69.94718927	64.44347	47.36333704	30.569675
		63.13467167	64.7348	63.8388463	63.714108
		58.46064001	65.69109	37.39782282	41.093555
		80.78664078	64.96405	38.55067304	29.153374
		0.0	0.33287752	4.892554111	13.87861
		84.17796028	76.325195	9.3396983	22.282722
		43.08223061	36.291008	4.73013199	-5.474678
		30.40581968	30.466547	63.13467167	46.261765
		67.97172842	54.63363	58.46064001	72.77741
		1.088494579	1.7265012	43.08223061	41.687263
		34.52065187	41.03615	30.40581968	32.61418
		36.47724246	30.636219	67.97172842	65.289795
		0.789038452	3.47185	4.111488109	12.495366
		48.45171074	46.31242	32.36907857	42.055527
		36.96535355	40.67521	34.52065187	29.114223
		0.707254592	2.4430249	36.47724246	26.796291
		2.004686227	10.020009	23.20886991	44.309933
		22.90680768	11.93506	33.92093167	36.229984
		33.92093167	39.144455	1.009269411	1.8736631
		22.00500964	38.758404	10.00638892	11.196207
		0.448085745	0.077907436	22.00500964	42.31388
		3.267294839	1.9142991	0.448085745	2.4878955
		77.6347291	61.45881	3.267294839	2.2844827
		48.36115435	46.779705	12.75397423	34.517624
		0.337596865	6.960803	48.36115435	36.987137
		26.66040937	28.840565	27.36893381	23.015131
		38.15565558	39.137424	65.3367146	20.635418
		5.085670913	17.953997	44.46296659	35.1313
		29.85245303	21.813225	26.66040937	31.594069
		3.547951578	18.75574	18.27868619	17.291069
		38.40380593	56.57143	5.085670913	26.121683
		29.89972719	28.246365	17.378304	46.325035
		9.607508599	3.3077056	34.68866542	31.063227
		0.0	5.5353003	9.607508599	5.6222816
		0.0	7.8201413	66.02401389	38.184883
		44.44845486	41.871677	2.475057616	3.8676274
		29.91552733	38.87831	15.11582189	13.080056
		63.07769687	57.953148	37.522573	29.656837
		6.683677134	18.162844	29.91552733	33.568542
		44.68712072	37.54596	63.07769687	43.397064
		0.0	7.8635483	17.58389829	16.47913
		0.0	25.618446	6.683677134	4.440041
		66.65248144	63.435036	0.0	5.674964
		81.29892199	75.78654	3.867385769	12.378668
		61.72597738	55.014355	81.29892199	64.278564
		63.53604944	57.38515	61.72597738	48.687847
		22.22340072	37.239143	63.53604944	60.829594
		28.27747642	32.06115	41.01536377	32.324688
		54.07334238	45.788815	22.22340072	27.525501
		9.109122278	25.83569	28.27747642	21.570324
		14.46827704	28.297699	59.0740653	59.88764
		3.609434473	11.323894	64.80559966	57.97596
		45.52130306	60.88404	54.07334238	37.816463
		77.09161451	67.40119	9.109122278	9.224156
		70.51359377	54.735035	13.49999802	14.609138
		70.14060434	66.24262	1.402918235	8.398294
		63.0697188	48.42622	3.609434473	10.8400345
		8.955312407	6.775976	69.39495874	49.648617
		50.20384511	44.949837	0.695297498	6.597006
		2.782548169	6.5026283	63.0697188	43.19903
		13.33632103	19.385185	13.33632103	26.421661
		31.39385907	38.599174	2.871965335	11.045338
		47.85301388	37.5954	3.031273928	12.000462
		0.0	7.513143	17.78386933	20.18358
		7.343376414	6.487866	7.593500734	18.553183
		16.69067663	42.574318	32.92776022	36.19863
		31.17670784	36.35219	73.72948461	44.108765
		2.534585496	6.4972506	49.4018977	35.360428
		16.57162393	23.121387	47.85301388	44.98061
		62.99169098	57.451664	4.385154303	12.745668
		34.89766998	35.34943	23.06691402	10.710708
		3.280980517	12.369684	25.93974836	43.26682
		27.32636453	32.94449	7.343376414	11.97015
		0.0	6.3497195	0.0	-3.7788336
		9.330486935	2.0785167	16.69067663	22.727518
		21.18588073	23.713476	31.17670784	26.453482
		50.58160419	48.285038	16.57162393	24.679668
		35.33279168	31.99377	62.99169098	55.56725
		86.76065944	78.224205	34.89766998	41.7886
		47.15771685	42.43215	39.55792883	36.62396
		28.39783953	20.642107	79.04497323	43.525005
		38.20230031	34.803116	27.32636453	37.007355
		38.01577432	29.684034	0.0	3.3592095
		8.123761297	23.597986	12.69227905	20.907413
		0.940121626	0.13913812	9.330486935	12.270247
		0.602239969	1.6482763	21.18588073	20.722773
		9.361658454	8.906507	3.451949517	9.554957
		2.899493403	8.451787	47.15771685	44.648903
		1.426630798	1.8028783	55.96431027	37.808437
		0.705195152	1.2620349	38.01577432	37.700954
		0.0	9.180531	8.123761297	17.695337
		0.706381042	6.8090796	0.940121626	3.5249813
		0.0	7.9934063	0.602239969	-1.7336328
		57.24624739	52.584396	9.361658454	14.976747
		78.61845192	73.1622	1.426630798	6.7472863
		46.76206263	42.482544	0.705195152	5.268988
		2.510510682	10.021	0.0	10.844017
		0.0	5.0397115	0.0	-2.032025
		2.066222749	1.0173672	1.095223411	3.5325143
		21.77773542	43.626434	2.732925094	-6.5491815
		88.24637541	82.24641	78.61845192	64.716774
		95.55515456	77.231415	0.0	20.40846
		6.536001371	16.89072	2.066222749	-1.2032804
		5.235495595	3.3103557	21.77773542	35.947983
		0.390715033	1.6391973	16.48404533	21.179998
		33.03637259	26.707005	71.70514407	49.41205
		91.52862329	73.540016	36.25474039	21.522701
		39.3913488	44.12634	6.536001371	16.333149
		61.01774399	65.02661	5.235495595	6.8890395
		64.45105489	51.54014	0.339837285	0.87453866
		3.074612079	12.932296	44.04700483	31.432764
		5.427048525	18.181961	2.828738971	12.765526
		3.302452152	8.670907	0.390715033	-1.5036148
		39.21368937	40.965126	3.941726457	12.484846
		33.94655387	38.69371	33.03637259	34.81833
		0.0	1.6088212	61.01774399	60.757984
		61.11611165	47.82721	64.45105489	61.595818
		1.342248202	6.7722654	3.074612079	13.458712
		16.32124134	24.303265	39.21368937	42.500217
		47.14534203	45.65148	80.13587028	62.970383
		54.39040243	57.906796	33.94655387	35.43066
		50.40479784	55.423462	0.359225753	-3.0088134
		57.59970402	33.850365	9.894361569	22.4639
		23.09132333	14.148624	0.478819391	5.034572
		61.82340519	53.15213	61.11611165	43.926785
		34.27058432	38.5148	58.61075678	43.10347
		36.80117668	36.66884	28.88381703	38.22574
		20.84643886	36.286297	7.024622197	18.731482
		24.66006055	30.929459	35.39709887	35.073265
		61.69857953	59.5159	61.82340519	44.6882
		10.63604029	6.8563795	34.27058432	42.68458
		66.42814295	54.140728	19.42152909	24.132832
		10.88472418	14.975945	36.80117668	38.11607
		66.85183325	63.25285	24.66006055	27.247585
		4.220973073	26.971964	10.88472418	-2.6547194
		34.2854552	40.630955	8.073391293	17.165031
		66.04767415	62.10057	66.85183325	44.995773
		0.489724505	1.7979977	47.2768797	28.206957
		96.59121826	85.49375	26.14998957	30.625973
		32.03830806	32.269615	5.748911263	14.577078
		4.477162725	10.788232	23.41191123	23.36037
		42.18931962	41.339745	79.05542624	74.73875
		60.41732712	55.98526	32.03830806	25.834597
		64.24487271	53.942215	54.90007838	51.675583
		54.56471519	23.237282	60.41732712	44.647045
		63.72449893	56.85694	64.24487271	51.04538
		8.39178019	5.837034	1.781909967	3.7857797
		24.17024028	18.216532	36.89391539	32.171337
		84.58893866	72.94196	88.16754027	71.90536
		91.6524383	72.10715	49.32093179	41.638092
		45.98211557	43.02274	58.864107	40.63483
		0.345789289	2.5426753	24.17024028	22.5007
		30.07190595	33.06232	35.55504656	25.71135
		64.68492451	59.112526	21.42393699	11.688583
		74.39518038	59.662308	30.07190595	35.20307
		19.7798759	12.00205	64.68492451	57.186836
		40.27113975	24.64621	85.99469652	67.96392
		3.678633066	1.6522657	40.27113975	18.78574
		5.82300352	17.83673	2.68757234	2.9534786
		48.17982197	56.523354	23.5354934	39.760323
		23.5354934	33.325775	41.26140824	46.22372
		36.14968182	41.74116	16.67869351	26.882982
		41.26140824	42.4797	27.31009438	31.00437
		77.8707536	80.351654	46.6498955	53.741917
		27.31009438	27.454895	15.4176361	14.484736
		46.6498955	42.439697	70.67829218	71.03588
		49.88008869	56.233532	1.204026973	4.7962527
		10.75553549	6.617047	31.61725517	36.660717
		24.62070452	33.649357	15.19452071	17.481792
		49.75811265	44.596294	45.90521481	32.770397
		70.67829218	61.4433	51.01008234	39.32223
		31.61725517	32.004	0.0	5.1282125
		15.40870509	26.216948	0.423167396	-1.0955418
		41.94054392	28.456366	22.20180478	30.310623
		22.20180478	30.582693	84.60201966	62.979313
		80.78104004	83.080574	10.02539168	19.455786
		46.93920076	44.731796	2.373234972	14.354277
		0.0	6.5347953	0.0	-8.234384
		34.0355551	30.624395	24.93013825	25.261108
		0.44794504	0.33761632	92.13719474	77.097855
		7.147036958	8.190281	34.0355551	15.409819
		76.3025428	70.78104	7.768371677	28.758005
		58.2347243	49.36148	0.655700656	1.0527668
		81.35759178	35.641277	0.44794504	6.5394793
		3.382805594	11.680832	76.3025428	64.90863
		6.768064781	15.87442	81.35759178	39.602425
		36.5598853	18.695505	6.768064781	18.451353
		39.35316158	43.12907	36.5598853	28.643364
		18.89524916	29.004961	39.35316158	30.323015
		24.01631717	27.485966	18.89524916	29.590336
		37.70168941	43.332928	24.01631717	20.007679
		14.42253285	19.41087	15.41389344	19.685087
		1.112658983	3.0443518	2.86790041	6.1129684
		39.83155733	43.14418	37.70168941	32.206146
		62.55956501	56.49038	14.42253285	21.686733
		59.99235473	30.744156	15.39753007	28.351067
		1.194006928	1.1725279	12.6512469	18.183186
		42.09555031	36.02264	59.99235473	28.002993
		42.30149711	35.907494	1.194006928	0.010767206
		24.80297238	10.772683	42.30149711	46.002865
		74.59231799	72.2115	2.005732083	3.3410456
		46.52870973	50.74747	1.624624313	15.637827
		24.92895829	28.480577	24.92895829	30.126598
		26.8708629	28.710455	33.66124955	25.944883
		51.85571731	34.10524	86.00345438	73.63721
		47.58772845	57.55856	52.3137348	49.143078
		1.720185042	5.2105813	51.85571731	28.921206
		41.6263458	39.706837	40.67066673	26.846804
		0.0	1.0740553	77.85078652	79.08683
		32.63137063	27.542204	32.63137063	24.826803
		73.26731184	56.81988	73.26731184	48.594704
		74.31911492	74.257225	16.24533971	21.235401
		8.246523526	31.085217	19.42489921	27.877504
		78.77070783	64.329956	8.246523526	20.072123
		39.03126202	41.578445	13.82100293	11.77318
		13.82100293	12.242268	15.1215994	38.845192
		21.83853262	15.856966	21.83853262	24.327295
		85.22067267	76.71934	44.30153891	34.83582
		36.10071383	39.64287	47.37967992	26.022026
		44.30153891	35.450954	13.99630758	16.718815
		47.37967992	47.092182	21.9766332	25.015892
		15.1222891	8.045536	36.38251036	37.04715
		31.38632484	36.55506	16.47949658	15.547718
		83.01646677	75.132256	42.78380779	21.853136
		15.10235685	24.49027	2.74612364	13.269977
		2.74612364	5.8686275	2.840028013	11.520991
		83.44233536	63.426697	27.15198165	30.393286
		27.15198165	20.497671	60.65973957	42.524254
		76.83418769	59.326317	1.221284135	4.271699
		1.221284135	0.83271813	39.89366621	37.187767
		79.73976585	68.02618	81.53694628	68.935684
		23.79770547	18.61946	23.79770547	24.23189
		14.43583555	30.029154	14.43583555	16.824642
		54.58472012	50.656742	26.94242513	26.848364
		40.31664678	67.07324	1.986478634	13.699579
		26.94242513	25.621569	36.52871122	36.492832
		0.899554125	5.3060718	10.65781182	14.76935
		74.06067797	45.279114	42.29478749	24.65586
		28.17135486	34.756622	1.132043957	7.7598944
		0.0	0.18547463	78.00288409	49.820576
		42.29478749	16.30225	20.73475671	31.37053
		1.132043957	15.986732	14.11480355	31.193869
		0.851812248	1.0294218	38.11608188	42.44433
		78.00288409	70.441284	11.94269708	16.27244
		20.73475671	22.547232	42.70687587	36.063496
		8.62455294	1.3750279	43.73298112	43.114456
		87.36384149	74.00522	10.90397812	14.732779
		38.11608188	36.783253	17.26980964	21.430578
		56.49708288	26.955599	40.9724255	47.504784
		10.90397812	4.2535014	21.60400316	20.584314
		49.94868445	46.638237	13.7385945	34.398613
		31.45776364	27.283663	57.6053748	44.887856
		21.60400316	25.49152	38.10999093	30.658466
		13.7385945	34.98265	30.43973822	21.596218
		30.43973822	43.16245	3.383758574	19.435308
		74.49984474	54.570053	18.99441923	19.85775
		18.99441923	38.7148	14.21418921	18.138397
		57.2826498	52.48255	14.86685885	26.131706
		14.86685885	21.448908	46.64490818	37.048344
		46.64490818	41.139446	1.932595354	4.383024
		39.91592357	35.838646	20.45508721	14.091722
		20.45508721	13.760288	3.803167764	14.794211
		79.37053051	65.44689	26.47105008	18.052694
		27.47497093	32.84522	27.47497093	38.087334
		36.35900481	42.668682	0.39886034	1.426762
		27.16016891	19.1345	30.2871506	25.681458
		10.4212352	17.1813	39.67142934	36.463528
		57.55922845	48.35697	57.71086681	42.331078
		30.2871506	34.544033	45.78100103	40.074757
		39.67142934	38.394894	34.68012306	34.787186
		57.71086681	47.94349	2.785991996	11.37641
		45.78100103	44.539555	0.0	0.8931867
		72.46627889	61.853283	7.473385241	23.859278
		47.13760632	30.205896	2.014671714	11.046543
		47.17441756	54.22372	51.1783537	46.284122
		0.0	0.1615323	99.61910732	80.786316
		7.810317963	26.410536	24.95662893	35.20168
		14.85665703	28.396845	0.0	11.276167
		2.014671714	10.395786	59.7575144	53.72576
		99.61910732	87.372574	4.169292721	10.303056
		24.95662893	26.964642	8.121165956	22.88212
		6.777260235	14.242448	12.94497014	29.11928
		35.28694368	30.210512	14.03295033	15.702115
		4.936303419	5.137457	22.12521071	26.580269
		59.7575144	52.377937	78.67116412	51.118675
		81.78695125	70.32491	34.88077285	27.50058
		28.76096277	20.745201	39.35320613	35.683155
		43.26194293	43.70602	16.17382734	20.505804
		80.52782377	65.96835	93.87454124	95.71106
		12.94497014	21.516218	69.38989345	64.023186
		22.12521071	30.485552	0.0	-0.14908871
		16.17382734	13.705982	13.41857273	14.78814
		93.87454124	79.16452	31.29909936	35.748695
		69.38989345	50.363686	72.70586315	32.55883
		0.0	0.030848302	70.62989218	51.834175
		13.41857273	12.907745	0.0	49.18913
		70.62989218	59.59141	15.75654156	13.520736
		64.185973	71.26073	85.8122803	66.83968
		15.35251148	29.89442	4.344676685	14.951578
		37.85579692	42.169094
		15.75654156	15.091509
		23.84150703	11.002716
		47.15627467	43.096027
