# Supplementary material for: Reaction performance prediction with an extrapolative and interpretable graph model based on chemical knowledge
Source: Nat Commun. 2023 Jun 15;14:3569. doi: 10.1038/s41467-023-39283-x (PMC10272164; doi:10.1038/s41467-023-39283-x)
Supplement: Supplementary file 4 — Source Data [file 41467_2023_39283_MOESM4_ESM.zip › Source Data/Source Data of SI/Data_for_Supplementary_Fig_23.csv]

Observed Value 1	Predicted Value 1	Observed Value 2	Predicted Value 2	Observed Value 3	Predicted Value 3	Observed Value 4	Predicted Value 4
0.240111033	0.4389602	0.501758501	0.6504868	-0.264892334	0.111668766	0.289903935	0.3651894
0.858676701	0.93590325	1.074990526	0.69492334	-0.240111033	-0.060613617	0.559297578	0.6769753
0.749510758	0.91463953	1.17989059	0.88688195	-0.118834511	0.31707168	0.820945045	0.7043827
0.419377753	0.60637647	0.446373616	0.6176442	0.0	0.049069643	0.289903935	0.28883317
0.419377753	0.5583037	0.5302345	0.63079005	0.023690626	0.27831048	0.142812956	0.14436863
0.446373616	0.7597738	0.749510758	0.7338807	0.820945045	0.9442706	0.0	0.0014702762
-0.240111033	0.089630485	-0.264892334	-0.16108063	-0.118834511	0.13023964	0.315171704	0.27101478
-0.166908496	-0.010690153	-0.240111033	0.25146195	1.152342057	1.1024439	1.238109014	1.4125274
0.215535446	0.31072712	0.264892334	0.43799815	0.5302345	0.59632313	1.238109014	1.6269848
-0.191142101	-0.04599461	-0.215535446	0.23811145	0.749510758	0.65933454	1.268975128	1.1841065
0.264892334	0.38902223	0.289903935	0.4404083	0.5302345	0.62601274	1.446325365	1.4263986
0.501758501	0.78917354	0.820945045	0.70508826	0.366586769	0.56792	1.301167112	1.2957475
0.473819986	0.72422093	-0.142812956	0.28225926	1.301167112	0.9164281	1.301167112	1.0766093
0.501758501	0.7904144	-0.118834511	0.26695916	0.264892334	0.32151657	1.531802956	1.4607978
-0.240111033	0.108495	0.0	0.1414658	0.366586769	0.7583605	1.301167112	1.2539703
-0.264892334	0.13575852	0.0	0.42812464	0.619408639	1.3681476	1.629422542	1.4418466
0.023690626	0.14228195	0.023690626	0.4619822	0.240111033	0.8427912	3.134624572	2.729393
0.023690626	0.047439605	0.820945045	0.6949231	0.118834511	0.3006631	2.721168735	2.2811377
-0.07114786	0.11470866	1.17989059	1.0608326	0.0	0.10192591	1.684091101	1.8007475
0.5302345	0.9249434	-0.118834511	0.29524642	0.264892334	0.6316618	1.370103771	1.2078215
0.589002233	0.59681946	1.152342057	0.89690536	1.027207628	1.4180909	1.301167112	1.2947334
-0.07114786	0.004446745	0.392793996	0.61193955	1.125722444	1.1517408	1.301167112	1.1726428
1.074990526	1.4020135	0.858676701	0.70689684	1.125722444	1.183258	1.370103771	1.1898986
0.839627562	1.1236813	0.559297578	0.6731835	1.531802956	1.9575808	1.370103771	1.1243795
0.392793996	0.56207097	0.5302345	0.6915813	2.478059282	1.6415437	0.820945045	0.8617541
0.715545793	0.89374703	0.501758501	0.6643977	1.743657522	1.398321	0.315171704	0.47114453
0.501758501	0.6942045	0.589002233	0.75047445	0.501758501	0.37903458	0.340722979	0.3184595
0.473819986	0.61582035	1.125722444	0.85599124	0.682601444	0.8583689	0.619408639	0.43546084
0.240111033	0.6626833	0.5302345	0.6978817	0.340722979	0.83953345	-0.419377753	-0.46859252
0.559297578	0.6151734	0.650583556	0.72978544	0.142812956	0.47344482	-0.240111033	-0.3702993
0.406036647	0.6886297	0.749510758	0.73424464	-0.023690626	0.08291641	0.240111033	0.06689401
0.650583556	0.5237913	0.419377753	0.7198809	0.240111033	0.6519715	0.047400225	0.081165135
0.559297578	0.68378884	0.446373616	0.742262	1.238109014	1.4513277	0.023690626	-0.11042479
0.446373616	0.6145851	0.5302345	0.65336686	1.074990526	1.136336	0.0	-0.10854573
0.559297578	0.59400934	1.208449001	0.9566978	1.17989059	1.1611328	0.473819986	0.5718749
0.5302345	0.588499	0.820945045	0.54354894	1.301167112	1.4088006	0.682601444	0.49263757
0.858676701	1.0168307	0.366586769	0.6610181	1.531802956	2.0849576	1.17989059	1.1967775
0.302504127	0.6465749	1.531802956	0.9760225	1.578863981	1.6047105	-0.240111033	-0.23298053
0.446373616	0.6088168	1.531802956	1.1275227	1.743657522	1.462892	1.125722444	0.992293
1.301167112	1.3072524	1.370103771	0.559997	0.289903935	0.36806148	1.099959936	0.95810527
1.301167112	1.1330454	1.301167112	0.6848168	0.559297578	0.84109557	1.17989059	0.5459056
1.301167112	1.0165985	1.301167112	0.53138405	0.289903935	0.86739576	0.473819986	0.44988832
1.301167112	0.958574	1.446325365	1.0253615	0.142812956	0.50387233	0.501758501	0.5623893
1.074990526	1.2224665	0.715545793	0.70398796	0.0	0.09375948	0.366586769	0.41709164
1.17989059	1.2961669	0.820945045	0.8888387	0.315171704	0.6499422	0.501758501	0.43342438
1.125722444	1.199373	0.446373616	0.8127879	1.125722444	1.520123	0.619408639	0.4538283
0.191142101	0.62988394	0.589002233	0.7405582	1.238109014	1.5165142	0.252474461	0.37319526
0.589002233	0.61456364	0.820945045	0.75727206	1.301167112	1.466239	0.340722979	0.344733
0.749510758	0.5136305	-0.118834511	0.14028537	1.629422542	2.1660628	1.074990526	0.99542826
0.142812956	0.2622375	-0.07114786	0.22500049	1.684091101	1.6947407	1.074990526	0.99092776
0.858676701	0.87394565	0.366586769	0.57064617	1.370103771	1.1482456	0.446373616	0.17518342
0.191142101	0.53584874	-0.083041947	0.3578667	1.370103771	1.1871411	0.473819986	0.36001268
0.166908496	0.5776921	0.366586769	0.6103042	-0.118834511	0.10083741	0.589002233	0.5064839
0.166908496	0.39811915	0.589002233	0.6618783	-0.07114786	-0.034688517	0.501758501	0.5066113
0.118834511	0.085179865	0.501758501	0.7491486	0.501758501	0.8428074	0.118834511	0.05277495
0.0	0.25373936	0.820945045	0.7540287	0.118834511	0.40942508	0.118834511	0.13583434
0.340722979	0.38503987	0.118834511	0.2591509	0.023690626	0.019305587	1.125722444	0.9711023
1.125722444	1.2353342	0.118834511	0.25848538	0.047400225	0.2793913	0.191142101	0.12983438
0.858676701	1.1321168	0.023690626	0.4087504	0.858676701	0.953869	1.125722444	0.97935635
1.17989059	1.2207825	0.023690626	0.45519286	0.023690626	0.19422376	1.238109014	1.1296245
1.17989059	1.3579044	0.047400225	0.47915936	0.589002233	0.64755493	1.074990526	1.0320187
1.125722444	1.1406627	0.5302345	0.7050984	0.858676701	0.7303614	1.238109014	1.0393864
1.099959936	1.2039022	0.858676701	0.77043474	0.650583556	0.67754525	1.074990526	0.98560303
1.074990526	1.1913307	1.238109014	1.0340068	0.501758501	0.6152427	0.878113519	0.91789156
1.370103771	1.2089179	0.023690626	0.4306211	1.487753909	1.1386608	1.125722444	0.8364603
1.882001124	1.9189103	0.392793996	0.70708084	-0.419377753	0.13451636	1.446325365	1.340944
3.134624572	2.4389558	0.682601444	0.77083415	-0.240111033	-0.1820061	1.370103771	1.0150319
3.134624572	2.8289506	0.589002233	0.78154397	0.501758501	0.9299942	1.629422542	1.1636523
1.370103771	1.5263972	0.820945045	0.7780117	0.0	0.2358849	2.304684113	2.6316519
1.446325365	1.1056638	0.749510758	0.7059587	0.023690626	0.06975502	2.304684113	2.2585473
1.446325365	1.3661928	1.238109014	0.90796	0.0	0.23162642	2.058499317	1.894159
1.446325365	1.5484457	0.5302345	0.7542773	0.682601444	0.99965274	1.446325365	1.2509828
1.370103771	0.9492691	1.125722444	0.7910418	-0.240111033	0.085093975	1.074990526	1.1526561
1.446325365	1.5948567	0.858676701	0.74407786	1.099959936	1.1214153	1.074990526	1.0263531
3.134624572	2.496816	0.419377753	0.72736	0.473819986	0.5859553	1.238109014	1.2755386
3.134624572	2.3717124	0.715545793	0.79425687	0.501758501	0.621536	0.366586769	0.4035645
2.058499317	2.015994	0.650583556	0.66160995	0.619408639	0.67131734	0.589002233	0.6024234
1.301167112	1.165498	0.682601444	0.7326037	0.340722979	0.59967977	0.749510758	0.63326484
1.531802956	1.4355948	0.501758501	0.61283576	0.446373616	0.34225368	0.315171704	0.54318124
1.301167112	1.2796466	1.446325365	0.88048315	0.473819986	0.5888532	0.09495278	0.09968058
1.370103771	1.3068836	1.531802956	1.0174472	1.238109014	1.469942	0.09495278	0.024874832
1.882001124	1.7077637	2.304684113	1.1157389	0.473819986	0.7699628	1.17989059	1.2022107
2.304684113	1.7736156	1.301167112	1.0739256	0.118834511	0.43726814	0.419377753	0.33293694
1.743657522	1.6382079	1.487753909	0.970523	0.118834511	0.3133549	1.17989059	1.3050998
1.370103771	1.0581534	1.446325365	0.9056552	0.191142101	0.6336246	1.17989059	1.1589878
2.058499317	2.110755	1.487753909	0.8690989	1.17989059	1.2319181	1.027207628	1.1315334
1.238109014	1.2031043	0.392793996	0.63584644	1.074990526	1.1222572	1.629422542	1.4808222
1.17989059	1.175828	0.820945045	0.7538604	1.125722444	1.1940436	1.301167112	1.5326272
0.5302345	0.6053223	1.027207628	0.87395734	1.629422542	1.6141733	2.721168735	2.895431
0.619408639	0.7148282	0.315171704	0.53647757	2.058499317	1.7971582	1.882001124	2.38325
0.784603173	0.5708077	1.17989059	1.1389363	1.446325365	1.3528742	1.964152936	1.872126
0.5302345	0.26899695	0.340722979	0.6146727	0.366586769	0.41965383	1.629422542	1.3351954
0.650583556	0.8394156	0.619408639	0.7134932	0.589002233	0.7449373	1.446325365	1.5681179
0.5302345	0.4528669	-0.419377753	-0.15581664	0.315171704	0.7213172	1.301167112	1.1789418
0.501758501	0.45272315	-0.240111033	0.27203023	0.09495278	0.5744116	1.301167112	1.0886723
0.191142101	0.43013233	0.240111033	0.40359014	0.09495278	0.32154763	1.370103771	1.2081624
0.191142101	0.087922335	-0.264892334	0.26257306	0.419377753	0.61349094	1.074990526	1.1511778
0.118834511	0.18763089	0.215535446	0.49323958	1.17989059	1.2642335	1.17989059	1.0757338
0.682601444	0.42647374	0.5302345	0.5762993	1.027207628	1.1087363	0.215535446	0.45701054
1.238109014	1.1047704	0.501758501	0.6345477	1.301167112	1.4531649	0.619408639	0.6835603
1.238109014	1.389919	0.559297578	0.68621016	1.301167112	1.7815268	0.682601444	0.6217351
1.17989059	1.3965096	0.047400225	0.36876297	1.964152936	1.7881603	0.215535446	0.46393797
1.027207628	1.2852325	0.0	0.35662413	1.446325365	1.443639	0.118834511	0.082654916
1.125722444	1.172898	0.023690626	0.17695993	1.370103771	1.1796868	0.118834511	0.006209378
1.238109014	1.0850003	0.023690626	0.3755596	0.215535446	0.3819679	1.238109014	1.2798418
1.074990526	1.2124355	0.0	0.45604652	0.619408639	0.6780285	0.289903935	0.2869527
1.743657522	1.4043903	0.473819986	0.5615495	0.240111033	0.7203553	1.125722444	1.1482753
1.743657522	1.6878052	0.682601444	0.6745609	0.118834511	0.6393607	1.17989059	1.1289052
2.721168735	2.656858	1.17989059	1.0261717	0.118834511	0.37808383	1.125722444	1.1852256
1.301167112	1.2283013	-0.240111033	0.28021404	0.289903935	0.61599123	0.981980567	1.1091307
3.134624572	2.8050652	1.125722444	0.98820996	1.238109014	1.2691568	1.027207628	1.2315854
1.446325365	1.5982349	1.099959936	0.9324469	1.125722444	1.1067297	1.531802956	1.4553367
1.531802956	1.4431717	0.340722979	0.59326565	1.027207628	1.2104068	1.370103771	1.447022
1.446325365	1.4401319	1.17989059	0.68612415	1.370103771	1.5327663	1.301167112	1.7023653
1.531802956	1.5880778	0.473819986	0.684011	1.301167112	1.809653	2.721168735	2.938348
1.370103771	1.2717512	0.473819986	0.6688158	1.882001124	1.8435347	2.721168735	2.4381897
1.629422542	1.3731751	0.650583556	0.6506797	1.370103771	1.4698802	1.882001124	1.8321043
3.134624572	2.6743662	0.473819986	0.7115122	-0.240111033	0.14052323	1.301167112	1.41884
3.134624572	2.2796226	1.074990526	0.79526067	-0.191142101	-0.164244	1.370103771	1.3420752
1.743657522	1.8051088	0.715545793	0.64697504	0.559297578	0.8962203	1.370103771	1.6043512
1.446325365	1.6107402	0.446373616	0.6864291	0.0	0.31977165	0.897960775	0.91582876
1.446325365	1.0588462	0.501758501	0.716031	-0.023690626	0.055108666	0.5302345	0.47639003
1.743657522	1.3426933	0.366586769	0.6407665	0.023690626	0.2285744	0.501758501	0.39317647
2.304684113	1.6828754	0.501758501	0.7051205	0.682601444	1.000135	0.715545793	0.50354344
1.743657522	1.6886122	0.619408639	0.62549555	0.047400225	0.14315152	-0.240111033	-0.46128786
2.058499317	1.6150043	1.074990526	0.9466987	0.559297578	0.64367807	-0.191142101	-0.2996062
1.301167112	1.3700633	0.252474461	0.38532925	0.650583556	0.6850542	0.340722979	0.14797537
1.743657522	1.8371615	0.340722979	0.6485623	0.749510758	0.7111316	0.0	0.13416946
1.301167112	1.4625816	1.301167112	1.1901411	0.619408639	0.64528257	-0.023690626	-0.09592278
1.125722444	1.1805494	0.559297578	0.68989074	1.531802956	1.1659904	0.023690626	-0.12626082
1.125722444	1.2081134	0.897960775	0.9239934	-0.191142101	0.17871746	0.501758501	0.50946593
1.125722444	1.212014	0.5302345	0.68685925	-0.289903935	-0.11733016	0.682601444	0.5386572
0.166908496	0.6273363	0.501758501	0.71239614	0.589002233	0.8118193	1.238109014	1.2228729
0.264892334	0.5447153	0.715545793	0.7402362	-0.09495278	0.5084244	0.047400225	-0.1922808
0.715545793	0.57642806	-0.240111033	0.08904323	-0.023690626	0.037121862	0.981980567	1.0473489
0.118834511	0.06606138	-0.191142101	0.21092857	0.142812956	0.39300114	1.17989059	0.73391163
0.820945045	0.8341549	0.340722979	0.5447536	0.749510758	0.9775078	0.589002233	0.5176597
0.166908496	0.41203278	-0.166908496	0.36405984	-0.09495278	0.2638291	0.650583556	0.5831185
0.166908496	0.4581585	0.240111033	0.6170329	0.938987334	1.0540156	0.589002233	0.4822099
0.142812956	0.392511	0.559297578	0.6570212	0.619408639	0.5808394	0.650583556	0.41580197
0.142812956	0.065081894	0.559297578	0.7310792	0.784603173	0.60770327	0.749510758	0.47596157
0.07114786	0.17080253	0.715545793	0.69482434	0.559297578	0.688369	0.515926322	0.3120968
1.238109014	1.4043388	0.0	0.25123683	0.473819986	0.6568304	0.619408639	0.43845984
0.289903935	0.38606298	0.0	0.24996768	0.240111033	0.43323457	1.531802956	1.1285526
1.027207628	1.1111643	0.0	0.42959917	0.650583556	0.8792931	1.125722444	1.3009285
1.074990526	1.497865	-0.023690626	0.3939908	1.238109014	1.4965261	1.17989059	1.1555977
1.17989059	1.4155114	0.023690626	0.4843973	0.315171704	0.89272463	0.191142101	0.30688304
1.125722444	1.1631973	0.501758501	0.7002596	0.191142101	0.21308327	0.5302345	0.72894615
1.238109014	1.3882275	0.682601444	0.7383976	0.191142101	-0.000903368	0.749510758	0.69037944
1.238109014	1.4418385	1.238109014	1.0055186	0.289903935	0.7203742	0.191142101	0.20404768
1.238109014	1.1602962	0.047400225	0.4028948	1.125722444	1.463352	0.166908496	0.1836665
1.17989059	1.060188	0.981980567	1.0125698	1.238109014	1.1989363	0.047400225	0.0018700045
1.099959936	1.2275152	0.501758501	0.6541866	1.531802956	2.2571042	1.238109014	1.1349459
1.027207628	1.4607925	1.17989059	0.9247131	1.487753909	1.420886	0.191142101	0.23790215
1.446325365	1.5047693	0.589002233	0.78071386	1.531802956	1.383837	1.238109014	1.17323
2.058499317	1.780441	0.559297578	0.74551535	1.301167112	1.2421081	1.238109014	0.9902195
2.304684113	2.3916123	0.784603173	0.78324556	0.166908496	0.47921652	1.125722444	1.2581575
3.134624572	2.7824178	0.559297578	0.6783544	0.650583556	0.8903917	1.027207628	1.1670744
1.446325365	1.582418	0.682601444	0.8702706	0.166908496	0.908175	1.629422542	1.3098713
1.370103771	1.3922617	0.682601444	0.73951715	0.240111033	0.43819982	1.301167112	1.5856538
1.370103771	1.4496145	0.820945045	0.7263238	-0.047400225	0.0030102134	1.301167112	1.435635
1.531802956	1.6935604	0.650583556	0.7308512	0.240111033	0.74590755	3.134624572	3.0953934
1.446325365	1.3319502	0.589002233	0.6564122	1.238109014	1.4555537	3.134624572	2.3092308
2.721168735	2.7241797	0.650583556	0.8059514	1.17989059	1.20356	1.334823138	1.4226961
2.304684113	3.0438175	0.749510758	0.6109499	1.17989059	1.1672885	2.058499317	1.5668522
2.058499317	1.7216957	0.515926322	0.58928597	1.370103771	1.4634476	1.446325365	1.3307728
1.370103771	1.5302744	0.619408639	0.6135539	1.531802956	2.3720322	1.301167112	1.4114857
1.446325365	1.1979208	1.531802956	0.8986792	1.446325365	1.3655638	1.370103771	1.1894554
2.304684113	1.9854066	1.743657522	1.1530288	1.370103771	1.5242144	1.125722444	1.224945
2.721168735	2.3196995	2.058499317	1.1458751	0.191142101	0.39581615	1.074990526	1.1766764
1.629422542	1.4289644	1.531802956	0.9902319	0.5302345	0.839939	0.240111033	0.47424966
2.058499317	1.9527004	1.531802956	0.90367186	1.125722444	1.4536622	0.340722979	0.7516939
0.559297578	0.61027485	0.473819986	0.6438517	0.240111033	0.9128809	0.589002233	0.6053203
1.027207628	0.98069936	0.820945045	0.78209764	0.166908496	0.41208988	0.340722979	0.4628346
1.074990526	1.147145	0.820945045	0.8145683	0.047400225	-0.0008520186	0.118834511	0.30814114
0.559297578	0.6176422	0.392793996	0.6801358	0.191142101	0.7326693	-0.047400225	0.08508116
0.589002233	0.6159075	0.446373616	0.65090835	1.125722444	1.172059	0.118834511	0.2601117
0.820945045	0.82260543	0.820945045	0.7297269	1.027207628	1.1645925	1.17989059	1.5957524
0.023690626	0.19268882	-0.191142101	0.17254253	1.301167112	2.264713	1.074990526	1.1495634
-0.315171704	-0.007899225	-0.289903935	0.3627169	1.334823138	1.4743046	1.629422542	1.3801681
0.473819986	0.38764405	0.289903935	0.48832256	1.301167112	1.4807864	1.301167112	1.5267066
0.023690626	0.014309138	-0.191142101	0.32967803	1.301167112	1.4237075	1.370103771	1.2971914
0.240111033	0.38492334	0.419377753	0.5699707	0.749510758	0.1778329	1.370103771	1.6607419
0.619408639	0.6430597	0.559297578	0.6078035	-0.215535446	-0.09308636	2.304684113	2.9453297
0.619408639	0.6985486	0.589002233	0.76156837	0.715545793	0.81930363	2.304684113	2.1912572
0.938987334	0.7911549	0.858676701	0.68193185	0.5302345	0.59452826	1.882001124	1.7654871
0.023690626	0.20960587	-0.07114786	0.3447927	0.0	0.020447224	1.882001124	1.4950029
0.0	0.22437441	-0.09495278	0.3383825	-0.047400225	0.3739127	1.446325365	1.3675123
0.047400225	0.11313486	0.047400225	0.32342666	0.858676701	0.98155713	1.301167112	1.2254169
0.047400225	0.022889137	-0.023690626	0.47188246	-0.047400225	0.3194313	1.301167112	1.1972171
-0.023690626	0.10392606	0.142812956	0.46251154	0.715545793	0.6218892	1.334823138	1.1778013
0.589002233	0.6744204	0.501758501	0.55422825	0.820945045	0.71849537	1.531802956	1.3124472
0.784603173	0.6066142	0.749510758	0.696556	0.650583556	0.70065165	1.125722444	1.2477298
0.142812956	0.06809202	1.238109014	1.0834999	0.366586769	0.65204376	1.125722444	1.23993
1.17989059	1.2962482	-0.09495278	0.29767138	1.370103771	1.0990206	0.166908496	0.46238145
1.125722444	1.3496087	1.17989059	1.0809193	-0.142812956	0.17481896	0.264892334	0.7618681
0.501758501	0.53773546	0.938987334	0.8444307	-0.366586769	-0.11888152	0.715545793	0.8610552
0.981980567	1.1702478	0.446373616	0.6433213	0.559297578	0.8938732	0.166908496	0.49975944
0.589002233	0.7536971	0.820945045	0.79306567	0.366586769	0.4542079	0.142812956	0.22482209
0.501758501	0.6897537	0.784603173	0.7377336	0.047400225	0.059972286	0.07114786	0.10751176
0.559297578	0.7810387	0.619408639	0.7155627	0.0	0.26188242	1.238109014	1.3960546
0.501758501	0.6904585	0.981980567	0.71526086	0.589002233	0.99420655	0.289903935	0.6066975
1.074990526	0.7975176	0.650583556	0.7185921	-0.118834511	0.31440997	1.074990526	1.4917868
0.446373616	0.6996686	0.559297578	0.9851507	1.208449001	1.1473134	1.238109014	1.3161868
0.650583556	0.7984776	0.559297578	0.6771356	0.446373616	0.6350476	1.238109014	1.1963342
0.589002233	0.64154273	0.166908496	0.5883862	0.820945045	0.68365556	1.17989059	1.3383483
0.501758501	0.6563814	0.784603173	0.72725666	0.650583556	0.6835594	1.099959936	1.1619171
0.619408639	0.6612722	0.392793996	0.6985384	0.650583556	0.62941617	1.027207628	1.2583735
1.152342057	1.2993014	0.619408639	0.70130485	0.366586769	0.3655275	1.446325365	1.5797287
0.406036647	0.5313568	0.559297578	0.66959155	0.559297578	0.7056732	1.446325365	1.5404059
0.682601444	0.72955173	1.05075692	0.8345975	1.17989059	1.4344416	1.446325365	1.5357558
1.743657522	1.5723822	0.460037966	0.6592519	0.501758501	0.85198855	2.721168735	3.1305256
1.743657522	1.8245597	0.473819986	0.65924716	0.240111033	0.34364462	2.304684113	3.069354
1.446325365	1.1792531	1.629422542	1.13215	0.118834511	0.2986802	2.058499317	1.9583958
1.743657522	0.99504405	1.629422542	1.10278	0.118834511	0.67378753	1.370103771	1.3824772
		0.619408639	0.69705886	1.238109014	1.3432846	1.629422542	1.9304217
		0.897960775	0.9705062	1.238109014	1.2248727
		0.5302345	0.76007885	0.981980567	1.2036124
		0.682601444	0.73778933	1.743657522	1.8281572
		0.858676701	0.731623	1.964152936	1.6877062
		0.749510758	0.34545285	1.446325365	1.3655128
		-0.215535446	0.33939368	0.392793996	0.41448677
		0.392793996	0.62909204	0.559297578	0.800823
		-0.047400225	0.4174281	0.392793996	0.83862364
		0.340722979	0.661939	0.191142101	0.5394886
		0.650583556	0.7039668	0.047400225	0.351344
		0.715545793	0.81613886	0.264892334	0.6860965
		0.820945045	0.6828696	1.17989059	1.4023703
		0.749510758	0.2617659	1.125722444	1.2008253
		0.5302345	0.27522755	1.370103771	1.4959505
		-0.047400225	0.5296049	1.629422542	2.0573947
		0.0	0.5038471	1.684091101	1.695188
		-0.047400225	0.48777908	1.743657522	1.5008984
		0.589002233	0.7166788	1.531802956	1.2409561
		0.858676701	0.78654534	0.240111033	0.3118474
		-0.047400225	0.42166105	0.340722979	0.70154834
		0.5302345	0.6863351	1.17989059	1.4673188
		0.715545793	0.85665643	0.366586769	0.81781507
		0.715545793	0.79070395	0.118834511	0.5490109
		1.074990526	0.81584555	-0.047400225	0.38184434
		0.784603173	0.68077534	0.118834511	0.6941195
		1.027207628	0.9978813	1.17989059	1.4721076
		0.650583556	0.6937408	1.370103771	1.8776655
		0.749510758	0.61027324	1.882001124	1.7518194
		0.820945045	0.7117748	1.301167112	1.3144106
		0.589002233	0.67903286	1.301167112	1.1534348
		0.473819986	0.75167036	1.531802956	1.2314913
		0.650583556	0.638369	-0.142812956	0.18089089
		0.215535446	0.75312185	-0.118834511	-0.090983
		0.366586769	0.5825884	0.559297578	0.8911128
		1.370103771	0.8094216	0.419377753	0.49214715
		1.743657522	1.1524206	0.047400225	0.05051276
		1.743657522	1.0961119	0.023690626	0.25316012
		1.301167112	1.0096283	0.559297578	1.0007907
		1.301167112	1.120222	0.0	0.32904875
		1.370103771	0.8993124	1.099959936	1.1421013
		1.743657522	1.1743257	0.5302345	0.67523956
		1.370103771	0.8384294	0.820945045	0.7314266
		0.501758501	0.6737499	0.682601444	0.711595
		0.981980567	0.76213837	0.749510758	0.65499234
		1.238109014	0.9216696	-0.240111033	0.15528283
		0.682601444	0.6212924	-0.166908496	-0.17201114
		0.589002233	0.6088064	0.473819986	0.73265636
		0.501758501	0.7214715	-0.264892334	0.22083426
		-0.142812956	0.023899239	0.023690626	0.045274645
		-0.366586769	0.29680613	-0.07114786	0.1852546
		0.289903935	0.43668878	0.589002233	0.8671932
		-0.118834511	0.39145184	-0.07114786	0.16272417
		0.419377753	0.59248966	0.839627562	0.8512485
		0.501758501	0.6249442	0.473819986	0.52883434
		0.559297578	0.70384216	0.559297578	0.5975777
		0.446373616	0.67108583	0.5302345	0.61498773
		0.366586769	0.42901653	0.446373616	0.5275524
		0.366586769	0.42526123	0.191142101	0.5038572
		0.0	0.26004568	0.589002233	0.730431
		0.047400225	0.43494996	0.166908496	0.8413228
		0.0	0.47662616	0.118834511	0.51041245
		0.619408639	0.58897245	0.0	0.16513598
		0.589002233	0.71817935	0.340722979	0.7049658
		-0.118834511	0.2991456	1.074990526	1.2396458
		1.125722444	1.0139723	1.446325365	1.6078522
		1.208449001	0.9185637	1.446325365	2.2511845
		0.650583556	0.623479	2.058499317	1.7350976
		0.749510758	0.74513656	1.301167112	1.5876448
		0.446373616	0.7082072	1.743657522	1.4894222
		0.446373616	0.7106093	1.370103771	1.2437236
		0.650583556	0.72639686	0.5302345	0.49469298
		0.5302345	0.74234504	0.619408639	0.79834354
		1.17989059	0.8733392	0.501758501	0.8592069
		0.446373616	0.6673794	0.191142101	0.59833086
		0.559297578	0.64924455	0.118834511	0.06726977
		0.820945045	0.7230775	0.682601444	0.7069066
		0.559297578	0.67956626	1.17989059	1.5881478
		0.619408639	0.7239399	1.238109014	1.2139782
		0.650583556	0.6505855	1.446325365	1.6538972
		1.268975128	0.9031713	1.629422542	2.3733275
		0.501758501	0.58171856	1.743657522	1.7586055
		0.650583556	0.6792455	2.058499317	1.5771118
		1.743657522	1.3547531	1.301167112	1.2094058
		1.882001124	1.0897075	0.166908496	0.38529384
		1.446325365	1.0427281	0.264892334	0.7305307
		0.650583556	0.7263806	0.166908496	0.8285456
		1.074990526	1.0316259	0.142812956	0.6339958
		1.027207628	0.94547164	0.07114786	0.059305012
		0.682601444	0.7510285	0.289903935	0.68333644
		0.559297578	0.74788535	1.17989059	1.6220868
		0.5302345	0.75141203	1.17989059	1.1711789
		-0.142812956	0.2615522	1.027207628	1.209254
		-0.118834511	0.2412688	1.370103771	1.6457438
		0.392793996	0.60153526	1.446325365	2.29779
		-0.142812956	0.5055826	2.058499317	1.7787468
		0.446373616	0.70458484	1.629422542	1.578602
		0.5302345	0.73693067	0.023690626	0.1711719
		0.559297578	0.81293	-0.315171704	-0.15734875
		0.559297578	0.6739078	0.619408639	0.668755
		0.392793996	0.28819996	0.0	0.30820566
		0.419377753	0.29914045	0.047400225	0.026577026
		0.023690626	0.55470055	-0.023690626	0.19574258
		0.047400225	0.49416512	0.784603173	0.8818457
		0.023690626	0.51557875	0.142812956	0.22257617
		0.650583556	0.76594996	1.125722444	0.8707346
		0.559297578	0.8154076	0.501758501	0.57067317
		0.0	0.4209329	0.650583556	0.6428686
		1.125722444	1.0935273	0.619408639	0.6401543
		1.099959936	1.0124393	0.682601444	0.5462856
		0.559297578	0.6703979
		0.858676701	1.1137965
		0.559297578	0.8365939
		0.5302345	0.7945144
		0.820945045	0.85681665
		0.820945045	0.710989
		0.559297578	0.74576926
		1.074990526	0.67462176
		0.820945045	0.7351805
		0.589002233	0.6809501
		0.650583556	0.8406275
		0.682601444	0.6301511
		1.152342057	0.93186355
		0.392793996	0.7365369
		0.749510758	0.62875926
		1.882001124	1.3460561
		1.531802956	1.1422133
		1.446325365	1.0321656
		1.301167112	0.96551263
		0.240111033	0.6337179
		0.858676701	0.752165
		0.749510758	0.8854513
		0.419377753	0.5310195
		0.419377753	0.6448839
		0.446373616	0.73110235
		-0.240111033	-0.1015691
		-0.166908496	0.25465408
		0.215535446	0.42427322
		-0.191142101	0.26302186
		0.264892334	0.467381
		0.501758501	0.5800532
		0.473819986	0.66690725
		0.501758501	0.7190224
		-0.240111033	0.3411441
		-0.264892334	0.32852158
		0.023690626	0.20361541
		0.023690626	0.4009409
		-0.07114786	0.45055634
		0.5302345	0.590104
		0.589002233	0.6756225
		-0.07114786	0.31864035
		1.074990526	1.1050296
		0.839627562	0.93008006
		0.392793996	0.60868526
		0.715545793	0.6759946
		0.501758501	0.67988867
		0.473819986	0.68627924
		0.240111033	0.6592848
		0.559297578	0.71628326
		0.406036647	0.58750373
		0.650583556	0.77685344
		0.559297578	0.76574945
		0.446373616	0.65399325
		0.559297578	0.6691969
		0.5302345	0.62844604
		0.858676701	0.93305093
		0.302504127	0.4540649
		0.446373616	0.62615347
		1.301167112	1.186162
		1.301167112	1.2315618
		1.301167112	1.071266
		1.301167112	0.8976552
		0.559297578	0.68071324
		1.027207628	0.8966998
		1.074990526	0.9104569
		0.559297578	0.6749437
		0.589002233	0.7213753
		0.820945045	0.7586187
		0.023690626	0.10379225
		-0.315171704	0.20421462
		0.473819986	0.54910743
		0.023690626	0.33955815
		0.240111033	0.5787692
		0.619408639	0.6406487
		0.619408639	0.7313802
		0.938987334	0.72655696
		0.023690626	0.25516963
		0.0	0.262946
		0.047400225	0.43117476
		0.047400225	0.3873394
		-0.023690626	0.46693772
		0.589002233	0.71880823
		0.784603173	0.7311987
		0.142812956	0.4380135
		1.17989059	1.0906631
		1.125722444	0.99036217
		0.501758501	0.66088986
		0.981980567	0.8667685
		0.589002233	0.7559401
		0.501758501	0.7495838
		0.559297578	0.78273547
		0.501758501	0.68775386
		1.074990526	0.9377349
		0.446373616	0.736196
		0.650583556	0.77617246
		0.589002233	0.6865556
		0.501758501	0.7973216
		0.619408639	0.60336655
		1.152342057	0.9013356
		0.406036647	0.62323606
		0.682601444	0.592438
		1.743657522	1.1408995
		1.743657522	1.228218
		1.446325365	1.0480342
		1.743657522	0.81243265
