# Supplementary material for: Reaction performance prediction with an extrapolative and interpretable graph model based on chemical knowledge
Source: Nat Commun. 2023 Jun 15;14:3569. doi: 10.1038/s41467-023-39283-x (PMC10272164; doi:10.1038/s41467-023-39283-x)
Supplement: Supplementary file 4 — Source Data [file 41467_2023_39283_MOESM4_ESM.zip › Source Data/Source Data of SI/Data_for_Supplementary_Fig_3.csv]

Observed Value 1	Predicted Value 1	Observed Value 2	Predicted Value 2	Observed Value 3	Predicted Value 3	Observed Value 4	Predicted Value 4
35.28694368	32.006397	2.058499317	2.1626337	35.28694368	32.598663	2.058499317	1.9993474
35.80276164	35.755314	0.289903935	0.21260786	35.80276164	45.435364	0.289903935	0.36079305
87.55418753	91.74681	1.17989059	1.311619	87.55418753	91.364136	1.17989059	1.2884305
4.225486824	4.2420087	1.446325365	1.6045997	4.225486824	3.0023773	1.446325365	1.4447701
16.84841979	23.127504	0.749510758	0.53498936	16.84841979	18.363155	0.749510758	0.63729995
4.936303419	0.8015965	1.370103771	1.3801949	4.936303419	0.6832632	1.370103771	1.3827353
4.67315366	6.871934	0.749510758	0.6102435	4.67315366	5.6563044	0.749510758	0.6744929
41.07404232	40.320488	2.304684113	2.1243005	41.07404232	34.76545	2.304684113	2.004049
53.27735781	48.016647	1.531802956	1.6043916	53.27735781	53.03901	1.531802956	1.4748576
40.32898976	55.327625	0.858676701	0.7188334	40.32898976	46.615646	0.858676701	0.7948112
16.33859929	29.152662	0.559297578	0.55775714	16.33859929	17.33324	0.559297578	0.58423656
14.0670777	9.262516	0.5302345	0.5156297	14.0670777	12.303782	0.5302345	0.57763755
26.32369704	20.242939	-0.023690626	-0.0881848	26.32369704	27.374683	-0.023690626	0.05687827
28.5480245	35.08842	0.820945045	0.74830717	28.5480245	27.898727	0.820945045	0.89084977
41.08459601	38.08296	1.17989059	1.103329	41.08459601	36.818825	1.17989059	1.1188185
15.69796379	18.64932	1.531802956	1.4184306	15.69796379	16.620432	1.531802956	1.2465522
21.50066765	24.458244	1.301167112	1.1982422	21.50066765	24.187588	1.301167112	1.1299589
63.53284655	58.41296	0.315171704	0.21942747	63.53284655	65.92557	0.315171704	0.3749348
3.135484875	4.6844926	3.134624572	2.4907138	3.135484875	5.103304	3.134624572	2.3896234
47.81434881	38.1029	1.238109014	1.4663572	47.81434881	45.86164	1.238109014	1.4807978
64.24887053	62.111828	1.17989059	1.1237311	64.24887053	63.66864	1.17989059	1.1038024
83.95560608	78.342255	0.682601444	0.5978127	83.95560608	79.875854	0.682601444	0.7276849
52.43589363	52.050236	1.370103771	1.3230007	52.43589363	58.26848	1.370103771	1.3381083
2.145304957	3.5632226	1.125722444	1.1799076	2.145304957	4.616917	1.125722444	1.1160693
38.41251828	35.30869	0.501758501	0.3259467	38.41251828	38.724648	0.501758501	0.41772145
54.63240731	52.653713	1.301167112	1.2292883	54.63240731	60.12903	1.301167112	1.1996653
11.38334579	17.164625	2.058499317	2.0336223	11.38334579	13.463621	2.058499317	1.8687677
0.0	0.0	-0.142812956	-0.03224665	0.0	2.7053866	-0.142812956	0.055463433
1.40959558	3.8302813	1.370103771	1.4153767	1.40959558	3.050816	1.370103771	1.3343487
2.547971795	3.605843	1.531802956	1.493655	2.547971795	1.9157898	1.531802956	1.37608
79.30639259	72.43889	0.820945045	0.7416077	79.30639259	87.76516	0.820945045	0.8304785
69.0890435	63.388523	0.366586769	0.24790579	69.0890435	79.17032	0.366586769	0.39140534
0.695297498	1.7174749	0.650583556	0.95043	0.695297498	2.8942106	0.650583556	1.1024878
0.359225753	0.0	-0.083041947	-0.034576893	0.359225753	0.0	-0.083041947	-0.013520598
83.68183531	76.96469	0.820945045	0.72049564	83.68183531	81.83767	0.820945045	0.87222475
6.010382761	15.253122	0.315171704	0.31871635	6.010382761	13.952994	0.315171704	0.37476277
1.720185042	5.436377	-0.142812956	-0.061082244	1.720185042	3.152663	-0.142812956	0.053137153
44.26066466	51.268597	0.142812956	0.03379509	44.26066466	49.879787	0.142812956	0.29949856
59.93143231	58.99007	0.501758501	0.397965	59.93143231	57.408363	0.501758501	0.56398976
17.35228888	19.176088	0.559297578	0.4494437	17.35228888	22.336212	0.559297578	0.48080236
28.52881836	31.835825	1.17989059	1.2333817	28.52881836	30.730158	1.17989059	1.200969
28.29509241	23.496067	1.099959936	0.8380237	28.29509241	31.742863	1.099959936	0.9356374
2.899493403	2.4714139	1.407197088	1.0357368	2.899493403	0.0	1.407197088	1.0574772
51.23480839	51.560875	1.17989059	1.2148523	51.23480839	49.475544	1.17989059	1.2090888
73.26731184	69.69368	0.0	-0.12069368	73.26731184	85.389015	0.0	0.013261646
0.0	0.0	1.882001124	1.5968158	0.0	2.0562181	1.882001124	1.4592552
47.66948987	46.744507	0.5302345	0.38918138	47.66948987	47.830544	0.5302345	0.4461305
2.917168593	4.940289	0.215535446	0.34368062	2.917168593	5.2182016	0.215535446	0.5024127
19.31180946	19.103762	-0.240111033	-0.24620397	19.31180946	19.990171	-0.240111033	-0.12010074
9.3964628	10.405938	1.743657522	1.8073859	9.3964628	10.112862	1.743657522	1.7840998
44.50757189	44.18155	1.301167112	1.331398	44.50757189	47.265224	1.301167112	1.2586739
50.89816476	41.6667	1.446325365	1.4480596	50.89816476	52.42285	1.446325365	1.3491564
1.71151259	7.426157	0.820945045	0.6060979	1.71151259	2.5505176	0.820945045	0.777052
2.68757234	0.0	0.589002233	0.472027	2.68757234	3.2106912	0.589002233	0.5757395
0.960810012	7.478666	1.487753909	1.0930443	0.960810012	1.5984702	1.487753909	1.1768494
42.68363634	43.407536	0.559297578	0.6089106	42.68363634	46.380608	0.559297578	0.68254095
4.677881799	5.5055265	0.559297578	0.4191811	4.677881799	0.0	0.559297578	0.456012
3.747141461	2.4617283	1.17989059	1.095017	3.747141461	8.35472	1.17989059	1.0304332
31.17955703	28.76108	0.023690626	-0.12474707	31.17955703	34.229366	0.023690626	0.07944015
14.81646107	14.844305	-0.166908496	-0.23288767	14.81646107	14.9772	-0.166908496	-0.039769292
24.66006055	20.46023	0.559297578	0.58730775	24.66006055	22.83247	0.559297578	0.67617506
36.55522639	40.480824	0.619408639	0.4211583	36.55522639	37.38728	0.619408639	0.4849056
43.47281583	46.09945	0.473819986	0.46138883	43.47281583	39.9343	0.473819986	0.51588947
0.0	1.043454	0.858676701	0.7749961	0.0	0.0	0.858676701	0.8447042
3.074693717	8.567178	1.238109014	1.2010381	3.074693717	0.0	1.238109014	1.1628587
5.429390182	6.231906	0.446373616	0.62631375	5.429390182	9.151808	0.446373616	0.6433324
70.24905586	63.81839	1.446325365	1.4291646	70.24905586	78.09431	1.446325365	1.3710308
38.1181996	44.396973	0.858676701	0.84843594	38.1181996	43.22526	0.858676701	0.94613844
26.7561311	19.510765	-0.166908496	-0.33146358	26.7561311	19.20851	-0.166908496	-0.19950804
35.72058232	32.151546	1.125722444	1.0959587	35.72058232	36.531048	1.125722444	1.1132016
32.25917309	30.913282	1.301167112	1.1685317	32.25917309	34.38708	1.301167112	1.0848324
13.45243807	10.564256	3.134624572	2.8694806	13.45243807	11.385108	3.134624572	2.649887
72.98033012	73.891464	0.589002233	0.46210927	72.98033012	74.7265	0.589002233	0.67021865
72.8784855	62.98141	0.118834511	-0.058436185	72.8784855	78.06107	0.118834511	0.10591835
0.0	5.971662	3.134624572	2.8603354	0.0	5.928919	3.134624572	2.6845803
9.795326165	10.70092	1.238109014	1.4811122	9.795326165	15.351318	1.238109014	1.469224
22.894141	31.73585	0.682601444	0.8478524	22.894141	25.274721	0.682601444	0.9500424
27.15198165	26.683794	0.240111033	0.21192151	27.15198165	28.186459	0.240111033	0.31933284
14.44407911	18.170671	0.0	0.11864674	14.44407911	16.02948	0.0	0.19677806
93.10117477	95.64199	1.17989059	1.1367805	93.10117477	100.27433	1.17989059	1.1620879
67.97015702	67.38263	0.191142101	0.07344124	67.97015702	72.56176	0.191142101	0.18074375
9.794715203	10.978811	1.301167112	1.179733	9.794715203	16.307652	1.301167112	1.0010104
2.902396599	15.718104	0.501758501	0.41122723	2.902396599	4.3310156	0.501758501	0.5390621
38.5633346	37.75374	2.058499317	2.4310465	38.5633346	34.531437	2.058499317	1.9502454
2.658633939	5.5351143	0.118834511	0.08437359	2.658633939	2.0810187	0.118834511	0.17418683
10.4860128	13.1564	2.304684113	2.8728766	10.4860128	7.930001	2.304684113	2.6182132
77.66498135	74.93695	0.820945045	0.7317527	77.66498135	76.47439	0.820945045	0.8130999
89.5987779	87.40397	0.501758501	0.34010202	89.5987779	92.24486	0.501758501	0.42749244
40.31664678	45.61133	1.301167112	1.2431862	40.31664678	51.19473	1.301167112	1.1763916
15.06136862	15.146652	1.301167112	1.2858818	15.06136862	14.1410265	1.301167112	1.2299235
7.371601311	6.1645494	0.5302345	0.5541269	7.371601311	6.8806763	0.5302345	0.6288944
38.37909694	36.254482	0.191142101	0.13579673	38.37909694	41.59408	0.191142101	0.19324464
9.070205476	6.7973785	1.238109014	1.2530642	9.070205476	7.424813	1.238109014	1.2783682
80.9780499	82.31756	0.392793996	0.21619433	80.9780499	82.52725	0.392793996	0.45743597
9.973367678	9.417425	3.134624572	3.0490618	9.973367678	14.93125	3.134624572	2.9099822
50.58160419	47.70963	0.749510758	0.04762718	50.58160419	52.934555	0.749510758	0.12266827
0.929191796	4.743444	1.238109014	1.141022	0.929191796	4.4106994	1.238109014	1.2441146
32.33228249	29.523737	0.559297578	0.5224508	32.33228249	35.89017	0.559297578	0.50831664
49.15752148	52.080563	1.370103771	1.2895129	49.15752148	53.555782	1.370103771	1.1503851
50.10376029	60.026672	1.238109014	1.0761564	50.10376029	54.442783	1.238109014	1.1127784
56.60877307	65.81553	1.027207628	1.1229434	56.60877307	70.89574	1.027207628	1.1488166
23.70536277	17.65653	0.142812956	-0.1573183	23.70536277	24.59244	0.142812956	0.2797814
37.52076416	36.901207	3.134624572	2.7410738	37.52076416	42.14989	3.134624572	2.584557
2.534585496	0.0	0.419377753	0.37740523	2.534585496	0.0	0.419377753	0.4422477
5.094725505	2.953621	1.238109014	1.2407756	5.094725505	7.569731	1.238109014	1.2389765
0.868429678	1.7777519	0.589002233	0.5857404	0.868429678	2.1518517	0.589002233	0.64881545
68.57486471	76.025894	0.191142101	-0.024065018	68.57486471	63.78537	0.191142101	0.17242849
47.2768797	37.311207	1.074990526	1.1371696	47.2768797	47.431362	1.074990526	1.1546278
38.83428513	33.22669	-0.191142101	-0.18740574	38.83428513	40.466087	-0.191142101	-0.072968304
34.22871308	30.03136	0.784603173	0.60813814	34.22871308	37.652527	0.784603173	0.78461283
46.93920076	47.14535	0.820945045	0.6642327	46.93920076	54.833027	0.820945045	0.7811143
75.38356191	65.28325	0.118834511	-0.18653017	75.38356191	80.19617	0.118834511	0.28615505
8.742546332	9.966569	1.301167112	1.1134703	8.742546332	10.847591	1.301167112	1.0941212
34.88973455	33.44128	1.027207628	1.1385903	34.88973455	33.45639	1.027207628	1.1619718
0.0	0.0	0.897960775	0.7530113	0.0	1.8753799	0.897960775	0.8166495
80.28994263	70.10667	0.981980567	1.1437359	80.28994263	88.6306	0.981980567	1.1420288
15.1448727	20.612862	1.743657522	1.8605223	15.1448727	18.861341	1.743657522	1.7483492
0.0	1.2435185	0.07114786	-0.13639745	0.0	0.0758659	0.07114786	0.07610437
39.32908802	37.8078	1.882001124	1.745167	39.32908802	38.9763	1.882001124	1.5917332
0.0	2.4767969	0.392793996	0.3736809	0.0	0.0	0.392793996	0.41800743
35.55504656	28.36687	2.304684113	1.8149431	35.55504656	38.157585	2.304684113	1.8356321
52.43953497	51.62778	1.125722444	1.2002301	52.43953497	47.052036	1.125722444	1.2165935
40.9724255	51.86834	0.559297578	0.6335189	40.9724255	41.58127	0.559297578	0.7103489
20.97581455	28.067482	1.446325365	1.341594	20.97581455	25.699856	1.446325365	1.3911183
14.9442896	16.254976	1.882001124	1.9717004	14.9442896	15.2364855	1.882001124	1.746078
15.92909866	16.296368	0.559297578	0.5189407	15.92909866	16.130547	0.559297578	0.56261486
59.0196812	56.015873	1.531802956	1.4163458	59.0196812	47.539875	1.531802956	1.5623193
89.5866498	86.0987	0.820945045	0.67793196	89.5866498	91.919365	0.820945045	0.6977214
6.70191803	9.878003	0.240111033	0.1219005	6.70191803	7.4982133	0.240111033	0.32914966
38.55067304	31.56603	0.446373616	0.49118865	38.55067304	40.886116	0.446373616	0.5376021
47.11829387	48.018406	0.650583556	0.5455524	47.11829387	49.380768	0.650583556	0.5768645
3.012114112	2.381936	1.446325365	1.1910114	3.012114112	4.219433	1.446325365	1.1187756
0.0	1.8610189	1.05075692	0.93945736	0.0	0.24307266	1.05075692	0.9104976
40.44190447	45.024586	1.301167112	1.0825768	40.44190447	44.017456	1.301167112	1.0840135
5.928429551	9.176317	1.743657522	1.8092692	5.928429551	8.202159	1.743657522	1.6779912
78.50560016	77.08134	1.17989059	0.94348055	78.50560016	83.77712	1.17989059	0.9950699
42.29478749	41.596367	1.743657522	1.4460752	42.29478749	44.422237	1.743657522	1.4024794
58.35068095	54.27571	0.501758501	0.73355144	58.35068095	55.50576	0.501758501	0.7097524
46.64490818	47.97734	0.166908496	0.07743347	46.64490818	45.172977	0.166908496	0.1505357
1.222906926	1.1560515	3.134624572	2.3601606	1.222906926	4.284112	3.134624572	2.0777347
15.85078385	20.322163	1.17989059	1.0461478	15.85078385	17.78731	1.17989059	1.1114364
38.20230031	31.008577	1.531802956	1.1393595	38.20230031	37.314186	1.531802956	1.2504628
7.147036958	9.498398	1.238109014	1.2619743	7.147036958	5.806517	1.238109014	1.225837
47.36333704	34.881653	1.301167112	1.115511	47.36333704	35.084423	1.301167112	1.1168776
74.00970333	82.67446	2.058499317	2.1917963	74.00970333	87.5228	2.058499317	1.8878489
10.22354965	4.322047	-0.191142101	-0.26879662	10.22354965	3.463546	-0.191142101	-0.07102716
55.41075316	55.00789	1.882001124	2.120557	55.41075316	53.933544	1.882001124	1.844929
59.96800012	56.42433	1.238109014	1.2629707	59.96800012	60.799667	1.238109014	1.184367
6.262930072	5.5881033	0.619408639	0.47452885	6.262930072	9.423586	0.619408639	0.51750576
29.68665622	27.32132	0.858676701	0.75086087	29.68665622	33.72842	0.858676701	0.8018587
30.24326754	28.116531	0.749510758	0.7799863	30.24326754	30.542547	0.749510758	0.7453242
13.51164782	11.000955	1.074990526	0.9383834	13.51164782	10.036706	1.074990526	1.0675972
68.06627781	64.661545	0.715545793	0.623974	68.06627781	67.92837	0.715545793	0.67490536
23.2960789	24.775888	2.058499317	1.9421158	23.2960789	24.271183	2.058499317	1.8761473
6.408110436	11.450609	1.531802956	0.994034	6.408110436	14.28674	1.531802956	1.2013488
48.86581696	45.45324	2.304684113	1.8820841	48.86581696	52.522987	2.304684113	1.72616
1.637827855	4.328945	-0.240111033	-0.13345891	1.637827855	3.2218194	-0.240111033	-0.015217781
84.42429873	81.28541	1.027207628	1.086473	84.42429873	84.63968	1.027207628	1.0217261
75.99606764	64.88921	1.301167112	1.132802	75.99606764	78.02952	1.301167112	1.2442362
16.76617673	13.822483	1.370103771	1.440212	16.76617673	15.1808815	1.370103771	1.3792169
11.25218088	16.676294	1.743657522	1.6196184	11.25218088	11.18235	1.743657522	1.6892741
86.19820374	93.39393	2.058499317	2.4086006	86.19820374	94.01912	2.058499317	2.010078
39.19686382	37.30277	0.473819986	0.5231845	39.19686382	44.926388	0.473819986	0.5257813
8.041639597	8.889475	0.650583556	0.5878263	8.041639597	7.511531	0.650583556	0.59819907
99.03446213	103.2122	1.334823138	1.7362692	99.03446213	110.84817	1.334823138	1.5450487
68.74074216	61.161396	1.17989059	1.0850573	68.74074216	64.911674	1.17989059	1.0669799
38.5374711	40.42153	1.125722444	1.0750184	38.5374711	39.644726	1.125722444	1.0737624
36.38014621	37.3735	0.366586769	0.2984482	36.38014621	42.335857	0.366586769	0.40405858
21.33105034	26.793653	1.125722444	1.207758	21.33105034	27.13192	1.125722444	1.1701546
60.47798465	59.63623	0.501758501	0.4181639	60.47798465	64.43219	0.501758501	0.51343006
39.97323526	51.588757	0.619408639	0.5831633	39.97323526	37.20662	0.619408639	0.7033592
19.41980511	15.897735	1.238109014	1.2790582	19.41980511	22.093088	1.238109014	1.1660528
83.36436834	72.766235	0.240111033	0.25166154	83.36436834	88.374	0.240111033	0.40472198
86.23315653	79.95339	1.125722444	1.0764711	86.23315653	88.89219	1.125722444	1.0137424
30.07960625	30.128021	0.5302345	0.54530334	30.07960625	29.639238	0.5302345	0.51415855
49.11143206	41.61691	0.589002233	0.5636948	49.11143206	46.196873	0.589002233	0.71266717
15.88279637	15.105223	2.721168735	2.9176521	15.88279637	12.866697	2.721168735	2.5806127
18.5257144	13.574115	0.682601444	0.40280348	18.5257144	19.11729	0.682601444	0.5436032
46.97084661	48.277885	0.118834511	0.23207271	46.97084661	41.344105	0.118834511	0.36589587
0.0	0.03932975	0.166908496	0.43551886	0.0	4.568596	0.166908496	0.46092767
38.90083473	34.33147	0.166908496	0.042926222	38.90083473	41.329712	0.166908496	0.16278505
94.29690562	90.57801	2.058499317	2.1070907	94.29690562	90.62038	2.058499317	2.0289993
23.09132333	37.505203	1.238109014	1.2661963	23.09132333	26.546827	1.238109014	1.1924982
3.342369627	7.7635007	1.446325365	1.1806662	3.342369627	7.358219	1.446325365	1.2324519
14.36693621	21.465803	0.858676701	1.0204103	14.36693621	18.024563	0.858676701	0.9634817
45.50089871	53.00779	1.027207628	1.0601108	45.50089871	48.555683	1.027207628	1.057126
7.206982067	5.8519917	0.0	-0.11698288	7.206982067	6.784501	0.0	0.030702204
62.99169098	65.53191	3.134624572	2.402301	62.99169098	77.35368	3.134624572	2.239308
50.09944792	42.604977	0.559297578	0.5190745	50.09944792	49.18049	0.559297578	0.698952
4.713893798	5.6903267	1.301167112	1.1994715	4.713893798	6.321035	1.301167112	1.2223902
35.88987774	36.131687	0.589002233	0.4519915	35.88987774	36.738842	0.589002233	0.54601485
2.546576237	8.580805	1.17989059	1.0894961	2.546576237	5.0469112	1.17989059	1.0554204
17.02843498	15.323271	0.5302345	0.45558506	17.02843498	18.169575	0.5302345	0.5925172
48.93807733	51.862408	1.027207628	1.3495288	48.93807733	49.67897	1.027207628	1.3175535
35.39709887	35.9973	1.125722444	1.2799277	35.39709887	39.837135	1.125722444	1.148771
0.665471445	0.0	1.152342057	0.8401441	0.665471445	0.0	1.152342057	0.977783
37.40734019	38.425636	1.531802956	1.358535	37.40734019	43.85801	1.531802956	1.2914283
35.89724622	25.684126	0.392793996	0.35368395	35.89724622	27.815834	0.392793996	0.40271384
64.56169067	58.791157	0.366586769	0.32272756	64.56169067	69.72642	0.366586769	0.3752162
0.707254592	2.9133577	1.238109014	1.1944003	0.707254592	0.0	1.238109014	1.1421373
23.84150703	19.792835	1.629422542	1.4073937	23.84150703	16.713331	1.629422542	1.4041276
0.0	1.0419027	1.301167112	1.1635637	0.0	4.0929003	1.301167112	1.1332264
12.59161714	12.192318	1.531802956	1.3269799	12.59161714	13.617231	1.531802956	1.2976899
57.33300234	56.938786	-0.289903935	-0.20077936	57.33300234	59.436497	-0.289903935	-0.13035247
0.0	0.0	1.629422542	1.670023	0.0	0.87237465	1.629422542	1.5186613
76.11415284	73.0828	1.446325365	1.4924293	76.11415284	86.08123	1.446325365	1.4526179
79.26160687	81.97815	0.023690626	-0.15582183	79.26160687	78.58768	0.023690626	0.012120366
11.09901507	16.310057	1.074990526	0.95927626	11.09901507	17.508572	1.074990526	1.0899804
57.52960259	60.351414	1.370103771	1.3088186	57.52960259	70.55444	1.370103771	1.2704282
78.00288409	79.74867	0.559297578	0.5422227	78.00288409	77.42873	0.559297578	0.62715715
22.69659515	21.9064	3.134624572	2.6053243	22.69659515	22.637896	3.134624572	2.2514377
27.85496925	32.375065	0.559297578	0.51383907	27.85496925	27.106253	0.559297578	0.54316616
34.20844443	34.261276	0.619408639	0.47927344	34.20844443	37.460285	0.619408639	0.4661808
2.004686227	4.0523677	0.366586769	0.321719	2.004686227	0.0	0.366586769	0.3787037
57.13220837	57.003334	2.058499317	1.4918242	57.13220837	55.58837	2.058499317	1.5195036
67.75052852	65.46572	1.370103771	1.3199546	67.75052852	72.786514	1.370103771	1.3144507
66.51493362	67.115364	1.446325365	1.3065755	66.51493362	65.59727	1.446325365	1.1160157
60.33199916	59.137806	0.215535446	0.21336281	60.33199916	59.07053	0.215535446	0.29731727
5.298717423	7.549483	0.047400225	-0.094165236	5.298717423	10.648909	0.047400225	0.0077368915
46.59177534	45.701916	0.650583556	0.5261744	46.59177534	49.970165	0.650583556	0.5680453
30.59514524	29.569138	1.301167112	1.1899753	30.59514524	26.263649	1.301167112	1.1564577
9.034825048	7.739636	0.191142101	0.20823121	9.034825048	11.153931	0.191142101	0.33265847
32.89151252	28.348555	0.589002233	0.43602836	32.89151252	30.969776	0.589002233	0.62389284
0.0	7.421076	1.301167112	1.3435867	0.0	6.4188766	1.301167112	1.2417562
68.44214129	68.55974	0.252474461	0.16686714	68.44214129	71.87352	0.252474461	0.31432223
27.05720868	22.797853	0.023690626	-0.030161858	27.05720868	32.022675	0.023690626	0.16680992
15.39357697	13.605458	1.301167112	1.2306857	15.39357697	14.260999	1.301167112	1.2391293
38.72175402	38.963665	2.721168735	1.9544687	38.72175402	41.93583	2.721168735	2.1297443
44.68109157	38.649704	1.099959936	0.98852307	44.68109157	45.265358	1.099959936	1.178134
1.858400826	3.31483	0.5302345	0.53506666	1.858400826	0.0	0.5302345	0.61180204
7.949590254	6.630575	0.650583556	0.55831724	7.949590254	5.957861	0.650583556	0.62787205
0.955483806	6.3182764	1.17989059	1.2088306	0.955483806	2.5309947	1.17989059	1.3040216
0.96264489	0.0	2.058499317	1.6837957	0.96264489	3.2209625	2.058499317	1.7936859
37.39576088	32.884567	2.721168735	2.9597626	37.39576088	42.275734	2.721168735	2.6550848
3.141934656	3.6346462	1.17989059	1.3255284	3.141934656	3.47324	1.17989059	1.2935154
94.50096737	98.0653	0.650583556	0.7494157	94.50096737	103.30836	0.650583556	0.82869357
16.70711364	18.26272	1.578863981	1.6270716	16.70711364	16.886719	1.578863981	1.6298759
0.0	0.98550117	1.629422542	1.3191125	0.0	0.0	1.629422542	1.4627318
42.17741181	42.094887	1.743657522	1.4058781	42.17741181	54.26665	1.743657522	1.5521362
0.492662711	0.0	1.17989059	1.278744	0.492662711	1.4848697	1.17989059	1.0952005
29.17558441	34.182026	0.191142101	0.22184694	29.17558441	28.657541	0.191142101	0.35634297
12.05436323	15.474819	1.074990526	1.0766246	12.05436323	15.649485	1.074990526	1.0471778
3.35256921	3.8699274	1.238109014	1.3106959	3.35256921	4.9526896	1.238109014	1.2973647
3.876829723	2.1628222	0.878113519	0.98858577	3.876829723	8.714623	0.878113519	1.0882978
9.685019183	7.5148	1.238109014	1.0205891	9.685019183	6.590949	1.238109014	1.1351321
77.54677515	74.91291	0.315171704	0.3120572	77.54677515	83.94804	0.315171704	0.35525006
34.05189508	36.885323	1.370103771	1.13452	34.05189508	32.32515	1.370103771	0.99493366
82.3438198	81.5099	0.302504127	0.22469991	82.3438198	85.99742	0.302504127	0.35867816
13.66378067	16.023685	0.715545793	0.5770177	13.66378067	19.324492	0.715545793	0.70500046
64.68492451	66.50948	0.289903935	0.25614458	64.68492451	71.199326	0.289903935	0.38246334
91.13914928	86.92351	1.125722444	1.0931594	91.13914928	91.53952	1.125722444	1.2185671
61.27839379	62.886322	2.721168735	3.062615	61.27839379	68.85833	2.721168735	2.7587736
21.49059564	21.73754	1.370103771	1.1146264	21.49059564	25.39509	1.370103771	1.1026192
15.9216391	14.984657	1.17989059	1.3096235	15.9216391	16.60758	1.17989059	1.204462
2.064063489	0.9574668	0.0	-0.13180995	2.064063489	2.933304	0.0	0.04129103
75.55480498	73.62271	1.238109014	1.1976621	75.55480498	77.94008	1.238109014	1.3086739
32.16531055	31.755388	2.478059282	1.9581707	32.16531055	33.825306	2.478059282	1.8005011
26.8708629	33.679897	0.515926322	0.4653105	26.8708629	25.603996	0.515926322	0.45402896
68.26027768	64.63512	0.0	-0.15014991	68.26027768	64.29086	0.0	0.027531862
25.8434488	23.40541	0.419377753	0.37044203	25.8434488	27.653996	0.419377753	0.47191513
28.25277351	22.17006	1.446325365	1.374074	28.25277351	26.496733	1.446325365	1.4727736
16.85702349	17.559227	0.0	0.009670764	16.85702349	19.141645	0.0	0.07810959
13.02655322	14.805787	0.682601444	0.5744152	13.02655322	12.439773	0.682601444	0.7202218
0.0	39.571186	1.743657522	1.329366	0.0	20.785934	1.743657522	1.3788769
2.853941347	1.2713563	0.392793996	0.36354053	2.853941347	9.418064	0.392793996	0.4353642
0.339837285	0.34479776	1.407197088	1.0627146	0.339837285	0.0	1.407197088	1.1445985
72.77189285	73.92003	1.074990526	1.0283506	72.77189285	83.330956	1.074990526	1.0290744
66.26538653	60.31852	0.559297578	0.41677248	66.26538653	62.920036	0.559297578	0.5362735
0.0	0.0	-0.118834511	-0.09242326	0.0	0.7197009	-0.118834511	0.005033195
88.51390693	82.40958	1.531802956	1.6496274	88.51390693	87.542046	1.531802956	1.5694609
17.36491347	14.302894	0.315171704	0.3516882	17.36491347	18.112091	0.315171704	0.45918363
18.20662132	21.627546	-0.09495278	-0.12447563	18.20662132	16.630102	-0.09495278	-0.050729603
3.063860217	6.4235487	0.650583556	0.62785035	3.063860217	6.777208	0.650583556	0.6638711
1.262424529	0.0	1.125722444	1.0434718	1.262424529	0.0	1.125722444	1.0043736
63.62909921	62.05284	1.027207628	1.0967965	63.62909921	64.11702	1.027207628	1.1965628
36.96535355	40.65024	1.743657522	1.6964498	36.96535355	39.074406	1.743657522	1.5270317
36.629676	32.98943	1.370103771	1.6196437	36.629676	38.919903	1.370103771	1.3601539
9.105544009	4.592504	0.589002233	0.6158202	9.105544009	9.149966	0.589002233	0.63457197
47.555818	51.110435	1.301167112	1.0218475	47.555818	52.942146	1.301167112	0.93385273
81.78695125	74.465645	1.301167112	1.411057	81.78695125	97.498146	1.301167112	1.3733263
42.27311559	38.56777	1.629422542	1.6886775	42.27311559	41.910572	1.629422542	1.5596311
83.83843021	81.677086	0.589002233	0.5577778	83.83843021	82.03018	0.589002233	0.6653102
9.328786223	9.739359	0.166908496	0.31580263	9.328786223	10.174242	0.166908496	0.392945
22.29411196	23.498	0.715545793	0.49296498	22.29411196	20.935968	0.715545793	0.63922864
11.23128528	11.853268	-0.047400225	-0.019830406	11.23128528	12.932718	-0.047400225	0.10590929
12.64243358	8.964285	0.619408639	0.5425974	12.64243358	17.553606	0.619408639	0.69276255
29.85245303	27.301586	1.370103771	1.4189167	29.85245303	37.49451	1.370103771	1.2760079
64.98015189	66.64316	0.5302345	0.5351875	64.98015189	63.44877	0.5302345	0.59178776
13.17521743	13.286312	1.531802956	1.1993709	13.17521743	15.690999	1.531802956	1.2249515
0.0	2.354739	1.370103771	1.4254498	0.0	2.9554458	1.370103771	1.301631
13.25145725	18.869501	1.125722444	0.97300726	13.25145725	12.162541	1.125722444	1.0134425
35.36016156	31.846184	0.166908496	0.25918424	35.36016156	39.871067	0.166908496	0.3351993
19.53099508	19.97557	1.125722444	1.1476457	19.53099508	14.561461	1.125722444	1.1360474
3.595206135	3.1069944	1.301167112	1.0060356	3.595206135	2.6377273	1.301167112	1.0224767
1.022402294	1.591167	0.559297578	0.34074944	1.022402294	3.570554	0.559297578	0.3634724
46.21141257	50.8739	1.446325365	1.6802421	46.21141257	47.387978	1.446325365	1.4921675
31.09780796	32.739838	0.682601444	0.5448562	31.09780796	31.277634	0.682601444	0.56885624
0.5287627	0.09587183	1.531802956	1.5442746	0.5287627	0.0	1.531802956	1.5067263
0.786255311	1.7480421	1.125722444	0.9653055	0.786255311	0.0	1.125722444	0.9967409
73.58359974	71.87602	1.531802956	1.2674849	73.58359974	74.349945	1.531802956	1.2894373
34.79607292	29.809893	1.301167112	1.3342793	34.79607292	33.879597	1.301167112	1.2343004
49.51819322	49.77518	1.370103771	0.97768015	49.51819322	51.20261	1.370103771	1.0612774
38.95047983	37.116707	0.191142101	-0.06603649	38.95047983	36.93155	0.191142101	0.36334842
4.58213428	7.2691226	1.446325365	1.1780903	4.58213428	5.350014	1.446325365	1.2889674
57.19204969	59.011288	1.446325365	1.2954144	57.19204969	60.14008	1.446325365	1.1327901
19.47378974	19.22257	0.240111033	0.18447626	19.47378974	15.702586	0.240111033	0.2100513
33.39106531	29.345924	0.446373616	0.4938808	33.39106531	31.165817	0.446373616	0.5460927
45.04099086	45.51543	1.125722444	1.1246052	45.04099086	50.088837	1.125722444	1.1501253
61.57150807	65.15213	0.473819986	0.27240855	61.57150807	68.28245	0.473819986	0.39949352
19.42152909	24.3338	0.118834511	-0.099844635	19.42152909	23.272026	0.118834511	0.15328753
14.60964787	13.976366	0.784603173	0.7218774	14.60964787	13.580162	0.784603173	0.7643263
81.53694628	77.11062	0.589002233	0.3403892	81.53694628	83.11533	0.589002233	0.50843114
7.182520972	12.751472	0.289903935	0.22729361	7.182520972	7.9366612	0.289903935	0.30029392
37.29673945	35.70382	0.118834511	-0.25323212	37.29673945	42.708843	0.118834511	0.2512356
30.11566658	29.95397	0.366586769	0.23087984	30.11566658	32.958336	0.366586769	0.36103386
54.37431586	60.003838	1.17989059	0.98687226	54.37431586	66.42023	1.17989059	1.0208082
0.381599662	0.6142601	2.058499317	2.355378	0.381599662	0.0	2.058499317	2.1878045
3.167837071	3.1077566	1.17989059	1.3268628	3.167837071	1.0213885	1.17989059	1.2478931
33.47151562	40.825447	1.882001124	1.3717971	33.47151562	30.85397	1.882001124	1.3208604
34.38173794	28.774483	0.366586769	0.44236523	34.38173794	31.618822	0.366586769	0.46537954
50.58289676	44.22812	1.743657522	1.4227657	50.58289676	45.68568	1.743657522	1.5000634
0.529819216	0.9951209	0.981980567	0.75412637	0.529819216	0.0	0.981980567	0.8501255
65.94190973	69.50884	1.238109014	1.3087635	65.94190973	72.824	1.238109014	1.2756763
31.26628393	32.897594	1.125722444	1.1243002	31.26628393	30.793346	1.125722444	1.0936122
23.00642082	28.717728	1.684091101	1.7434733	23.00642082	32.59406	1.684091101	1.8342009
86.79260178	82.2092	1.446325365	1.5073445	86.79260178	89.228775	1.446325365	1.4989603
45.97105208	54.01703	0.047400225	-0.3375881	45.97105208	51.965096	0.047400225	0.065665305
41.4297554	42.368538	0.340722979	0.25821328	41.4297554	36.889946	0.340722979	0.43975306
55.17541483	58.972187	0.820945045	0.85381657	55.17541483	58.39332	0.820945045	0.9900891
79.18190676	78.07561	1.17989059	1.1883442	79.18190676	76.44729	1.17989059	1.098949
36.98776703	39.160866	0.446373616	0.53200096	36.98776703	40.055176	0.446373616	0.57010543
0.0	0.0	1.301167112	0.95982903	0.0	0.0	1.301167112	0.9806687
74.59845802	72.53616	0.589002233	0.5084412	74.59845802	72.67277	0.589002233	0.5903905
0.0	5.1683073	1.301167112	1.3630052	0.0	7.3857718	1.301167112	1.4787214
0.0	3.7316356	0.820945045	0.77594274	0.0	1.6110349	0.820945045	0.8820378
0.0	0.0	0.473819986	0.33414567	0.0	1.3606222	0.473819986	0.4051975
66.02401389	57.54641	1.301167112	0.9464336	66.02401389	64.106125	1.301167112	1.0110319
72.60987428	66.13537	1.743657522	1.7643752	72.60987428	86.58301	1.743657522	1.6674168
62.86856054	43.752853	2.721168735	3.122781	62.86856054	78.39329	2.721168735	2.984499
78.80108905	75.52885	1.370103771	1.0926223	78.80108905	77.567505	1.370103771	1.0591342
0.0	0.0	1.238109014	1.0979366	0.0	0.0	1.238109014	1.0915759
13.23389373	13.927212	0.047400225	0.03114593	13.23389373	13.214097	0.047400225	0.117845476
35.15374563	34.11358	0.023690626	-0.07428175	35.15374563	35.2006	0.023690626	0.07069209
19.16223306	22.510628	1.238109014	0.9872772	19.16223306	19.334312	1.238109014	0.9830734
58.26903703	56.441444	1.027207628	1.2488034	58.26903703	58.93366	1.027207628	1.2525845
4.592618792	8.859238	1.125722444	1.1364644	4.592618792	0.0	1.125722444	1.0593584
2.310618854	1.8768797	2.058499317	1.6020026	2.310618854	0.73364055	2.058499317	1.5461822
4.477162725	9.691179	0.419377753	0.43069023	4.477162725	4.710365	0.419377753	0.5919768
4.546819288	7.718535	0.166908496	0.2965061	4.546819288	7.2416487	0.166908496	0.3124631
6.975926865	4.7793183	0.820945045	0.7126557	6.975926865	9.895262	0.820945045	0.67240185
22.74107385	32.37822	1.17989059	1.1158867	22.74107385	30.462572	1.17989059	1.030741
48.45171074	48.4898	2.304684113	1.5484965	48.45171074	45.547626	2.304684113	1.6161575
77.78682066	81.233	1.370103771	1.4188204	77.78682066	83.64664	1.370103771	1.3419516
49.46765787	54.137955	0.820945045	0.693006	49.46765787	49.11285	0.820945045	0.7237032
3.031273928	6.8141537	0.589002233	0.51753676	3.031273928	7.7398324	0.589002233	0.64502686
26.25688388	28.012804	1.743657522	1.7885666	26.25688388	33.98379	1.743657522	1.620425
86.76065944	86.7446	1.027207628	1.2856982	86.76065944	89.04405	1.027207628	1.2472064
33.69627508	39.273	0.446373616	0.45915222	33.69627508	33.47953	0.446373616	0.4974454
17.36013023	17.933363	1.301167112	1.2362311	17.36013023	21.19645	1.301167112	1.215524
47.96214472	21.66264	1.370103771	1.1119161	47.96214472	28.932224	1.370103771	1.175811
45.87563784	44.398117	1.629422542	1.3506439	45.87563784	47.67071	1.629422542	1.3847623
30.16614104	23.14354	1.074990526	1.1791003	30.16614104	36.821346	1.074990526	1.087008
61.68885211	69.08641	1.531802956	1.3390524	61.68885211	74.65736	1.531802956	1.3369641
24.40165539	20.315634	1.531802956	1.6051629	24.40165539	27.910957	1.531802956	1.4842961
43.8122723	39.202213	1.238109014	1.2459676	43.8122723	44.317566	1.238109014	1.2043238
21.77773542	17.423164	1.238109014	1.1379156	21.77773542	21.19323	1.238109014	1.3398297
35.28597628	35.14694	0.240111033	0.09061462	35.28597628	36.9439	0.240111033	0.3741308
13.03686492	15.370551	-0.264892334	-0.23497263	13.03686492	16.978241	-0.264892334	-0.10665256
22.00500964	27.857239	0.715545793	0.7191964	22.00500964	26.716764	0.715545793	0.7837835
25.1779767	22.886763	1.743657522	1.2049663	25.1779767	25.880358	1.743657522	1.3178651
15.1215994	44.976444	1.301167112	1.1272881	15.1215994	28.483269	1.301167112	1.2509098
56.79309437	58.01416	1.531802956	1.0984764	56.79309437	59.364468	1.531802956	1.1688981
39.55034963	47.594868	0.650583556	0.60720843	39.55034963	49.808002	0.650583556	0.7642755
11.85200713	10.701728	1.027207628	0.7492538	11.85200713	10.407578	1.027207628	0.89493626
33.95037625	33.219685	0.473819986	0.38439482	33.95037625	38.119614	0.473819986	0.47944874
65.44832937	64.77793	0.191142101	0.027705848	65.44832937	65.82808	0.191142101	0.36407727
46.64994849	36.32084	0.5302345	0.34900457	46.64994849	40.829163	0.5302345	0.41810864
43.58283319	43.53364	1.301167112	1.321624	43.58283319	43.055714	1.301167112	1.3425846
20.0833829	18.971699	1.238109014	1.6303177	20.0833829	19.649048	1.238109014	1.420923
27.04861196	32.01294	3.134624572	2.4224322	27.04861196	31.793846	3.134624572	2.138444
40.08752213	40.05304	0.023690626	0.00043430924	40.08752213	39.38138	0.023690626	-0.0070366263
63.14714159	62.421963	1.370103771	0.563516	63.14714159	78.582085	1.370103771	0.5402976
16.09836574	18.63861	0.264892334	0.4352492	16.09836574	15.469394	0.264892334	0.47002786
3.647451971	11.636436	0.650583556	0.5638146	3.647451971	8.99671	0.650583556	0.65781516
31.17670784	30.513493	1.125722444	0.97654563	31.17670784	31.095821	1.125722444	1.0065129
19.26994536	16.620817	1.027207628	0.86433774	19.26994536	17.345514	1.027207628	0.95025676
1.707595349	6.460307	0.142812956	0.18285012	1.707595349	0.0	0.142812956	0.31772482
0.553317014	0.21566206	0.047400225	-0.02189377	0.553317014	0.33162215	0.047400225	0.07079461
41.73289196	40.50512	0.047400225	-0.106363684	41.73289196	43.60256	0.047400225	-0.02651292
8.798104801	12.884205	1.074990526	1.0930645	8.798104801	15.154033	1.074990526	1.0104785
15.721696	17.88406	0.820945045	0.80159134	15.721696	16.534681	0.820945045	0.8610994
44.56045142	45.203358	-0.240111033	-0.35884735	44.56045142	40.640347	-0.240111033	-0.24212213
12.42396719	6.408185	0.650583556	0.5528771	12.42396719	6.8763514	0.650583556	0.6527963
59.81582481	60.841175	1.882001124	1.939507	59.81582481	59.522926	1.882001124	1.73416
23.79770547	26.602882	0.650583556	0.68301755	23.79770547	31.720013	0.650583556	0.808593
36.10795647	37.965687	1.125722444	1.2877033	36.10795647	37.674652	1.125722444	1.235677
8.970807298	8.778142	1.238109014	0.9004336	8.970807298	6.139099	1.238109014	0.9677804
86.00345438	88.776146	0.5302345	0.5652004	86.00345438	94.10476	0.5302345	0.6969065
2.505489323	2.2744787	0.240111033	0.2614572	2.505489323	2.7470968	0.240111033	0.38672185
35.33279168	30.767963	0.820945045	0.71490234	35.33279168	41.39822	0.820945045	0.72131115
34.85762141	30.049026	0.501758501	0.55446947	34.85762141	33.858685	0.501758501	0.7376538
9.935132826	10.5133	0.619408639	0.6144046	9.935132826	12.94109	0.619408639	0.62605125
1.372286353	5.11733	0.419377753	0.35683405	1.372286353	6.083084	0.419377753	0.39858752
84.85609846	86.49571	0.0	-0.17828335	84.85609846	92.24202	0.0	-0.02843988
1.087256852	0.0	0.366586769	0.21505594	1.087256852	0.8682956	0.366586769	0.4515829
15.73387398	15.550526	1.17989059	0.982783	15.73387398	15.822999	1.17989059	1.1271179
9.540861126	10.724811	2.304684113	2.3926654	9.540861126	10.090299	2.304684113	2.1838944
0.0	4.13914	2.304684113	2.1522992	0.0	4.296643	2.304684113	1.9082627
55.16379105	53.78495	1.629422542	1.5209033	55.16379105	53.824158	1.629422542	1.36742
33.27025402	31.902683	1.074990526	1.1610546	33.27025402	31.151463	1.074990526	1.1109383
74.97052076	72.6012	0.839627562	0.9158848	74.97052076	75.35034	0.839627562	0.9386745
60.412252	62.47534	1.446325365	1.5617495	60.412252	62.157986	1.446325365	1.4718165
41.94054392	39.905125	1.17989059	1.1775005	41.94054392	36.889614	1.17989059	1.270253
51.21151631	51.792927	1.629422542	1.5613658	51.21151631	56.4153	1.629422542	1.3939724
49.39865649	46.04605	1.370103771	1.1186712	49.39865649	50.966854	1.370103771	1.0646524
10.68115857	8.958004	0.366586769	0.36014128	10.68115857	12.910097	0.366586769	0.48391443
51.8134607	52.00593	0.559297578	0.3920462	51.8134607	58.172997	0.559297578	0.5926308
59.93053961	62.02327	1.301167112	1.3880415	59.93053961	62.48311	1.301167112	1.1936326
0.0	0.0	0.820945045	0.7024153	0.0	2.3183005	0.820945045	0.79400283
80.16290148	77.23176	0.023690626	-0.21325299	80.16290148	83.17975	0.023690626	-0.07861334
71.00136701	70.06684	1.370103771	1.3757918	71.00136701	71.78578	1.370103771	1.2002299
50.97511306	43.63965	1.446325365	1.4355521	50.97511306	44.767323	1.446325365	1.3077488
0.0	0.0	1.531802956	1.3700113	0.0	3.0577033	1.531802956	1.5149193
33.56777138	35.807407	0.619408639	0.58015406	33.56777138	36.061455	0.619408639	0.6330541
0.538585368	0.73951966	0.446373616	0.49089575	0.538585368	1.910583	0.446373616	0.52144176
57.74229286	59.431072	1.074990526	1.2010956	57.74229286	59.83218	1.074990526	1.0738783
45.17206702	43.39079	0.589002233	0.5776246	45.17206702	44.504265	0.589002233	0.5829031
6.026719466	7.3114204	1.684091101	1.6670394	6.026719466	4.9671206	1.684091101	1.5993543
64.24487271	60.243828	1.882001124	1.6075225	64.24487271	66.02538	1.882001124	1.4704366
59.26239712	49.113033	0.142812956	0.06899312	59.26239712	57.21979	0.142812956	0.11901325
0.0	0.0	0.446373616	0.44816577	0.0	0.0	0.446373616	0.48482502
14.86685885	18.567844	1.17989059	1.2081325	14.86685885	15.126023	1.17989059	1.1790695
46.05681806	36.170376	0.340722979	0.5234113	46.05681806	41.121826	0.340722979	0.5600513
13.6465536	14.778216	-0.023690626	0.041447252	13.6465536	15.88711	-0.023690626	0.17850035
0.35921569	0.0	1.370103771	1.329422	0.35921569	4.8958106	1.370103771	1.2976608
41.68551837	39.584476	0.682601444	0.50537556	41.68551837	37.53392	0.682601444	0.59878224
51.85571731	51.112213	1.17989059	1.4118321	51.85571731	44.018585	1.17989059	1.2941928
30.07190595	35.41894	1.301167112	1.1309097	30.07190595	32.21254	1.301167112	1.0874403
61.80395318	63.97243	0.650583556	0.42396235	61.80395318	68.24378	0.650583556	0.5454313
34.77458228	35.91642	2.058499317	2.2987874	34.77458228	40.84313	2.058499317	1.8986697
89.419451	79.60736	0.820945045	0.6639734	89.419451	86.440094	0.820945045	0.7873389
33.0062022	32.588165	1.446325365	1.2681007	33.0062022	32.151505	1.446325365	1.3293529
70.7141131	68.78631	-0.023690626	-0.34549394	70.7141131	70.232475	-0.023690626	0.020941526
9.609943508	9.11932	0.559297578	0.49044728	9.609943508	8.855655	0.559297578	0.63287157
24.01338043	27.466557	1.301167112	1.1246023	24.01338043	25.153349	1.301167112	1.1757498
38.49679424	36.519825	0.191142101	0.32946157	38.49679424	39.286255	0.191142101	0.32226175
36.58244249	36.101234	0.619408639	0.62297505	36.58244249	40.17697	0.619408639	0.72842985
17.85871647	11.816751	0.981980567	1.1218882	17.85871647	14.244961	0.981980567	1.1479404
36.28377215	33.608932	1.074990526	0.64919347	36.28377215	36.759766	1.074990526	0.7561503
8.653540466	7.763759	0.047400225	-0.37512386	8.653540466	5.0415654	0.047400225	0.029328078
12.36887401	12.355147	1.370103771	1.2510653	12.36887401	10.1075535	1.370103771	1.1837442
79.05542624	82.101395	0.589002233	0.3954844	79.05542624	81.99794	0.589002233	0.55596405
49.96376516	41.469097	0.559297578	0.5246947	49.96376516	41.12835	0.559297578	0.64753443
35.33291059	33.422672	1.238109014	1.324676	35.33291059	36.678814	1.238109014	1.3067453
41.728023	43.183952	2.721168735	2.7216537	41.728023	41.62979	2.721168735	2.5848007
70.29330199	61.438953	0.589002233	0.42733026	70.29330199	75.78641	0.589002233	0.5498999
43.31119655	43.297462	1.301167112	1.471473	43.31119655	47.041855	1.301167112	1.5399919
8.034140762	6.6479745	0.5302345	0.759504	8.034140762	5.296444	0.5302345	0.7799106
63.56506276	66.785515	0.501758501	0.57182914	63.56506276	70.34014	0.501758501	0.579295
79.37053051	74.68123	1.125722444	1.2077796	79.37053051	84.05602	1.125722444	1.164396
14.62829911	14.658006	1.370103771	1.2556801	14.62829911	10.144115	1.370103771	1.183507
48.06786456	44.89935	0.501758501	0.3921268	48.06786456	50.299503	0.501758501	0.5336606
1.257407502	2.7397802	1.301167112	1.2567253	1.257407502	6.001416	1.301167112	1.2433994
9.330486935	9.446009	0.715545793	0.6133291	9.330486935	5.9843893	0.715545793	0.69627815
0.389738186	0.0	1.370103771	1.093904	0.389738186	0.46220177	1.370103771	1.1110144
0.0	2.435852	1.531802956	1.4397364	0.0	0.0	1.531802956	1.4400148
8.912186757	8.805092	0.749510758	0.61107594	8.912186757	6.8869066	0.749510758	0.7879937
29.76126623	24.411911	1.301167112	1.3119714	29.76126623	30.086277	1.301167112	1.3586771
71.41375314	72.1581	1.531802956	1.4507465	71.41375314	82.45759	1.531802956	1.4098818
0.0	0.0	0.682601444	0.67714673	0.0	2.209104	0.682601444	0.8064168
14.17510686	13.185077	0.650583556	0.42458028	14.17510686	9.209637	0.650583556	0.48147726
0.0	2.3918724	0.559297578	0.5968073	0.0	0.71751916	0.559297578	0.6905604
15.0324858	13.8983	0.981980567	0.96029645	15.0324858	13.531723	0.981980567	1.0436561
17.39978172	16.807627	0.858676701	0.7014957	17.39978172	16.749205	0.858676701	0.7971141
23.916357	27.478647	0.715545793	1.1036942	23.916357	21.8071	0.715545793	0.98464185
71.09717455	64.85976			71.09717455	64.95109
1.25144582	0.0			1.25144582	5.9872026
0.0	8.753739			0.0	0.0
36.47724246	32.026844			36.47724246	40.746605
13.25100229	14.248845			13.25100229	10.416653
57.55922845	55.160328			57.55922845	56.77401
32.73462184	22.843735			32.73462184	35.67326
45.77689221	41.733223			45.77689221	44.972702
10.49048013	13.64031			10.49048013	9.117486
57.01120739	57.75993			57.01120739	56.483253
0.927604534	5.4869075			0.927604534	2.6604965
68.55764886	61.171627			68.55764886	71.134155
4.385154303	6.230702			4.385154303	4.2861633
21.94834142	19.96053			21.94834142	22.70714
11.24955158	11.583542			11.24955158	10.028378
37.39782282	37.62791			37.39782282	39.381756
77.57371189	76.053604			77.57371189	78.9719
0.81239337	0.0			0.81239337	0.0
0.0	2.3960607			0.0	0.0
49.32388819	49.522877			49.32388819	51.387054
72.1822742	69.30018			72.1822742	74.016365
38.7528241	34.260242			38.7528241	17.424559
17.378304	29.410048			17.378304	23.030174
42.68462411	42.859474			42.68462411	47.236294
16.82928554	12.151763			16.82928554	12.997287
2.97427716	0.0			2.97427716	0.0
49.69104828	49.97273			49.69104828	46.63397
23.26106265	23.082466			23.26106265	21.577118
51.9557832	49.210403			51.9557832	49.869568
46.38749412	49.45197			46.38749412	52.627487
23.90935743	23.27129			23.90935743	24.50464
10.46965924	16.18588			10.46965924	8.808656
42.09636278	33.709373			42.09636278	35.462654
6.251282484	11.542769			6.251282484	8.314231
38.46400948	34.217293			38.46400948	41.55655
7.829216765	8.334717			7.829216765	6.4079695
15.87410565	18.395378			15.87410565	16.654305
87.75322874	84.347824			87.75322874	88.82979
15.19452071	8.406311			15.19452071	15.970206
0.0	0.0			0.0	0.0
55.56585889	55.224037			55.56585889	56.450436
0.0	4.493984			0.0	0.5352087
34.28672739	24.222			34.28672739	42.731358
78.10978605	78.454605			78.10978605	74.777534
24.72320112	27.632618			24.72320112	30.348015
34.68012306	26.025898			34.68012306	36.234783
83.17489955	75.645706			83.17489955	83.11608
43.94688122	33.09341			43.94688122	40.157333
79.52732954	81.20595			79.52732954	86.397575
0.0	1.1548692			0.0	0.0
32.63137063	38.01277			32.63137063	22.38596
83.31333267	77.54134			83.31333267	83.253746
85.14465222	85.04795			85.14465222	98.10241
71.49385038	77.83082			71.49385038	79.5899
36.62142901	36.85267			36.62142901	39.546085
12.68915479	15.549329			12.68915479	10.851005
26.66040937	27.293749			26.66040937	27.005077
0.375286042	0.0			0.375286042	0.0
84.5566149	81.26699			84.5566149	92.978806
8.39178019	7.1641307			8.39178019	8.493116
7.676008537	12.149808			7.676008537	10.38787
9.636653904	13.402115			9.636653904	11.100248
11.94269708	16.975554			11.94269708	13.200555
22.22290277	22.271475			22.22290277	22.726357
14.90450687	14.545824			14.90450687	12.763314
85.13318487	80.64631			85.13318487	85.32854
37.03037628	34.256638			37.03037628	38.843735
28.17135486	22.723623			28.17135486	23.560461
0.256451547	0.0			0.256451547	0.0
45.27500965	41.98557			45.27500965	47.616035
2.354282195	0.44276208			2.354282195	0.034572832
83.01646677	84.84579			83.01646677	85.40157
2.874679313	6.4852815			2.874679313	1.5553998
1.297818598	0.0			1.297818598	0.0
1.034854608	0.8547108			1.034854608	4.4204717
54.53336611	60.766846			54.53336611	60.001114
0.74784749	3.8215277			0.74784749	0.0
4.103392125	0.757697			4.103392125	4.848632
45.04873884	26.12796			45.04873884	55.28191
7.71156711	15.898842			7.71156711	15.566693
38.94339394	37.745796			38.94339394	40.451485
41.98383636	54.894657			41.98383636	39.73651
38.82629912	42.82009			38.82629912	41.316055
65.48767084	62.379887			65.48767084	66.81185
24.44251918	25.612833			24.44251918	23.843597
53.94447324	59.065014			53.94447324	55.137814
34.51239146	33.27415			34.51239146	39.098682
63.69608906	59.879345			63.69608906	64.80437
44.44845486	49.93337			44.44845486	44.885437
50.09626002	57.420666			50.09626002	49.296307
5.628261366	9.68093			5.628261366	8.328753
82.77010873	79.46692			82.77010873	86.40669
13.59760256	10.409091			13.59760256	10.737688
86.21979782	85.20308			86.21979782	101.52665
57.9781308	60.57647			57.9781308	63.59256
63.8547365	61.36454			63.8547365	65.84863
64.13599101	56.19142			64.13599101	58.96084
1.102452884	6.841687			1.102452884	5.1921496
71.60789091	69.184586			71.60789091	72.53095
19.78249574	19.839571			19.78249574	21.869493
8.071196301	6.4483743			8.071196301	6.675487
18.13660134	18.971735			18.13660134	18.006344
54.58472012	48.958866			54.58472012	56.622047
2.600006823	8.227181			2.600006823	1.1582823
47.30915738	37.93243			47.30915738	46.374027
5.49871711	8.78961			5.49871711	7.854713
5.688672061	7.9050813			5.688672061	7.7581735
84.69021766	87.57721			84.69021766	86.55261
60.30536067	60.815212			60.30536067	56.02492
9.293896224	7.1634717			9.293896224	11.507566
11.8907701	20.004597			11.8907701	12.397631
0.830867403	2.985368			0.830867403	0.0
6.575127297	7.064571			6.575127297	8.444936
0.319224301	0.0			0.319224301	0.0
45.53588257	47.01887			45.53588257	50.306686
77.2841534	76.34914			77.2841534	78.88628
19.40320705	14.493099			19.40320705	15.828463
92.25602815	92.49188			92.25602815	99.74997
0.0	0.0			0.0	0.0
0.665064231	0.0			0.665064231	0.0
11.17697809	11.095534			11.17697809	14.100318
23.06691402	18.625872			23.06691402	22.940723
3.037744154	4.527384			3.037744154	3.567524
40.83653695	41.28046			40.83653695	50.480423
84.10193793	83.98858			84.10193793	92.78803
12.67179243	8.320418			12.67179243	7.098938
34.48220577	27.914734			34.48220577	33.723747
36.25454831	29.770443			36.25454831	37.552036
47.89881593	49.31466			47.89881593	55.080696
0.0	2.4783702			0.0	0.0
16.79477369	16.786238			16.79477369	18.548338
14.82994008	15.720889			14.82994008	15.294673
9.606838288	6.733532			9.606838288	9.770954
93.31083413	88.8604			93.31083413	96.738045
30.5912617	30.019567			30.5912617	34.20929
6.114675165	0.0			6.114675165	3.8532817
42.30149711	36.995655			42.30149711	45.545204
24.59821074	27.17729			24.59821074	21.622574
14.7618925	17.723135			14.7618925	15.889723
24.41645938	20.459593			24.41645938	18.12803
45.57576479	44.660072			45.57576479	50.60963
16.4358293	14.107776			16.4358293	11.437757
36.39098731	37.101852			36.39098731	35.824524
59.28097568	55.754585			59.28097568	60.977848
83.38501147	81.456635			83.38501147	84.7919
35.08872433	31.353058			35.08872433	35.194225
0.0	0.0			0.0	0.0
38.16592165	36.622124			38.16592165	39.59734
8.674987339	11.151851			8.674987339	7.3883038
25.95507424	30.128593			25.95507424	32.799633
11.59050003	10.616578			11.59050003	9.189283
55.23935567	55.704487			55.23935567	60.72486
3.378377543	4.91774			3.378377543	2.4335792
62.72600186	55.749454			62.72600186	65.93324
30.43973822	25.300945			30.43973822	28.619003
75.06901133	57.89395			75.06901133	70.58112
32.41068171	22.361881			32.41068171	27.212307
81.37846659	77.05638			81.37846659	82.76289
0.338169234	0.0			0.338169234	1.2777876
27.33482675	34.773624			27.33482675	30.553217
2.601590615	6.2749352			2.601590615	0.8133152
85.68357471	90.705185			85.68357471	93.36099
33.9312366	28.64188			33.9312366	41.54914
55.18037009	49.63875			55.18037009	51.17006
81.35759178	48.556087			81.35759178	60.864384
65.066599	63.13061			65.066599	58.480793
23.67114189	28.724504			23.67114189	32.600136
38.15573638	34.86355			38.15573638	43.76618
85.26909551	83.94628			85.26909551	99.77626
34.89767991	32.416607			34.89767991	43.601875
43.94123378	36.021835			43.94123378	40.891384
0.0	1.1637205			0.0	0.0
16.04849725	15.614428			16.04849725	18.171831
3.383758574	8.07222			3.383758574	7.8941426
63.00725217	57.984764			63.00725217	62.642628
71.26504827	70.44956			71.26504827	72.18537
39.62688642	34.413216			39.62688642	34.946262
28.1327933	26.841629			28.1327933	31.979132
0.471327258	0.0			0.471327258	0.0
48.48749388	44.68197			48.48749388	56.144264
66.43295508	65.65642			66.43295508	67.35291
37.08543096	32.10415			37.08543096	37.16178
9.564949769	20.813978			9.564949769	13.491571
83.93941968	91.71599			83.93941968	89.00496
48.00212967	49.21675			48.00212967	51.03177
59.16896654	59.21261			59.16896654	61.724903
29.08430143	29.976374			29.08430143	32.473015
68.58213231	65.784225			68.58213231	61.57191
23.1010236	20.077269			23.1010236	26.399137
1.729864191	0.26670077			1.729864191	3.4866583
50.86354716	49.387276			50.86354716	58.53037
64.50667156	61.611027			64.50667156	70.4072
4.582095156	3.0220714			4.582095156	9.810422
10.08173564	15.409469			10.08173564	13.15995
3.10979023	5.3137045			3.10979023	4.1464596
37.08529427	36.75796			37.08529427	39.359577
36.38251036	33.22031			36.38251036	38.90316
5.163801227	5.618071			5.163801227	3.9064937
80.7977409	80.36064			80.7977409	82.74753
21.26152094	19.226294			21.26152094	26.888556
19.7798759	15.059587			19.7798759	19.984777
41.26452613	48.05535			41.26452613	35.48299
66.6354412	61.53573			66.6354412	68.97139
39.27719826	32.70293			39.27719826	33.6744
33.74215602	31.293608			33.74215602	40.640553
0.0	9.653744			0.0	1.0593084
59.00727735	56.794163			59.00727735	57.658306
37.1696242	43.154243			37.1696242	34.814163
10.75553549	10.093903			10.75553549	9.360834
24.95867786	23.57556			24.95867786	29.568125
25.85124884	29.208208			25.85124884	30.248568
27.09846988	19.838135			27.09846988	26.795057
38.77000873	27.530487			38.77000873	35.643143
17.58389829	15.856059			17.58389829	19.673367
25.82773903	20.948263			25.82773903	28.949583
52.14134094	49.82558			52.14134094	50.35552
33.62905648	30.556772			33.62905648	33.72525
89.46707858	83.18506			89.46707858	75.50496
2.819747326	10.547053			2.819747326	0.0
41.53702825	37.210938			41.53702825	40.164776
3.26158183	4.9691205			3.26158183	6.2175775
69.08248124	72.6559			69.08248124	70.86523
92.11972779	85.92704			92.11972779	93.78522
10.47269891	9.397198			10.47269891	14.534179
2.841459947	4.3761244			2.841459947	5.134694
43.26194293	48.514328			43.26194293	42.793537
37.93567028	35.606483			37.93567028	40.791737
49.74093184	49.861183			49.74093184	49.21247
3.373624056	8.86276			3.373624056	6.642279
69.97972982	69.374916			69.97972982	82.47934
40.32887688	40.15787			40.32887688	40.919907
86.53541708	83.84358			86.53541708	89.306435
3.019148584	2.4314084			3.019148584	3.682076
44.30153891	42.039047			44.30153891	50.577934
10.63604029	8.328944			10.63604029	7.5022683
80.07437026	78.39602			80.07437026	87.05208
0.578158424	1.3988041			0.578158424	0.0
77.75555198	81.418594			77.75555198	89.72929
22.16483544	29.811872			22.16483544	26.277445
36.64285561	34.26804			36.64285561	38.07773
0.0	1.8107014			0.0	0.0
50.28049867	43.73636			50.28049867	58.01173
22.49487977	24.247675			22.49487977	23.922379
70.04834525	60.477135			70.04834525	70.952484
26.65189435	22.752916			26.65189435	23.076777
60.98476598	52.04001			60.98476598	64.004166
4.08442672	2.1320097			4.08442672	6.8687882
41.60266431	35.28092			41.60266431	42.945004
15.10235685	17.61058			15.10235685	22.596691
21.81045338	16.233047			21.81045338	18.637264
52.37811419	55.444035			52.37811419	55.00912
55.70352222	63.46446			55.70352222	66.4694
28.68684159	29.951385			28.68684159	29.812494
83.82528245	84.73868			83.82528245	87.88403
20.45508721	23.518515			20.45508721	20.79968
72.70181754	74.98977			72.70181754	76.15288
53.60304102	42.39863			53.60304102	48.47337
0.0	0.0			0.0	0.0
89.55924552	83.06774			89.55924552	89.31531
14.11480355	34.294758			14.11480355	18.586945
68.10761052	63.82642			68.10761052	65.59616
7.774794319	6.1332617			7.774794319	3.9778636
32.03839032	24.1935			32.03839032	25.263807
65.67896113	58.72311			65.67896113	67.43638
44.56568658	44.89443			44.56568658	44.888447
12.61696696	18.038895			12.61696696	21.253675
54.23706048	46.005363			54.23706048	65.0922
1.208332351	0.0			1.208332351	2.2539387
74.16554821	76.14202			74.16554821	78.5289
83.94468409	87.70815			83.94468409	88.98954
21.93776353	29.104662			21.93776353	23.28958
75.28558302	69.73298			75.28558302	77.589386
30.01215681	29.692533			30.01215681	30.094553
84.20189779	78.86417			84.20189779	94.05527
8.862814974	7.7477517			8.862814974	8.166972
46.57912629	54.17098			46.57912629	44.430946
79.65524299	72.57022			79.65524299	88.690834
57.87284649	48.695267			57.87284649	58.91036
28.35051675	29.545109			28.35051675	29.047298
42.69485888	41.587875			42.69485888	44.000774
75.11548375	69.75382			75.11548375	59.547054
52.16406686	47.688408			52.16406686	55.38741
10.26328927	14.572035			10.26328927	12.8963375
1.84960131	0.0			1.84960131	0.0
19.27582448	26.5427			19.27582448	21.970482
8.62455294	6.441528			8.62455294	7.696349
13.89350209	15.527584			13.89350209	12.724362
36.14852387	33.350723			36.14852387	38.806187
23.46293461	30.599264			23.46293461	31.637987
5.956665819	4.757959			5.956665819	8.402426
6.264897465	6.135956			6.264897465	7.879625
36.54381967	38.267136			36.54381967	39.305424
0.49264217	6.513529			0.49264217	4.9918866
16.88486051	19.41337			16.88486051	18.596851
8.323184663	7.9160147			8.323184663	7.7508435
58.01064055	54.261955			58.01064055	61.692425
77.62777181	68.597626			77.62777181	78.2837
1.161532817	0.06430856			1.161532817	4.0155854
12.29594301	10.129459			12.29594301	7.9745545
12.68763797	16.381792			12.68763797	10.037775
92.12702212	91.686966			92.12702212	94.61015
0.850358426	2.204866			0.850358426	3.136271
0.0	1.3573152			0.0	0.05093021
8.246523526	7.5675178			8.246523526	10.628959
2.782548169	3.998894			2.782548169	6.839368
0.0	2.2778413			0.0	0.0
90.37135809	91.9967			90.37135809	102.33065
62.78571552	55.96437			62.78571552	67.63446
28.41978949	18.453938			28.41978949	19.842628
2.103607287	0.772123			2.103607287	1.2672294
63.99950596	64.07118			63.99950596	60.47802
1.879419954	3.9574344			1.879419954	1.9575691
0.746156967	0.0			0.746156967	1.7361223
4.892554111	7.0115986			4.892554111	5.0593843
2.550915003	0.38335422			2.550915003	1.9330058
0.0	2.819673			0.0	1.3291713
0.0	6.4804406			0.0	6.6581125
12.67223423	9.435103			12.67223423	15.322306
2.599454304	3.1436315			2.599454304	3.2537615
6.819997972	9.358336			6.819997972	5.8400702
57.24624739	52.158745			57.24624739	49.027653
24.10905766	24.540676			24.10905766	22.968296
28.13311375	29.579771			28.13311375	26.645988
0.321740184	0.3855594			0.321740184	0.57067764
7.120028255	4.9515867			7.120028255	9.217785
17.80357266	33.420193			17.80357266	30.49531
47.13760632	42.678238			47.13760632	45.112175
3.524318044	8.712209			3.524318044	10.942686
44.92520247	42.23214			44.92520247	49.059086
39.91592357	36.68724			39.91592357	41.422386
82.40046293	79.230644			82.40046293	83.80442
2.060581853	2.4767861			2.060581853	0.0
69.27632316	63.940807			69.27632316	64.68058
47.85301388	44.842125			47.85301388	46.11073
31.19527434	19.54099			31.19527434	35.541008
23.5354934	32.70111			23.5354934	27.945526
13.37572764	11.658522			13.37572764	12.457589
52.36462009	47.119015			52.36462009	54.37271
51.71538404	54.024643			51.71538404	51.982365
23.14100825	20.307129			23.14100825	25.2963
15.0343232	16.385944			15.0343232	10.487155
78.36249844	75.78373			78.36249844	75.045784
66.37274183	64.83053			66.37274183	82.63366
7.405890223	6.285082			7.405890223	5.3313384
0.0	0.0			0.0	0.46434343
41.96736477	49.669556			41.96736477	41.773952
57.53990104	54.41664			57.53990104	54.005775
0.0	0.97358155			0.0	0.47791654
2.785991996	0.0			2.785991996	0.0
51.52656955	51.683422			51.52656955	56.78931
40.11142329	37.911312			40.11142329	40.515034
19.84794125	16.123287			19.84794125	22.969118
0.707045517	2.3738215			0.707045517	0.0
63.22469221	56.48891			63.22469221	72.097755
17.5357483	10.043237			17.5357483	20.747726
1.73070141	3.0513744			1.73070141	0.0
75.02467082	72.99622			75.02467082	71.920105
6.968372781	8.875587			6.968372781	9.810619
7.843927615	0.0			7.843927615	3.609305
25.1224442	29.579819			25.1224442	27.6509
46.52870973	47.677544			46.52870973	45.037125
35.92744664	28.943123			35.92744664	36.40495
69.98737297	67.08076			69.98737297	75.90247
25.45694196	20.032228			25.45694196	30.318438
7.911192525	5.6071253			7.911192525	4.4383483
8.039691846	8.870249			8.039691846	5.2530055
34.91039433	32.702923			34.91039433	44.078815
17.50108516	14.788264			17.50108516	20.957186
16.69067663	14.689111			16.69067663	17.967411
3.046255894	1.4575068			3.046255894	1.6958157
94.54981251	92.86798			94.54981251	103.84415
43.31814591	38.429623			43.31814591	36.869442
39.909465	40.13651			39.909465	39.819347
0.337596865	0.0			0.337596865	0.0
13.63572226	17.847155			13.63572226	14.154558
44.78270058	39.948578			44.78270058	39.458977
0.0	3.2560048			0.0	3.0019279
64.57811697	67.01723			64.57811697	75.89875
37.4061745	40.609688			37.4061745	39.176773
12.05269157	7.840139			12.05269157	5.71347
80.68492948	80.32485			80.68492948	83.49379
68.67316565	65.06818			68.67316565	73.59016
34.68866542	34.79404			34.68866542	38.468327
27.06341711	21.854458			27.06341711	27.419062
5.427048525	5.4312344			5.427048525	4.787819
10.72653134	18.205154			10.72653134	15.675326
0.0	0.0			0.0	0.0
38.59563351	36.77293			38.59563351	40.338684
24.17024028	19.789795			24.17024028	27.11854
0.0	0.0			0.0	0.0
24.6686189	21.17741			24.6686189	25.727913
74.51133845	74.255005			74.51133845	79.787094
0.987020024	2.1000466			0.987020024	1.1236904
64.2716813	69.44507			64.2716813	70.79622
6.730455291	3.6910121			6.730455291	6.656184
21.40006849	21.826084			21.40006849	24.085245
85.89473594	88.00025			85.89473594	83.104355
6.315944702	3.9283175			6.315944702	3.3274648
77.85802389	79.23378			77.85802389	79.027405
86.08980917	85.87847			86.08980917	95.3737
21.43045359	18.621462			21.43045359	26.459293
79.06108402	81.272			79.06108402	78.26187
6.753074014	6.0414915			6.753074014	6.6332855
28.59018557	27.33365			28.59018557	24.54602
89.97416157	80.55329			89.97416157	87.71488
42.52691913	32.465958			42.52691913	42.54929
26.20309393	23.944918			26.20309393	27.461452
0.027450906	3.0689986			0.027450906	1.1849712
13.95628888	17.446543			13.95628888	12.852939
0.39886034	0.1186056			0.39886034	1.7195544
60.26102193	56.406822			60.26102193	62.64443
87.76406197	88.092674			87.76406197	91.8196
12.72121896	11.586778			12.72121896	14.5256
64.27233548	62.599613			64.27233548	62.1006
63.8388463	61.49416			63.8388463	63.151176
55.95219042	60.001823			55.95219042	60.77952
48.4805474	45.944923			48.4805474	50.74508
0.0	0.0			0.0	0.25008357
8.748271213	11.326987			8.748271213	10.582602
21.18588073	15.384938			21.18588073	33.407024
47.63735715	42.291203			47.63735715	45.855957
59.13712916	57.52433			59.13712916	60.533882
24.60602271	16.258713			24.60602271	20.9304
53.99699311	47.971275			53.99699311	48.663883
73.08177999	73.47892			73.08177999	75.47793
0.871820746	3.7683485			0.871820746	2.0516274
20.36311527	17.035646			20.36311527	10.484023
40.21576406	33.85023			40.21576406	41.07085
40.61436819	34.909607			40.61436819	56.635887
1.252505333	0.0			1.252505333	0.98155254
78.71189796	79.16903			78.71189796	78.58262
70.85918563	65.62477			70.85918563	74.003
10.88559026	10.18316			10.88559026	8.180694
38.02062933	26.972675			38.02062933	32.346
0.597977578	7.669385			0.597977578	0.0
26.47105008	19.623596			26.47105008	26.05153
38.35488356	38.002934			38.35488356	43.774147
54.86277738	51.902565			54.86277738	57.348026
54.65489395	59.64107			54.65489395	61.795288
25.0144043	24.729986			25.0144043	28.569357
7.156167613	9.731735			7.156167613	10.1793375
55.19349187	48.877853			55.19349187	58.5643
69.39855223	66.99211			69.39855223	72.15779
36.05565123	39.989834			36.05565123	40.985073
26.24845362	20.374268			26.24845362	34.25648
0.489724505	3.3303185			0.489724505	3.087289
10.90397812	4.294681			10.90397812	14.2370615
24.45376754	22.429094			24.45376754	24.450462
14.9053934	21.343805			14.9053934	14.093529
0.364667905	1.0054122			0.364667905	0.19582555
2.014671714	4.6870093			2.014671714	5.94563
39.32745332	42.27814			39.32745332	42.544254
50.91041247	46.737633			50.91041247	46.44513
44.26289513	38.649494			44.26289513	47.974308
4.497312079	2.7878044			4.497312079	0.0
12.63535619	14.782413			12.63535619	16.059343
49.88008869	44.120735			49.88008869	53.03038
73.13874552	72.67404			73.13874552	86.25318
65.59087383	64.774506			65.59087383	75.43906
7.343376414	7.582038			7.343376414	5.0157847
69.81626316	64.80399			69.81626316	73.72557
43.87448476	42.885445			43.87448476	48.014843
0.0	2.4552588			0.0	2.9771647
90.22793001	94.21021			90.22793001	95.07504
17.84178388	18.546091			17.84178388	21.422165
86.32465757	84.57188			86.32465757	93.65587
37.49278178	40.827694			37.49278178	40.1263
76.23035085	75.637474			76.23035085	78.57501
33.94683682	31.05333			33.94683682	32.231106
44.71241275	43.7555			44.71241275	48.02388
83.59935968	87.22531			83.59935968	82.619896
27.07281953	22.269522			27.07281953	26.981009
95.38648822	91.632576			95.38648822	105.74855
6.945630993	4.1212006			6.945630993	4.3088083
44.72607544	38.446426			44.72607544	45.140774
50.42857568	49.962612			50.42857568	58.095184
0.0	3.1874623			0.0	0.9832195
26.05284451	32.60932			26.05284451	28.582932
29.29817829	19.824354			29.29817829	21.53587
82.51131881	82.87155			82.51131881	83.763214
19.90695412	18.329939			19.90695412	19.121231
27.35092133	27.708975			27.35092133	26.65618
54.46826622	61.587578			54.46826622	59.13783
12.69227905	18.477676			12.69227905	16.414728
64.80559966	61.910732			64.80559966	66.9643
0.698318685	2.01682			0.698318685	2.3884768
1.152603634	3.6660843			1.152603634	1.0407567
11.84842444	15.257344			11.84842444	15.675412
54.76985941	49.741398			54.76985941	53.640266
90.73131654	88.32418			90.73131654	99.951096
57.7580975	61.15482			57.7580975	64.178345
66.1445595	63.399185			66.1445595	69.2626
24.99527669	21.506504			24.99527669	26.314665
4.228381568	5.5953407			4.228381568	8.437026
76.3099624	66.497246			76.3099624	77.1272
40.59375347	37.574257			40.59375347	39.078728
11.6535106	11.067505			11.6535106	9.729644
0.316193405	0.33262452			0.316193405	2.4848413
75.8997955	67.66936			75.8997955	79.37284
98.84920594	98.08117			98.84920594	106.285934
0.47110416	0.0			0.47110416	3.5771208
50.52138402	51.449463			50.52138402	45.067207
0.489044772	0.9437933			0.489044772	2.3679671
64.68104609	62.963474			64.68104609	70.64559
62.69909879	59.791767			62.69909879	57.580048
9.836570629	7.1123			9.836570629	8.710597
0.0	1.9122504			0.0	1.4078239
49.28704587	45.259327			49.28704587	49.45772
54.89240735	49.463997			54.89240735	52.014286
44.65371267	39.514523			44.65371267	48.873714
0.0	1.8718461			0.0	0.0
10.88472418	15.985437			10.88472418	14.092647
18.20970217	17.623604			18.20970217	14.28115
15.70792465	10.116456			15.70792465	8.238594
41.17290032	39.747734			41.17290032	48.221653
3.257714985	1.8398618			3.257714985	3.1773472
78.46972259	79.779366			78.46972259	76.97535
64.60204454	61.932617			64.60204454	72.05186
26.58751317	29.566605			26.58751317	29.080883
52.14546944	55.30341			52.14546944	52.355267
79.01720716	62.587055			79.01720716	74.95877
0.0	4.2765102			0.0	0.0
0.974444275	1.9571066			0.974444275	0.0
6.160292213	9.91315			6.160292213	0.0
0.399824711	0.58340716			0.399824711	3.7634058
80.73687357	81.02687			80.73687357	85.56104
1.520182439	3.1284554			1.520182439	1.1493803
17.8480573	17.632114			17.8480573	17.273598
18.8690087	18.168188			18.8690087	18.091799
82.63071562	84.00734			82.63071562	78.75016
5.620589612	7.381451			5.620589612	12.454491
36.02889558	45.66216			36.02889558	42.051895
69.39495874	61.658123			69.39495874	67.18727
11.0075153	9.834098			11.0075153	7.6658554
13.18136791	14.505468			13.18136791	15.532761
13.24692026	15.078788			13.24692026	9.035813
29.29795514	30.759058			29.29795514	32.593597
13.88581248	14.249477			13.88581248	15.583925
32.00160024	34.310596			32.00160024	37.249893
89.07661609	79.69463			89.07661609	85.540184
13.82100293	7.648086			13.82100293	14.290382
0.0	0.0			0.0	0.0
20.89901676	19.480873			20.89901676	13.048682
68.20094264	70.23859			68.20094264	66.38317
43.5835106	36.642056			43.5835106	45.05849
24.35604753	23.488552			24.35604753	25.867777
24.80297238	24.285078			24.80297238	20.547531
65.3367146	55.631027			65.3367146	56.15138
1.378417368	0.0			1.378417368	2.6603172
55.76912496	53.63997			55.76912496	47.737503
84.60201966	83.49916			84.60201966	91.06351
12.79513925	9.857418			12.79513925	15.969171
35.50826326	36.888676			35.50826326	36.42753
0.0	0.52835536			0.0	0.24065328
63.12102891	61.992844			63.12102891	67.8618
4.179760101	1.5350503			4.179760101	3.3625124
6.141106311	0.0			6.141106311	0.0
22.0084522	21.47179			22.0084522	20.325397
57.59970402	52.42051			57.59970402	57.674694
43.09475613	45.514984			43.09475613	39.69879
0.828206999	0.0			0.828206999	0.0
49.89638876	55.128548			49.89638876	57.32711
45.78100103	40.423836			45.78100103	51.53435
8.905135224	5.8059316			8.905135224	9.261318
20.44948228	20.425741			20.44948228	25.500189
1.12036933	1.5581266			1.12036933	1.4906923
0.97555089	1.820386			0.97555089	0.7294751
0.0	1.6163547			0.0	0.0
18.48421566	33.10546			18.48421566	20.041237
9.361658454	17.096416			9.361658454	10.690915
31.62416369	30.698353			31.62416369	34.545746
11.6539798	9.932124			11.6539798	11.5514555
62.64059826	58.733578			62.64059826	64.02214
9.576264128	4.759756			9.576264128	7.954304
8.109204436	4.4357295			8.109204436	2.4924598
91.05627032	91.25042			91.05627032	93.91926
2.74612364	0.0			2.74612364	6.288533
27.22195897	27.010796			27.22195897	26.67163
17.30024922	13.00057			17.30024922	17.87839
87.90201497	81.62498			87.90201497	97.106575
0.0	0.0			0.0	0.0
2.419663487	5.6183333			2.419663487	4.875936
0.490842961	0.19496343			0.490842961	0.0
92.57247896	87.06707			92.57247896	96.051605
3.292807267	7.3265996			3.292807267	7.528159
43.35191306	35.855778			43.35191306	43.6654
0.64714493	1.9752054			0.64714493	0.0
36.5499256	38.498135			36.5499256	40.58201
0.0	0.0			0.0	0.0
8.47025224	5.449387			8.47025224	13.782784
76.3025428	77.244705			76.3025428	81.615715
98.73132029	85.24959			98.73132029	100.96318
71.70514407	69.07651			71.70514407	71.72314
5.821778044	3.4955812			5.821778044	5.6658025
35.20060583	33.953728			35.20060583	38.34368
35.70389569	32.58374			35.70389569	34.9394
60.45904469	57.05667			60.45904469	68.33427
78.37132703	79.12575			78.37132703	82.68771
43.86426544	43.55927			43.86426544	42.31252
29.91552733	29.50551			29.91552733	28.10237
0.328567973	0.0			0.328567973	0.17991307
30.40581968	40.696213			30.40581968	25.022224
0.0	0.0			0.0	0.0
2.615785832	3.281152			2.615785832	2.2324133
0.0	2.8736577			0.0	5.8350105
10.82736056	10.369295			10.82736056	11.255442
56.51667394	52.2242			56.51667394	55.93237
69.97034068	68.82138			69.97034068	73.69717
39.89366621	39.012394			39.89366621	39.862556
22.516172	16.494865			22.516172	21.771416
74.23518284	61.442287			74.23518284	70.7001
41.14460565	42.852875			41.14460565	40.598602
0.299153601	2.2385764			0.299153601	1.359359
16.7720232	11.150508			16.7720232	16.012442
9.734031055	6.607262			9.734031055	6.55846
77.66689194	74.385376			77.66689194	77.81428
6.877576478	2.5242333			6.877576478	1.1324022
25.93974836	31.39037			25.93974836	22.217823
70.22907456	66.28971			70.22907456	73.16785
78.70773698	74.15263			78.70773698	79.11695
72.58738213	73.67733			72.58738213	79.04211
50.80872036	65.211044			50.80872036	58.892723
39.99682926	39.310867			39.99682926	42.239643
62.9440737	64.990814			62.9440737	71.93102
1.095223411	3.4095867			1.095223411	2.1594262
13.56968075	10.048817			13.56968075	15.232589
0.0	0.0			0.0	0.0
9.241578451	7.853371			9.241578451	4.5564685
37.72387007	39.920364			37.72387007	40.122044
46.64960106	40.694027			46.64960106	37.628433
0.0	0.0			0.0	0.0
33.66516566	37.92563			33.66516566	35.37445
91.52862329	81.65178			91.52862329	91.911545
49.75811265	48.414154			49.75811265	49.915108
37.83294904	32.383884			37.83294904	35.876633
42.55967392	43.61707			42.55967392	41.655003
7.782359234	8.7571745			7.782359234	10.758092
2.350274713	1.617777			2.350274713	4.9274216
9.055172217	6.9425635			9.055172217	5.7826357
14.85699263	14.173675			14.85699263	18.515394
27.79577337	37.601364			27.79577337	36.33948
60.8676331	61.737144			60.8676331	61.991974
14.75153907	23.99323			14.75153907	15.940313
11.65114169	16.814371			11.65114169	15.6032
41.96438983	39.97058			41.96438983	44.677734
13.87014343	16.641703			13.87014343	12.228162
0.0	0.0			0.0	0.22382976
0.0	0.0			0.0	1.2251683
0.0	1.3123584			0.0	2.8520298
69.21564786	66.04019			69.21564786	69.709114
0.0	0.0			0.0	3.454375
0.0	0.35417533			0.0	1.2332914
26.6793303	37.924248			26.6793303	31.995996
31.57364304	39.763767			31.57364304	37.023346
7.805738503	4.7705817			7.805738503	11.682669
0.836644888	0.82051355			0.836644888	0.0
56.03747384	52.74199			56.03747384	66.36272
1.607816561	0.0			1.607816561	4.2373796
75.20935081	78.31055			75.20935081	80.34088
80.02551627	79.864136			80.02551627	84.68199
21.71222946	19.292543			21.71222946	20.387535
81.15116736	77.87788			81.15116736	81.05118
64.99704829	59.71335			64.99704829	61.288536
15.35251148	16.912441			15.35251148	16.730265
58.95423439	51.28361			58.95423439	58.349884
13.41857273	4.2893867			13.41857273	8.691424
15.5615648	14.801395			15.5615648	12.2503195
18.46507819	11.125311			18.46507819	14.027524
28.69582004	27.787483			28.69582004	28.331144
4.656693452	2.1806226			4.656693452	4.5246396
66.1081674	66.92476			66.1081674	65.21792
35.68280094	37.090736			35.68280094	44.66061
91.39064225	80.103386			91.39064225	94.12304
45.54864618	34.559856			45.54864618	43.88779
17.06361217	13.541284			17.06361217	10.0037
22.46669781	20.435446			22.46669781	25.265825
81.56943098	69.81325			81.56943098	80.79998
0.0	2.0557883			0.0	2.5482736
44.1778543	50.494095			44.1778543	45.72807
38.26811211	41.04055			38.26811211	39.87815
45.15638688	39.767437			45.15638688	45.172882
2.828738971	0.021090915			2.828738971	3.2570493
30.87112941	31.081963			30.87112941	35.19317
78.77070783	78.07701			78.77070783	85.404976
4.618730656	3.7972224			4.618730656	4.317452
19.02499104	21.087729			19.02499104	21.745668
3.546985039	10.067413			3.546985039	2.4095345
63.16520406	62.5858			63.16520406	67.314545
63.41514905	64.91936			63.41514905	67.502335
1.542228309	0.29234967			1.542228309	0.038211416
67.52036403	67.01827			67.52036403	68.601006
42.00742206	37.00817			42.00742206	37.492096
3.420166341	1.1294967			3.420166341	7.6053123
38.4179882	38.133003			38.4179882	40.63624
34.2208852	34.039753			34.2208852	36.46605
2.39840777	3.2411618			2.39840777	2.3935797
30.76250124	33.44423			30.76250124	25.567545
17.78386933	14.605175			17.78386933	16.372015
82.32171897	79.27509			82.32171897	83.16048
29.79340439	33.2865			29.79340439	31.174118
77.92695821	75.80587			77.92695821	79.149284
28.39231834	28.674791			28.39231834	30.691977
53.23936389	59.969326			53.23936389	58.87127
46.36906778	38.53763			46.36906778	44.42221
53.14523882	54.640446			53.14523882	55.89307
35.15329281	32.214577			35.15329281	34.680088
69.38989345	64.00565			69.38989345	70.9908
65.27849508	61.8041			65.27849508	65.8186
2.689766175	8.812595			2.689766175	6.387113
85.4419715	78.96238			85.4419715	86.39254
0.0	2.7874408			0.0	0.0
13.30215474	19.42435			13.30215474	8.600612
