# Supplementary material for: Reaction performance prediction with an extrapolative and interpretable graph model based on chemical knowledge
Source: Nat Commun. 2023 Jun 15;14:3569. doi: 10.1038/s41467-023-39283-x (PMC10272164; doi:10.1038/s41467-023-39283-x)
Supplement: Supplementary file 4 — Source Data [file 41467_2023_39283_MOESM4_ESM.zip › Source Data/Source Data of SI/Data_for_Supplementary_Table10.csv]

Trial	RMSE (kcal/mol)	R2
1	0.356	0.744
2	0.332	0.778
3	0.329	0.781
4	0.32	0.792
5	0.325	0.787
6	0.338	0.77
7	0.351	0.751
8	0.329	0.781
9	0.334	0.774
10	0.307	0.81
Average	0.332	0.777
