# Supplementary material for: Reaction performance prediction with an extrapolative and interpretable graph model based on chemical knowledge
Source: Nat Commun. 2023 Jun 15;14:3569. doi: 10.1038/s41467-023-39283-x (PMC10272164; doi:10.1038/s41467-023-39283-x)
Supplement: Supplementary file 4 — Source Data [file 41467_2023_39283_MOESM4_ESM.zip › Source Data/Source Data of SI/Data_for_Supplementary_Table11.csv]

Trial	RMSE (kcal/mol)	R2
1	0.293	0.819
2	0.312	0.795
3	0.284	0.83
4	0.299	0.81
5	0.301	0.811
6	0.292	0.817
7	0.288	0.821
8	0.283	0.83
9	0.3	0.807
10	0.298	0.812
Average	0.295	0.815
