# Supplementary material for: Reaction performance prediction with an extrapolative and interpretable graph model based on chemical knowledge
Source: Nat Commun. 2023 Jun 15;14:3569. doi: 10.1038/s41467-023-39283-x (PMC10272164; doi:10.1038/s41467-023-39283-x)
Supplement: Supplementary file 4 — Source Data [file 41467_2023_39283_MOESM4_ESM.zip › Source Data/Source Data of SI/Data_for_Supplementary_Table12.csv]

Trial	RMSE (kcal/mol)	R2
1	0.251	0.87
2	0.236	0.884
3	0.256	0.869
4	0.234	0.89
5	0.258	0.861
6	0.24	0.88
7	0.26	0.862
8	0.235	0.887
9	0.233	0.885
10	0.25	0.87
Average	0.245	0.876
