# Supplementary material for: Reaction performance prediction with an extrapolative and interpretable graph model based on chemical knowledge
Source: Nat Commun. 2023 Jun 15;14:3569. doi: 10.1038/s41467-023-39283-x (PMC10272164; doi:10.1038/s41467-023-39283-x)
Supplement: Supplementary file 4 — Source Data [file 41467_2023_39283_MOESM4_ESM.zip › Source Data/Source Data of SI/Data_for_Supplementary_Table13.csv]

Trial	RMSE (kcal/mol)	R2
1	0.189	0.917
2	0.188	0.92
3	0.197	0.915
4	0.197	0.913
5	0.19	0.918
6	0.199	0.911
7	0.197	0.916
8	0.202	0.91
9	0.2	0.914
10	0.199	0.913
Average	0.196	0.915
