# Supplementary material for: Reaction performance prediction with an extrapolative and interpretable graph model based on chemical knowledge
Source: Nat Commun. 2023 Jun 15;14:3569. doi: 10.1038/s41467-023-39283-x (PMC10272164; doi:10.1038/s41467-023-39283-x)
Supplement: Supplementary file 4 — Source Data [file 41467_2023_39283_MOESM4_ESM.zip › Source Data/Source Data of SI/Data_for_Supplementary_Table14.csv]

Target	Descriptor Name	Model Name	R2 of Optimal Parameters	RMSE (in %) of Optimal Parameters
Yield	OH	XGBoost	0.912	8.048
Yield	RDKit	XGBoost	0.934	6.96
Yield	MF	XGBoost	0.938	6.761
Yield	ACSFs	XGBoost	0.929	7.238
Yield	Baseline MG	GCN	0.546	18.39
Yield	SEMG	GCN	0.591	17.55
Yield	Baseline MG	MIGNN	0.92	7.7
Yield	SEMG	MIGNN	0.97	4.8
