# Supplementary material for: Reaction performance prediction with an extrapolative and interpretable graph model based on chemical knowledge
Source: Nat Commun. 2023 Jun 15;14:3569. doi: 10.1038/s41467-023-39283-x (PMC10272164; doi:10.1038/s41467-023-39283-x)
Supplement: Supplementary file 4 — Source Data [file 41467_2023_39283_MOESM4_ESM.zip › Source Data/Source Data of SI/Data_for_Supplementary_Table15.csv]

Target	Descriptor Name	Model Name	R2 of Optimal Parameters	RMSE (in kcal/mol) of Optimal Parameters
Enantioselectivity	OH	RandomForest	0.885	0.233
Enantioselectivity	RDKit	Gradient Boosting	0.9	0.217
Enantioselectivity	MF	Gradient Boosting	0.901	0.217
Enantioselectivity	ACSFs	Gradient Boosting	0.9	0.217
Enantioselectivity	Baseline MG	GCN	0.777	0.332
Enantioselectivity	SEMG	GCN	0.815	0.295
Enantioselectivity	Baseline MG	MIGNN	0.876	0.245
Enantioselectivity	SEMG	MIGNN	0.915	0.196
