# Supplementary material for: Reaction performance prediction with an extrapolative and interpretable graph model based on chemical knowledge
Source: Nat Commun. 2023 Jun 15;14:3569. doi: 10.1038/s41467-023-39283-x (PMC10272164; doi:10.1038/s41467-023-39283-x)
Supplement: Supplementary file 4 — Source Data [file 41467_2023_39283_MOESM4_ESM.zip › Source Data/Source Data of SI/Data_for_Supplementary_Table16.csv]

Seed	RMSE (%)	R2
1	4.88	0.968
2	4.59	0.972
3	4.79	0.969
4	4.41	0.975
5	5.19	0.964
6	4.79	0.969
7	4.5	0.974
8	4.85	0.968
9	5.11	0.965
10	4.71	0.97
