# Supplementary material for: Reaction performance prediction with an extrapolative and interpretable graph model based on chemical knowledge
Source: Nat Commun. 2023 Jun 15;14:3569. doi: 10.1038/s41467-023-39283-x (PMC10272164; doi:10.1038/s41467-023-39283-x)
Supplement: Supplementary file 4 — Source Data [file 41467_2023_39283_MOESM4_ESM.zip › Source Data/Source Data of SI/Data_for_Supplementary_Table17.csv]

Seed	RMSE (kcal/mol)	R2
1	0.199	0.912
2	0.206	0.907
3	0.196	0.915
4	0.199	0.913
5	0.19	0.918
6	0.203	0.909
7	0.186	0.922
8	0.199	0.913
9	0.205	0.906
10	0.195	0.916
