# Supplementary material for: Reaction performance prediction with an extrapolative and interpretable graph model based on chemical knowledge
Source: Nat Commun. 2023 Jun 15;14:3569. doi: 10.1038/s41467-023-39283-x (PMC10272164; doi:10.1038/s41467-023-39283-x)
Supplement: Supplementary file 4 — Source Data [file 41467_2023_39283_MOESM4_ESM.zip › Source Data/Source Data of SI/Data_for_Supplementary_Table18.csv]

CPA	Experimental Value	ACSFs/GB	DRFP21	MFF22	SEMG-MIGNN
1	1.15	1.812	1.826	1.882	1.046
2	0.98	0.858	1.177	1.037	0.765
3	0.92	0.857	1.5	1.004	0.71
4	0.84	1.725	1.438	1.281	0.724
5	0.77	1.543	1.36	0.883	0.798
6	0.73	0.932	1.154	0.895	0.75
7	0.68	0.799	1.155	0.883	0.763
8	0.67	0.943	1.342	1.308	0.826
9	0.65	0.851	1.358	0.836	0.487
10	0.52	0.827	1.365	0.857	0.557
11	0.08	0.316	1.154	0.28	0.289
R2		-1.811	-5.207	-0.845	0.745
MAE (kcal/mol)		0.349	0.622	0.287	0.117
RMAE (kcal/mol)		0.443	0.658	0.359	0.127
