# Supplementary material for: Reaction performance prediction with an extrapolative and interpretable graph model based on chemical knowledge
Source: Nat Commun. 2023 Jun 15;14:3569. doi: 10.1038/s41467-023-39283-x (PMC10272164; doi:10.1038/s41467-023-39283-x)
Supplement: Supplementary file 4 — Source Data [file 41467_2023_39283_MOESM4_ESM.zip › Source Data/Source Data of SI/Data_for_Supplementary_Table19.csv]

Data Splitting	R2 of Yield-BERT24	R2 of DRFP21	R2 of MFF22	R2 of SEMG-MIGNN
Random 90/10	0.962 ¡À 0.040	0.965 ¡À 0.010	0.943 ¡À 0.010	0.970 ¡À 0.010
Random 80/20	0.957 ¡À 0.010	0.953 ¡À 0.005	0.931 ¡À 0.010	0.971 ¡À 0.005
Random 70/30	0.952 ¡À 0.005	0.951 ¡À 0.005	0.921 ¡À 0.010	0.969 ¡À 0.005
Random 60/40	0.934 ¡À 0.010	0.932 ¡À 0.010	0.918 ¡À 0.010	0.963 ¡À 0.010
Random 50/50	0.922 ¡À 0.010	0.929 ¡À 0.010	0.904 ¡À 0.010	0.941 ¡À 0.010
Random 40/60	0.901 ¡À 0.010	0.899 ¡À 0.010	0.881 ¡À 0.020	0.921 ¡À 0.010
Random 30/70	0.883 ¡À 0.010	0.897 ¡À 0.010	0.863 ¡À 0.010	0.903 ¡À 0.010
Random 20/80	0.862 ¡À 0.010	0.878 ¡À 0.010	0.839 ¡À 0.010	0.883 ¡À 0.010
Random 10/90	0.791 ¡À 0.020	0.813 ¡À 0.010	0.773 ¡À 0.010	0.834 ¡À 0.010
Test 1a	0.843 ¡À 0.010	0.809 ¡À 0.010	0.853 ¡À 0.010	0.848 ¡À 0.010
Test 2a	0.841 ¡À 0.030	0.832 ¡À 0.003	0.713 ¡À 0.005	0.867 ¡À 0.010
Test 3a	0.753 ¡À 0.040	0.710 ¡À 0.001	0.641 ¡À 0.005	0.776 ¡À 0.020
Test 4a	0.492 ¡À 0.050	0.491 ¡À 0.004	0.178 ¡À 0.010	0.677 ¡À 0.020
Avg.1-4	0.732	0.711	0.596	0.792
