# Supplementary material for: Reaction performance prediction with an extrapolative and interpretable graph model based on chemical knowledge
Source: Nat Commun. 2023 Jun 15;14:3569. doi: 10.1038/s41467-023-39283-x (PMC10272164; doi:10.1038/s41467-023-39283-x)
Supplement: Supplementary file 4 — Source Data [file 41467_2023_39283_MOESM4_ESM.zip › Source Data/Source Data of SI/Data_for_Supplementary_Table20.csv]

Data Splitting	Yield-BERT24		DRFP21		MFF22		SEMG-MIGNN
	R2	RMSE	R2	RMSE	R2	RMSE	R2	RMSE
Aryl Halide	0.23	26.04	0.222	26.19	0.449	22.04	0.576	19.34
Additive	0.369	21.29	0.3	22.43	0.347	21.66	0.851	10.36
Ligand	0.39	20.04	0.488	18.35	0.46	18.85	0.816	11.02
Base	0.389	19.04	0.357	19.9	0.307	20.66	0.658	14.52
