# Supplementary material for: Reaction performance prediction with an extrapolative and interpretable graph model based on chemical knowledge
Source: Nat Commun. 2023 Jun 15;14:3569. doi: 10.1038/s41467-023-39283-x (PMC10272164; doi:10.1038/s41467-023-39283-x)
Supplement: Supplementary file 4 — Source Data [file 41467_2023_39283_MOESM4_ESM.zip › Source Data/Source Data of SI/Data_for_Supplementary_Table21.csv]

Data Splitting	DRFP21		MFF		SEMG-MIGNN
	R2	RMSE	R2	RMSE	R2	RMSE
Random 90/10	0.903 ¡À 0.010	0.190 ¡À 0.010	0.910 ¡À 0.010	0.183 ¡À 0.010	0.927 ¡À 0.005	0.180 ¡À 0.010
Random 80/20	0.890 ¡À 0.010	0.223 ¡À 0.010	0.908 ¡À 0.010	0.194 ¡À 0.020	0.929 ¡À 0.005	0.179 ¡À 0.010
Random 70/30	0.886 ¡À 0.010	0.201 ¡À 0.010	0.895 ¡À 0.010	0.212 ¡À 0.020	0.920 ¡À 0.010	0.189 ¡À 0.010
Random 60/40	0.873 ¡À 0.020	0.240 ¡À 0.020	0.890 ¡À 0.010	0.230 ¡À 0.020	0.915 ¡À 0.010	0.195 ¡À 0.010
Random 50/50	0.869 ¡À 0.020	0.248 ¡À 0.030	0.888 ¡À 0.020	0.227 ¡À 0.030	0.905 ¡À 0.010	0.205 ¡À 0.020
Random 40/60	0.864 ¡À 0.020	0.256 ¡À 0.030	0.885 ¡À 0.020	0.238 ¡À 0.030	0.887 ¡À 0.010	0.221 ¡À 0.020
Random 30/70	0.863 ¡À 0.020	0.259 ¡À 0.030	0.868 ¡À 0.020	0.243 ¡À 0.030	0.872 ¡À 0.010	0.240 ¡À 0.020
Random 20/80	0.833 ¡À 0.030	0.286 ¡À 0.040	0.861 ¡À 0.030	0.258 ¡À 0.030	0.834 ¡À 0.010	0.281 ¡À 0.020
Random 10/90	0.823 ¡À 0.020	0.291 ¡À 0.020	0.776 ¡À 0.030	0.426 ¡À 0.030	0.721 ¡À 0.010	0.370 ¡À 0.020
Iminea	0.904 ¡À 0.005	0.235 ¡À 0.005	0.911 ¡À 0.005	0.226 ¡À 0.005	0.902 ¡À 0.005	0.238 ¡À 0.005
Thiola	-1.585 ¡À 0.020	0.773 ¡À 0.020	-1.283 ¡À 0.020	0.726 ¡À 0.020	0.611 ¡À 0.010	0.300 ¡À 0.010
Catalysta	0.127 ¡À 0.020	0.561 ¡À 0.020	0.402 ¡À 0.020	0.464 ¡À 0.020	0.753 ¡À 0.010	0.298 ¡À 0.010
Transformationa	0.885 ¡À 0.005	0.233 ¡À 0.005	0.835 ¡À 0.005	0.264 ¡À 0.005	0.912 ¡À 0.005	0.205 ¡À 0.005
