# Supplementary material for: Reaction performance prediction with an extrapolative and interpretable graph model based on chemical knowledge
Source: Nat Commun. 2023 Jun 15;14:3569. doi: 10.1038/s41467-023-39283-x (PMC10272164; doi:10.1038/s41467-023-39283-x)
Supplement: Supplementary file 4 — Source Data [file 41467_2023_39283_MOESM4_ESM.zip › Source Data/Source Data of SI/Data_for_Supplementary_Table5.csv]

Entry	Label	SMILES
1	Additive-1	COC1=NOC(C(OCC)=O)=C1
2	Additive-2	C1(N(CC2=CC=CC=C2)CC3=CC=CC=C3)=NOC=C1
3	Additive-3	C12=C(C=CC=C2)ON=C1
4	Additive-4	CC1=C(C(OCC)=O)C=NO1
5	Additive-5	O=C(OC)C1=NOC(C2=CC=CS2)=C1
6	Additive-6	C1(C2=CC=CC=C2)=CC=NO1
7	Additive-7	O=C(OC)C1=NOC(C2=CC=CO2)=C1
8	Additive-8	CC1=CC(C(OCC)=O)=NO1
9	Additive-9	CC1=NOC(C(OCC)=O)=C1
10	Additive-10	CCOC(C1=NOC=C1)=O
11	Additive-11	C1(C2=CC=CC=C2)=CON=C1
12	Additive-12	CCOC(C1=CON=C1)=O
13	Additive-13	C12=CON=C1C=CC=C2
14	Additive-14	CC1=CC=NO1
15	Additive-15	C1(N(CC2=CC=CC=C2)CC3=CC=CC=C3)=CC=NO1
16	Additive-16	CC1=NOC=C1
17	Additive-17	C1(C2=CC=CC=C2)=NOC=C1
18	Additive-18	O=C(OC)C1=CC=NO1
19	Additive-19	FC(C=CC=C1F)=C1C2=CC=NO2
20	Additive-20	CC1=NOC(C2=CC=CC=C2)=C1
21	Additive-21	CC1=CC(N2C=CC=C2)=NO1
22	Additive-22	CC1=CC(C)=NO1
23	Base-1	CN1CCCN2C1=NCCC2
24	Base-2	CN(C)P(N(C)C)(N(C)C)=NP(N(C)C)(N(C)C)=NCC
25	Base-3	CC(C)(C)/N=C(N(C)C)/N(C)C
26	Aryl Halides-1	BrC1=CN=CC=C1
27	Aryl Halides-2	ClC1=CC=C(C(F)(F)F)C=C1
28	Aryl Halides-3	ClC1=NC=CC=C1
29	Aryl Halides-4	IC1=CC=C(OC)C=C1
30	Aryl Halides-5	IC1=NC=CC=C1
31	Aryl Halides-6	IC1=CC=C(C(F)(F)F)C=C1
32	Aryl Halides-7	ClC1=CN=CC=C1
33	Aryl Halides-8	IC1=CN=CC=C1
34	Aryl Halides-9	BrC1=CC=C(C(F)(F)F)C=C1
35	Aryl Halides-10	BrC1=CC=C(CC)C=C1
36	Aryl Halides-11	ClC1=CC=C(CC)C=C1
37	Aryl Halides-12	BrC1=NC=CC=C1
38	Aryl Halides-13	IC1=CC=C(CC)C=C1
39	Aryl Halides-14	BrC1=CC=C(OC)C=C1
40	Aryl Halides-15	ClC1=CC=C(OC)C=C1
41	Ligand-1	CC(C)C(C=C(C(C)C)C=C1C(C)C)=C1C2=C(P(C(C)(C)C)C(C)(C)C)C(OC)=CC=C2OC
42	Ligand-2	CC(C)C(C=C(C(C)C)C=C1C(C)C)=C1C2=C(P(C(C)(C)C)C(C)(C)C)C=CC=C2
43	Ligand-3	CC(C)C(C=C(C(C)C)C=C1C(C)C)=C1C2=C(P(C3CCCCC3)C4CCCCC4)C=CC=C2
44	Ligand-4	CC(C)C(C=C(C(C)C)C=C1C(C)C)=C1C2=C(P([C@@]3(C[C@@H]4C5)C[C@H](C4)C[C@H]5C3)[C@]6(C7)C[C@@H](C[C@@H]7C8)C[C@@H]8C6)C(OC)=CC=C2OC
45	CPA-1	O=P1(O)OC2=C(Br)C=C3C(C=CC=C3)=C2C4=C(O1)C(Br)=CC5=CC=CC=C54
46	CPA-2	O=P1(O)OC2=C(Br)C=C3C(CCCC3)=C2C4=C(O1)C(Br)=CC5=C4CCCC5
47	CPA-3	O=P1(O)OC2=C(C3=C(C(C)C)C=C(C(C)C)C=C3C(C)C)C=C4C(C=CC=C4)=C2C5=C(O1)[C@@]([C@@]6=C(C(C)C)C=C(C(C)C)C=C6C(C)C)=CC7=C5C=CC=C7
48	CPA-4	O=P1(O)OC2=C(C3=C(C(C)C)C=C(C4=CC=C(C(C)(C)C)C=C4)C=C3C(C)C)C=C5C(C=CC=C5)=[C@]2[C@]6=C(O1)C(C7=C(C(C)C)C=C(C8=CC=C(C(C)(C)C)C=C8)C=C7C(C)C)=CC9=C6C=CC=C9
49	CPA-5	O=P1(O)OC2=C(C3=C(C)C=C(C)C=C3C)C=C4C(C=CC=C4)=C2C5=C(O1)[C@@]([C@@]6=C(C)C=C(C)C=C6C)=CC7=C5C=CC=C7
50	CPA-6	O=P1(O)OC2=C(C3=C(C4=CC(C=CC=C5)=C5C=C4)C=CC=C3)C=C6C(CCCC6)=C2C7=C(O1)C(C8=CC=CC=C8C9=CC=C(C=CC=C%10)C%10=C9)=CC%11=C7CCCC%11
51	CPA-7	O=P1(O)OC2=C(C3=C(C4CCCCC4)C=C(C5CCCCC5)C=C3C6CCCCC6)C=C7C(C=CC=C7)=C2C8=C(O1)[C@@]([C@@]9=C(C%10CCCCC%10)C=C(C%11CCCCC%11)C=C9C%12CCCCC%12)=CC%13=C8C=CC=C%13
52	CPA-8	O=P1(O)OC2=C(C3=C(C=CC4=CC=CC(C=C5)=C46)C6=C5C=C3)C=C7C(C=CC=C7)=C2C8=C(O1)C(C9=CC=C(C=C%10)C%11=C9C=CC%12=CC=CC%10=C%11%12)=CC%13=C8C=CC=C%13
53	CPA-9	O=P1(O)OC2=C(C3=C(C=CC=C4)C4=C(C5=CC(C=CC=C6)=C6C=C5)C7=C3C=CC=C7)C=C8C(C=CC=C8)=[C@]2[C@]9=C(O1)C(C%10=C(C=CC=C%11)C%11=C(C%12=CC=C(C=CC=C%13)C%13=C%12)C%14=C%10C=CC=C%14)=CC%15=C9C=CC=C%15
54	CPA-10	O=P1(O)OC2=C(C3=C(C=CC=C4)C4=CC5=C3C=CC=C5)C=C6C(C=CC=C6)=C2C7=C(O1)[C@@]([C@@]8=C(C=CC=C9)C9=CC%10=C8C=CC=C%10)=CC%11=C7C=CC=C%11
55	CPA-11	O=P1(O)OC2=C(C3=C(F)C=C(OC)C=C3F)C=C4C(C=CC=C4)=[C@]2[C@]5=C(O1)C(C6=C(F)C=C(OC)C=C6F)=CC7=C5C=CC=C7
56	CPA-12	O=P1(O)OC2=C(C3=C(OC(F)(F)F)C=CC=C3)C=C4C(C=CC=C4)=C2C5=C(O1)C(C6=CC=CC=C6OC(F)(F)F)=CC7=C5C=CC=C7
57	CPA-13	O=P1(O)OC2=C(C3=C(OC)C=CC=C3OC)C=C4C(C=CC=C4)=C2C5=C(O1)[C@@]([C@@]6=C(OC)C=CC=C6OC)=CC7=C5C=CC=C7
58	CPA-14	O=P1(O)OC2=C(C3=C(OCC)C=CC(C)=C3)C=C4C(C=CC=C4)=C2C5=C(O1)C(C6=CC(C)=CC=C6OCC)=CC7=C5C=CC=C7
59	CPA-15	O=P1(O)OC2=C(C3=CC(C(C)(C)C)=CC(C(C)(C)C)=C3)C=C4C(C=CC=C4)=C2C5=C(O1)C(C6=CC(C(C)(C)C)=CC(C(C)(C)C)=C6)=CC7=C5C=CC=C7
60	CPA-16	O=P1(O)OC2=C(C3=CC(C(C)(C)C)=CC(C(C)(C)C)=C3)C=C4C(CCCC4)=C2C5=C(O1)C(C6=CC(C(C)(C)C)=CC(C(C)(C)C)=C6)=CC7=C5CCCC7
61	CPA-17	O=P1(O)OC2=C(C3=CC(C(F)(F)F)=CC(C(F)(F)F)=C3)C=C4C(C=CC=C4)=C2C5=C(O1)C(C6=CC(C(F)(F)F)=CC(C(F)(F)F)=C6)=CC7=C5C=CC=C7
62	CPA-18	O=P1(O)OC2=C(C3=CC(C(F)(F)F)=CC(C(F)(F)F)=C3)C=C4C(CCCC4)=C2C5=C(O1)C(C6=CC(C(F)(F)F)=CC(C(F)(F)F)=C6)=CC7=C5CCCC7
63	CPA-19	O=P1(O)OC2=C(C3=CC(C)=C(OC(C)C)C(C)=C3)C=C4C(C=CC=C4)=C2C5=C(O1)C(C6=CC(C)=C(OC(C)C)C(C)=C6)=CC7=C5C=CC=C7
64	CPA-20	O=P1(O)OC2=C(C3=CC(C4=C(C)C=C(C)C=C4C)=CC(C5=C(C)C=C(C)C=C5C)=C3)C=C6C(CCCC6)=C2C7=C(O1)C(C8=CC(C9=C(C)C=C(C)C=C9C)=CC(C%10=C(C)C=C(C)C=C%10C)=C8)=CC%11=C7CCCC%11
65	CPA-21	O=P1(O)OC2=C(C3=CC(C4=CC(C(F)(F)F)=CC(C(F)(F)F)=C4)=CC(C5=CC(C(F)(F)F)=CC(C(F)(F)F)=C5)=C3)C=C6C(C=CC=C6)=C2C7=C(O1)C(C8=CC(C9=CC(C(F)(F)F)=CC(C(F)(F)F)=C9)=CC(C%10=CC(C(F)(F)F)=CC(C(F)(F)F)=C%10)=C8)=CC%11=C7C=CC=C%11
66	CPA-22	O=P1(O)OC2=C(C3=CC(C4=CC(C=CC=C5)=C5C=C4)=CC=C3)C=C6C(C=CC=C6)=C2C7=C(O1)C(C8=CC=CC(C9=CC=C(C=CC=C%10)C%10=C9)=C8)=CC%11=C7C=CC=C%11
67	CPA-23	O=P1(O)OC2=C(C3=CC(C4=CC=C(OC)C=C4)=CC(C5=CC=C(OC)C=C5)=C3)C=C6C(C=CC=C6)=C2C7=C(O1)C(C8=CC(C9=CC=C(OC)C=C9)=CC(C%10=CC=C(OC)C=C%10)=C8)=CC%11=C7C=CC=C%11
68	CPA-24	O=P1(O)OC2=C(C3=CC(COC)=CC=C3)C=C4C(C=CC=C4)=C2C5=C(O1)C(C6=CC=CC(COC)=C6)=CC7=C5C=CC=C7
69	CPA-25	O=P1(O)OC2=C(C3=CC(COC)=CC=C3)C=C4C(CCCC4)=C2C5=C(O1)C(C6=CC=CC(COC)=C6)=CC7=C5CCCC7
70	CPA-26	O=P1(O)OC2=C(C3=CC=C(C(C)(C)C)C=C3)C=C4C(C=CC=C4)=C2C5=C(O1)C(C6=CC=C(C(C)(C)C)C=C6)=CC7=C5C=CC=C7
71	CPA-27	O=P1(O)OC2=C(C3=CC=C(C)C=C3)C=C4C(C=CC=C4)=C2C5=C(O1)C(C6=CC=C(C)C=C6)=CC7=C5C=CC=C7
72	CPA-28	O=P1(O)OC2=C(C3=CC=C(C4=CC(C(F)(F)F)=CC(C(F)(F)F)=C4)C=C3)C=C5C(C=CC=C5)=C2C6=C(O1)C(C7=CC=C(C8=CC(C(F)(F)F)=CC(C(F)(F)F)=C8)C=C7)=CC9=C6C=CC=C9
73	CPA-29	O=P1(O)OC2=C(C3=CC=C(C4=CC=C(C=CC=C5)C5=C4)C=C3)C=C6C(C=CC=C6)=C2C7=C(O1)C(C8=CC=C(C9=CC(C=CC=C%10)=C%10C=C9)C=C8)=CC%11=C7C=CC=C%11
74	CPA-30	O=P1(O)OC2=C(C3=CC=C(C4CCCCC4)C=C3)C=C5C(CCCC5)=C2C6=C(O1)C(C7=CC=C(C8CCCCC8)C=C7)=CC9=C6CCCC9
75	CPA-31	O=P1(O)OC2=C(C3=CC=C(OC)C=C3)C=C4C(C=CC=C4)=C2C5=C(O1)C(C6=CC=C(OC)C=C6)=CC7=C5C=CC=C7
76	CPA-32	O=P1(O)OC2=C(C3=CC=C(S(F)(F)(F)(F)F)C=C3)C=C4C(C=CC=C4)=C2C5=C(O1)C(C6=CC=C(S(F)(F)(F)(F)F)C=C6)=CC7=C5C=CC=C7
77	CPA-33	O=P1(O)OC2=C(C3=CC=CC=C3)C=C4C(C=CC=C4)=C2C5=C(O1)C(C6=CC=CC=C6)=CC7=C5C=CC=C7
78	CPA-34	O=P1(O)OC2=C(CC)C=C3C(CCCC3)=C2C4=C(O1)C(CC)=CC5=C4CCCC5
79	CPA-35	O=P1(O)OC2=C(CC3=C(C=CC=C4)C4=CC5=C3C=CC=C5)C=C6C(C=CC=C6)=C2C7=C(O1)C(CC8=C(C=CC=C9)C9=CC%10=C8C=CC=C%10)=CC%11=C7C=CC=C%11
80	CPA-36	O=P1(O)OC2=C(CC3=CC(C(F)(F)F)=CC(C(F)(F)F)=C3)C=C4C(CCCC4)=C2C5=C(O1)C(CC6=CC(C(F)(F)F)=CC(C(F)(F)F)=C6)=CC7=C5CCCC7
81	CPA-37	O=P1(O)OC2=C(CC3=CC=C(C(F)(F)F)C=C3C(F)(F)F)C=C4C(C=CC=C4)=C2C5=C(O1)C(CC6=C(C(F)(F)F)C=C(C(F)(F)F)C=C6)=CC7=C5C=CC=C7
82	CPA-38	O=P1(O)OC2=C(CC3=CC=C(OC)C=C3)C=C4C(CCCC4)=C2C5=C(O1)C(CC6=CC=C(OC)C=C6)=CC7=C5CCCC7
83	CPA-39	O=P1(O)OC2=C([Si](C3=CC=C(C(C)(C)C)C=C3)(C4=CC=C(C(C)(C)C)C=C4)C5=CC=C(C(C)(C)C)C=C5)C=C6C(CCCC6)=C2C7=C(O1)C([Si](C8=CC=C(C(C)(C)C)C=C8)(C9=CC=C(C(C)(C)C)C=C9)C%10=CC=C(C(C)(C)C)C=C%10)=CC%11=C7CCCC%11
84	CPA-40	O=P1(O)OC2=C([Si](C3=CC=CC=C3)(C)C4=CC=CC=C4)C=C5C(C=CC=C5)=C2C6=C(O1)C([Si](C7=CC=CC=C7)(C8=CC=CC=C8)C)=CC9=C6C=CC=C9
85	CPA-41	O=P1(O)OC2=C([Si](C3=CC=CC=C3)(C4=CC=CC=C4)C5=CC=CC=C5)C=C6C(C=CC=C6)=C2C7=C(O1)C([Si](C8=CC=CC=C8)(C9=CC=CC=C9)C%10=CC=CC=C%10)=CC%11=C7C=CC=C%11
86	CPA-42	O=P1(O)OC2=C([Si](C3=CC=CC=C3)(C4=CC=CC=C4)C5=CC=CC=C5)C=C6C(CCCC6)=C2C7=C(O1)C([Si](C8=CC=CC=C8)(C9=CC=CC=C9)C%10=CC=CC=C%10)=CC%11=C7CCCC%11
87	CPA-43	O=P1(O)OC2=[C@]([C@]3=C(Cl)C=C(Cl)C=C3Cl)C=C4C(CCCC4)=[C@]2[C@]5=C(O1)C(C6=C(Cl)C=C(Cl)C=C6Cl)=CC7=C5CCCC7
88	Imine-1	O=C(C1=CC=CC=C1)/N=C/C2=CC=C(C(F)(F)F)C=C2
89	Imine-2	O=C(C1=CC=CC=C1)/N=C/C2=CC=C(Cl)C=C2Cl
90	Imine-3	O=C(C1=CC=CC=C1)/N=C/C2=CC=C(OC)C=C2
91	Imine-4	O=C(C1=CC=CC=C1)/N=C/C2=CC=CC3=C2C=CC=C3
92	Imine-5	O=C(C1=CC=CC=C1)/N=C/C2=CC=CC=C2
93	Thiol-1	CCS
94	Thiol-2	SC1=CC=C(OC)C=C1
95	Thiol-3	SC1=CC=CC=C1
96	Thiol-4	SC1=CC=CC=C1C
97	Thiol-5	SC1CCCCC1
