# Supplementary material for: Reaction performance prediction with an extrapolative and interpretable graph model based on chemical knowledge
Source: Nat Commun. 2023 Jun 15;14:3569. doi: 10.1038/s41467-023-39283-x (PMC10272164; doi:10.1038/s41467-023-39283-x)
Supplement: Supplementary file 4 — Source Data [file 41467_2023_39283_MOESM4_ESM.zip › Source Data/Source Data of SI/Data_for_Supplementary_Table6.csv]

Trial	RMSE (%)	R2
1	18.11	0.56
2	18.67	0.532
3	18.36	0.547
4	18.61	0.535
5	18.32	0.549
6	18.47	0.542
7	18.32	0.549
8	18.4	0.545
9	18.43	0.544
10	18.2	0.555
Average	18.39	0.546
