# Supplementary material for: Reaction performance prediction with an extrapolative and interpretable graph model based on chemical knowledge
Source: Nat Commun. 2023 Jun 15;14:3569. doi: 10.1038/s41467-023-39283-x (PMC10272164; doi:10.1038/s41467-023-39283-x)
Supplement: Supplementary file 4 — Source Data [file 41467_2023_39283_MOESM4_ESM.zip › Source Data/Source Data of SI/Data_for_Supplementary_Table7.csv]

Trial	RMSE (%)	R2
1	17.68	0.585
2	17.42	0.598
3	17.56	0.592
4	17.51	0.595
5	17.51	0.593
6	17.57	0.589
7	17.54	0.592
8	17.62	0.583
9	17.49	0.594
10	17.6	0.588
Average	17.55	0.591
