# Supplementary material for: Reaction performance prediction with an extrapolative and interpretable graph model based on chemical knowledge
Source: Nat Commun. 2023 Jun 15;14:3569. doi: 10.1038/s41467-023-39283-x (PMC10272164; doi:10.1038/s41467-023-39283-x)
Supplement: Supplementary file 4 — Source Data [file 41467_2023_39283_MOESM4_ESM.zip › Source Data/Source Data of SI/Data_for_Supplementary_Table8.csv]

Trial	RMSE (%)	R2
1	7.63	0.923
2	8.87	0.898
3	6.9	0.935
4	7.21	0.93
5	8.77	0.897
6	7.39	0.927
7	7.33	0.928
8	7.69	0.921
9	6.97	0.935
10	8.2	0.91
Average	7.7	0.92
