# Supplementary material for: Reaction performance prediction with an extrapolative and interpretable graph model based on chemical knowledge
Source: Nat Commun. 2023 Jun 15;14:3569. doi: 10.1038/s41467-023-39283-x (PMC10272164; doi:10.1038/s41467-023-39283-x)
Supplement: Supplementary file 4 — Source Data [file 41467_2023_39283_MOESM4_ESM.zip › Source Data/Source Data of SI/Data_for_Supplementary_Table9.csv]

Trial	RMSE (%)	R2
1	4.51	0.975
2	4.59	0.972
3	4.61	0.972
4	4.41	0.975
5	5.2	0.965
6	4.81	0.969
7	4.78	0.969
8	4.85	0.968
9	5.13	0.965
10	5.08	0.967
Average	4.8	0.97
